# Supplementary material for: Streamlined Membrane Proteome Preparation for Shotgun Proteomics Analysis with Triton X-100 Cloud Point Extraction and Nanodiamond Solid Phase Extraction
Source: Materials (Basel). 2016 May 18;9(5):385. doi: 10.3390/ma9050385 (PMC5503057; doi:10.3390/ma9050385)
Supplement: Supplementary file 1 [file materials-09-00385-s001.zip]

Archive with 10 entries (9 files):
- materials-124749-supplementary/
- materials-124749-supplementary/Excel S1.xlsx
- materials-124749-supplementary/Excel S2.xlsx
- materials-124749-supplementary/Excel S3.xlsx
- materials-124749-supplementary/Excel S4.xlsx
- materials-124749-supplementary/Excel S5.xlsx
- materials-124749-supplementary/Excel S6.xlsx
- materials-124749-supplementary/Excel S7.xlsx
- materials-124749-supplementary/Excel S8.xlsx
- materials-124749-supplementary/Excel S9.xlsx
