# Supplementary material for: Streamlined Membrane Proteome Preparation for Shotgun Proteomics Analysis with Triton X-100 Cloud Point Extraction and Nanodiamond Solid Phase Extraction
Source: Materials (Basel). 2016 May 18;9(5):385. doi: 10.3390/ma9050385 (PMC5503057; doi:10.3390/ma9050385)
Supplement: Supplementary file 1 [file materials-09-00385-s001.zip › materials-124749-supplementary/Excel S1.xlsx]

## Sheet: Table B1-Merge of all 6 fractio
E-mail	pth@sinica.edu.tw
Search title	Submitted from Minh-mergedA+Dof150515 by Mascot Daemon on PUBLICPCX32-PC
MS data file	C:\ProgramData\Matrix Science\Mascot Daemon\MGF\357 Minh-mergedA+Dof150515\mascot_daemon_merge.mgf
Database	Sprot 2015_08
Taxonomy	Rodentia (Rodents) (26,337 sequences)
Timestamp	18 Aug 2015 at 14:27:22 GMT
Type of search	MS/MS Ion Search
Enzyme	Trypsin
Variable modifications	Carbamidomethyl (C),Oxidation (M)
Mass values	Monoisotopic
Protein mass	Unrestricted
Peptide mass tolerance	10 ppm
Fragment mass tolerance	0.6 Da
Max missed cleavages	2
Instrument type	ESI-TRAP
Number of queries	111849
Significance threshold p<	0.023601
Max. number of families	AUTO
Ions score or expect cut-off	0
Preferred taxonomy	All entries
Show Percolator scores?	no
Filters:	Num. of significant matches >= 2
Family	Member	Database	Accession	Score	Mass	Num. of significant matches	emPAI	pI	Sequence coverage	Num. of significant unique sequences	Description
60	1	Sprot	DYHC1_MOUSE	1975	531710	94	0.39	6.03	0.34	57	Cytoplasmic dynein 1 heavy chain 1 OS=Mus musculus GN=Dync1h1 PE=1 SV=2
1	1	Sprot	PYR1_MOUSE	8450	243084	305	2.36	6	0.73	86	CAD protein OS=Mus musculus GN=Cad PE=2 SV=1
16	1	Sprot	KTN1_MOUSE	3447	152498	161	2.17	5.67	0.67	56	Kinectin OS=Mus musculus GN=Ktn1 PE=2 SV=1
10	1	Sprot	GSLG1_MOUSE	4060	133646	168	4.35	6.45	0.74	57	Golgi apparatus protein 1 OS=Mus musculus GN=Glg1 PE=1 SV=1
57	1	Sprot	ITPR3_MOUSE	2037	304080	106	0.66	6.11	0.47	49	Inositol 1,4,5-trisphosphate receptor type 3 OS=Mus musculus GN=Itpr3 PE=1 SV=3
104	1	Sprot	PRP8_MOUSE	1431	273443	77	0.56	8.95	0.45	40	Pre-mRNA-processing-splicing factor 8 OS=Mus musculus GN=Prpf8 PE=1 SV=2
100	1	Sprot	SRRM2_MOUSE	1476	294666	69	0.51	12.02	0.38	35	Serine/arginine repetitive matrix protein 2 OS=Mus musculus GN=Srrm2 PE=1 SV=3
73	1	Sprot	EIF3A_MOUSE	1784	161838	104	1.32	6.38	0.56	39	Eukaryotic translation initiation factor 3 subunit A OS=Mus musculus GN=Eif3a PE=1 SV=5
83	1	Sprot	FAS_MOUSE	1666	272257	85	0.65	6.13	0.47	44	Fatty acid synthase OS=Mus musculus GN=Fasn PE=1 SV=2
3	1	Sprot	MBB1A_MOUSE	5600	151942	203	2.44	9.08	0.66	56	Myb-binding protein 1A OS=Mus musculus GN=Mybbp1a PE=1 SV=2
53	1	Sprot	U520_RAT	2069	244720	80	0.51	5.75	0.36	33	U5 small nuclear ribonucleoprotein 200 kDa helicase OS=Rattus norvegicus GN=Snrnp200 PE=1 SV=1
41	1	Sprot	SYEP_MOUSE	2339	169972	87	0.83	7.75	0.5	34	Bifunctional glutamate/proline--tRNA ligase OS=Mus musculus GN=Eprs PE=1 SV=4
9	1	Sprot	EF2_MOUSE	4206	95253	175	3.17	6.41	0.73	41	Elongation factor 2 OS=Mus musculus GN=Eef2 PE=1 SV=2
28	1	Sprot	NUCL_MOUSE	2792	76677	124	4.22	4.69	0.53	40	Nucleolin OS=Mus musculus GN=Ncl PE=1 SV=2
494	1	Sprot	VP13C_MOUSE	351	419824	23	0.11	6.37	0.21	14	Vacuolar protein sorting-associated protein 13C OS=Mus musculus GN=Vps13c PE=1 SV=2
4	1	Sprot	CKAP4_MOUSE	5404	63654	176	7.42	5.46	0.79	42	Cytoskeleton-associated protein 4 OS=Mus musculus GN=Ckap4 PE=1 SV=2
21	1	Sprot	CLH1_MOUSE	3237	191435	128	1.14	5.48	0.47	48	Clathrin heavy chain 1 OS=Mus musculus GN=Cltc PE=1 SV=3
14	1	Sprot	DDX21_MOUSE	3568	93493	133	3.15	9.19	0.67	41	Nucleolar RNA helicase 2 OS=Mus musculus GN=Ddx21 PE=1 SV=3
32	1	Sprot	AT131_MOUSE	2660	132303	103	1.28	8.34	0.57	36	Manganese-transporting ATPase 13A1 OS=Mus musculus GN=Atp13a1 PE=2 SV=2
144	1	Sprot	RRBP1_MOUSE	1175	172776	43	0.45	9.35	0.4	21	Ribosome-binding protein 1 OS=Mus musculus GN=Rrbp1 PE=1 SV=2
80	1	Sprot	DDX46_MOUSE	1720	117376	69	1.23	9.3	0.52	30	Probable ATP-dependent RNA helicase DDX46 OS=Mus musculus GN=Ddx46 PE=1 SV=2
474	2	Sprot	RN213_MOUSE	45	584127	6	0.03	6.33	0.13	5	E3 ubiquitin-protein ligase RNF213 OS=Mus musculus GN=Rnf213 PE=2 SV=1
233	1	Sprot	MIA3_MOUSE	793	213544	39	0.26	4.68	0.34	16	Melanoma inhibitory activity protein 3 OS=Mus musculus GN=Mia3 PE=1 SV=2
738	1	Sprot	UBR4_MOUSE	182	571927	10	0.03	5.72	0.14	6	E3 ubiquitin-protein ligase UBR4 OS=Mus musculus GN=Ubr4 PE=1 SV=1
20	1	Sprot	HNRPU_MOUSE	3300	87863	144	4.03	5.92	0.57	39	Heterogeneous nuclear ribonucleoprotein U OS=Mus musculus GN=Hnrnpu PE=1 SV=1
105	1	Sprot	PLXB2_MOUSE	1423	206099	72	0.6	5.58	0.39	32	Plexin-B2 OS=Mus musculus GN=Plxnb2 PE=1 SV=1
6	1	Sprot	AT2A2_MOUSE	4582	114784	170	3.15	5.23	0.56	40	Sarcoplasmic/endoplasmic reticulum calcium ATPase 2 OS=Mus musculus GN=Atp2a2 PE=1 SV=2
11	1	Sprot	AT1A1_MOUSE	4058	112910	121	1.85	5.3	0.51	38	Sodium/potassium-transporting ATPase subunit alpha-1 OS=Mus musculus GN=Atp1a1 PE=1 SV=1
298	1	Sprot	SF3B1_MOUSE	632	145724	45	0.52	6.65	0.51	20	Splicing factor 3B subunit 1 OS=Mus musculus GN=Sf3b1 PE=1 SV=1
62	1	Sprot	HNRPM_MOUSE	1946	77597	80	2.09	8.8	0.65	23	Heterogeneous nuclear ribonucleoprotein M OS=Mus musculus GN=Hnrnpm PE=1 SV=3
111	1	Sprot	TOP2A_MOUSE	1392	172682	51	0.35	8.73	0.33	17	DNA topoisomerase 2-alpha OS=Mus musculus GN=Top2a PE=1 SV=2
435	1	Sprot	UTP20_MOUSE	432	317542	19	0.14	8.33	0.21	14	Small subunit processome component 20 homolog OS=Mus musculus GN=Utp20 PE=2 SV=2
36	1	Sprot	CALX_MOUSE	2493	67236	130	5.86	4.5	0.79	38	Calnexin OS=Mus musculus GN=Canx PE=1 SV=1
136	1	Sprot	ECM29_MOUSE	1215	203573	47	0.33	6.68	0.34	19	Proteasome-associated protein ECM29 homolog OS=Mus musculus GN=Ecm29 PE=1 SV=3
26	1	Sprot	PO210_MOUSE	2984	203973	124	0.68	6.18	0.4	34	Nuclear pore membrane glycoprotein 210 OS=Mus musculus GN=Nup210 PE=1 SV=2
49	1	Sprot	ATAD3_MOUSE	2134	66701	98	3.44	9.32	0.71	32	ATPase family AAA domain-containing protein 3 OS=Mus musculus GN=Atad3 PE=1 SV=1
201	1	Sprot	ACACA_MOUSE	902	265088	37	0.2	5.97	0.27	16	Acetyl-CoA carboxylase 1 OS=Mus musculus GN=Acaca PE=1 SV=1
35	1	Sprot	RPN1_MOUSE	2630	68486	138	4.56	6.02	0.75	38	Dolichyl-diphosphooligosaccharide--protein glycosyltransferase subunit 1 OS=Mus musculus GN=Rpn1 PE=1 SV=1
140	1	Sprot	GEMI5_MOUSE	1198	166487	51	0.58	6.25	0.38	25	Gem-associated protein 5 OS=Mus musculus GN=Gemin5 PE=2 SV=2
2	2	Sprot	GRP78_MOUSE	4743	72377	168	5.8	5.07	0.63	38	78 kDa glucose-regulated protein OS=Mus musculus GN=Hspa5 PE=1 SV=3
2	1	Sprot	HSP7C_MOUSE	5660	70827	197	6.72	5.37	0.75	37	Heat shock cognate 71 kDa protein OS=Mus musculus GN=Hspa8 PE=1 SV=1
673	1	Sprot	HUWE1_MOUSE	215	482332	11	0.05	5.1	0.14	8	E3 ubiquitin-protein ligase HUWE1 OS=Mus musculus GN=Huwe1 PE=1 SV=5
1310	1	Sprot	CKAP5_MOUSE	56	225492	2	0.01	8.17	0.23	1	Cytoskeleton-associated protein 5 OS=Mus musculus GN=Ckap5 PE=2 SV=1
18	1	Sprot	NOMO1_MOUSE	3412	133336	133	1.22	5.75	0.56	35	Nodal modulator 1 OS=Mus musculus GN=Nomo1 PE=1 SV=1
625	1	Sprot	BIRC6_MOUSE	246	531833	14	0.05	5.7	0.13	9	Baculoviral IAP repeat-containing protein 6 OS=Mus musculus GN=Birc6 PE=1 SV=2
7	1	Sprot	KPYM_MOUSE	4412	57808	153	6.6	7.18	0.83	36	Pyruvate kinase PKM OS=Mus musculus GN=Pkm PE=1 SV=4
87	1	Sprot	PAIRB_MOUSE	1628	44687	83	5.53	8.6	0.79	28	Plasminogen activator inhibitor 1 RNA-binding protein OS=Mus musculus GN=Serbp1 PE=1 SV=2
17	1	Sprot	IGEB_MOUSE	3416	62708	144	3.88	9.38	0.61	31	IgE-binding protein OS=Mus musculus GN=Iap PE=2 SV=1
597	1	Sprot	MYO5A_RAT	262	211630	11	0.12	8.87	0.28	7	Unconventional myosin-Va OS=Rattus norvegicus GN=Myo5a PE=1 SV=1
13	1	Sprot	RL4_MOUSE	3794	47124	159	8.26	11.01	0.7	31	60S ribosomal protein L4 OS=Mus musculus GN=Rpl4 PE=1 SV=3
102	1	Sprot	MCM5_MOUSE	1450	82290	63	1.16	8.7	0.6	21	DNA replication licensing factor MCM5 OS=Mus musculus GN=Mcm5 PE=2 SV=1
203	1	Sprot	SYIC_MOUSE	888	144179	46	0.49	6.14	0.4	19	Isoleucine--tRNA ligase, cytoplasmic OS=Mus musculus GN=Iars PE=2 SV=2
207	1	Sprot	IF4G1_MOUSE	872	175967	45	0.34	5.3	0.27	17	Eukaryotic translation initiation factor 4 gamma 1 OS=Mus musculus GN=Eif4g1 PE=1 SV=1
1165	1	Sprot	TPR_MOUSE	73	273824	2	0.02	4.98	0.18	2	Nucleoprotein TPR OS=Mus musculus GN=Tpr PE=1 SV=1
1779	1	Sprot	SMG1_MOUSE	25	409511	2	0.01	6	0.14	2	Serine/threonine-protein kinase SMG1 OS=Mus musculus GN=Smg1 PE=1 SV=3
37	1	Sprot	EMC1_MOUSE	2446	111535	101	1.14	7	0.48	28	ER membrane protein complex subunit 1 OS=Mus musculus GN=Emc1 PE=1 SV=1
170	1	Sprot	LYRIC_MOUSE	1059	63808	53	2.75	9.34	0.58	27	Protein LYRIC OS=Mus musculus GN=Mtdh PE=1 SV=1
132	1	Sprot	MA2A1_MOUSE	1238	131548	65	0.82	8.17	0.46	25	Alpha-mannosidase 2 OS=Mus musculus GN=Man2a1 PE=1 SV=2
1189	1	Sprot	PRC2C_MOUSE	71	310703	7	0.07	9.14	0.16	7	Protein PRRC2C OS=Mus musculus GN=Prrc2c PE=1 SV=3
1049	1	Sprot	UBR5_MOUSE	95	308159	3	0.02	5.59	0.18	2	E3 ubiquitin-protein ligase UBR5 OS=Mus musculus GN=Ubr5 PE=1 SV=2
1492	1	Sprot	SMC1A_RAT	40	143116	3	0.02	7.51	0.31	1	Structural maintenance of chromosomes protein 1A OS=Rattus norvegicus GN=Smc1a PE=1 SV=1
42	1	Sprot	ATPA_MOUSE	2331	59716	77	2.19	9.22	0.7	23	ATP synthase subunit alpha, mitochondrial OS=Mus musculus GN=Atp5a1 PE=1 SV=1
114	1	Sprot	MIC60_MOUSE	1342	83848	63	1.21	6.18	0.53	22	MICOS complex subunit Mic60 OS=Mus musculus GN=Immt PE=1 SV=1
51	2	Sprot	ENPL_MOUSE	937	92418	38	0.8	4.74	0.52	17	Endoplasmin OS=Mus musculus GN=Hsp90b1 PE=1 SV=2
54	1	Sprot	TFR1_MOUSE	2058	85677	90	2.09	6.13	0.58	29	Transferrin receptor protein 1 OS=Mus musculus GN=Tfrc PE=1 SV=1
46	1	Sprot	RL3_MOUSE	2194	46081	120	8.15	10.22	0.7	25	60S ribosomal protein L3 OS=Mus musculus GN=Rpl3 PE=1 SV=3
56	1	Sprot	TCPH_MOUSE	2044	59614	77	2.53	7.95	0.68	24	T-complex protein 1 subunit eta OS=Mus musculus GN=Cct7 PE=1 SV=1
27	1	Sprot	TCPG_MOUSE	2900	60591	93	2.82	6.28	0.69	23	T-complex protein 1 subunit gamma OS=Mus musculus GN=Cct3 PE=1 SV=1
98	1	Sprot	AFG32_MOUSE	1484	89463	56	1.1	8.77	0.45	20	AFG3-like protein 2 OS=Mus musculus GN=Afg3l2 PE=1 SV=1
25	1	Sprot	EF1A1_CRIGR	3039	50082	170	9.37	9.1	0.82	29	Elongation factor 1-alpha 1 OS=Cricetulus griseus GN=EEF1A1 PE=2 SV=1
84	1	Sprot	RL7_MOUSE	1666	31400	96	10.75	10.89	0.78	24	60S ribosomal protein L7 OS=Mus musculus GN=Rpl7 PE=1 SV=2
125	1	Sprot	ESYT1_MOUSE	1280	121478	61	0.82	5.63	0.43	24	Extended synaptotagmin-1 OS=Mus musculus GN=Esyt1 PE=1 SV=2
175	1	Sprot	ABCB7_MOUSE	1047	82529	49	1.24	9.36	0.65	21	ATP-binding cassette sub-family B member 7, mitochondrial OS=Mus musculus GN=Abcb7 PE=1 SV=3
282	1	Sprot	NOG1_MOUSE	670	74066	40	0.84	9.55	0.57	15	Nucleolar GTP-binding protein 1 OS=Mus musculus GN=Gtpbp4 PE=2 SV=3
351	1	Sprot	DNMT1_MOUSE	545	183074	22	0.18	7.92	0.26	10	DNA (cytosine-5)-methyltransferase 1 OS=Mus musculus GN=Dnmt1 PE=1 SV=5
951	1	Sprot	RRP5_MOUSE	116	207649	9	0.09	8.92	0.26	6	Protein RRP5 homolog OS=Mus musculus GN=Pdcd11 PE=2 SV=2
79	1	Sprot	RS4X_MESAU	1729	29579	79	11.39	10.16	0.83	23	40S ribosomal protein S4, X isoform OS=Mesocricetus auratus GN=RPS4X PE=2 SV=2
85	1	Sprot	LETM1_MOUSE	1643	82937	65	1.31	6.16	0.48	22	LETM1 and EF-hand domain-containing protein 1, mitochondrial OS=Mus musculus GN=Letm1 PE=2 SV=1
141	1	Sprot	SND1_MOUSE	1193	102025	55	0.71	7.08	0.45	18	Staphylococcal nuclease domain-containing protein 1 OS=Mus musculus GN=Snd1 PE=1 SV=1
64	1	Sprot	YMEL1_MOUSE	1915	79978	56	0.76	9.01	0.55	15	ATP-dependent zinc metalloprotease YME1L1 OS=Mus musculus GN=Yme1l1 PE=2 SV=1
305	1	Sprot	DHX30_MOUSE	620	136583	30	0.39	8.97	0.33	15	Putative ATP-dependent RNA helicase DHX30 OS=Mus musculus GN=Dhx30 PE=2 SV=1
550	1	Sprot	RPA2_RAT	299	127637	11	0.18	8.35	0.26	7	DNA-directed RNA polymerase I subunit RPA2 OS=Rattus norvegicus GN=Polr1b PE=1 SV=1
99	1	Sprot	GRP75_MOUSE	1481	73416	56	1.91	5.81	0.58	24	Stress-70 protein, mitochondrial OS=Mus musculus GN=Hspa9 PE=1 SV=3
59	1	Sprot	CH60_MOUSE	1993	60917	71	1.96	5.91	0.7	20	60 kDa heat shock protein, mitochondrial OS=Mus musculus GN=Hspd1 PE=1 SV=1
250	1	Sprot	TKT_MOUSE	749	67588	32	1.55	7.23	0.65	19	Transketolase OS=Mus musculus GN=Tkt PE=1 SV=1
165	1	Sprot	SYMC_MOUSE	1081	101366	41	0.66	6.78	0.45	17	Methionine--tRNA ligase, cytoplasmic OS=Mus musculus GN=Mars PE=2 SV=1
325	1	Sprot	SYLC_MOUSE	582	134106	28	0.4	6.64	0.35	15	Leucine--tRNA ligase, cytoplasmic OS=Mus musculus GN=Lars PE=1 SV=2
321	1	Sprot	LY75_MOUSE	590	197225	19	0.18	5.97	0.23	11	Lymphocyte antigen 75 OS=Mus musculus GN=Ly75 PE=1 SV=2
689	1	Sprot	MYH9_MOUSE	205	226232	5	0.04	5.54	0.21	3	Myosin-9 OS=Mus musculus GN=Myh9 PE=1 SV=4
33	1	Sprot	TCPA_MOUSE	2636	60411	79	2.48	5.82	0.76	24	T-complex protein 1 subunit alpha OS=Mus musculus GN=Tcp1 PE=1 SV=3
58	1	Sprot	ASPH_MOUSE	1994	82991	78	1.39	4.97	0.44	24	Aspartyl/asparaginyl beta-hydroxylase OS=Mus musculus GN=Asph PE=1 SV=1
323	1	Sprot	NUCB1_MOUSE	586	53376	31	2.08	4.99	0.64	19	Nucleobindin-1 OS=Mus musculus GN=Nucb1 PE=1 SV=2
285	1	Sprot	DDX54_MOUSE	665	97687	34	0.54	10.01	0.45	14	ATP-dependent RNA helicase DDX54 OS=Mus musculus GN=Ddx54 PE=1 SV=1
660	1	Sprot	TR150_MOUSE	223	108114	13	0.29	10.17	0.4	8	Thyroid hormone receptor-associated protein 3 OS=Mus musculus GN=Thrap3 PE=1 SV=1
746	1	Sprot	DOCK2_MOUSE	180	211568	8	0.06	6.54	0.19	4	Dedicator of cytokinesis protein 2 OS=Mus musculus GN=Dock2 PE=1 SV=3
989	1	Sprot	CHD4_MOUSE	107	217614	4	0.04	5.58	0.19	3	Chromodomain-helicase-DNA-binding protein 4 OS=Mus musculus GN=Chd4 PE=1 SV=1
996	1	Sprot	PRP4B_RAT	106	116935	4	0.08	10.23	0.29	3	Serine/threonine-protein kinase PRP4 homolog OS=Rattus norvegicus GN=Prpf4b PE=1 SV=1
405	2	Sprot	VP13B_MOUSE	49	445641	4	0.01	5.97	0.09	2	Vacuolar protein sorting-associated protein 13B OS=Mus musculus GN=Vps13b PE=2 SV=2
29	1	Sprot	ODP2_MOUSE	2792	67899	94	1.54	8.81	0.58	18	Dihydrolipoyllysine-residue acetyltransferase component of pyruvate dehydrogenase complex, mitochondrial OS=Mus musculus GN=Dlat PE=1 SV=2
209	1	Sprot	S12A2_MOUSE	864	130950	38	0.55	6.94	0.33	18	Solute carrier family 12 member 2 OS=Mus musculus GN=Slc12a2 PE=1 SV=2
123	1	Sprot	SYRC_MOUSE	1304	75625	49	0.97	7.48	0.55	17	Arginine--tRNA ligase, cytoplasmic OS=Mus musculus GN=Rars PE=2 SV=2
241	2	Sprot	FXR1_MOUSE	610	76175	42	1.04	6.54	0.53	16	Fragile X mental retardation syndrome-related protein 1 OS=Mus musculus GN=Fxr1 PE=1 SV=2
419	1	Sprot	COPA_MOUSE	451	138344	25	0.36	7.69	0.35	14	Coatomer subunit alpha OS=Mus musculus GN=Copa PE=1 SV=2
512	1	Sprot	SLMAP_MOUSE	337	96873	18	0.41	5.24	0.46	11	Sarcolemmal membrane-associated protein OS=Mus musculus GN=Slmap PE=1 SV=2
45	1	Sprot	TCPD_MOUSE	2229	58030	87	2.85	8.24	0.71	24	T-complex protein 1 subunit delta OS=Mus musculus GN=Cct4 PE=1 SV=3
245	1	Sprot	EIF3B_MOUSE	772	91313	49	1.14	4.92	0.49	22	Eukaryotic translation initiation factor 3 subunit B OS=Mus musculus GN=Eif3b PE=1 SV=1
122	1	Sprot	MOGS_MOUSE	1310	91774	57	1.06	9.06	0.5	20	Mannosyl-oligosaccharide glucosidase OS=Mus musculus GN=Mogs PE=2 SV=1
103	1	Sprot	TCPZ_MOUSE	1437	57968	68	1.68	6.63	0.63	19	T-complex protein 1 subunit zeta OS=Mus musculus GN=Cct6a PE=1 SV=3
280	1	Sprot	SYVC_MOUSE	674	140127	30	0.41	7.9	0.38	16	Valine--tRNA ligase OS=Mus musculus GN=Vars PE=2 SV=1
255	1	Sprot	DHX9_MOUSE	730	149381	38	0.36	6.39	0.3	14	ATP-dependent RNA helicase A OS=Mus musculus GN=Dhx9 PE=1 SV=2
217	1	Sprot	ACLY_MOUSE	836	119651	30	0.39	7.13	0.35	13	ATP-citrate synthase OS=Mus musculus GN=Acly PE=1 SV=1
404	1	Sprot	RENT1_MOUSE	468	123889	26	0.37	6.18	0.36	13	Regulator of nonsense transcripts 1 OS=Mus musculus GN=Upf1 PE=1 SV=2
755	1	Sprot	KINH_RAT	176	109463	10	0.21	6.06	0.39	7	Kinesin-1 heavy chain OS=Rattus norvegicus GN=Kif5b PE=1 SV=1
57	4	Sprot	ITPR2_MOUSE	226	307278	14	0.08	6.02	0.17	6	Inositol 1,4,5-trisphosphate receptor type 2 OS=Mus musculus GN=Itpr2 PE=1 SV=4
24	1	Sprot	CMC1_MOUSE	3075	74523	108	1.87	8.43	0.62	26	Calcium-binding mitochondrial carrier protein Aralar1 OS=Mus musculus GN=Slc25a12 PE=1 SV=1
19	1	Sprot	STML2_MOUSE	3346	38361	93	7.84	8.95	0.81	23	Stomatin-like protein 2, mitochondrial OS=Mus musculus GN=Stoml2 PE=1 SV=1
69	1	Sprot	4F2_MOUSE	1811	58300	82	2.45	5.62	0.6	23	4F2 cell-surface antigen heavy chain OS=Mus musculus GN=Slc3a2 PE=1 SV=1
50	1	Sprot	FACR1_MOUSE	2117	59397	75	2.21	9.26	0.69	21	Fatty acyl-CoA reductase 1 OS=Mus musculus GN=Far1 PE=1 SV=1
47	1	Sprot	IF4A1_MOUSE	2138	46125	75	2.91	5.32	0.83	18	Eukaryotic initiation factor 4A-I OS=Mus musculus GN=Eif4a1 PE=1 SV=1
126	1	Sprot	NCPR_MOUSE	1279	76995	48	1.19	5.34	0.57	18	NADPH--cytochrome P450 reductase OS=Mus musculus GN=Por PE=2 SV=2
249	1	Sprot	RMXL1_MOUSE	751	42136	37	2.34	10	0.6	16	RNA binding motif protein, X-linked-like-1 OS=Mus musculus GN=Rbmxl1 PE=2 SV=1
120	1	Sprot	RL5_MOUSE	1312	34379	52	3	9.78	0.78	14	60S ribosomal protein L5 OS=Mus musculus GN=Rpl5 PE=1 SV=3
236	1	Sprot	CAND1_MOUSE	785	136245	33	0.37	5.52	0.36	14	Cullin-associated NEDD8-dissociated protein 1 OS=Mus musculus GN=Cand1 PE=2 SV=2
334	1	Sprot	CNOT1_MOUSE	563	266637	27	0.17	6.65	0.17	14	CCR4-NOT transcription complex subunit 1 OS=Mus musculus GN=Cnot1 PE=1 SV=2
77	1	Sprot	RL7A_MOUSE	1759	29958	89	9.82	10.56	0.76	23	60S ribosomal protein L7a OS=Mus musculus GN=Rpl7a PE=1 SV=2
110	1	Sprot	STT3A_MOUSE	1392	80545	95	1.46	8.3	0.4	22	Dolichyl-diphosphooligosaccharide--protein glycosyltransferase subunit STT3A OS=Mus musculus GN=Stt3a PE=1 SV=1
72	1	Sprot	LMAN1_MOUSE	1803	57753	72	1.99	5.92	0.53	21	Protein ERGIC-53 OS=Mus musculus GN=Lman1 PE=2 SV=1
40	1	Sprot	ENOA_MOUSE	2362	47111	70	2.58	6.37	0.82	19	Alpha-enolase OS=Mus musculus GN=Eno1 PE=1 SV=3
130	1	Sprot	TCPB_MOUSE	1256	57441	46	1.44	5.97	0.69	16	T-complex protein 1 subunit beta OS=Mus musculus GN=Cct2 PE=1 SV=4
45	2	Sprot	TCPE_MOUSE	1120	59586	43	1.13	5.72	0.7	15	T-complex protein 1 subunit epsilon OS=Mus musculus GN=Cct5 PE=1 SV=1
65	2	Sprot	DDX5_MOUSE	1870	69247	75	1.6	9.06	0.62	14	Probable ATP-dependent RNA helicase DDX5 OS=Mus musculus GN=Ddx5 PE=1 SV=2
495	1	Sprot	CYFP2_MOUSE	349	145565	13	0.18	6.64	0.26	8	Cytoplasmic FMR1-interacting protein 2 OS=Mus musculus GN=Cyfip2 PE=1 SV=2
762	1	Sprot	SRRM1_MOUSE	174	106798	8	0.19	11.87	0.33	5	Serine/arginine repetitive matrix protein 1 OS=Mus musculus GN=Srrm1 PE=1 SV=2
8	1	Sprot	RPN2_MOUSE	4222	69020	122	1.85	5.54	0.6	24	Dolichyl-diphosphooligosaccharide--protein glycosyltransferase subunit 2 OS=Mus musculus GN=Rpn2 PE=2 SV=1
22	1	Sprot	ABCB6_MOUSE	3160	93711	99	1.17	8.25	0.43	23	ATP-binding cassette sub-family B member 6, mitochondrial OS=Mus musculus GN=Abcb6 PE=1 SV=1
65	1	Sprot	DDX3X_MOUSE	1908	73056	68	1.48	6.73	0.54	20	ATP-dependent RNA helicase DDX3X OS=Mus musculus GN=Ddx3x PE=1 SV=3
210	1	Sprot	EDC4_MOUSE	863	152389	35	0.43	5.51	0.34	18	Enhancer of mRNA-decapping protein 4 OS=Mus musculus GN=Edc4 PE=1 SV=2
374	1	Sprot	ITB1_MOUSE	506	88173	24	0.85	5.68	0.44	18	Integrin beta-1 OS=Mus musculus GN=Itgb1 PE=1 SV=1
160	1	Sprot	RS3A_MOUSE	1104	29866	53	4.44	9.75	0.76	16	40S ribosomal protein S3a OS=Mus musculus GN=Rps3a PE=1 SV=3
206	1	Sprot	SPB1_MOUSE	879	95474	28	0.51	8.51	0.45	13	pre-rRNA processing protein FTSJ3 OS=Mus musculus GN=Ftsj3 PE=1 SV=1
284	1	Sprot	EIF3C_MOUSE	668	105465	31	0.45	5.55	0.33	13	Eukaryotic translation initiation factor 3 subunit C OS=Mus musculus GN=Eif3c PE=1 SV=1
407	1	Sprot	GOGA5_MOUSE	466	82318	20	0.55	5.89	0.47	12	Golgin subfamily A member 5 OS=Mus musculus GN=Golga5 PE=1 SV=2
922	1	Sprot	RBM28_MOUSE	122	84162	10	0.24	9.56	0.36	6	RNA-binding protein 28 OS=Mus musculus GN=Rbm28 PE=1 SV=4
84	2	Sprot	TRRAP_MOUSE	127	291370	7	0.02	8.76	0.14	1	Transformation/transcription domain-associated protein OS=Mus musculus GN=Trrap PE=1 SV=2
48	1	Sprot	RS3_MOUSE	2135	26657	103	17.06	9.68	0.87	23	40S ribosomal protein S3 OS=Mus musculus GN=Rps3 PE=1 SV=1
43	1	Sprot	PPBT_MOUSE	2286	57478	76	2.51	6.52	0.61	21	Alkaline phosphatase, tissue-nonspecific isozyme OS=Mus musculus GN=Alpl PE=1 SV=2
179	1	Sprot	NCLN_MOUSE	1022	62868	55	1.74	6.03	0.44	21	Nicalin OS=Mus musculus GN=Ncln PE=2 SV=2
57	2	Sprot	RL6_MOUSE	1579	33489	60	4.92	10.69	0.64	20	60S ribosomal protein L6 OS=Mus musculus GN=Rpl6 PE=1 SV=3
86	1	Sprot	SRPR_MOUSE	1642	69579	60	1.48	9.07	0.5	19	Signal recognition particle receptor subunit alpha OS=Mus musculus GN=Srpr PE=1 SV=1
166	1	Sprot	DNPEP_MOUSE	1072	52174	43	2.35	6.82	0.73	19	Aspartyl aminopeptidase OS=Mus musculus GN=Dnpep PE=2 SV=2
287	1	Sprot	CTGE5_MOUSE	657	87664	33	0.8	5.04	0.45	17	cTAGE family member 5 OS=Mus musculus GN=Ctage5 PE=1 SV=1
191	1	Sprot	TM214_MOUSE	962	76381	38	0.74	9.41	0.46	14	Transmembrane protein 214 OS=Mus musculus GN=Tmem214 PE=2 SV=1
310	1	Sprot	SAC1_MOUSE	612	66901	31	0.88	6.85	0.56	14	Phosphatidylinositide phosphatase SAC1 OS=Mus musculus GN=Sacm1l PE=2 SV=1
229	1	Sprot	HXK2_MOUSE	801	102469	32	0.47	5.77	0.44	10	Hexokinase-2 OS=Mus musculus GN=Hk2 PE=2 SV=1
447	1	Sprot	PRC2A_MOUSE	413	229063	13	0.13	9.43	0.19	8	Protein PRRC2A OS=Mus musculus GN=Prrc2a PE=1 SV=1
933	1	Sprot	KIF23_MOUSE	120	108707	8	0.25	8.89	0.33	8	Kinesin-like protein KIF23 OS=Mus musculus GN=Kif23 PE=1 SV=1
968	1	Sprot	IF2P_MOUSE	112	137532	8	0.19	5.47	0.32	8	Eukaryotic translation initiation factor 5B OS=Mus musculus GN=Eif5b PE=1 SV=2
1094	1	Sprot	MTOR_MOUSE	85	288605	6	0.04	6.73	0.14	4	Serine/threonine-protein kinase mTOR OS=Mus musculus GN=Mtor PE=1 SV=2
1059	1	Sprot	TRIPC_RAT	93	223788	3	0.04	8.66	0.15	3	E3 ubiquitin-protein ligase TRIP12 OS=Rattus norvegicus GN=Trip12 PE=2 SV=1
23	1	Sprot	ATPB_MOUSE	3157	56265	108	3.46	5.19	0.75	23	ATP synthase subunit beta, mitochondrial OS=Mus musculus GN=Atp5b PE=1 SV=2
31	1	Sprot	PHB_MOUSE	2730	29802	113	8.96	5.57	0.9	23	Prohibitin OS=Mus musculus GN=Phb PE=1 SV=1
44	1	Sprot	RS2_MOUSE	2239	31212	100	7.98	10.25	0.72	19	40S ribosomal protein S2 OS=Mus musculus GN=Rps2 PE=2 SV=3
162	1	Sprot	TOM70_MOUSE	1099	67547	52	1.44	7.46	0.58	19	Mitochondrial import receptor subunit TOM70 OS=Mus musculus GN=Tomm70a PE=1 SV=2
304	1	Sprot	PDIA3_MOUSE	621	56643	33	1.74	5.88	0.59	19	Protein disulfide-isomerase A3 OS=Mus musculus GN=Pdia3 PE=1 SV=2
176	1	Sprot	MA1B1_MOUSE	1033	75103	49	1.06	8.61	0.47	18	Endoplasmic reticulum mannosyl-oligosaccharide 1,2-alpha-mannosidase OS=Mus musculus GN=Man1b1 PE=2 SV=1
61	1	Sprot	PRS10_MOUSE	1952	44145	75	2.39	7.1	0.73	17	26S protease regulatory subunit 10B OS=Mus musculus GN=Psmc6 PE=1 SV=1
82	1	Sprot	NOP56_MOUSE	1678	64424	57	1.32	9.22	0.65	17	Nucleolar protein 56 OS=Mus musculus GN=Nop56 PE=1 SV=2
474	1	Sprot	RRP12_MOUSE	374	143041	19	0.21	9.07	0.25	9	RRP12-like protein OS=Mus musculus GN=Rrp12 PE=1 SV=1
390	1	Sprot	PRP6_MOUSE	487	106655	13	0.25	8.31	0.31	8	Pre-mRNA-processing factor 6 OS=Mus musculus GN=Prpf6 PE=2 SV=1
30	1	Sprot	PHB2_MOUSE	2782	33276	116	8.37	9.83	0.85	23	Prohibitin-2 OS=Mus musculus GN=Phb2 PE=1 SV=1
117	1	Sprot	ERMP1_MOUSE	1317	100084	48	0.83	7.14	0.42	20	Endoplasmic reticulum metallopeptidase 1 OS=Mus musculus GN=Ermp1 PE=2 SV=2
74	1	Sprot	SRPRB_MOUSE	1781	29561	69	5.77	9.34	0.78	19	Signal recognition particle receptor subunit beta OS=Mus musculus GN=Srprb PE=1 SV=1
151	1	Sprot	FBRL_RAT	1141	34201	61	3.81	10.25	0.78	17	rRNA 2'-O-methyltransferase fibrillarin OS=Rattus norvegicus GN=Fbl PE=1 SV=2
408	1	Sprot	HNRPQ_MOUSE	464	69590	22	0.76	8.68	0.47	13	Heterogeneous nuclear ribonucleoprotein Q OS=Mus musculus GN=Syncrip PE=1 SV=2
493	1	Sprot	GNPTA_MOUSE	351	140895	15	0.24	7.58	0.25	10	N-acetylglucosamine-1-phosphotransferase subunits alpha/beta OS=Mus musculus GN=Gnptab PE=2 SV=2
480	1	Sprot	HYOU1_MOUSE	367	111112	12	0.28	5.12	0.29	9	Hypoxia up-regulated protein 1 OS=Mus musculus GN=Hyou1 PE=1 SV=1
521	1	Sprot	C1TC_MOUSE	333	101136	19	0.31	6.7	0.28	9	C-1-tetrahydrofolate synthase, cytoplasmic OS=Mus musculus GN=Mthfd1 PE=1 SV=4
604	1	Sprot	MOES_MOUSE	259	67725	13	0.43	6.22	0.46	8	Moesin OS=Mus musculus GN=Msn PE=1 SV=3
106	1	Sprot	TCPQ_MOUSE	1418	59518	53	1.49	5.44	0.55	18	T-complex protein 1 subunit theta OS=Mus musculus GN=Cct8 PE=1 SV=3
269	1	Sprot	SFPQ_MOUSE	696	75394	45	1.23	9.45	0.43	17	Splicing factor, proline- and glutamine-rich OS=Mus musculus GN=Sfpq PE=1 SV=1
252	1	Sprot	TERA_MOUSE	739	89266	29	0.61	5.14	0.39	14	Transitional endoplasmic reticulum ATPase OS=Mus musculus GN=Vcp PE=1 SV=4
241	1	Sprot	FXR2_MOUSE	778	73698	44	0.85	5.94	0.56	13	Fragile X mental retardation syndrome-related protein 2 OS=Mus musculus GN=Fxr2 PE=1 SV=1
224	1	Sprot	LBR_MOUSE	811	71395	34	0.66	9.43	0.33	12	Lamin-B receptor OS=Mus musculus GN=Lbr PE=1 SV=2
378	1	Sprot	NNTM_MOUSE	498	113765	22	0.38	7.53	0.31	12	NAD(P) transhydrogenase, mitochondrial OS=Mus musculus GN=Nnt PE=1 SV=2
458	1	Sprot	DHX15_MOUSE	389	90949	19	0.49	7.12	0.32	12	Pre-mRNA-splicing factor ATP-dependent RNA helicase DHX15 OS=Mus musculus GN=Dhx15 PE=1 SV=2
513	1	Sprot	UBP19_MOUSE	336	150454	19	0.22	5.99	0.3	10	Ubiquitin carboxyl-terminal hydrolase 19 OS=Mus musculus GN=Usp19 PE=1 SV=1
1112	1	Sprot	INT1_MOUSE	81	245013	11	0.08	5.87	0.16	6	Integrator complex subunit 1 OS=Mus musculus GN=Ints1 PE=2 SV=2
1197	1	Sprot	VIGLN_MOUSE	70	141655	6	0.09	6.43	0.23	4	Vigilin OS=Mus musculus GN=Hdlbp PE=1 SV=1
533	1	Sprot	MSH6_MOUSE	317	150989	7	0.04	6.31	0.17	2	DNA mismatch repair protein Msh6 OS=Mus musculus GN=Msh6 PE=1 SV=3
1266	1	Sprot	DHX29_MOUSE	60	153879	2	0.04	8.13	0.24	2	ATP-dependent RNA helicase Dhx29 OS=Mus musculus GN=Dhx29 PE=2 SV=1
1546	1	Sprot	CFA58_MOUSE	36	103460	3	0.03	8.15	0.28	1	Cilia- and flagella-associated protein 58 OS=Mus musculus GN=Cfap58 PE=2 SV=1
1722	1	Sprot	MPRI_MOUSE	28	273639	3	0.01	5.47	0.12	1	Cation-independent mannose-6-phosphate receptor OS=Mus musculus GN=Igf2r PE=1 SV=1
38	1	Sprot	QCR2_MOUSE	2446	48205	94	3.19	9.26	0.63	19	Cytochrome b-c1 complex subunit 2, mitochondrial OS=Mus musculus GN=Uqcrc2 PE=1 SV=1
51	1	Sprot	HS90B_MOUSE	2108	83229	83	1.48	4.97	0.5	18	Heat shock protein HSP 90-beta OS=Mus musculus GN=Hsp90ab1 PE=1 SV=3
63	1	Sprot	RS6_MOUSE	1918	28663	76	6.96	10.85	0.63	17	40S ribosomal protein S6 OS=Mus musculus GN=Rps6 PE=1 SV=1
167	1	Sprot	ABCD3_MOUSE	1068	75426	43	0.97	9.32	0.45	17	ATP-binding cassette sub-family D member 3 OS=Mus musculus GN=Abcd3 PE=1 SV=2
92	2	Sprot	ATLA2_MOUSE	1492	66182	55	1.27	5.27	0.5	16	Atlastin-2 OS=Mus musculus GN=Atl2 PE=1 SV=1
181	1	Sprot	P5CS_MOUSE	1016	87212	34	0.74	7.18	0.4	16	Delta-1-pyrroline-5-carboxylate synthase OS=Mus musculus GN=Aldh18a1 PE=1 SV=2
164	1	Sprot	LMAN2_MOUSE	1084	40404	53	2.04	6.46	0.67	15	Vesicular integral-membrane protein VIP36 OS=Mus musculus GN=Lman2 PE=2 SV=2
97	1	Sprot	HNRPK_MOUSE	1486	50944	44	1.28	5.39	0.64	14	Heterogeneous nuclear ribonucleoprotein K OS=Mus musculus GN=Hnrnpk PE=1 SV=1
133	1	Sprot	DRS7B_MOUSE	1234	34964	40	2.3	9.66	0.65	14	Dehydrogenase/reductase SDR family member 7B OS=Mus musculus GN=Dhrs7b PE=2 SV=1
256	1	Sprot	U5S1_MOUSE	729	109291	32	0.47	4.86	0.34	14	116 kDa U5 small nuclear ribonucleoprotein component OS=Mus musculus GN=Eftud2 PE=2 SV=1
185	1	Sprot	ESYT2_MOUSE	990	94081	38	0.52	7.63	0.39	13	Extended synaptotagmin-2 OS=Mus musculus GN=Esyt2 PE=1 SV=1
131	1	Sprot	NOP2_MOUSE	1254	86699	39	0.52	9.27	0.38	12	Probable 28S rRNA (cytosine-C(5))-methyltransferase OS=Mus musculus GN=Nop2 PE=1 SV=1
578	1	Sprot	PDIA1_MOUSE	281	57023	15	0.79	4.77	0.49	11	Protein disulfide-isomerase OS=Mus musculus GN=P4hb PE=1 SV=2
229	2	Sprot	HXK1_MOUSE	635	108234	26	0.29	6.37	0.3	6	Hexokinase-1 OS=Mus musculus GN=Hk1 PE=1 SV=3
739	1	Sprot	LARP1_MOUSE	182	121050	9	0.13	8.87	0.24	5	La-related protein 1 OS=Mus musculus GN=Larp1 PE=1 SV=3
1169	1	Sprot	MA7D1_MOUSE	73	93220	6	0.14	10.16	0.26	4	MAP7 domain-containing protein 1 OS=Mus musculus GN=Map7d1 PE=1 SV=1
636	1	Sprot	ANKL2_RAT	238	106372	7	0.09	6.16	0.29	3	Ankyrin repeat and LEM domain-containing protein 2 OS=Rattus norvegicus GN=Ankle2 PE=2 SV=2
805	1	Sprot	PARP1_MOUSE	158	113028	3	0.08	9.05	0.29	3	Poly [ADP-ribose] polymerase 1 OS=Mus musculus GN=Parp1 PE=1 SV=3
1159	1	Sprot	INCE_MOUSE	74	101147	3	0.06	9.58	0.25	2	Inner centromere protein OS=Mus musculus GN=Incenp PE=1 SV=2
1350	1	Sprot	DHX36_MOUSE	51	113812	2	0.03	8.51	0.23	1	ATP-dependent RNA helicase DHX36 OS=Mus musculus GN=Dhx36 PE=1 SV=2
129	1	Sprot	BCS1_MOUSE	1265	47376	42	2.12	7.75	0.74	18	Mitochondrial chaperone BCS1 OS=Mus musculus GN=Bcs1l PE=1 SV=1
75	1	Sprot	LRC59_MOUSE	1780	34856	78	2.93	9.57	0.71	16	Leucine-rich repeat-containing protein 59 OS=Mus musculus GN=Lrrc59 PE=1 SV=1
150	1	Sprot	RL8_MOUSE	1144	28007	75	5.08	11.03	0.63	16	60S ribosomal protein L8 OS=Mus musculus GN=Rpl8 PE=1 SV=2
187	1	Sprot	PA2G4_MOUSE	987	43671	59	2	6.41	0.58	16	Proliferation-associated protein 2G4 OS=Mus musculus GN=Pa2g4 PE=1 SV=3
355	1	Sprot	ALDOA_MOUSE	530	39331	21	2.65	8.31	0.76	16	Fructose-bisphosphate aldolase A OS=Mus musculus GN=Aldoa PE=1 SV=2
90	1	Sprot	PRS6A_RAT	1622	49129	59	1.35	5.13	0.67	14	26S protease regulatory subunit 6A OS=Rattus norvegicus GN=Psmc3 PE=2 SV=1
214	1	Sprot	CCD47_MOUSE	850	55808	37	1.24	4.74	0.53	14	Coiled-coil domain-containing protein 47 OS=Mus musculus GN=Ccdc47 PE=2 SV=2
228	1	Sprot	ABCF2_MOUSE	804	71736	31	0.66	6.58	0.43	12	ATP-binding cassette sub-family F member 2 OS=Mus musculus GN=Abcf2 PE=2 SV=1
503	1	Sprot	K319L_MOUSE	342	115240	17	0.37	5.78	0.22	12	Dyslexia-associated protein KIAA0319-like protein OS=Mus musculus GN=Kiaa0319l PE=2 SV=1
98	2	Sprot	AFG31_MOUSE	538	86992	27	0.63	9	0.38	11	AFG3-like protein 1 OS=Mus musculus GN=Afg3l1 PE=2 SV=2
293	1	Sprot	LDHA_MOUSE	651	36475	29	1.46	7.62	0.7	11	L-lactate dehydrogenase A chain OS=Mus musculus GN=Ldha PE=1 SV=3
132	2	Sprot	MA2A2_MOUSE	685	130566	28	0.29	6.4	0.28	10	Alpha-mannosidase 2x OS=Mus musculus GN=Man2a2 PE=2 SV=2
644	1	Sprot	CLU_MOUSE	234	147975	13	0.23	5.69	0.23	10	Clustered mitochondria protein homolog OS=Mus musculus GN=Cluh PE=2 SV=2
769	1	Sprot	SK2L2_MOUSE	171	117561	11	0.26	6.01	0.28	9	Superkiller viralicidic activity 2-like 2 OS=Mus musculus GN=Skiv2l2 PE=1 SV=1
646	1	Sprot	TPP2_MOUSE	232	139790	14	0.19	6.13	0.22	8	Tripeptidyl-peptidase 2 OS=Mus musculus GN=Tpp2 PE=1 SV=3
410	1	Sprot	RS11_MOUSE	463	18419	26	2.04	10.31	0.77	7	40S ribosomal protein S11 OS=Mus musculus GN=Rps11 PE=1 SV=3
1054	1	Sprot	TOP1_MOUSE	93	90819	4	0.14	9.35	0.32	4	DNA topoisomerase 1 OS=Mus musculus GN=Top1 PE=1 SV=2
650	1	Sprot	NACAM_MOUSE	230	220364	5	0.04	9.39	0.15	3	Nascent polypeptide-associated complex subunit alpha, muscle-specific form OS=Mus musculus GN=Naca PE=1 SV=2
66	1	Sprot	GBLP_MOUSE	1861	35055	81	4.04	7.6	0.83	19	Guanine nucleotide-binding protein subunit beta-2-like 1 OS=Mus musculus GN=Gnb2l1 PE=1 SV=3
169	1	Sprot	RS9_MOUSE	1063	22578	71	11.04	10.66	0.71	18	40S ribosomal protein S9 OS=Mus musculus GN=Rps9 PE=1 SV=3
172	1	Sprot	AT5F1_MOUSE	1053	28930	58	8.55	9.11	0.71	18	ATP synthase F(0) complex subunit B1, mitochondrial OS=Mus musculus GN=Atp5f1 PE=1 SV=1
290	1	Sprot	TBL2_MOUSE	653	49552	26	1.98	9.22	0.65	18	Transducin beta-like protein 2 OS=Mus musculus GN=Tbl2 PE=2 SV=2
52	1	Sprot	QCR1_MOUSE	2096	52818	77	2.12	5.81	0.61	17	Cytochrome b-c1 complex subunit 1, mitochondrial OS=Mus musculus GN=Uqcrc1 PE=1 SV=2
118	1	Sprot	RS18_MOUSE	1317	17708	67	18.41	10.99	0.69	17	40S ribosomal protein S18 OS=Mus musculus GN=Rps18 PE=1 SV=3
183	1	Sprot	SAM50_MOUSE	994	51831	45	1.39	6.34	0.53	15	Sorting and assembly machinery component 50 homolog OS=Mus musculus GN=Samm50 PE=1 SV=1
93	1	Sprot	DJC11_MOUSE	1556	63194	49	0.95	8.51	0.48	14	DnaJ homolog subfamily C member 11 OS=Mus musculus GN=Dnajc11 PE=2 SV=2
178	1	Sprot	ACSL5_MOUSE	1030	76157	52	0.89	6.74	0.45	14	Long-chain-fatty-acid--CoA ligase 5 OS=Mus musculus GN=Acsl5 PE=1 SV=1
180	1	Sprot	RL18A_MOUSE	1021	20719	57	7.39	10.73	0.75	14	60S ribosomal protein L18a OS=Mus musculus GN=Rpl18a PE=1 SV=1
220	1	Sprot	SYDC_MOUSE	834	57111	33	1.09	6.07	0.53	14	Aspartate--tRNA ligase, cytoplasmic OS=Mus musculus GN=Dars PE=2 SV=2
127	1	Sprot	G3BP1_MOUSE	1273	51797	54	1.84	5.41	0.65	13	Ras GTPase-activating protein-binding protein 1 OS=Mus musculus GN=G3bp1 PE=1 SV=1
223	1	Sprot	MDHM_MOUSE	814	35589	25	1.97	8.93	0.66	12	Malate dehydrogenase, mitochondrial OS=Mus musculus GN=Mdh2 PE=1 SV=3
517	1	Sprot	RU17_MOUSE	335	51961	26	1	9.94	0.42	12	U1 small nuclear ribonucleoprotein 70 kDa OS=Mus musculus GN=Snrnp70 PE=1 SV=2
279	1	Sprot	MCM3_MOUSE	675	91489	26	0.44	5.36	0.32	11	DNA replication licensing factor MCM3 OS=Mus musculus GN=Mcm3 PE=1 SV=2
672	1	Sprot	GLPK_MOUSE	216	61188	17	0.64	5.62	0.53	10	Glycerol kinase OS=Mus musculus GN=Gk PE=2 SV=2
242	1	Sprot	PRS4_MOUSE	774	49154	31	0.84	5.87	0.5	9	26S protease regulatory subunit 4 OS=Mus musculus GN=Psmc1 PE=1 SV=1
528	1	Sprot	ODO1_MOUSE	322	116375	15	0.26	6.36	0.3	9	2-oxoglutarate dehydrogenase, mitochondrial OS=Mus musculus GN=Ogdh PE=1 SV=3
537	1	Sprot	CLAP1_MOUSE	310	169123	14	0.15	9.15	0.19	8	CLIP-associating protein 1 OS=Mus musculus GN=Clasp1 PE=1 SV=2
522	1	Sprot	GALT2_MOUSE	332	64473	11	0.39	8.8	0.45	7	Polypeptide N-acetylgalactosaminyltransferase 2 OS=Mus musculus GN=Galnt2 PE=2 SV=1
717	1	Sprot	IPO5_MOUSE	192	123511	10	0.16	4.82	0.26	6	Importin-5 OS=Mus musculus GN=Ipo5 PE=1 SV=3
682	2	Sprot	NAT10_MOUSE	67	115346	5	0.14	8.57	0.26	5	N-acetyltransferase 10 OS=Mus musculus GN=Nat10 PE=2 SV=1
843	1	Sprot	CND1_MOUSE	145	155567	7	0.1	5.98	0.23	5	Condensin complex subunit 1 OS=Mus musculus GN=Ncapd2 PE=1 SV=2
781	1	Sprot	SNUT1_MOUSE	166	90830	4	0.14	5.66	0.29	4	U4/U6.U5 tri-snRNP-associated protein 1 OS=Mus musculus GN=Sart1 PE=2 SV=1
1413	1	Sprot	BCLF1_MOUSE	46	105939	3	0.09	10	0.23	3	Bcl-2-associated transcription factor 1 OS=Mus musculus GN=Bclaf1 PE=1 SV=2
1182	1	Sprot	NOG2_MOUSE	71	83294	4	0.08	9.23	0.3	2	Nucleolar GTP-binding protein 2 OS=Mus musculus GN=Gnl2 PE=2 SV=2
1602	1	Sprot	RIF1_MOUSE	33	266063	2	0.02	5.43	0.09	2	Telomere-associated protein RIF1 OS=Mus musculus GN=Rif1 PE=1 SV=2
67	1	Sprot	MPCP_MOUSE	1829	39606	92	4.26	9.36	0.63	18	Phosphate carrier protein, mitochondrial OS=Mus musculus GN=Slc25a3 PE=1 SV=1
193	1	Sprot	PREB_MOUSE	956	45409	49	1.88	9.01	0.54	15	Prolactin regulatory element-binding protein OS=Mus musculus GN=Preb PE=1 SV=1
192	1	Sprot	RL10_MOUSE	961	24588	57	8.79	10.11	0.73	14	60S ribosomal protein L10 OS=Mus musculus GN=Rpl10 PE=1 SV=3
119	1	Sprot	MIRO1_MOUSE	1316	72196	50	0.8	6.06	0.45	13	Mitochondrial Rho GTPase 1 OS=Mus musculus GN=Rhot1 PE=2 SV=1
542	1	Sprot	BGLR_MOUSE	304	74148	19	0.7	6.22	0.38	13	Beta-glucuronidase OS=Mus musculus GN=Gusb PE=2 SV=2
564	1	Sprot	RCC2_MOUSE	291	55948	20	1.01	8.97	0.48	13	Protein RCC2 OS=Mus musculus GN=Rcc2 PE=1 SV=1
248	1	Sprot	CLPT1_MOUSE	754	75243	30	0.68	5.88	0.41	12	Cleft lip and palate transmembrane protein 1 homolog OS=Mus musculus GN=Clptm1 PE=2 SV=1
142	1	Sprot	EIF3L_MOUSE	1188	66570	33	0.72	6.01	0.46	11	Eukaryotic translation initiation factor 3 subunit L OS=Mus musculus GN=Eif3l PE=1 SV=1
270	1	Sprot	GALT7_MOUSE	695	75371	27	0.49	8.1	0.35	10	N-acetylgalactosaminyltransferase 7 OS=Mus musculus GN=Galnt7 PE=2 SV=2
446	1	Sprot	CDK1_MOUSE	416	34085	26	1.4	8.39	0.76	10	Cyclin-dependent kinase 1 OS=Mus musculus GN=Cdk1 PE=1 SV=3
589	1	Sprot	NAL4C_MOUSE	268	112600	15	0.31	6.49	0.25	9	NACHT, LRR and PYD domains-containing protein 4C OS=Mus musculus GN=Nlrp4c PE=2 SV=1
1778	1	Sprot	SMC2_MOUSE	25	134156	2	0.05	8.54	0.2	2	Structural maintenance of chromosomes protein 2 OS=Mus musculus GN=Smc2 PE=1 SV=2
95	1	Sprot	DIC_MOUSE	1531	31694	52	3.49	9.43	0.71	15	Mitochondrial dicarboxylate carrier OS=Mus musculus GN=Slc25a10 PE=1 SV=2
216	1	Sprot	FACE1_MOUSE	841	54699	36	1.54	6.49	0.44	14	CAAX prenyl protease 1 homolog OS=Mus musculus GN=Zmpste24 PE=1 SV=2
278	1	Sprot	SEC63_MOUSE	679	87815	27	0.68	5.28	0.36	14	Translocation protein SEC63 homolog OS=Mus musculus GN=Sec63 PE=2 SV=4
301	1	Sprot	VPP1_MOUSE	628	96404	30	0.6	6.29	0.33	14	V-type proton ATPase 116 kDa subunit a isoform 1 OS=Mus musculus GN=Atp6v0a1 PE=1 SV=3
416	1	Sprot	RTN4_MOUSE	457	126535	22	0.4	4.47	0.26	14	Reticulon-4 OS=Mus musculus GN=Rtn4 PE=1 SV=2
263	1	Sprot	RS7_MOUSE	717	22113	48	5.48	10.09	0.75	13	40S ribosomal protein S7 OS=Mus musculus GN=Rps7 PE=2 SV=1
343	1	Sprot	PSB8_MOUSE	555	30241	18	2.6	6.22	0.7	13	Proteasome subunit beta type-8 OS=Mus musculus GN=Psmb8 PE=1 SV=2
110	2	Sprot	STT3B_MOUSE	757	93185	38	0.52	9.07	0.25	12	Dolichyl-diphosphooligosaccharide--protein glycosyltransferase subunit STT3B OS=Mus musculus GN=Stt3b PE=1 SV=2
230	1	Sprot	GNL3_MOUSE	799	60749	35	0.81	9.21	0.4	12	Guanine nucleotide-binding protein-like 3 OS=Mus musculus GN=Gnl3 PE=1 SV=2
331	1	Sprot	LMNB1_MOUSE	565	66745	31	0.88	5.11	0.45	12	Lamin-B1 OS=Mus musculus GN=Lmnb1 PE=1 SV=3
197	1	Sprot	HMOX2_MOUSE	926	35716	30	1.96	5.61	0.7	11	Heme oxygenase 2 OS=Mus musculus GN=Hmox2 PE=2 SV=1
253	1	Sprot	NDUA9_MOUSE	739	42498	28	1.17	9.75	0.69	11	NADH dehydrogenase [ubiquinone] 1 alpha subcomplex subunit 9, mitochondrial OS=Mus musculus GN=Ndufa9 PE=1 SV=2
267	1	Sprot	RL1D1_MOUSE	708	50390	19	0.81	9.99	0.5	10	Ribosomal L1 domain-containing protein 1 OS=Mus musculus GN=Rsl1d1 PE=2 SV=1
386	1	Sprot	PRS7_RAT	490	48544	20	0.86	5.59	0.53	10	26S protease regulatory subunit 7 OS=Rattus norvegicus GN=Psmc2 PE=1 SV=3
6	2	Sprot	AT2A3_MOUSE	1897	113565	59	0.49	5.64	0.3	8	Sarcoplasmic/endoplasmic reticulum calcium ATPase 3 OS=Mus musculus GN=Atp2a3 PE=2 SV=3
239	1	Sprot	PR38B_MOUSE	781	63715	34	0.6	10.53	0.39	8	Pre-mRNA-splicing factor 38B OS=Mus musculus GN=Prpf38b PE=1 SV=1
703	1	Sprot	SYNC_MOUSE	197	64238	9	0.21	5.62	0.3	4	Asparagine--tRNA ligase, cytoplasmic OS=Mus musculus GN=Nars PE=1 SV=2
878	1	Sprot	ITA4_MOUSE	136	115622	5	0.11	6.28	0.29	4	Integrin alpha-4 OS=Mus musculus GN=Itga4 PE=1 SV=1
903	1	Sprot	NOM1_MOUSE	127	95900	7	0.13	9.01	0.26	4	Nucleolar MIF4G domain-containing protein 1 OS=Mus musculus GN=Nom1 PE=2 SV=2
955	1	Sprot	SYFA_MOUSE	115	57563	5	0.23	8.27	0.43	4	Phenylalanine--tRNA ligase alpha subunit OS=Mus musculus GN=Farsa PE=2 SV=1
1329	1	Sprot	SLTM_MOUSE	53	116850	2	0.05	7.4	0.21	2	SAFB-like transcription modulator OS=Mus musculus GN=Sltm PE=1 SV=1
1351	1	Sprot	SON_MOUSE	51	265483	3	0.02	5.46	0.11	2	Protein SON OS=Mus musculus GN=Son PE=1 SV=2
1443	1	Sprot	PDS5A_RAT	44	150191	2	0.04	8.16	0.2	2	Sister chromatid cohesion protein PDS5 homolog A OS=Rattus norvegicus GN=Pds5a PE=2 SV=1
478	2	Sprot	RGPA2_MOUSE	79	210155	6	0.03	5.83	0.12	1	Ral GTPase-activating protein subunit alpha-2 OS=Mus musculus GN=Ralgapa2 PE=1 SV=2
76	1	Sprot	OST48_MOUSE	1764	48997	71	1.84	5.52	0.59	16	Dolichyl-diphosphooligosaccharide--protein glycosyltransferase 48 kDa subunit OS=Mus musculus GN=Ddost PE=1 SV=2
211	1	Sprot	RL13A_MOUSE	863	23449	63	7.54	11.02	0.58	16	60S ribosomal protein L13a OS=Mus musculus GN=Rpl13a PE=1 SV=4
12	1	Sprot	ADT2_RAT	4031	32880	170	15.64	9.74	0.92	15	ADP/ATP translocase 2 OS=Rattus norvegicus GN=Slc25a5 PE=1 SV=3
96	1	Sprot	RLA0_MOUSE	1506	34195	62	2.7	5.91	0.59	15	60S acidic ribosomal protein P0 OS=Mus musculus GN=Rplp0 PE=1 SV=3
243	1	Sprot	TMX2_MOUSE	773	33921	43	2.42	8.97	0.61	14	Thioredoxin-related transmembrane protein 2 OS=Mus musculus GN=Tmx2 PE=2 SV=1
311	1	Sprot	RL23A_MOUSE	608	17684	34	13.18	10.44	0.64	14	60S ribosomal protein L23a OS=Mus musculus GN=Rpl23a PE=1 SV=1
383	1	Sprot	AATM_MOUSE	494	47381	21	1.43	9.13	0.47	14	Aspartate aminotransferase, mitochondrial OS=Mus musculus GN=Got2 PE=1 SV=1
71	3	Sprot	RAB14_MOUSE	1279	23882	59	5.41	5.85	0.93	13	Ras-related protein Rab-14 OS=Mus musculus GN=Rab14 PE=1 SV=3
91	1	Sprot	AL3A2_MOUSE	1594	53936	59	1.31	8.59	0.41	13	Fatty aldehyde dehydrogenase OS=Mus musculus GN=Aldh3a2 PE=2 SV=2
188	1	Sprot	NOP9_MOUSE	978	70003	33	0.68	6.86	0.42	12	Nucleolar protein 9 OS=Mus musculus GN=Nop9 PE=2 SV=1
68	1	Sprot	M2OM_MOUSE	1817	34133	62	2.39	9.95	0.72	11	Mitochondrial 2-oxoglutarate/malate carrier protein OS=Mus musculus GN=Slc25a11 PE=1 SV=3
313	1	Sprot	RL28_MOUSE	604	15724	56	6.63	12.02	0.75	11	60S ribosomal protein L28 OS=Mus musculus GN=Rpl28 PE=1 SV=2
388	1	Sprot	MIC19_MOUSE	489	26318	19	2.45	8.56	0.68	11	MICOS complex subunit Mic19 OS=Mus musculus GN=Chchd3 PE=1 SV=1
545	1	Sprot	PRS6B_MOUSE	300	47379	21	1.01	5.09	0.56	11	26S protease regulatory subunit 6B OS=Mus musculus GN=Psmc4 PE=1 SV=2
57	3	Sprot	RL19_MOUSE	828	23451	30	2.53	11.48	0.62	10	60S ribosomal protein L19 OS=Mus musculus GN=Rpl19 PE=1 SV=1
81	1	Sprot	YBOX1_MOUSE	1703	35709	59	2.5	9.87	0.69	10	Nuclease-sensitive element-binding protein 1 OS=Mus musculus GN=Ybx1 PE=1 SV=3
149	1	Sprot	SPCS2_MOUSE	1147	24962	45	3.15	8.75	0.62	10	Signal peptidase complex subunit 2 OS=Mus musculus GN=Spcs2 PE=1 SV=1
226	1	Sprot	IF2G_MOUSE	807	51033	32	0.8	8.66	0.49	10	Eukaryotic translation initiation factor 2 subunit 3, X-linked OS=Mus musculus GN=Eif2s3x PE=1 SV=2
277	1	Sprot	RBM39_MOUSE	680	59370	22	0.66	10.1	0.42	10	RNA-binding protein 39 OS=Mus musculus GN=Rbm39 PE=1 SV=2
376	1	Sprot	CP20A_MOUSE	504	52116	22	0.78	6.48	0.53	10	Cytochrome P450 20A1 OS=Mus musculus GN=Cyp20a1 PE=2 SV=1
412	1	Sprot	CISY_MOUSE	460	51703	17	0.79	8.72	0.49	10	Citrate synthase, mitochondrial OS=Mus musculus GN=Cs PE=1 SV=1
448	1	Sprot	DKC1_MOUSE	413	57365	17	0.69	9.34	0.56	10	H/ACA ribonucleoprotein complex subunit 4 OS=Mus musculus GN=Dkc1 PE=1 SV=4
205	1	Sprot	RS15A_MOUSE	881	14830	54	9.41	10.14	0.89	9	40S ribosomal protein S15a OS=Mus musculus GN=Rps15a PE=1 SV=2
768	1	Sprot	PDIA4_MOUSE	171	71938	10	0.52	5.16	0.39	9	Protein disulfide-isomerase A4 OS=Mus musculus GN=Pdia4 PE=1 SV=3
461	1	Sprot	ADA10_MOUSE	386	83914	22	0.33	8.27	0.29	8	Disintegrin and metalloproteinase domain-containing protein 10 OS=Mus musculus GN=Adam10 PE=1 SV=2
482	1	Sprot	DDX18_MOUSE	367	74134	15	0.33	9.54	0.42	7	ATP-dependent RNA helicase DDX18 OS=Mus musculus GN=Ddx18 PE=2 SV=1
704	1	Sprot	NDUS2_MOUSE	197	52592	7	0.33	6.52	0.42	5	NADH dehydrogenase [ubiquinone] iron-sulfur protein 2, mitochondrial OS=Mus musculus GN=Ndufs2 PE=1 SV=1
943	1	Sprot	LPPRC_MOUSE	117	156516	7	0.08	6.42	0.15	4	Leucine-rich PPR motif-containing protein, mitochondrial OS=Mus musculus GN=Lrpprc PE=1 SV=2
1061	1	Sprot	ACINU_MOUSE	92	150629	4	0.06	5.71	0.17	3	Apoptotic chromatin condensation inducer in the nucleus OS=Mus musculus GN=Acin1 PE=1 SV=3
1055	1	Sprot	AP3D1_MOUSE	93	134996	6	0.05	7.04	0.2	2	AP-3 complex subunit delta-1 OS=Mus musculus GN=Ap3d1 PE=1 SV=1
1122	1	Sprot	AP1B1_MOUSE	79	103869	3	0.06	5.04	0.23	2	AP-1 complex subunit beta-1 OS=Mus musculus GN=Ap1b1 PE=1 SV=2
1774	1	Sprot	DYN1_MOUSE	25	97741	2	0.06	7.61	0.24	2	Dynamin-1 OS=Mus musculus GN=Dnm1 PE=1 SV=2
597	2	Sprot	MYO5B_MOUSE	54	210438	2	0.03	6.67	0.12	1	Unconventional myosin-Vb OS=Mus musculus GN=Myo5b PE=2 SV=2
1194	1	Sprot	MCM6_MOUSE	70	92809	2	0.03	5.32	0.27	1	DNA replication licensing factor MCM6 OS=Mus musculus GN=Mcm6 PE=1 SV=1
39	1	Sprot	VDAC1_MOUSE	2363	32331	75	4.26	8.55	0.78	17	Voltage-dependent anion-selective channel protein 1 OS=Mus musculus GN=Vdac1 PE=1 SV=3
146	1	Sprot	EPN4_MOUSE	1173	68469	40	0.85	5.88	0.35	13	Clathrin interactor 1 OS=Mus musculus GN=Clint1 PE=1 SV=2
148	1	Sprot	PSB1_MOUSE	1159	26355	41	4.42	7.67	0.7	13	Proteasome subunit beta type-1 OS=Mus musculus GN=Psmb1 PE=1 SV=1
212	1	Sprot	MTX1_MOUSE	863	35601	39	2.23	5.82	0.52	13	Metaxin-1 OS=Mus musculus GN=Mtx1 PE=1 SV=1
486	1	Sprot	APMAP_MOUSE	363	46405	30	1.32	5.97	0.65	13	Adipocyte plasma membrane-associated protein OS=Mus musculus GN=Apmap PE=1 SV=1
154	1	Sprot	FAF2_MOUSE	1131	52438	40	0.99	5.35	0.66	12	FAS-associated factor 2 OS=Mus musculus GN=Faf2 PE=2 SV=2
196	1	Sprot	NB5R3_MOUSE	935	34106	38	2.4	8.55	0.82	12	NADH-cytochrome b5 reductase 3 OS=Mus musculus GN=Cyb5r3 PE=1 SV=3
199	1	Sprot	RS19_MOUSE	916	16076	47	7.78	10.41	0.81	12	40S ribosomal protein S19 OS=Mus musculus GN=Rps19 PE=1 SV=3
392	1	Sprot	SSF1_MOUSE	485	52724	23	1.1	10.32	0.52	12	Suppressor of SWI4 1 homolog OS=Mus musculus GN=Ppan PE=1 SV=2
336	1	Sprot	ICAM1_MOUSE	561	58807	19	0.76	5.79	0.28	11	Intercellular adhesion molecule 1 OS=Mus musculus GN=Icam1 PE=1 SV=1
345	1	Sprot	EIF3E_MOUSE	552	52187	27	0.88	5.71	0.5	11	Eukaryotic translation initiation factor 3 subunit E OS=Mus musculus GN=Eif3e PE=1 SV=1
347	1	Sprot	TECR_MOUSE	550	36067	33	1.93	9.6	0.41	11	Very-long-chain enoyl-CoA reductase OS=Mus musculus GN=Tecr PE=1 SV=1
147	1	Sprot	PSA7_MOUSE	1160	27838	29	2.59	8.59	0.75	10	Proteasome subunit alpha type-7 OS=Mus musculus GN=Psma7 PE=1 SV=1
242	2	Sprot	PRS8_MOUSE	759	45597	29	0.93	7.11	0.57	10	26S protease regulatory subunit 8 OS=Mus musculus GN=Psmc5 PE=1 SV=1
295	1	Sprot	U2AF2_MOUSE	643	53483	28	0.85	9.19	0.49	10	Splicing factor U2AF 65 kDa subunit OS=Mus musculus GN=U2af2 PE=1 SV=3
328	1	Sprot	PABP1_MOUSE	570	70626	24	0.47	9.52	0.32	9	Polyadenylate-binding protein 1 OS=Mus musculus GN=Pabpc1 PE=1 SV=2
344	1	Sprot	ROA1_RAT	553	34191	15	1.61	9.2	0.69	9	Heterogeneous nuclear ribonucleoprotein A1 OS=Rattus norvegicus GN=Hnrnpa1 PE=1 SV=3
353	1	Sprot	MGAT1_MOUSE	540	51658	25	0.69	9.02	0.46	9	Alpha-1,3-mannosyl-glycoprotein 2-beta-N-acetylglucosaminyltransferase OS=Mus musculus GN=Mgat1 PE=2 SV=1
771	1	Sprot	ECHA_MOUSE	170	82617	13	0.39	9.24	0.4	9	Trifunctional enzyme subunit alpha, mitochondrial OS=Mus musculus GN=Hadha PE=1 SV=1
451	1	Sprot	SENP3_MOUSE	394	64362	15	0.39	8.98	0.34	7	Sentrin-specific protease 3 OS=Mus musculus GN=Senp3 PE=1 SV=1
194	2	Sprot	PFKAL_MOUSE	343	85305	13	0.33	6.74	0.29	6	ATP-dependent 6-phosphofructokinase, liver type OS=Mus musculus GN=Pfkl PE=1 SV=4
258	1	Sprot	MA1A1_MOUSE	727	73230	14	0.33	6.34	0.39	6	Mannosyl-oligosaccharide 1,2-alpha-mannosidase IA OS=Mus musculus GN=Man1a1 PE=1 SV=1
853	1	Sprot	MRE11_MOUSE	142	80173	5	0.21	5.7	0.31	5	Double-strand break repair protein MRE11A OS=Mus musculus GN=Mre11a PE=1 SV=1
800	1	Sprot	LARP4_MOUSE	159	79713	5	0.12	6.02	0.3	3	La-related protein 4 OS=Mus musculus GN=Larp4 PE=2 SV=2
809	1	Sprot	MTMR5_MOUSE	157	208561	9	0.04	6.71	0.11	3	Myotubularin-related protein 5 OS=Mus musculus GN=Sbf1 PE=1 SV=2
914	1	Sprot	ABCF1_MOUSE	124	94887	4	0.1	6.15	0.26	3	ATP-binding cassette sub-family F member 1 OS=Mus musculus GN=Abcf1 PE=1 SV=1
1421	1	Sprot	APC1_MOUSE	45	215855	4	0.04	5.91	0.14	3	Anaphase-promoting complex subunit 1 OS=Mus musculus GN=Anapc1 PE=2 SV=2
720	1	Sprot	SF3B3_MOUSE	191	135465	5	0.05	5.13	0.16	2	Splicing factor 3B subunit 3 OS=Mus musculus GN=Sf3b3 PE=2 SV=1
1205	1	Sprot	NU188_MOUSE	69	196570	3	0.02	6.56	0.12	1	Nucleoporin NUP188 homolog OS=Mus musculus GN=Nup188 PE=1 SV=2
1393	1	Sprot	LTN1_MOUSE	48	198793	2	0.02	6.13	0.12	1	E3 ubiquitin-protein ligase listerin OS=Mus musculus GN=Ltn1 PE=1 SV=3
121	1	Sprot	RL13_MOUSE	1311	24290	61	6	11.54	0.54	15	60S ribosomal protein L13 OS=Mus musculus GN=Rpl13 PE=2 SV=3
34	1	Sprot	SFXN1_MOUSE	2631	35626	76	3.15	9.35	0.68	14	Sideroflexin-1 OS=Mus musculus GN=Sfxn1 PE=1 SV=3
101	1	Sprot	RAB7A_MOUSE	1455	23475	50	4.85	6.4	0.78	13	Ras-related protein Rab-7a OS=Mus musculus GN=Rab7a PE=1 SV=2
478	1	Sprot	RL26_MOUSE	369	17248	41	14.15	10.55	0.77	13	60S ribosomal protein L26 OS=Mus musculus GN=Rpl26 PE=1 SV=1
225	1	Sprot	PUR6_MOUSE	809	46976	30	1.02	6.94	0.59	11	Multifunctional protein ADE2 OS=Mus musculus GN=Paics PE=1 SV=4
155	1	Sprot	SERA_MOUSE	1127	56549	33	0.7	6.12	0.39	10	D-3-phosphoglycerate dehydrogenase OS=Mus musculus GN=Phgdh PE=1 SV=3
202	1	Sprot	CY1_MOUSE	889	35305	47	2.55	9.24	0.68	10	Cytochrome c1, heme protein, mitochondrial OS=Mus musculus GN=Cyc1 PE=1 SV=1
259	1	Sprot	TM9S2_MOUSE	725	75280	28	0.55	7.21	0.35	10	Transmembrane 9 superfamily member 2 OS=Mus musculus GN=Tm9sf2 PE=2 SV=1
300	1	Sprot	PSB5_MOUSE	632	28514	21	1.83	6.52	0.64	10	Proteasome subunit beta type-5 OS=Mus musculus GN=Psmb5 PE=1 SV=3
116	1	Sprot	RL18_MOUSE	1323	21631	44	2.41	11.79	0.66	9	60S ribosomal protein L18 OS=Mus musculus GN=Rpl18 PE=2 SV=3
143	1	Sprot	DHB12_MOUSE	1175	34719	40	1.36	9.55	0.63	9	Very-long-chain 3-oxoacyl-CoA reductase OS=Mus musculus GN=Hsd17b12 PE=2 SV=1
260	1	Sprot	RL10A_RAT	719	24816	39	1.92	9.94	0.57	9	60S ribosomal protein L10a OS=Rattus norvegicus GN=Rpl10a PE=1 SV=2
365	1	Sprot	PSMD3_MOUSE	515	60680	24	0.56	8.48	0.4	9	26S proteasome non-ATPase regulatory subunit 3 OS=Mus musculus GN=Psmd3 PE=1 SV=3
411	1	Sprot	ODO2_MOUSE	462	48963	17	0.85	9.11	0.42	9	Dihydrolipoyllysine-residue succinyltransferase component of 2-oxoglutarate dehydrogenase complex, mitochondrial OS=Mus musculus GN=Dlst PE=1 SV=1
468	1	Sprot	S27A4_MOUSE	379	72272	17	0.46	8.85	0.33	9	Long-chain fatty acid transport protein 4 OS=Mus musculus GN=Slc27a4 PE=1 SV=1
22	2	Sprot	MDR1B_MOUSE	408	140905	25	0.21	8.51	0.21	8	Multidrug resistance protein 1B OS=Mus musculus GN=Abcb1b PE=1 SV=1
302	1	Sprot	VAPA_MOUSE	627	27837	30	1.9	8.59	0.8	8	Vesicle-associated membrane protein-associated protein A OS=Mus musculus GN=Vapa PE=1 SV=2
308	1	Sprot	ACADV_MOUSE	614	70831	18	0.41	8.91	0.34	8	Very long-chain specific acyl-CoA dehydrogenase, mitochondrial OS=Mus musculus GN=Acadvl PE=1 SV=3
324	1	Sprot	HS2ST_MOUSE	584	41786	20	0.91	8.73	0.6	8	Heparan sulfate 2-O-sulfotransferase 1 OS=Mus musculus GN=Hs2st1 PE=1 SV=2
633	1	Sprot	GPDM_MOUSE	239	80902	14	0.35	6.17	0.33	8	Glycerol-3-phosphate dehydrogenase, mitochondrial OS=Mus musculus GN=Gpd2 PE=1 SV=2
653	1	Sprot	RL35A_MOUSE	229	12546	30	8.93	10.9	0.84	8	60S ribosomal protein L35a OS=Mus musculus GN=Rpl35a PE=1 SV=2
391	1	Sprot	UTP18_MOUSE	487	61180	19	0.41	8.95	0.46	7	U3 small nucleolar RNA-associated protein 18 homolog OS=Mus musculus GN=Utp18 PE=1 SV=1
414	1	Sprot	MA1A2_MOUSE	458	72825	19	0.34	8.34	0.36	7	Mannosyl-oligosaccharide 1,2-alpha-mannosidase IB OS=Mus musculus GN=Man1a2 PE=2 SV=1
449	1	Sprot	ABCE1_MOUSE	412	67271	14	0.37	8.63	0.36	7	ATP-binding cassette sub-family E member 1 OS=Mus musculus GN=Abce1 PE=2 SV=1
483	1	Sprot	BAG6_MOUSE	365	120962	15	0.19	5.46	0.19	7	Large proline-rich protein BAG6 OS=Mus musculus GN=Bag6 PE=1 SV=1
505	1	Sprot	AKAP1_MOUSE	341	92137	16	0.26	4.91	0.26	7	A-kinase anchor protein 1, mitochondrial OS=Mus musculus GN=Akap1 PE=1 SV=4
622	1	Sprot	RL27_MOUSE	247	15788	21	3.38	10.56	0.79	7	60S ribosomal protein L27 OS=Mus musculus GN=Rpl27 PE=1 SV=2
163	1	Sprot	UBXN4_MOUSE	1093	56437	28	0.45	6.23	0.42	6	UBX domain-containing protein 4 OS=Mus musculus GN=Ubxn4 PE=1 SV=1
820	1	Sprot	CNDD3_MOUSE	150	169325	6	0.06	6.74	0.14	3	Condensin-2 complex subunit D3 OS=Mus musculus GN=Ncapd3 PE=1 SV=3
1137	1	Sprot	AT2B1_MOUSE	77	134662	4	0.07	5.66	0.16	3	Plasma membrane calcium-transporting ATPase 1 OS=Mus musculus GN=Atp2b1 PE=1 SV=1
1248	1	Sprot	COF1_MOUSE	62	18548	4	0.61	8.22	0.83	3	Cofilin-1 OS=Mus musculus GN=Cfl1 PE=1 SV=3
1455	1	Sprot	MVP_MOUSE	43	95865	3	0.1	5.43	0.26	3	Major vault protein OS=Mus musculus GN=Mvp PE=1 SV=4
1020	1	Sprot	NAA25_MOUSE	100	111637	4	0.06	6.1	0.18	2	N-alpha-acetyltransferase 25, NatB auxiliary subunit OS=Mus musculus GN=Naa25 PE=2 SV=1
1268	1	Sprot	UBP7_MOUSE	60	128393	4	0.05	5.29	0.19	2	Ubiquitin carboxyl-terminal hydrolase 7 OS=Mus musculus GN=Usp7 PE=1 SV=1
1285	1	Sprot	PLCG2_MOUSE	57	147498	2	0.04	6.34	0.16	2	1-phosphatidylinositol 4,5-bisphosphate phosphodiesterase gamma-2 OS=Mus musculus GN=Plcg2 PE=1 SV=1
1409	1	Sprot	CASP_MOUSE	46	77222	2	0.08	5.28	0.32	2	Protein CASP OS=Mus musculus GN=Cux1 PE=2 SV=2
1452	1	Sprot	AP2A1_MOUSE	43	107596	2	0.03	6.63	0.21	1	AP-2 complex subunit alpha-1 OS=Mus musculus GN=Ap2a1 PE=1 SV=1
1537	2	Sprot	SMC4_MOUSE	26	146803	2	0.04	6.91	0.2	1	Structural maintenance of chromosomes protein 4 OS=Mus musculus GN=Smc4 PE=1 SV=1
1541	1	Sprot	DIP2B_MOUSE	37	171017	3	0.02	8.43	0.14	1	Disco-interacting protein 2 homolog B OS=Mus musculus GN=Dip2b PE=1 SV=1
1685	1	Sprot	NSD2_MOUSE	29	152155	2	0.02	8.86	0.12	1	Histone-lysine N-methyltransferase NSD2 OS=Mus musculus GN=Whsc1 PE=1 SV=2
39	2	Sprot	VDAC2_MOUSE	1763	31713	56	3.08	7.44	0.69	15	Voltage-dependent anion-selective channel protein 2 OS=Mus musculus GN=Vdac2 PE=1 SV=2
182	1	Sprot	MARC2_MOUSE	1004	38170	39	2.24	8.95	0.48	14	Mitochondrial amidoxime reducing component 2 OS=Mus musculus GN=Marc2 PE=1 SV=1
370	1	Sprot	PSA1_MOUSE	512	29528	36	3.53	6	0.6	13	Proteasome subunit alpha type-1 OS=Mus musculus GN=Psma1 PE=1 SV=1
219	1	Sprot	PCAT1_MOUSE	834	59705	26	0.83	6.02	0.38	12	Lysophosphatidylcholine acyltransferase 1 OS=Mus musculus GN=Lpcat1 PE=1 SV=1
115	1	Sprot	SC22B_CRIGR	1326	24653	40	3.22	8.88	0.71	11	Vesicle-trafficking protein SEC22b OS=Cricetulus griseus GN=Sec22b PE=1 SV=3
128	1	Sprot	GNAI2_MOUSE	1272	40463	45	2.78	5.28	0.71	11	Guanine nucleotide-binding protein G(i) subunit alpha-2 OS=Mus musculus GN=Gnai2 PE=1 SV=5
303	1	Sprot	PYRD_MOUSE	623	42674	20	1.17	9.56	0.6	11	Dihydroorotate dehydrogenase (quinone), mitochondrial OS=Mus musculus GN=Dhodh PE=2 SV=2
432	1	Sprot	QSOX2_MOUSE	436	77726	17	0.47	8.84	0.27	10	Sulfhydryl oxidase 2 OS=Mus musculus GN=Qsox2 PE=2 SV=1
178	2	Sprot	ACSL1_MOUSE	695	77901	27	0.53	6.81	0.32	9	Long-chain-fatty-acid--CoA ligase 1 OS=Mus musculus GN=Acsl1 PE=1 SV=2
189	1	Sprot	NOP58_MOUSE	972	60305	34	0.57	8.53	0.39	9	Nucleolar protein 58 OS=Mus musculus GN=Nop58 PE=1 SV=1
234	1	Sprot	DGKE_MOUSE	793	63593	27	0.53	7.43	0.38	9	Diacylglycerol kinase epsilon OS=Mus musculus GN=Dgke PE=2 SV=1
235	1	Sprot	LC7L3_MOUSE	789	51419	22	0.69	9.79	0.38	9	Luc7-like protein 3 OS=Mus musculus GN=Luc7l3 PE=1 SV=1
264	1	Sprot	RS5_MOUSE	716	22875	37	2.2	9.73	0.54	9	40S ribosomal protein S5 OS=Mus musculus GN=Rps5 PE=1 SV=3
275	1	Sprot	ARP3_MOUSE	688	47327	28	0.77	5.61	0.51	9	Actin-related protein 3 OS=Mus musculus GN=Actr3 PE=1 SV=3
297	1	Sprot	PDIA6_MOUSE	641	48070	18	0.75	5	0.44	9	Protein disulfide-isomerase A6 OS=Mus musculus GN=Pdia6 PE=1 SV=3
314	1	Sprot	DDX47_MOUSE	602	50607	28	0.71	9.19	0.45	9	Probable ATP-dependent RNA helicase DDX47 OS=Mus musculus GN=Ddx47 PE=2 SV=2
354	1	Sprot	IGSF8_MOUSE	534	64970	23	0.52	8.22	0.4	9	Immunoglobulin superfamily member 8 OS=Mus musculus GN=Igsf8 PE=1 SV=2
377	1	Sprot	ACBD5_MOUSE	501	56578	21	0.61	5.26	0.33	9	Acyl-CoA-binding domain-containing protein 5 OS=Mus musculus GN=Acbd5 PE=1 SV=1
421	1	Sprot	HNRPL_MOUSE	450	63923	17	0.53	8.33	0.42	9	Heterogeneous nuclear ribonucleoprotein L OS=Mus musculus GN=Hnrnpl PE=1 SV=2
194	1	Sprot	PFKAP_MOUSE	948	85400	23	0.42	6.73	0.33	8	ATP-dependent 6-phosphofructokinase, platelet type OS=Mus musculus GN=Pfkp PE=1 SV=1
213	1	Sprot	PSB3_MOUSE	854	22949	30	2.18	6.15	0.65	8	Proteasome subunit beta type-3 OS=Mus musculus GN=Psmb3 PE=1 SV=1
215	1	Sprot	COPG1_RAT	849	97551	23	0.28	5.26	0.3	8	Coatomer subunit gamma-1 OS=Rattus norvegicus GN=Copg1 PE=2 SV=1
429	1	Sprot	ATAD1_MOUSE	442	40718	22	0.8	6.43	0.49	8	ATPase family AAA domain-containing protein 1 OS=Mus musculus GN=Atad1 PE=1 SV=1
268	1	Sprot	THOC4_MOUSE	705	26924	23	1.41	11.15	0.73	7	THO complex subunit 4 OS=Mus musculus GN=Alyref PE=1 SV=3
406	1	Sprot	NPM_MOUSE	467	32540	20	1.28	4.62	0.58	7	Nucleophosmin OS=Mus musculus GN=Npm1 PE=1 SV=1
417	1	Sprot	UB2J1_MOUSE	453	34968	19	0.82	6.51	0.58	7	Ubiquitin-conjugating enzyme E2 J1 OS=Mus musculus GN=Ube2j1 PE=1 SV=2
507	1	Sprot	SRSF3_MOUSE	339	19318	20	2.37	11.64	0.72	7	Serine/arginine-rich splicing factor 3 OS=Mus musculus GN=Srsf3 PE=1 SV=1
696	1	Sprot	GOLM1_MOUSE	202	44299	8	0.61	5.2	0.62	7	Golgi membrane protein 1 OS=Mus musculus GN=Golm1 PE=1 SV=2
281	1	Sprot	EWS_MOUSE	670	68420	24	0.42	9.37	0.28	6	RNA-binding protein EWS OS=Mus musculus GN=Ewsr1 PE=1 SV=2
402	1	Sprot	BUB3_MOUSE	475	36931	17	0.62	6.36	0.44	6	Mitotic checkpoint protein BUB3 OS=Mus musculus GN=Bub3 PE=2 SV=2
626	1	Sprot	GNPAT_MOUSE	246	76820	10	0.27	8.38	0.31	6	Dihydroxyacetone phosphate acyltransferase OS=Mus musculus GN=Gnpat PE=2 SV=1
648	1	Sprot	CC127_MOUSE	231	30490	9	0.79	9.19	0.6	6	Coiled-coil domain-containing protein 127 OS=Mus musculus GN=Ccdc127 PE=2 SV=2
651	1	Sprot	FUT8_MOUSE	230	66515	15	0.31	7.13	0.37	6	Alpha-(1,6)-fucosyltransferase OS=Mus musculus GN=Fut8 PE=2 SV=2
658	1	Sprot	IDHP_RAT	224	50935	9	0.42	8.88	0.4	6	Isocitrate dehydrogenase [NADP], mitochondrial OS=Rattus norvegicus GN=Idh2 PE=1 SV=2
743	1	Sprot	RM15_MOUSE	181	33521	8	0.71	10.08	0.61	6	39S ribosomal protein L15, mitochondrial OS=Mus musculus GN=Mrpl15 PE=2 SV=1
883	1	Sprot	ODR4_MOUSE	135	49966	7	0.43	5.79	0.46	6	Protein odr-4 homolog OS=Mus musculus GN=Odr4 PE=2 SV=2
539	1	Sprot	PTCD3_MOUSE	308	77747	8	0.21	5.61	0.26	5	Pentatricopeptide repeat domain-containing protein 3, mitochondrial OS=Mus musculus GN=Ptcd3 PE=2 SV=2
792	1	Sprot	GALT1_RAT	162	64187	6	0.26	7.83	0.37	5	Polypeptide N-acetylgalactosaminyltransferase 1 OS=Rattus norvegicus GN=Galnt1 PE=1 SV=1
969	1	Sprot	DGLB_MOUSE	112	73857	9	0.23	6.26	0.26	5	Sn1-specific diacylglycerol lipase beta OS=Mus musculus GN=Daglb PE=1 SV=2
1026	1	Sprot	CPT1A_MOUSE	99	88195	8	0.19	8.83	0.24	5	Carnitine O-palmitoyltransferase 1, liver isoform OS=Mus musculus GN=Cpt1a PE=1 SV=4
716	1	Sprot	MYO1C_MOUSE	192	121868	6	0.1	9.41	0.16	4	Unconventional myosin-Ic OS=Mus musculus GN=Myo1c PE=1 SV=2
741	1	Sprot	TRABD_MOUSE	181	42162	7	0.33	8.65	0.51	4	TraB domain-containing protein OS=Mus musculus GN=Trabd PE=2 SV=1
899	1	Sprot	SDHB_MOUSE	129	31793	5	0.46	8.96	0.5	4	Succinate dehydrogenase [ubiquinone] iron-sulfur subunit, mitochondrial OS=Mus musculus GN=Sdhb PE=1 SV=1
1068	1	Sprot	ACON_RAT	90	85380	7	0.15	7.87	0.28	4	Aconitate hydratase, mitochondrial OS=Rattus norvegicus GN=Aco2 PE=1 SV=2
47	2	Sprot	IF4A3_MOUSE	314	46810	18	0.29	6.3	0.41	3	Eukaryotic initiation factor 4A-III OS=Mus musculus GN=Eif4a3 PE=2 SV=3
715	1	Sprot	WDR3_MOUSE	192	105708	5	0.09	6.2	0.23	3	WD repeat-containing protein 3 OS=Mus musculus GN=Wdr3 PE=2 SV=1
921	1	Sprot	DJC16_MOUSE	123	89080	7	0.11	7.16	0.26	3	DnaJ homolog subfamily C member 16 OS=Mus musculus GN=Dnajc16 PE=1 SV=2
1065	1	Sprot	ITAL_MOUSE	91	128247	4	0.07	5.75	0.14	3	Integrin alpha-L OS=Mus musculus GN=Itgal PE=1 SV=2
1073	1	Sprot	UGGG1_RAT	89	176320	3	0.05	5.43	0.15	3	UDP-glucose:glycoprotein glucosyltransferase 1 OS=Rattus norvegicus GN=Uggt1 PE=1 SV=2
1529	1	Sprot	SPG7_RAT	38	82071	4	0.12	9.15	0.27	3	Paraplegin OS=Rattus norvegicus GN=Spg7 PE=2 SV=1
1544	1	Sprot	FLII_MOUSE	36	144712	3	0.06	5.75	0.12	3	Protein flightless-1 homolog OS=Mus musculus GN=Flii PE=1 SV=1
84	3	Sprot	RTTN_MOUSE	115	248330	9	0.02	6.07	0.09	2	Rotatin OS=Mus musculus GN=Rttn PE=2 SV=2
1292	1	Sprot	KIF11_MOUSE	57	117953	2	0.05	5.73	0.16	2	Kinesin-like protein KIF11 OS=Mus musculus GN=Kif11 PE=2 SV=1
331	2	Sprot	LMNB2_MOUSE	43	67277	2	0.09	5.4	0.35	1	Lamin-B2 OS=Mus musculus GN=Lmnb2 PE=1 SV=2
1269	1	Sprot	PR40A_MOUSE	60	108412	2	0.03	7.39	0.2	1	Pre-mRNA-processing factor 40 homolog A OS=Mus musculus GN=Prpf40a PE=1 SV=1
39	3	Sprot	VDAC3_MOUSE	1557	30733	48	2.19	8.96	0.64	12	Voltage-dependent anion-selective channel protein 3 OS=Mus musculus GN=Vdac3 PE=1 SV=1
88	1	Sprot	TOM40_MOUSE	1626	37871	53	2.27	7.64	0.76	12	Mitochondrial import receptor subunit TOM40 homolog OS=Mus musculus GN=Tomm40 PE=1 SV=3
137	1	Sprot	PSA4_MOUSE	1215	29452	33	3.12	7.59	0.67	12	Proteasome subunit alpha type-4 OS=Mus musculus GN=Psma4 PE=1 SV=1
152	1	Sprot	NDC1_MOUSE	1134	75361	36	0.68	9.09	0.39	12	Nucleoporin NDC1 OS=Mus musculus GN=Ndc1 PE=2 SV=1
286	1	Sprot	PEX14_MOUSE	658	41183	27	1.57	5.03	0.7	12	Peroxisomal membrane protein PEX14 OS=Mus musculus GN=Pex14 PE=1 SV=1
292	1	Sprot	NICA_MOUSE	651	78443	22	0.59	5.75	0.26	12	Nicastrin OS=Mus musculus GN=Ncstn PE=1 SV=3
299	1	Sprot	TM9S4_MOUSE	632	74644	34	0.62	6.86	0.23	12	Transmembrane 9 superfamily member 4 OS=Mus musculus GN=Tm9sf4 PE=2 SV=1
398	1	Sprot	BAP31_MOUSE	478	27939	21	3.91	8.73	0.47	12	B-cell receptor-associated protein 31 OS=Mus musculus GN=Bcap31 PE=1 SV=4
78	1	Sprot	G3P_MOUSE	1758	35787	48	2.22	8.44	0.73	11	Glyceraldehyde-3-phosphate dehydrogenase OS=Mus musculus GN=Gapdh PE=1 SV=2
628	1	Sprot	TM9S3_MOUSE	245	67500	24	0.63	6.83	0.25	11	Transmembrane 9 superfamily member 3 OS=Mus musculus GN=Tm9sf3 PE=1 SV=1
71	4	Sprot	RAB6A_MOUSE	1157	23575	45	2.98	5.42	0.76	10	Ras-related protein Rab-6A OS=Mus musculus GN=Rab6a PE=1 SV=4
198	1	Sprot	RS16_MOUSE	918	16435	45	4.9	10.21	0.73	10	40S ribosomal protein S16 OS=Mus musculus GN=Rps16 PE=2 SV=4
204	1	Sprot	RL9_MOUSE	887	21868	43	2.85	9.96	0.73	10	60S ribosomal protein L9 OS=Mus musculus GN=Rpl9 PE=1 SV=2
276	1	Sprot	PSA6_MOUSE	680	27355	24	1.96	6.34	0.73	10	Proteasome subunit alpha type-6 OS=Mus musculus GN=Psma6 PE=1 SV=1
439	1	Sprot	LAP2B_MOUSE	430	50342	17	0.81	9.45	0.47	10	Lamina-associated polypeptide 2, isoforms beta/delta/epsilon/gamma OS=Mus musculus GN=Tmpo PE=1 SV=4
81	2	Sprot	YBOX3_MOUSE	1058	38790	35	1.73	9.68	0.55	9	Y-box-binding protein 3 OS=Mus musculus GN=Ybx3 PE=1 SV=2
168	1	Sprot	ATP5H_MOUSE	1065	18738	48	4.58	5.52	0.88	9	ATP synthase subunit d, mitochondrial OS=Mus musculus GN=Atp5h PE=1 SV=3
200	1	Sprot	PIGS_MOUSE	915	61671	25	0.55	6.45	0.4	9	GPI transamidase component PIG-S OS=Mus musculus GN=Pigs PE=1 SV=3
361	1	Sprot	RL17_MOUSE	521	21409	29	2.45	10.2	0.66	9	60S ribosomal protein L17 OS=Mus musculus GN=Rpl17 PE=2 SV=3
472	1	Sprot	FND3B_MOUSE	377	132679	21	0.23	5.89	0.16	9	Fibronectin type III domain-containing protein 3B OS=Mus musculus GN=Fndc3b PE=1 SV=1
357	1	Sprot	ROAA_MOUSE	527	30812	19	1.16	7.68	0.42	8	Heterogeneous nuclear ribonucleoprotein A/B OS=Mus musculus GN=Hnrnpab PE=1 SV=1
405	1	Sprot	ALG5_MOUSE	468	36767	28	1.08	8.83	0.45	8	Dolichyl-phosphate beta-glucosyltransferase OS=Mus musculus GN=Alg5 PE=2 SV=1
440	1	Sprot	IRGM1_MOUSE	429	46522	24	0.68	8.56	0.47	8	Immunity-related GTPase family M protein 1 OS=Mus musculus GN=Irgm1 PE=1 SV=1
454	1	Sprot	TM87A_MOUSE	393	63339	12	0.46	6.25	0.32	8	Transmembrane protein 87A OS=Mus musculus GN=Tmem87a PE=1 SV=1
466	1	Sprot	CASC4_MOUSE	381	49379	17	0.63	5.27	0.38	8	Protein CASC4 OS=Mus musculus GN=Casc4 PE=2 SV=1
350	1	Sprot	RMD3_MOUSE	545	51997	20	0.5	5.11	0.45	7	Regulator of microtubule dynamics protein 3 OS=Mus musculus GN=Rmdn3 PE=1 SV=2
438	1	Sprot	RDH11_MOUSE	430	35125	15	0.81	9.1	0.6	7	Retinol dehydrogenase 11 OS=Mus musculus GN=Rdh11 PE=2 SV=2
470	1	Sprot	ERG7_MOUSE	378	83088	14	0.29	5.96	0.26	7	Lanosterol synthase OS=Mus musculus GN=Lss PE=2 SV=2
488	1	Sprot	TIF1B_MOUSE	359	88791	15	0.27	5.52	0.21	7	Transcription intermediary factor 1-beta OS=Mus musculus GN=Trim28 PE=1 SV=3
515	1	Sprot	RETST_MOUSE	335	67291	11	0.37	9.07	0.32	7	All-trans-retinol 13,14-reductase OS=Mus musculus GN=Retsat PE=1 SV=3
586	1	Sprot	TMM43_MOUSE	272	44755	10	0.6	6.85	0.49	7	Transmembrane protein 43 OS=Mus musculus GN=Tmem43 PE=1 SV=1
1009	1	Sprot	ERP44_MOUSE	103	46823	9	0.57	5.09	0.38	7	Endoplasmic reticulum resident protein 44 OS=Mus musculus GN=Erp44 PE=1 SV=1
241	4	Sprot	LCAP_MOUSE	292	117229	10	0.17	5.62	0.2	6	Leucyl-cystinyl aminopeptidase OS=Mus musculus GN=Lnpep PE=1 SV=1
272	1	Sprot	MK67I_MOUSE	693	36242	18	0.64	10.24	0.59	6	MKI67 FHA domain-interacting nucleolar phosphoprotein OS=Mus musculus GN=Nifk PE=1 SV=1
395	1	Sprot	DCAKD_MOUSE	482	26459	21	0.96	9.61	0.78	6	Dephospho-CoA kinase domain-containing protein OS=Mus musculus GN=Dcakd PE=2 SV=1
452	1	Sprot	PUR8_MOUSE	394	54831	18	0.39	6.9	0.43	6	Adenylosuccinate lyase OS=Mus musculus GN=Adsl PE=2 SV=2
780	1	Sprot	DNJC1_MOUSE	166	63830	9	0.33	9.03	0.28	6	DnaJ homolog subfamily C member 1 OS=Mus musculus GN=Dnajc1 PE=1 SV=1
339	1	Sprot	EIF3D_MOUSE	559	63948	14	0.27	5.79	0.35	5	Eukaryotic translation initiation factor 3 subunit D OS=Mus musculus GN=Eif3d PE=1 SV=2
656	1	Sprot	ABEC3_RAT	225	51051	12	0.34	9.18	0.38	5	DNA dC->dU-editing enzyme APOBEC3 OS=Rattus norvegicus GN=Apobec3 PE=3 SV=1
695	1	Sprot	LA_MOUSE	202	47727	6	0.37	9.77	0.35	5	Lupus La protein homolog OS=Mus musculus GN=Ssb PE=1 SV=1
742	1	Sprot	AP1G1_MOUSE	181	91292	10	0.18	6.36	0.23	5	AP-1 complex subunit gamma-1 OS=Mus musculus GN=Ap1g1 PE=1 SV=3
863	1	Sprot	GOSR1_MOUSE	140	28472	7	0.87	9.34	0.64	5	Golgi SNAP receptor complex member 1 OS=Mus musculus GN=Gosr1 PE=1 SV=2
241	5	Sprot	EFTU_MOUSE	179	49477	14	0.35	7.23	0.48	4	Elongation factor Tu, mitochondrial OS=Mus musculus GN=Tufm PE=1 SV=1
322	2	Sprot	LUC7L_MOUSE	397	43907	20	0.85	9.9	0.5	4	Putative RNA-binding protein Luc7-like 1 OS=Mus musculus GN=Luc7l PE=2 SV=2
518	1	Sprot	ASNS_MOUSE	335	64241	11	0.21	6.12	0.41	4	Asparagine synthetase [glutamine-hydrolyzing] OS=Mus musculus GN=Asns PE=2 SV=3
823	1	Sprot	XPO1_RAT	149	122959	9	0.1	5.72	0.2	4	Exportin-1 OS=Rattus norvegicus GN=Xpo1 PE=1 SV=1
960	1	Sprot	DDX27_MOUSE	114	85885	6	0.15	9.29	0.26	4	Probable ATP-dependent RNA helicase DDX27 OS=Mus musculus GN=Ddx27 PE=1 SV=3
1154	1	Sprot	D19L1_MOUSE	75	84132	4	0.11	9.29	0.26	3	Probable C-mannosyltransferase DPY19L1 OS=Mus musculus GN=Dpy19l1 PE=2 SV=1
1403	1	Sprot	NU160_MOUSE	47	158130	4	0.06	5.32	0.12	3	Nuclear pore complex protein Nup160 OS=Mus musculus GN=Nup160 PE=1 SV=2
589	2	Sprot	NAL4F_MOUSE	48	110295	3	0.09	6.77	0.19	2	NACHT, LRR and PYD domains-containing protein 4F OS=Mus musculus GN=Nlrp4f PE=2 SV=1
752	1	Sprot	PYRG1_MOUSE	177	66640	4	0.09	6.14	0.34	2	CTP synthase 1 OS=Mus musculus GN=Ctps1 PE=1 SV=2
1041	1	Sprot	NOP14_MOUSE	96	98708	5	0.06	7.35	0.2	2	Nucleolar protein 14 OS=Mus musculus GN=Nop14 PE=1 SV=2
1070	1	Sprot	CCD86_MOUSE	89	46458	2	0.14	9.67	0.32	2	Coiled-coil domain-containing protein 86 OS=Mus musculus GN=Ccdc86 PE=1 SV=2
1283	1	Sprot	RRP1B_MOUSE	59	80532	4	0.08	9.75	0.26	2	Ribosomal RNA processing protein 1 homolog B OS=Mus musculus GN=Rrp1b PE=1 SV=2
1522	1	Sprot	IBTK_MOUSE	38	149474	3	0.04	7.88	0.17	2	Inhibitor of Bruton tyrosine kinase OS=Mus musculus GN=Ibtk PE=1 SV=3
1634	1	Sprot	RGAP1_MOUSE	31	70114	2	0.09	8.78	0.3	2	Rac GTPase-activating protein 1 OS=Mus musculus GN=Racgap1 PE=2 SV=1
1303	1	Sprot	UBE4A_RAT	56	122301	2	0.03	5.1	0.14	1	Ubiquitin conjugation factor E4 A OS=Rattus norvegicus GN=Ube4a PE=2 SV=1
1474	1	Sprot	RHG30_MOUSE	42	120040	2	0.03	4.79	0.13	1	Rho GTPase-activating protein 30 OS=Mus musculus GN=Arhgap30 PE=1 SV=3
174	1	Sprot	RAB2A_MOUSE	1048	23533	48	3.51	6.08	0.75	12	Ras-related protein Rab-2A OS=Mus musculus GN=Rab2a PE=1 SV=1
89	1	Sprot	RS8_MOUSE	1623	24190	49	2.84	10.32	0.6	11	40S ribosomal protein S8 OS=Mus musculus GN=Rps8 PE=1 SV=2
508	1	Sprot	CD109_MOUSE	339	161557	18	0.23	5.37	0.14	11	CD109 antigen OS=Mus musculus GN=Cd109 PE=2 SV=1
232	1	Sprot	RL15_MOUSE	797	24131	46	2.41	11.62	0.58	10	60S ribosomal protein L15 OS=Mus musculus GN=Rpl15 PE=2 SV=4
338	1	Sprot	FRIL1_MOUSE	560	20790	17	3.13	5.66	0.75	10	Ferritin light chain 1 OS=Mus musculus GN=Ftl1 PE=1 SV=2
109	1	Sprot	RL12_MOUSE	1403	17794	42	3.41	9.48	0.82	9	60S ribosomal protein L12 OS=Mus musculus GN=Rpl12 PE=1 SV=2
139	1	Sprot	RL14_MOUSE	1205	23549	44	2.51	11.03	0.5	9	60S ribosomal protein L14 OS=Mus musculus GN=Rpl14 PE=1 SV=3
145	1	Sprot	HNRPC_MOUSE	1174	34364	36	1.38	4.92	0.42	9	Heterogeneous nuclear ribonucleoproteins C1/C2 OS=Mus musculus GN=Hnrnpc PE=1 SV=1
241	3	Sprot	FMR1_MOUSE	377	68947	22	0.69	7.27	0.36	9	Fragile X mental retardation protein 1 homolog OS=Mus musculus GN=Fmr1 PE=1 SV=1
326	1	Sprot	PSA2_MOUSE	574	25910	31	2.14	6.92	0.68	9	Proteasome subunit alpha type-2 OS=Mus musculus GN=Psma2 PE=1 SV=3
335	1	Sprot	IF2A_MOUSE	562	36085	21	1.11	5.02	0.43	9	Eukaryotic translation initiation factor 2 subunit 1 OS=Mus musculus GN=Eif2s1 PE=1 SV=3
393	1	Sprot	AUP1_MOUSE	484	46092	21	0.8	8.71	0.47	9	Ancient ubiquitous protein 1 OS=Mus musculus GN=Aup1 PE=2 SV=1
489	1	Sprot	PSB2_MOUSE	355	22892	21	2.64	6.52	0.73	9	Proteasome subunit beta type-2 OS=Mus musculus GN=Psmb2 PE=1 SV=1
509	1	Sprot	ABD12_MOUSE	339	45241	22	0.81	8.9	0.44	9	Monoacylglycerol lipase ABHD12 OS=Mus musculus GN=Abhd12 PE=1 SV=2
561	1	Sprot	HEM2_MOUSE	293	36000	14	1.29	6.32	0.58	9	Delta-aminolevulinic acid dehydratase OS=Mus musculus GN=Alad PE=1 SV=1
261	1	Sprot	STING_MOUSE	719	42802	27	0.75	7.12	0.42	8	Stimulator of interferon genes protein OS=Mus musculus GN=Tmem173 PE=1 SV=2
371	1	Sprot	UBP2L_MOUSE	511	116728	20	0.23	6.61	0.22	8	Ubiquitin-associated protein 2-like OS=Mus musculus GN=Ubap2l PE=1 SV=1
568	1	Sprot	LMF2_MOUSE	288	79947	23	0.35	9.99	0.23	8	Lipase maturation factor 2 OS=Mus musculus GN=Lmf2 PE=2 SV=1
315	1	Sprot	FAAH1_MOUSE	600	63180	24	0.4	8.19	0.3	7	Fatty-acid amide hydrolase 1 OS=Mus musculus GN=Faah PE=2 SV=1
352	1	Sprot	OCAD1_MOUSE	541	27593	15	1.36	7.66	0.81	7	OCIA domain-containing protein 1 OS=Mus musculus GN=Ociad1 PE=1 SV=1
382	1	Sprot	RL34_MOUSE	495	13284	32	3.56	11.47	0.71	7	60S ribosomal protein L34 OS=Mus musculus GN=Rpl34 PE=1 SV=2
460	1	Sprot	NAGPA_MOUSE	388	56008	12	0.46	5.34	0.32	7	N-acetylglucosamine-1-phosphodiester alpha-N-acetylglucosaminidase OS=Mus musculus GN=Nagpa PE=2 SV=2
507	2	Sprot	SRSF7_MOUSE	299	30799	18	1.17	11.89	0.46	7	Serine/arginine-rich splicing factor 7 OS=Mus musculus GN=Srsf7 PE=1 SV=1
600	1	Sprot	PBIP1_MOUSE	261	81115	10	0.3	5.21	0.29	7	Pre-B-cell leukemia transcription factor-interacting protein 1 OS=Mus musculus GN=Pbxip1 PE=1 SV=2
754	1	Sprot	PESC_MOUSE	177	67753	13	0.37	6.41	0.2	7	Pescadillo homolog OS=Mus musculus GN=Pes1 PE=1 SV=1
531	1	Sprot	NOL9_MOUSE	318	80788	12	0.25	9.54	0.2	6	Polynucleotide 5'-hydroxyl-kinase NOL9 OS=Mus musculus GN=Nol9 PE=1 SV=1
575	1	Sprot	PSA3_MOUSE	283	28387	15	1.31	5.29	0.53	6	Proteasome subunit alpha type-3 OS=Mus musculus GN=Psma3 PE=1 SV=3
605	1	Sprot	MYEF2_MOUSE	257	63254	9	0.33	8.96	0.32	6	Myelin expression factor 2 OS=Mus musculus GN=Myef2 PE=1 SV=1
796	1	Sprot	WDR46_MOUSE	161	69005	8	0.3	9.8	0.29	6	WD repeat-containing protein 46 OS=Mus musculus GN=Wdr46 PE=2 SV=1
657	1	Sprot	PPIG_MOUSE	224	88272	6	0.19	10.27	0.21	5	Peptidyl-prolyl cis-trans isomerase G OS=Mus musculus GN=Ppig PE=2 SV=1
523	1	Sprot	COPB_MOUSE	331	106998	10	0.12	5.69	0.22	4	Coatomer subunit beta OS=Mus musculus GN=Copb1 PE=1 SV=1
920	1	Sprot	BRX1_MOUSE	123	41215	12	0.34	10.04	0.46	4	Ribosome biogenesis protein BRX1 homolog OS=Mus musculus GN=Brix1 PE=2 SV=3
463	1	Sprot	TBL3_MOUSE	382	88210	7	0.11	6.34	0.3	3	Transducin beta-like protein 3 OS=Mus musculus GN=Tbl3 PE=2 SV=1
760	1	Sprot	EI2BD_MOUSE	174	57588	8	0.17	9.36	0.4	3	Translation initiation factor eIF-2B subunit delta OS=Mus musculus GN=Eif2b4 PE=2 SV=2
974	1	Sprot	TEX10_MOUSE	111	105143	5	0.09	9.26	0.15	3	Testis-expressed sequence 10 protein OS=Mus musculus GN=Tex10 PE=1 SV=1
1021	1	Sprot	DLDH_MOUSE	100	54238	5	0.18	7.99	0.35	3	Dihydrolipoyl dehydrogenase, mitochondrial OS=Mus musculus GN=Dld PE=1 SV=2
1064	1	Sprot	SURF6_MOUSE	92	41210	3	0.24	10.52	0.34	3	Surfeit locus protein 6 OS=Mus musculus GN=Surf6 PE=1 SV=1
1079	1	Sprot	SYFB_MOUSE	89	65655	8	0.15	6.69	0.25	3	Phenylalanine--tRNA ligase beta subunit OS=Mus musculus GN=Farsb PE=2 SV=2
1111	1	Sprot	ARGL1_MOUSE	81	32868	5	0.31	10.35	0.37	3	Arginine and glutamate-rich protein 1 OS=Mus musculus GN=Arglu1 PE=1 SV=2
1535	1	Sprot	NOL10_MOUSE	37	80027	3	0.12	8.39	0.23	3	Nucleolar protein 10 OS=Mus musculus GN=Nol10 PE=2 SV=1
930	1	Sprot	NOC2L_MOUSE	121	85371	3	0.07	5.7	0.24	2	Nucleolar complex protein 2 homolog OS=Mus musculus GN=Noc2l PE=1 SV=2
958	1	Sprot	SYG_MOUSE	115	81826	6	0.08	6.24	0.25	2	Glycine--tRNA ligase OS=Mus musculus GN=Gars PE=1 SV=1
976	1	Sprot	STIP1_CRIGR	110	62611	2	0.1	6.4	0.32	2	Stress-induced-phosphoprotein 1 OS=Cricetulus griseus GN=STIP1 PE=2 SV=1
1216	1	Sprot	RRP44_MOUSE	67	108769	3	0.06	7.23	0.17	2	Exosome complex exonuclease RRP44 OS=Mus musculus GN=Dis3 PE=2 SV=4
1223	1	Sprot	ABCA3_MOUSE	66	191847	5	0.03	6.73	0.12	2	ATP-binding cassette sub-family A member 3 OS=Mus musculus GN=Abca3 PE=2 SV=3
1232	1	Sprot	AQR_MOUSE	64	170185	4	0.04	5.87	0.14	2	Intron-binding protein aquarius OS=Mus musculus GN=Aqr PE=2 SV=2
1337	1	Sprot	CCDC9_MOUSE	52	61408	2	0.1	4.95	0.27	2	Coiled-coil domain-containing protein 9 OS=Mus musculus GN=Ccdc9 PE=2 SV=1
1428	1	Sprot	MACOI_MOUSE	45	76041	3	0.08	9.17	0.19	2	Macoilin OS=Mus musculus GN=Tmem57 PE=1 SV=1
238	2	Sprot	K2C6A_RAT	601	59213	15	0.23	8.06	0.3	1	Keratin, type II cytoskeletal 6A OS=Rattus norvegicus GN=Krt6a PE=1 SV=1
1340	1	Sprot	DNLI4_MOUSE	52	104053	3	0.03	8.4	0.13	1	DNA ligase 4 OS=Mus musculus GN=Lig4 PE=2 SV=2
12	2	Sprot	ADT1_MOUSE	3691	32883	170	9.57	9.73	0.77	11	ADP/ATP translocase 1 OS=Mus musculus GN=Slc25a4 PE=1 SV=4
485	1	Sprot	DHR13_MOUSE	364	40719	22	1.24	8.11	0.4	11	Dehydrogenase/reductase SDR family member 13 OS=Mus musculus GN=Dhrs13 PE=2 SV=1
92	1	Sprot	ATLA3_MOUSE	1571	60537	57	1.33	5.73	0.63	10	Atlastin-3 OS=Mus musculus GN=Atl3 PE=2 SV=1
153	1	Sprot	RAB18_MOUSE	1131	23021	35	2.18	5.24	0.71	9	Ras-related protein Rab-18 OS=Mus musculus GN=Rab18 PE=2 SV=2
273	1	Sprot	RL32_MOUSE	693	15850	46	8.04	11.32	0.61	9	60S ribosomal protein L32 OS=Mus musculus GN=Rpl32 PE=1 SV=2
349	1	Sprot	FKBP8_RAT	548	43528	24	0.86	5.13	0.42	9	Peptidyl-prolyl cis-trans isomerase FKBP8 OS=Rattus norvegicus GN=Fkbp8 PE=2 SV=1
71	5	Sprot	RAB10_MOUSE	948	22527	43	3.22	8.59	0.78	8	Ras-related protein Rab-10 OS=Mus musculus GN=Rab10 PE=1 SV=1
151	2	Sprot	DDX6_MOUSE	329	54157	13	0.56	8.85	0.39	8	Probable ATP-dependent RNA helicase DDX6 OS=Mus musculus GN=Ddx6 PE=1 SV=1
221	1	Sprot	CENPV_MOUSE	830	27524	26	1.37	9.85	0.57	8	Centromere protein V OS=Mus musculus GN=Cenpv PE=2 SV=2
296	1	Sprot	MCL1_MOUSE	641	35195	24	0.97	5.88	0.58	8	Induced myeloid leukemia cell differentiation protein Mcl-1 homolog OS=Mus musculus GN=Mcl1 PE=1 SV=3
356	1	Sprot	NSDHL_MOUSE	529	40660	23	0.8	7.71	0.47	8	Sterol-4-alpha-carboxylate 3-dehydrogenase, decarboxylating OS=Mus musculus GN=Nsdhl PE=2 SV=1
418	4	Sprot	H15_MOUSE	173	22562	11	2.25	10.91	0.48	8	Histone H1.5 OS=Mus musculus GN=Hist1h1b PE=1 SV=2
423	1	Sprot	MLEC_MOUSE	448	32322	18	1.09	5.73	0.52	8	Malectin OS=Mus musculus GN=Mlec PE=2 SV=2
498	1	Sprot	THEM6_MOUSE	346	23788	21	1.71	9.32	0.52	8	Protein THEM6 OS=Mus musculus GN=Them6 PE=2 SV=1
591	1	Sprot	MATR3_MOUSE	267	94572	21	0.33	5.87	0.22	8	Matrin-3 OS=Mus musculus GN=Matr3 PE=1 SV=1
852	1	Sprot	SYVN1_MOUSE	142	67252	8	0.43	6.47	0.26	8	E3 ubiquitin-protein ligase synoviolin OS=Mus musculus GN=Syvn1 PE=1 SV=3
262	1	Sprot	IMB1_MOUSE	717	97122	21	0.24	4.68	0.18	7	Importin subunit beta-1 OS=Mus musculus GN=Kpnb1 PE=1 SV=2
294	1	Sprot	PGK1_MOUSE	647	44522	24	0.6	8.02	0.53	7	Phosphoglycerate kinase 1 OS=Mus musculus GN=Pgk1 PE=1 SV=4
309	1	Sprot	DDRGK_MOUSE	613	35956	15	0.79	5.32	0.5	7	DDRGK domain-containing protein 1 OS=Mus musculus GN=Ddrgk1 PE=1 SV=2
381	1	Sprot	PCKGM_MOUSE	496	70482	13	0.35	6.92	0.33	7	Phosphoenolpyruvate carboxykinase [GTP], mitochondrial OS=Mus musculus GN=Pck2 PE=1 SV=1
519	1	Sprot	VPS45_MOUSE	335	65012	13	0.38	8.42	0.31	7	Vacuolar protein sorting-associated protein 45 OS=Mus musculus GN=Vps45 PE=1 SV=1
548	1	Sprot	NDUAA_MOUSE	299	40578	13	0.67	7.63	0.39	7	NADH dehydrogenase [ubiquinone] 1 alpha subcomplex subunit 10, mitochondrial OS=Mus musculus GN=Ndufa10 PE=1 SV=1
552	1	Sprot	IF4G2_MOUSE	298	102041	15	0.23	6.7	0.19	7	Eukaryotic translation initiation factor 4 gamma 2 OS=Mus musculus GN=Eif4g2 PE=1 SV=2
302	2	Sprot	VAPB_MOUSE	448	26929	15	1.16	7.64	0.58	6	Vesicle-associated membrane protein-associated protein B OS=Mus musculus GN=Vapb PE=2 SV=3
455	1	Sprot	AT1B3_MOUSE	390	31755	23	0.76	8.72	0.45	6	Sodium/potassium-transporting ATPase subunit beta-3 OS=Mus musculus GN=Atp1b3 PE=1 SV=1
497	1	Sprot	GGTA1_MOUSE	348	46445	15	0.47	6.08	0.37	6	N-acetyllactosaminide alpha-1,3-galactosyltransferase OS=Mus musculus GN=Ggta1 PE=2 SV=1
499	1	Sprot	ERG1_MOUSE	346	63730	15	0.33	8.67	0.33	6	Squalene monooxygenase OS=Mus musculus GN=Sqle PE=2 SV=1
606	1	Sprot	CLCC1_MOUSE	257	60582	9	0.35	5.44	0.39	6	Chloride channel CLIC-like protein 1 OS=Mus musculus GN=Clcc1 PE=1 SV=1
735	1	Sprot	SGPL1_MOUSE	183	63636	12	0.33	9.2	0.26	6	Sphingosine-1-phosphate lyase 1 OS=Mus musculus GN=Sgpl1 PE=1 SV=1
845	1	Sprot	MRT4_MOUSE	145	27528	9	0.91	8.63	0.53	6	mRNA turnover protein 4 homolog OS=Mus musculus GN=Mrto4 PE=2 SV=1
939	1	Sprot	SEC62_MOUSE	119	45552	8	0.48	6.89	0.27	6	Translocation protein SEC62 OS=Mus musculus GN=Sec62 PE=1 SV=1
980	1	Sprot	RT09_MOUSE	110	44901	7	0.49	8.97	0.36	6	28S ribosomal protein S9, mitochondrial OS=Mus musculus GN=Mrps9 PE=2 SV=3
986	1	Sprot	TPSN_MOUSE	108	49705	12	0.44	8.71	0.39	6	Tapasin OS=Mus musculus GN=Tapbp PE=2 SV=2
639	1	Sprot	DIM1_MOUSE	236	35252	9	0.53	10.01	0.58	5	Probable dimethyladenosine transferase OS=Mus musculus GN=Dimt1 PE=2 SV=1
888	1	Sprot	NSMA3_MOUSE	134	93216	8	0.18	8.38	0.25	5	Sphingomyelin phosphodiesterase 4 OS=Mus musculus GN=Smpd4 PE=2 SV=2
1083	1	Sprot	BAP29_MOUSE	88	27946	7	0.7	9.72	0.44	5	B-cell receptor-associated protein 29 OS=Mus musculus GN=Bcap29 PE=1 SV=1
14	2	Sprot	DDX50_MOUSE	125	82125	7	0.2	9.33	0.2	4	ATP-dependent RNA helicase DDX50 OS=Mus musculus GN=Ddx50 PE=2 SV=1
237	1	Sprot	ERLN2_MOUSE	784	37848	22	0.74	5.37	0.65	4	Erlin-2 OS=Mus musculus GN=Erlin2 PE=1 SV=1
427	1	Sprot	TXTP_MOUSE	442	33910	18	0.42	9.91	0.54	4	Tricarboxylate transport protein, mitochondrial OS=Mus musculus GN=Slc25a1 PE=2 SV=1
618	1	Sprot	BAG2_MOUSE	250	23459	8	0.66	6.01	0.64	4	BAG family molecular chaperone regulator 2 OS=Mus musculus GN=Bag2 PE=1 SV=1
647	1	Sprot	HSP7E_MOUSE	232	54616	11	0.25	5.63	0.38	4	Heat shock 70 kDa protein 14 OS=Mus musculus GN=Hspa14 PE=2 SV=2
692	1	Sprot	AOFA_MOUSE	204	59564	7	0.22	7.9	0.3	4	Amine oxidase [flavin-containing] A OS=Mus musculus GN=Maoa PE=1 SV=3
699	1	Sprot	SIAT1_MOUSE	201	46556	9	0.29	9.01	0.39	4	Beta-galactoside alpha-2,6-sialyltransferase 1 OS=Mus musculus GN=St6gal1 PE=1 SV=2
708	1	Sprot	S4A7_RAT	195	135867	10	0.09	6.04	0.15	4	Sodium bicarbonate cotransporter 3 OS=Rattus norvegicus GN=Slc4a7 PE=1 SV=1
51	3	Sprot	HS90A_MOUSE	884	84735	33	0.38	4.93	0.3	3	Heat shock protein HSP 90-alpha OS=Mus musculus GN=Hsp90aa1 PE=1 SV=4
642	1	Sprot	ERF1_MESAU	235	49000	9	0.2	5.51	0.36	3	Eukaryotic peptide chain release factor subunit 1 OS=Mesocricetus auratus GN=ETF1 PE=1 SV=3
645	1	Sprot	RT05_MOUSE	232	48176	9	0.21	10.15	0.4	3	28S ribosomal protein S5, mitochondrial OS=Mus musculus GN=Mrps5 PE=2 SV=1
804	1	Sprot	PUR2_MOUSE	158	107436	7	0.09	6.25	0.2	3	Trifunctional purine biosynthetic protein adenosine-3 OS=Mus musculus GN=Gart PE=2 SV=3
826	1	Sprot	HSP74_RAT	148	93997	4	0.14	5.13	0.26	3	Heat shock 70 kDa protein 4 OS=Rattus norvegicus GN=Hspa4 PE=1 SV=1
860	1	Sprot	ALDH2_MOUSE	141	56502	9	0.17	7.53	0.35	3	Aldehyde dehydrogenase, mitochondrial OS=Mus musculus GN=Aldh2 PE=1 SV=1
876	1	Sprot	TAPT1_MOUSE	136	63853	7	0.21	8.47	0.41	3	Transmembrane anterior posterior transformation protein 1 OS=Mus musculus GN=Tapt1 PE=2 SV=2
777	1	Sprot	IF5_MOUSE	169	48938	5	0.2	5.36	0.38	2	Eukaryotic translation initiation factor 5 OS=Mus musculus GN=Eif5 PE=1 SV=1
838	1	Sprot	INT4_MOUSE	146	108124	5	0.06	5.98	0.16	2	Integrator complex subunit 4 OS=Mus musculus GN=Ints4 PE=1 SV=1
1074	1	Sprot	ZC3H4_MOUSE	89	140880	5	0.04	5.87	0.11	2	Zinc finger CCCH domain-containing protein 4 OS=Mus musculus GN=Zc3h4 PE=1 SV=2
1335	1	Sprot	SCFD1_MOUSE	53	72277	2	0.09	5.98	0.25	2	Sec1 family domain-containing protein 1 OS=Mus musculus GN=Scfd1 PE=1 SV=1
1588	1	Sprot	STRUM_MOUSE	33	134025	2	0.05	6.72	0.12	2	WASH complex subunit strumpellin OS=Mus musculus GN=Kiaa0196 PE=2 SV=2
1737	1	Sprot	HCFC1_MOUSE	27	210306	2	0.03	6.81	0.09	2	Host cell factor 1 OS=Mus musculus GN=Hcfc1 PE=1 SV=2
901	1	Sprot	HNRL2_MOUSE	128	84888	2	0.04	4.83	0.19	1	Heterogeneous nuclear ribonucleoprotein U-like protein 2 OS=Mus musculus GN=Hnrnpul2 PE=1 SV=2
1030	1	Sprot	EFR3A_MOUSE	98	92554	2	0.03	6.36	0.17	1	Protein EFR3 homolog A OS=Mus musculus GN=Efr3a PE=1 SV=1
1358	1	Sprot	TTK_MOUSE	50	96150	2	0.03	8.45	0.17	1	Dual specificity protein kinase TTK OS=Mus musculus GN=Ttk PE=2 SV=1
1392	1	Sprot	INT7_MOUSE	48	106793	2	0.03	8.54	0.16	1	Integrator complex subunit 7 OS=Mus musculus GN=Ints7 PE=2 SV=1
1681	1	Sprot	MIPEP_MOUSE	29	80800	2	0.04	6.73	0.23	1	Mitochondrial intermediate peptidase OS=Mus musculus GN=Mipep PE=2 SV=1
569	1	Sprot	LAS1L_MOUSE	287	89359	17	0.5	4.37	0.24	12	Ribosomal biogenesis protein LAS1L OS=Mus musculus GN=Las1l PE=1 SV=1
107	1	Sprot	TMEDA_MESAU	1416	24805	44	3.2	6.25	0.49	10	Transmembrane protein Tmp21 OS=Mesocricetus auratus GN=TMED10 PE=1 SV=1
138	1	Sprot	MAVS_MOUSE	1207	53366	32	0.86	5.96	0.5	10	Mitochondrial antiviral-signaling protein OS=Mus musculus GN=Mavs PE=1 SV=1
177	1	Sprot	AAAT_MOUSE	1032	58445	36	0.67	8.14	0.3	10	Neutral amino acid transporter B(0) OS=Mus musculus GN=Slc1a5 PE=1 SV=2
363	1	Sprot	TMED2_CRIGR	516	22175	21	3.92	5.07	0.62	10	Transmembrane emp24 domain-containing protein 2 (Fragment) OS=Cricetulus griseus GN=TMED2 PE=1 SV=1
112	1	Sprot	H4_MOUSE	1375	11360	62	19.77	11.36	0.75	9	Histone H4 OS=Mus musculus GN=Hist1h4a PE=1 SV=2
291	1	Sprot	SE1L1_MOUSE	652	88285	20	0.36	5.36	0.24	9	Protein sel-1 homolog 1 OS=Mus musculus GN=Sel1l PE=2 SV=2
367	1	Sprot	CP51A_MOUSE	514	56739	19	0.61	8.6	0.33	9	Lanosterol 14-alpha demethylase OS=Mus musculus GN=Cyp51a1 PE=2 SV=1
394	1	Sprot	COX41_MOUSE	482	19518	25	3.5	9.25	0.64	9	Cytochrome c oxidase subunit 4 isoform 1, mitochondrial OS=Mus musculus GN=Cox4i1 PE=1 SV=2
444	1	Sprot	ERGI1_MOUSE	419	32541	25	1.28	6.59	0.48	9	Endoplasmic reticulum-Golgi intermediate compartment protein 1 OS=Mus musculus GN=Ergic1 PE=1 SV=1
574	1	Sprot	HACD3_MOUSE	283	43103	33	0.87	9.18	0.35	9	Very-long-chain (3R)-3-hydroxyacyl-CoA dehydratase 3 OS=Mus musculus GN=Hacd3 PE=1 SV=2
307	1	Sprot	SCOT1_MOUSE	618	55953	18	0.54	8.73	0.42	8	Succinyl-CoA:3-ketoacid coenzyme A transferase 1, mitochondrial OS=Mus musculus GN=Oxct1 PE=1 SV=1
413	1	Sprot	ODPB_MOUSE	459	38912	16	0.85	6.41	0.41	8	Pyruvate dehydrogenase E1 component subunit beta, mitochondrial OS=Mus musculus GN=Pdhb PE=1 SV=1
462	1	Sprot	EF1G_MOUSE	384	50029	18	0.62	6.31	0.44	8	Elongation factor 1-gamma OS=Mus musculus GN=Eef1g PE=1 SV=3
51	4	Sprot	TRAP1_MOUSE	422	80159	12	0.3	6.25	0.25	7	Heat shock protein 75 kDa, mitochondrial OS=Mus musculus GN=Trap1 PE=1 SV=1
227	1	Sprot	RL24_MOUSE	806	17768	37	3.41	11.26	0.49	7	60S ribosomal protein L24 OS=Mus musculus GN=Rpl24 PE=1 SV=2
346	1	Sprot	RL27A_MOUSE	551	16595	26	2.41	11.12	0.56	7	60S ribosomal protein L27a OS=Mus musculus GN=Rpl27a PE=2 SV=5
445	1	Sprot	PEX3_MOUSE	419	42197	18	0.64	7.64	0.54	7	Peroxisomal biogenesis factor 3 OS=Mus musculus GN=Pex3 PE=2 SV=1
549	1	Sprot	PPIB_MOUSE	299	23699	14	2.06	9.56	0.57	7	Peptidyl-prolyl cis-trans isomerase B OS=Mus musculus GN=Ppib PE=1 SV=2
320	1	Sprot	DHRS1_MOUSE	590	33983	18	0.69	8.66	0.39	6	Dehydrogenase/reductase SDR family member 1 OS=Mus musculus GN=Dhrs1 PE=2 SV=1
375	1	Sprot	MGT4A_MOUSE	505	61441	20	0.34	7.24	0.27	6	Alpha-1,3-mannosyl-glycoprotein 4-beta-N-acetylglucosaminyltransferase A OS=Mus musculus GN=Mgat4a PE=2 SV=1
510	1	Sprot	PSMD1_MOUSE	339	105663	13	0.19	5.25	0.24	6	26S proteasome non-ATPase regulatory subunit 1 OS=Mus musculus GN=Psmd1 PE=1 SV=1
541	1	Sprot	CCHL_MOUSE	304	30958	13	0.78	6.66	0.61	6	Cytochrome c-type heme lyase OS=Mus musculus GN=Hccs PE=1 SV=2
563	1	Sprot	RAN_MOUSE	292	24408	19	1.07	7.01	0.48	6	GTP-binding nuclear protein Ran OS=Mus musculus GN=Ran PE=1 SV=3
724	1	Sprot	FUMH_MOUSE	190	54322	12	0.32	9.12	0.4	5	Fumarate hydratase, mitochondrial OS=Mus musculus GN=Fh PE=1 SV=3
884	1	Sprot	IDH3A_MOUSE	135	39613	5	0.46	6.27	0.36	5	Isocitrate dehydrogenase [NAD] subunit alpha, mitochondrial OS=Mus musculus GN=Idh3a PE=1 SV=1
496	1	Sprot	SEP11_MOUSE	348	49663	14	0.27	6.24	0.32	4	Septin-11 OS=Mus musculus GN=Sept11 PE=1 SV=4
566	1	Sprot	ATPO_MOUSE	288	23349	10	0.66	10	0.69	4	ATP synthase subunit O, mitochondrial OS=Mus musculus GN=Atp5o PE=1 SV=1
693	2	Sprot	SRSF6_MOUSE	142	39002	8	0.47	11.46	0.36	4	Serine/arginine-rich splicing factor 6 OS=Mus musculus GN=Srsf6 PE=1 SV=1
719	1	Sprot	TAP1_MOUSE	191	78814	6	0.17	8.97	0.25	4	Antigen peptide transporter 1 OS=Mus musculus GN=Tap1 PE=2 SV=3
758	1	Sprot	K2013_MOUSE	175	69381	7	0.19	7.7	0.29	4	Uncharacterized protein KIAA2013 OS=Mus musculus GN=Kiaa2013 PE=2 SV=1
834	1	Sprot	ACSL4_RAT	146	74279	6	0.18	8.31	0.33	4	Long-chain-fatty-acid--CoA ligase 4 OS=Rattus norvegicus GN=Acsl4 PE=1 SV=1
909	1	Sprot	IPO4_MOUSE	125	119198	5	0.11	4.92	0.13	4	Importin-4 OS=Mus musculus GN=Ipo4 PE=1 SV=1
1411	1	Sprot	ARC1B_MOUSE	46	41037	5	0.34	8.69	0.34	4	Actin-related protein 2/3 complex subunit 1B OS=Mus musculus GN=Arpc1b PE=2 SV=4
269	2	Sprot	NONO_MOUSE	106	54506	9	0.25	9.01	0.43	3	Non-POU domain-containing octamer-binding protein OS=Mus musculus GN=Nono PE=1 SV=3
496	2	Sprot	SEPT7_MOUSE	219	50518	12	0.2	8.73	0.37	3	Septin-7 OS=Mus musculus GN=Sept7 PE=1 SV=1
691	1	Sprot	LEMD2_MOUSE	204	57471	6	0.17	9.18	0.24	3	LEM domain-containing protein 2 OS=Mus musculus GN=Lemd2 PE=1 SV=1
728	1	Sprot	CH10_MOUSE	188	10956	5	1.18	7.93	0.97	3	10 kDa heat shock protein, mitochondrial OS=Mus musculus GN=Hspe1 PE=1 SV=2
1001	1	Sprot	ANO10_MOUSE	104	76138	5	0.13	6.28	0.24	3	Anoctamin-10 OS=Mus musculus GN=Ano10 PE=2 SV=1
1015	1	Sprot	MSH2_MOUSE	102	104085	5	0.09	5.71	0.15	3	DNA mismatch repair protein Msh2 OS=Mus musculus GN=Msh2 PE=1 SV=1
1027	1	Sprot	NEUA_MOUSE	98	48028	6	0.21	8.37	0.41	3	N-acylneuraminate cytidylyltransferase OS=Mus musculus GN=Cmas PE=1 SV=2
734	1	Sprot	PGAP1_MOUSE	183	104511	9	0.06	9.05	0.16	2	GPI inositol-deacylase OS=Mus musculus GN=Pgap1 PE=1 SV=3
919	1	Sprot	MFN1_RAT	123	83794	5	0.07	6.11	0.2	2	Mitofusin-1 OS=Rattus norvegicus GN=Mfn1 PE=1 SV=1
1069	1	Sprot	SYMPK_MOUSE	90	142194	3	0.04	5.76	0.12	2	Symplekin OS=Mus musculus GN=Sympk PE=1 SV=1
1331	1	Sprot	ABCD2_MOUSE	53	83430	2	0.08	9.19	0.21	2	ATP-binding cassette sub-family D member 2 OS=Mus musculus GN=Abcd2 PE=2 SV=1
1383	1	Sprot	EFGM_RAT	48	83404	3	0.08	6.36	0.18	2	Elongation factor G, mitochondrial OS=Rattus norvegicus GN=Gfm1 PE=1 SV=2
1430	1	Sprot	NU155_MOUSE	44	155019	3	0.04	5.77	0.14	2	Nuclear pore complex protein Nup155 OS=Mus musculus GN=Nup155 PE=1 SV=1
1642	1	Sprot	ST7_MOUSE	31	66053	2	0.1	7.97	0.27	2	Suppressor of tumorigenicity 7 protein OS=Mus musculus GN=St7 PE=2 SV=1
1660	1	Sprot	AMPL_RAT	30	56115	2	0.11	6.77	0.32	2	Cytosol aminopeptidase OS=Rattus norvegicus GN=Lap3 PE=1 SV=1
1724	1	Sprot	RTN3_RAT	27	101454	3	0.06	5	0.12	2	Reticulon-3 OS=Rattus norvegicus GN=Rtn3 PE=1 SV=1
1057	1	Sprot	LRC8D_MOUSE	93	98050	3	0.03	7.16	0.19	1	Volume-regulated anion channel subunit LRRC8D OS=Mus musculus GN=Lrrc8d PE=2 SV=1
1100	1	Sprot	RPA49_MOUSE	84	54000	4	0.06	8.43	0.25	1	DNA-directed RNA polymerase I subunit RPA49 OS=Mus musculus GN=Polr1e PE=1 SV=2
1204	1	Sprot	ZN622_MOUSE	69	53417	3	0.06	5.77	0.29	1	Zinc finger protein 622 OS=Mus musculus GN=Znf622 PE=2 SV=1
1271	1	Sprot	INT11_MOUSE	60	67800	2	0.05	8.11	0.26	1	Integrator complex subunit 11 OS=Mus musculus GN=Cpsf3l PE=2 SV=1
1402	1	Sprot	GRM3_RAT	47	98896	3	0.03	8.05	0.16	1	Metabotropic glutamate receptor 3 OS=Rattus norvegicus GN=Grm3 PE=1 SV=1
1537	1	Sprot	SMC4_MICAR	37	142253	2	0.04	7.6	0.17	1	Structural maintenance of chromosomes protein 4 (Fragment) OS=Microtus arvalis GN=SMC4 PE=2 SV=1
55	1	Sprot	CTR1_MOUSE	2058	67048	72	0.96	6.82	0.31	11	High affinity cationic amino acid transporter 1 OS=Mus musculus GN=Slc7a1 PE=1 SV=1
318	1	Sprot	MTCH2_MOUSE	596	33477	38	1.66	8.59	0.47	11	Mitochondrial carrier homolog 2 OS=Mus musculus GN=Mtch2 PE=1 SV=1
186	1	Sprot	TMM33_MOUSE	989	28013	39	1.89	9.72	0.47	10	Transmembrane protein 33 OS=Mus musculus GN=Tmem33 PE=2 SV=1
135	1	Sprot	RL23_MOUSE	1220	14856	43	9.41	10.51	0.74	9	60S ribosomal protein L23 OS=Mus musculus GN=Rpl23 PE=1 SV=1
362	1	Sprot	NCEH1_MOUSE	517	45711	20	0.8	6.56	0.41	9	Neutral cholesterol ester hydrolase 1 OS=Mus musculus GN=Nceh1 PE=1 SV=1
426	1	Sprot	PX11B_MOUSE	447	28691	18	1.54	10	0.5	9	Peroxisomal membrane protein 11B OS=Mus musculus GN=Pex11b PE=1 SV=1
127	2	Sprot	G3BP2_MOUSE	576	54055	27	0.84	5.44	0.31	8	Ras GTPase-activating protein-binding protein 2 OS=Mus musculus GN=G3bp2 PE=1 SV=2
156	1	Sprot	RS17_CRIGR	1122	15514	37	5.5	9.85	0.73	8	40S ribosomal protein S17 OS=Cricetulus griseus GN=RPS17 PE=2 SV=2
218	1	Sprot	EMC3_MOUSE	835	29960	23	1.21	6.33	0.43	8	ER membrane protein complex subunit 3 OS=Mus musculus GN=Emc3 PE=2 SV=3
327	1	Sprot	RS14_CRIGR	573	16263	32	3.99	10.07	0.56	8	40S ribosomal protein S14 OS=Cricetulus griseus GN=RPS14 PE=2 SV=3
415	1	Sprot	CMTD1_MOUSE	458	28943	19	1.27	8.61	0.74	8	Catechol O-methyltransferase domain-containing protein 1 OS=Mus musculus GN=Comtd1 PE=2 SV=1
473	1	Sprot	RL7L_MOUSE	376	28526	20	1.3	10.64	0.46	8	60S ribosomal protein L7-like 1 OS=Mus musculus GN=Rpl7l1 PE=2 SV=1
665	1	Sprot	NDUV1_MOUSE	220	50802	13	0.6	8.51	0.4	8	NADH dehydrogenase [ubiquinone] flavoprotein 1, mitochondrial OS=Mus musculus GN=Ndufv1 PE=1 SV=1
801	1	Sprot	FRIH_MOUSE	159	21053	11	2.06	5.53	0.63	8	Ferritin heavy chain OS=Mus musculus GN=Fth1 PE=1 SV=2
159	1	Sprot	TMED9_MOUSE	1112	27110	36	2.34	8.49	0.58	7	Transmembrane emp24 domain-containing protein 9 OS=Mus musculus GN=Tmed9 PE=1 SV=2
344	2	Sprot	ROA2_MOUSE	206	37380	11	0.75	8.97	0.32	7	Heterogeneous nuclear ribonucleoproteins A2/B1 OS=Mus musculus GN=Hnrnpa2b1 PE=1 SV=2
384	1	Sprot	NB5R1_MOUSE	491	34113	19	0.85	8.97	0.53	7	NADH-cytochrome b5 reductase 1 OS=Mus musculus GN=Cyb5r1 PE=2 SV=1
770	1	Sprot	PRPS1_MOUSE	171	34812	12	0.82	6.51	0.45	7	Ribose-phosphate pyrophosphokinase 1 OS=Mus musculus GN=Prps1 PE=1 SV=4
222	1	Sprot	TIM50_MOUSE	829	39752	21	0.57	8.26	0.39	6	Mitochondrial import inner membrane translocase subunit TIM50 OS=Mus musculus GN=Timm50 PE=1 SV=1
340	1	Sprot	MIC27_MOUSE	556	29242	17	1.04	9.34	0.61	6	MICOS complex subunit Mic27 OS=Mus musculus GN=Apool PE=2 SV=1
467	1	Sprot	TAP2_MOUSE	380	77396	10	0.26	6.82	0.23	6	Antigen peptide transporter 2 OS=Mus musculus GN=Tap2 PE=2 SV=1
577	1	Sprot	TM9S1_RAT	282	66875	15	0.31	6.62	0.22	6	Transmembrane 9 superfamily member 1 OS=Rattus norvegicus GN=Tm9sf1 PE=2 SV=1
659	1	Sprot	CERS5_MOUSE	223	48135	13	0.55	8.36	0.3	6	Ceramide synthase 5 OS=Mus musculus GN=Cers5 PE=1 SV=1
693	1	Sprot	SRSF5_MOUSE	203	30873	10	0.96	11.56	0.52	6	Serine/arginine-rich splicing factor 5 OS=Mus musculus GN=Srsf5 PE=1 SV=2
856	1	Sprot	ACOD1_MOUSE	142	41020	12	0.55	9.16	0.32	6	Acyl-CoA desaturase 1 OS=Mus musculus GN=Scd1 PE=1 SV=2
1103	1	Sprot	DNJA1_MOUSE	83	44839	9	0.6	6.65	0.4	6	DnaJ homolog subfamily A member 1 OS=Mus musculus GN=Dnaja1 PE=1 SV=1
238	1	Sprot	K2C1_RAT	782	64791	36	0.45	8	0.22	5	Keratin, type II cytoskeletal 1 OS=Rattus norvegicus GN=Krt1 PE=2 SV=1
403	1	Sprot	RL11_CHILA	469	20240	20	1.07	9.64	0.47	5	60S ribosomal protein L11 OS=Chinchilla lanigera GN=RPL11 PE=2 SV=3
565	1	Sprot	S35B2_MOUSE	289	47339	14	0.37	9.4	0.26	5	Adenosine 3'-phospho 5'-phosphosulfate transporter 1 OS=Mus musculus GN=Slc35b2 PE=2 SV=1
581	1	Sprot	NDUS7_MOUSE	277	24667	10	0.82	9.94	0.51	5	NADH dehydrogenase [ubiquinone] iron-sulfur protein 7, mitochondrial OS=Mus musculus GN=Ndufs7 PE=1 SV=1
608	1	Sprot	PSD12_MOUSE	254	52861	11	0.33	6.66	0.34	5	26S proteasome non-ATPase regulatory subunit 12 OS=Mus musculus GN=Psmd12 PE=1 SV=4
687	1	Sprot	AGK_MOUSE	205	46946	13	0.38	8.65	0.35	5	Acylglycerol kinase, mitochondrial OS=Mus musculus GN=Agk PE=1 SV=1
733	1	Sprot	ETFB_MOUSE	184	27606	7	0.71	8.24	0.46	5	Electron transfer flavoprotein subunit beta OS=Mus musculus GN=Etfb PE=1 SV=3
773	1	Sprot	DHRS7_MOUSE	170	38143	9	0.48	8.58	0.36	5	Dehydrogenase/reductase SDR family member 7 OS=Mus musculus GN=Dhrs7 PE=2 SV=2
806	1	Sprot	B4GT1_MOUSE	158	44383	12	0.4	9.45	0.34	5	Beta-1,4-galactosyltransferase 1 OS=Mus musculus GN=B4galt1 PE=1 SV=1
870	1	Sprot	DDX49_MOUSE	138	54060	6	0.32	9.02	0.27	5	Probable ATP-dependent RNA helicase DDX49 OS=Mus musculus GN=Ddx49 PE=2 SV=1
94	2	Sprot	XPO2_MOUSE	98	110384	10	0.12	5.52	0.19	4	Exportin-2 OS=Mus musculus GN=Cse1l PE=2 SV=1
312	1	Sprot	RL31_MARMO	606	14454	23	1.23	10.54	0.68	4	60S ribosomal protein L31 OS=Marmota monax GN=RPL31 PE=2 SV=1
465	1	Sprot	CERS2_MOUSE	381	44995	14	0.49	8.85	0.31	4	Ceramide synthase 2 OS=Mus musculus GN=Cers2 PE=1 SV=1
592	1	Sprot	KCC2A_MOUSE	266	54081	10	0.32	6.61	0.27	4	Calcium/calmodulin-dependent protein kinase type II subunit alpha OS=Mus musculus GN=Camk2a PE=1 SV=2
617	1	Sprot	VRK2_MOUSE	251	58082	11	0.23	9.12	0.25	4	Serine/threonine-protein kinase VRK2 OS=Mus musculus GN=Vrk2 PE=1 SV=2
621	1	Sprot	COPD_MOUSE	248	57193	10	0.23	5.89	0.35	4	Coatomer subunit delta OS=Mus musculus GN=Arcn1 PE=1 SV=2
727	1	Sprot	UD17C_MOUSE	189	59719	9	0.22	8.64	0.27	4	UDP-glucuronosyltransferase 1-7C OS=Mus musculus GN=Ugt1a7c PE=2 SV=1
841	1	Sprot	ECHB_MOUSE	146	51353	6	0.26	9.43	0.24	4	Trifunctional enzyme subunit beta, mitochondrial OS=Mus musculus GN=Hadhb PE=1 SV=1
892	1	Sprot	DHB4_MOUSE	133	79432	4	0.16	8.76	0.2	4	Peroxisomal multifunctional enzyme type 2 OS=Mus musculus GN=Hsd17b4 PE=1 SV=3
904	1	Sprot	SEC20_MOUSE	126	26159	7	0.57	8.9	0.49	4	Vesicle transport protein SEC20 OS=Mus musculus GN=Bnip1 PE=2 SV=1
1390	1	Sprot	DDX20_MOUSE	48	91653	6	0.14	6.3	0.2	4	Probable ATP-dependent RNA helicase DDX20 OS=Mus musculus GN=Ddx20 PE=1 SV=2
301	2	Sprot	VPP2_MOUSE	258	98081	11	0.13	6.2	0.19	3	V-type proton ATPase 116 kDa subunit a isoform 2 OS=Mus musculus GN=Atp6v0a2 PE=1 SV=2
635	1	Sprot	ILVBL_MOUSE	238	68113	9	0.14	8.96	0.25	3	Acetolactate synthase-like protein OS=Mus musculus GN=Ilvbl PE=2 SV=1
713	1	Sprot	NOX1_MOUSE	192	68149	7	0.14	9.06	0.21	3	NADPH oxidase 1 OS=Mus musculus GN=Nox1 PE=1 SV=2
729	1	Sprot	SSRP1_MOUSE	188	80810	4	0.12	6.33	0.19	3	FACT complex subunit SSRP1 OS=Mus musculus GN=Ssrp1 PE=1 SV=2
785	1	Sprot	IDH3B_RAT	164	42327	5	0.24	8.89	0.42	3	Isocitrate dehydrogenase [NAD] subunit beta, mitochondrial OS=Rattus norvegicus GN=Idh3B PE=2 SV=1
797	1	Sprot	RRS1_MOUSE	161	41526	6	0.24	10.77	0.29	3	Ribosome biogenesis regulatory protein homolog OS=Mus musculus GN=Rrs1 PE=1 SV=1
1028	1	Sprot	DDX56_MOUSE	98	61174	4	0.16	9.26	0.3	3	Probable ATP-dependent RNA helicase DDX56 OS=Mus musculus GN=Ddx56 PE=2 SV=1
1161	1	Sprot	CTL2_MOUSE	74	80057	3	0.12	9.06	0.15	3	Choline transporter-like protein 2 OS=Mus musculus GN=Slc44a2 PE=1 SV=2
1548	1	Sprot	IF4B_MOUSE	36	68799	3	0.14	5.47	0.23	3	Eukaryotic translation initiation factor 4B OS=Mus musculus GN=Eif4b PE=1 SV=1
323	2	Sprot	NUCB2_MOUSE	54	50273	3	0.13	5.05	0.25	2	Nucleobindin-2 OS=Mus musculus GN=Nucb2 PE=1 SV=2
748	1	Sprot	ATF6B_MOUSE	180	75960	12	0.08	6.22	0.22	2	Cyclic AMP-dependent transcription factor ATF-6 beta OS=Mus musculus GN=Atf6b PE=2 SV=1
826	2	Sprot	HS105_CRIGR	60	96090	4	0.1	5.38	0.19	2	Heat shock protein 105 kDa OS=Cricetulus griseus GN=HSPH1 PE=2 SV=1
917	1	Sprot	CAP1_RAT	124	51556	5	0.12	7.16	0.31	2	Adenylyl cyclase-associated protein 1 OS=Rattus norvegicus GN=Cap1 PE=1 SV=3
992	1	Sprot	GLSK_MOUSE	107	73916	4	0.09	8.23	0.22	2	Glutaminase kidney isoform, mitochondrial OS=Mus musculus GN=Gls PE=1 SV=1
1012	1	Sprot	PSIP1_MOUSE	102	59660	4	0.11	9.15	0.29	2	PC4 and SFRS1-interacting protein OS=Mus musculus GN=Psip1 PE=1 SV=1
1075	1	Sprot	NLTP_MOUSE	89	59088	2	0.11	7.16	0.19	2	Non-specific lipid-transfer protein OS=Mus musculus GN=Scp2 PE=1 SV=3
1119	1	Sprot	DCA13_MOUSE	80	51423	3	0.12	9.41	0.29	2	DDB1- and CUL4-associated factor 13 OS=Mus musculus GN=Dcaf13 PE=2 SV=2
1582	1	Sprot	RTCB_MOUSE	34	55214	2	0.12	6.77	0.3	2	tRNA-splicing ligase RtcB homolog OS=Mus musculus GN=Rtcb PE=2 SV=1
1589	1	Sprot	CLPX_MOUSE	33	69186	2	0.09	7.83	0.2	2	ATP-dependent Clp protease ATP-binding subunit clpX-like, mitochondrial OS=Mus musculus GN=Clpx PE=1 SV=2
1626	1	Sprot	ACOX1_MOUSE	32	74601	3	0.08	8.64	0.22	2	Peroxisomal acyl-coenzyme A oxidase 1 OS=Mus musculus GN=Acox1 PE=1 SV=5
1764	1	Sprot	KS6A3_MOUSE	25	83641	2	0.07	6.41	0.18	2	Ribosomal protein S6 kinase alpha-3 OS=Mus musculus GN=Rps6ka3 PE=1 SV=2
871	1	Sprot	SYCE1_MOUSE	137	38181	3	0.08	5.97	0.42	1	Synaptonemal complex central element protein 1 OS=Mus musculus GN=Syce1 PE=1 SV=1
1333	1	Sprot	ATP9B_RAT	53	129095	4	0.02	7.69	0.14	1	Probable phospholipid-transporting ATPase IIB OS=Rattus norvegicus GN=Atp9b PE=3 SV=1
1345	1	Sprot	TMTC3_MOUSE	51	104131	2	0.03	8.75	0.14	1	Transmembrane and TPR repeat-containing protein 3 OS=Mus musculus GN=Tmtc3 PE=2 SV=2
1368	1	Sprot	DDX24_MOUSE	49	96369	3	0.03	9.41	0.18	1	ATP-dependent RNA helicase DDX24 OS=Mus musculus GN=Ddx24 PE=1 SV=2
1458	1	Sprot	BIG2_RAT	43	201845	2	0.02	6.08	0.12	1	Brefeldin A-inhibited guanine nucleotide-exchange protein 2 OS=Rattus norvegicus GN=Arfgef2 PE=1 SV=1
1486	1	Sprot	PLPL7_MOUSE	41	150399	2	0.02	6.47	0.12	1	Patatin-like phospholipase domain-containing protein 7 OS=Mus musculus GN=Pnpla7 PE=1 SV=1
1624	1	Sprot	PSME4_MOUSE	32	211062	2	0.01	6.57	0.06	1	Proteasome activator complex subunit 4 OS=Mus musculus GN=Psme4 PE=1 SV=1
208	1	Sprot	PPIA_MOUSE	870	17960	41	6.05	7.74	0.74	10	Peptidyl-prolyl cis-trans isomerase A OS=Mus musculus GN=Ppia PE=1 SV=2
380	1	Sprot	ARL8B_MOUSE	498	21525	26	2.93	8.67	0.58	9	ADP-ribosylation factor-like protein 8B OS=Mus musculus GN=Arl8b PE=2 SV=1
433	1	Sprot	BASI_MOUSE	435	42418	20	0.89	5.56	0.29	9	Basigin OS=Mus musculus GN=Bsg PE=1 SV=2
108	1	Sprot	SCAM3_MOUSE	1414	38433	31	0.86	7.55	0.53	8	Secretory carrier-associated membrane protein 3 OS=Mus musculus GN=Scamp3 PE=1 SV=3
157	1	Sprot	PSB4_MOUSE	1113	29097	29	2.77	5.47	0.55	8	Proteasome subunit beta type-4 OS=Mus musculus GN=Psmb4 PE=1 SV=1
453	1	Sprot	EMD_MOUSE	393	29417	12	1.48	4.85	0.6	8	Emerin OS=Mus musculus GN=Emd PE=1 SV=1
182	2	Sprot	SC11A_MOUSE	949	20613	37	2.61	9.33	0.55	7	Signal peptidase complex catalytic subunit SEC11A OS=Mus musculus GN=Sec11a PE=2 SV=1
332	1	Sprot	P5CR2_MOUSE	565	33638	19	0.86	7.67	0.42	7	Pyrroline-5-carboxylate reductase 2 OS=Mus musculus GN=Pycr2 PE=2 SV=1
358	1	Sprot	DRG1_MOUSE	525	40487	17	0.68	9	0.36	7	Developmentally-regulated GTP-binding protein 1 OS=Mus musculus GN=Drg1 PE=1 SV=1
379	1	Sprot	RS13_MOUSE	498	17212	26	2.28	10.53	0.55	7	40S ribosomal protein S13 OS=Mus musculus GN=Rps13 PE=1 SV=2
794	1	Sprot	GAR1_MOUSE	161	23460	14	1.42	11.03	0.51	7	H/ACA ribonucleoprotein complex subunit 1 OS=Mus musculus GN=Gar1 PE=2 SV=1
812	1	Sprot	IF5A1_MOUSE	156	16821	9	2.99	5.08	0.6	7	Eukaryotic translation initiation factor 5A-1 OS=Mus musculus GN=Eif5a PE=1 SV=2
246	1	Sprot	UCRI_MOUSE	767	29349	21	1.03	8.91	0.46	6	Cytochrome b-c1 complex subunit Rieske, mitochondrial OS=Mus musculus GN=Uqcrfs1 PE=1 SV=1
322	1	Sprot	LC7L2_MOUSE	589	46555	30	1.03	10.11	0.43	6	Putative RNA-binding protein Luc7-like 2 OS=Mus musculus GN=Luc7l2 PE=1 SV=1
360	1	Sprot	KDSR_MOUSE	524	35933	13	0.65	8.06	0.35	6	3-ketodihydrosphingosine reductase OS=Mus musculus GN=Kdsr PE=2 SV=1
598	1	Sprot	SOAT1_MOUSE	261	63757	14	0.33	9.15	0.27	6	Sterol O-acyltransferase 1 OS=Mus musculus GN=Soat1 PE=1 SV=2
616	1	Sprot	PTH2_MOUSE	251	19514	13	1.46	6.96	0.65	6	Peptidyl-tRNA hydrolase 2, mitochondrial OS=Mus musculus GN=Ptrh2 PE=2 SV=1
701	1	Sprot	FADS2_MOUSE	198	52354	12	0.41	8.86	0.27	6	Fatty acid desaturase 2 OS=Mus musculus GN=Fads2 PE=2 SV=1
119	2	Sprot	MIRO2_MOUSE	606	69027	23	0.3	5.65	0.3	5	Mitochondrial Rho GTPase 2 OS=Mus musculus GN=Rhot2 PE=2 SV=1
409	1	Sprot	RSSA_RAT	463	32803	13	0.57	4.8	0.54	5	40S ribosomal protein SA OS=Rattus norvegicus GN=Rpsa PE=1 SV=3
479	1	Sprot	SPTC1_MOUSE	368	52501	9	0.33	6.01	0.34	5	Serine palmitoyltransferase 1 OS=Mus musculus GN=Sptlc1 PE=2 SV=2
682	1	Sprot	CK098_MOUSE	209	14090	7	1.79	11.47	0.67	5	Uncharacterized protein C11orf98 homolog OS=Mus musculus PE=2 SV=1
686	1	Sprot	QCR7_MOUSE	205	13519	11	1.91	9.1	0.65	5	Cytochrome b-c1 complex subunit 7 OS=Mus musculus GN=Uqcrb PE=1 SV=3
721	1	Sprot	TOIP1_MOUSE	191	66740	14	0.25	6.58	0.25	5	Torsin-1A-interacting protein 1 OS=Mus musculus GN=Tor1aip1 PE=1 SV=3
1013	1	Sprot	ENPP1_MOUSE	102	103109	7	0.16	6.14	0.18	5	Ectonucleotide pyrophosphatase/phosphodiesterase family member 1 OS=Mus musculus GN=Enpp1 PE=1 SV=4
1033	1	Sprot	TXNL1_MOUSE	98	32217	5	0.59	4.84	0.52	5	Thioredoxin-like protein 1 OS=Mus musculus GN=Txnl1 PE=2 SV=3
71	6	Sprot	RAB8A_MOUSE	797	23653	38	2.08	9.15	0.7	4	Ras-related protein Rab-8A OS=Mus musculus GN=Rab8a PE=1 SV=2
405	3	Sprot	B3GN2_MOUSE	48	45854	5	0.3	9.29	0.3	4	N-acetyllactosaminide beta-1,3-N-acetylglucosaminyltransferase 2 OS=Mus musculus GN=B3GNT2 PE=1 SV=3
441	1	Sprot	PIGB_MOUSE	426	63079	10	0.21	9.36	0.25	4	GPI mannosyltransferase 3 OS=Mus musculus GN=Pigb PE=2 SV=2
464	1	Sprot	GLCE_MOUSE	381	70045	13	0.19	8.95	0.23	4	D-glucuronyl C5-epimerase OS=Mus musculus GN=Glce PE=1 SV=2
502	1	Sprot	CHP1_MOUSE	343	22418	8	0.69	4.97	0.56	4	Calcineurin B homologous protein 1 OS=Mus musculus GN=Chp1 PE=1 SV=2
698	1	Sprot	OGFD3_MOUSE	201	35363	9	0.4	6.28	0.38	4	2-oxoglutarate and iron-dependent oxygenase domain-containing protein 3 OS=Mus musculus GN=Ogfod3 PE=2 SV=1
706	1	Sprot	TRA2A_MOUSE	196	32297	7	0.45	11.28	0.41	4	Transformer-2 protein homolog alpha OS=Mus musculus GN=Tra2a PE=1 SV=1
744	1	Sprot	RM04_MOUSE	181	33052	8	0.43	9.82	0.51	4	39S ribosomal protein L4, mitochondrial OS=Mus musculus GN=Mrpl4 PE=2 SV=1
778	1	Sprot	SPTC2_MOUSE	167	62941	5	0.21	8.43	0.25	4	Serine palmitoyltransferase 2 OS=Mus musculus GN=Sptlc2 PE=2 SV=2
784	1	Sprot	S38A2_MOUSE	165	55467	6	0.24	8.05	0.27	4	Sodium-coupled neutral amino acid transporter 2 OS=Mus musculus GN=Slc38a2 PE=1 SV=1
814	1	Sprot	PSB7_MOUSE	155	29872	5	0.65	8.14	0.55	4	Proteasome subunit beta type-7 OS=Mus musculus GN=Psmb7 PE=1 SV=1
835	1	Sprot	IDHG1_MOUSE	146	42758	8	0.32	9.17	0.44	4	Isocitrate dehydrogenase [NAD] subunit gamma 1, mitochondrial OS=Mus musculus GN=Idh3g PE=1 SV=1
944	1	Sprot	TMCC3_MOUSE	117	53689	5	0.25	8.8	0.22	4	Transmembrane and coiled-coil domains protein 3 OS=Mus musculus GN=Tmcc3 PE=1 SV=2
1032	1	Sprot	DHE3_RAT	98	61377	5	0.22	8.05	0.24	4	Glutamate dehydrogenase 1, mitochondrial OS=Rattus norvegicus GN=Glud1 PE=1 SV=2
237	2	Sprot	ERLN1_MOUSE	770	38912	22	0.58	6.73	0.51	3	Erlin-1 OS=Mus musculus GN=Erlin1 PE=1 SV=1
238	4	Sprot	K22E_RAT	456	69085	13	0.14	7.58	0.15	3	Keratin, type II cytoskeletal 2 epidermal OS=Rattus norvegicus GN=Krt2 PE=3 SV=1
737	1	Sprot	TBRG4_MOUSE	183	71468	10	0.34	8.55	0.29	3	Protein TBRG4 OS=Mus musculus GN=Tbrg4 PE=2 SV=1
908	1	Sprot	RL29_MOUSE	125	17576	8	0.65	11.84	0.56	3	60S ribosomal protein L29 OS=Mus musculus GN=Rpl29 PE=2 SV=2
1058	1	Sprot	ABCD1_MOUSE	93	81807	4	0.12	8.9	0.17	3	ATP-binding cassette sub-family D member 1 OS=Mus musculus GN=Abcd1 PE=1 SV=1
1135	1	Sprot	PSMD5_MOUSE	77	55937	5	0.17	5.13	0.26	3	26S proteasome non-ATPase regulatory subunit 5 OS=Mus musculus GN=Psmd5 PE=1 SV=4
1173	1	Sprot	BZW2_MOUSE	72	48033	3	0.21	6.26	0.3	3	Basic leucine zipper and W2 domain-containing protein 2 OS=Mus musculus GN=Bzw2 PE=1 SV=1
1226	1	Sprot	SYYM_MOUSE	65	52564	4	0.19	9.26	0.21	3	Tyrosine--tRNA ligase, mitochondrial OS=Mus musculus GN=Yars2 PE=1 SV=2
1254	1	Sprot	RT35_MOUSE	61	35952	3	0.28	8.81	0.4	3	28S ribosomal protein S35, mitochondrial OS=Mus musculus GN=Mrps35 PE=2 SV=2
72	2	Sprot	S23IP_MOUSE	91	110711	7	0.06	5.63	0.11	2	SEC23-interacting protein OS=Mus musculus GN=Sec23ip PE=2 SV=2
128	3	Sprot	GNAS1_MOUSE	195	121429	8	0.08	4.72	0.15	2	Guanine nucleotide-binding protein G(s) subunit alpha isoforms XLas OS=Mus musculus GN=Gnas PE=2 SV=1
649	1	Sprot	NXF1_MOUSE	231	70256	7	0.09	8.92	0.18	2	Nuclear RNA export factor 1 OS=Mus musculus GN=Nxf1 PE=1 SV=3
803	1	Sprot	SC24A_MOUSE	158	118707	5	0.05	7.88	0.12	2	Protein transport protein Sec24A OS=Mus musculus GN=Sec24a PE=1 SV=1
875	1	Sprot	C1GLT_MOUSE	137	42277	5	0.15	6.73	0.43	2	Glycoprotein-N-acetylgalactosamine 3-beta-galactosyltransferase 1 OS=Mus musculus GN=C1galt1 PE=1 SV=1
942	1	Sprot	SCMC2_RAT	118	52661	5	0.12	8.63	0.25	2	Calcium-binding mitochondrial carrier protein SCaMC-2 OS=Rattus norvegicus GN=Slc25a25 PE=1 SV=1
1039	1	Sprot	COR2B_MOUSE	97	54901	4	0.12	8.53	0.25	2	Coronin-2B OS=Mus musculus GN=Coro2b PE=2 SV=2
1180	1	Sprot	MCM4_MOUSE	71	96676	2	0.06	6.77	0.14	2	DNA replication licensing factor MCM4 OS=Mus musculus GN=Mcm4 PE=1 SV=1
1258	1	Sprot	GNL3L_MOUSE	61	65153	2	0.1	8.85	0.21	2	Guanine nucleotide-binding protein-like 3-like protein OS=Mus musculus GN=Gnl3l PE=1 SV=1
1295	1	Sprot	ECE1_MOUSE	57	87017	3	0.07	5.64	0.19	2	Endothelin-converting enzyme 1 OS=Mus musculus GN=Ece1 PE=1 SV=1
1320	1	Sprot	F120A_MOUSE	54	121569	2	0.05	9.1	0.12	2	Constitutive coactivator of PPAR-gamma-like protein 1 OS=Mus musculus GN=FAM120A PE=1 SV=2
1416	1	Sprot	ATP7A_MOUSE	46	161855	2	0.04	6.18	0.09	2	Copper-transporting ATPase 1 OS=Mus musculus GN=Atp7a PE=1 SV=3
1446	1	Sprot	MTA2_MOUSE	43	74983	3	0.08	9.71	0.15	2	Metastasis-associated protein MTA2 OS=Mus musculus GN=Mta2 PE=1 SV=1
1478	1	Sprot	TRXR1_MOUSE	41	67042	2	0.09	7.42	0.22	2	Thioredoxin reductase 1, cytoplasmic OS=Mus musculus GN=Txnrd1 PE=1 SV=3
970	1	Sprot	SNX14_MOUSE	111	111794	2	0.03	6.41	0.13	1	Sorting nexin-14 OS=Mus musculus GN=Snx14 PE=2 SV=2
1008	1	Sprot	PRI2_MOUSE	103	58372	3	0.05	8.47	0.28	1	DNA primase large subunit OS=Mus musculus GN=Prim2 PE=1 SV=1
1171	1	Sprot	SYK_MOUSE	73	67796	2	0.05	5.65	0.19	1	Lysine--tRNA ligase OS=Mus musculus GN=Kars PE=1 SV=1
1196	1	Sprot	BIG1_MOUSE	70	208368	2	0.01	5.59	0.09	1	Brefeldin A-inhibited guanine nucleotide-exchange protein 1 OS=Mus musculus GN=Arfgef1 PE=2 SV=1
1528	1	Sprot	CLK3_MOUSE	38	73751	3	0.04	9.96	0.19	1	Dual specificity protein kinase CLK3 OS=Mus musculus GN=Clk3 PE=1 SV=2
1736	1	Sprot	S12A6_MOUSE	27	127444	2	0.02	6.6	0.12	1	Solute carrier family 12 member 6 OS=Mus musculus GN=Slc12a6 PE=1 SV=2
161	1	Sprot	S61A1_MOUSE	1101	52231	58	1.66	8.3	0.41	9	Protein transport protein Sec61 subunit alpha isoform 1 OS=Mus musculus GN=Sec61a1 PE=2 SV=2
316	1	Sprot	SC11C_RAT	600	21632	28	2.41	9.22	0.63	9	Signal peptidase complex catalytic subunit SEC11C OS=Rattus norvegicus GN=Sec11c PE=2 SV=3
113	1	Sprot	ACTB_CAVPO	1352	41710	52	3.51	5.29	0.79	8	Actin, cytoplasmic 1 OS=Cavia porcellus GN=ACTB PE=2 SV=1
184	1	Sprot	RL30_MOUSE	993	12776	37	6.63	9.65	0.77	8	60S ribosomal protein L30 OS=Mus musculus GN=Rpl30 PE=3 SV=2
514	1	Sprot	PRDX1_MOUSE	335	22162	20	1.89	8.26	0.61	8	Peroxiredoxin-1 OS=Mus musculus GN=Prdx1 PE=1 SV=1
94	1	Sprot	H2B1B_MOUSE	1547	13944	53	5.44	10.31	0.62	7	Histone H2B type 1-B OS=Mus musculus GN=Hist1h2bb PE=1 SV=3
134	1	Sprot	SSRD_MOUSE	1231	18924	46	2.47	5.5	0.59	7	Translocon-associated protein subunit delta OS=Mus musculus GN=Ssr4 PE=2 SV=1
329	1	Sprot	GTR1_MOUSE	567	53949	24	0.48	9.05	0.21	7	Solute carrier family 2, facilitated glucose transporter member 1 OS=Mus musculus GN=Slc2a1 PE=1 SV=4
620	1	Sprot	FUS_MOUSE	249	52642	14	0.58	9.4	0.25	7	RNA-binding protein FUS OS=Mus musculus GN=Fus PE=2 SV=1
643	1	Sprot	RAB21_MOUSE	234	24091	11	1.36	8.11	0.48	7	Ras-related protein Rab-21 OS=Mus musculus GN=Rab21 PE=1 SV=4
736	1	Sprot	MIMIT_MOUSE	183	19616	12	1.85	7.88	0.64	7	Mimitin, mitochondrial OS=Mus musculus GN=Ndufaf2 PE=2 SV=1
765	1	Sprot	PEX5_MOUSE	172	70712	9	0.35	4.44	0.21	7	Peroxisomal targeting signal 1 receptor OS=Mus musculus GN=Pex5 PE=2 SV=2
71	1	Sprot	RAB1A_MOUSE	1808	22663	54	3.19	5.93	0.81	6	Ras-related protein Rab-1A OS=Mus musculus GN=Rab1A PE=1 SV=3
71	7	Sprot	RAB35_MOUSE	744	23011	28	1.46	8.52	0.65	6	Ras-related protein Rab-35 OS=Mus musculus GN=Rab35 PE=1 SV=1
271	1	Sprot	PGRC2_MOUSE	695	23320	15	1.43	5.03	0.5	6	Membrane-associated progesterone receptor component 2 OS=Mus musculus GN=Pgrmc2 PE=1 SV=2
306	1	Sprot	S2533_MOUSE	619	35041	20	0.67	9.72	0.41	6	Solute carrier family 25 member 33 OS=Mus musculus GN=Slc25a33 PE=2 SV=1
368	1	Sprot	ASM3B_MOUSE	513	51567	14	0.42	5.97	0.27	6	Acid sphingomyelinase-like phosphodiesterase 3b OS=Mus musculus GN=Smpdl3b PE=1 SV=1
471	1	Sprot	NDUS3_MOUSE	378	30131	14	0.81	6.67	0.41	6	NADH dehydrogenase [ubiquinone] iron-sulfur protein 3, mitochondrial OS=Mus musculus GN=Ndufs3 PE=1 SV=2
490	1	Sprot	PSMD6_MOUSE	354	45507	16	0.48	5.38	0.31	6	26S proteasome non-ATPase regulatory subunit 6 OS=Mus musculus GN=Psmd6 PE=1 SV=1
506	1	Sprot	UN93B_MOUSE	340	66937	11	0.31	5.99	0.21	6	Protein unc-93 homolog B1 OS=Mus musculus GN=Unc93b1 PE=1 SV=2
543	1	Sprot	RS27A_MOUSE	303	17939	20	1.66	9.68	0.56	6	Ubiquitin-40S ribosomal protein S27a OS=Mus musculus GN=Rps27a PE=1 SV=2
607	1	Sprot	AB17B_MOUSE	255	32180	13	0.74	5.9	0.42	6	Alpha/beta hydrolase domain-containing protein 17B OS=Mus musculus GN=Abhd17b PE=2 SV=1
887	1	Sprot	ETFA_MOUSE	134	34988	10	0.67	8.62	0.37	6	Electron transfer flavoprotein subunit alpha, mitochondrial OS=Mus musculus GN=Etfa PE=1 SV=2
396	1	Sprot	NMT1_MOUSE	479	56852	17	0.37	8.04	0.33	5	Glycylpeptide N-tetradecanoyltransferase 1 OS=Mus musculus GN=Nmt1 PE=1 SV=1
532	1	Sprot	IMA1_MOUSE	317	57892	15	0.3	5.49	0.27	5	Importin subunit alpha-1 OS=Mus musculus GN=Kpna2 PE=1 SV=2
571	1	Sprot	COX5A_MOUSE	287	16091	14	1.47	6.08	0.41	5	Cytochrome c oxidase subunit 5A, mitochondrial OS=Mus musculus GN=Cox5a PE=1 SV=2
593	1	Sprot	DERL1_MOUSE	265	28816	15	0.67	9.54	0.32	5	Derlin-1 OS=Mus musculus GN=Derl1 PE=1 SV=1
601	1	Sprot	TRA2B_MOUSE	260	33646	8	0.56	11.25	0.41	5	Transformer-2 protein homolog beta OS=Mus musculus GN=Tra2b PE=2 SV=1
675	1	Sprot	MFTC_MOUSE	215	35026	8	0.53	9.5	0.45	5	Mitochondrial folate transporter/carrier OS=Mus musculus GN=Slc25a32 PE=2 SV=1
700	1	Sprot	PELP1_MOUSE	199	117995	9	0.14	4.31	0.1	5	Proline-, glutamic acid- and leucine-rich protein 1 OS=Mus musculus GN=Pelp1 PE=1 SV=2
714	1	Sprot	SCRB2_MOUSE	192	54009	7	0.32	4.99	0.25	5	Lysosome membrane protein 2 OS=Mus musculus GN=Scarb2 PE=1 SV=3
825	1	Sprot	EMC7_MOUSE	149	26293	9	0.76	9.22	0.54	5	ER membrane protein complex subunit 7 OS=Mus musculus GN=Emc7 PE=2 SV=1
844	1	Sprot	CD166_MOUSE	145	65051	5	0.26	5.85	0.25	5	CD166 antigen OS=Mus musculus GN=Alcam PE=1 SV=3
849	1	Sprot	TRPV2_MOUSE	143	85910	11	0.19	6.55	0.18	5	Transient receptor potential cation channel subfamily V member 2 OS=Mus musculus GN=Trpv2 PE=1 SV=2
443	1	Sprot	B2L13_MOUSE	423	46691	9	0.29	4.57	0.36	4	Bcl-2-like protein 13 OS=Mus musculus GN=Bcl2l13 PE=1 SV=2
477	1	Sprot	SC61B_MOUSE	371	9952	13	3.14	11.57	0.96	4	Protein transport protein Sec61 subunit beta OS=Mus musculus GN=Sec61b PE=1 SV=3
535	1	Sprot	6PGD_MOUSE	314	53213	7	0.25	6.81	0.27	4	6-phosphogluconate dehydrogenase, decarboxylating OS=Mus musculus GN=Pgd PE=1 SV=3
562	1	Sprot	EMC4_MOUSE	292	20103	10	0.8	8.84	0.61	4	ER membrane protein complex subunit 4 OS=Mus musculus GN=Emc4 PE=2 SV=1
663	1	Sprot	COX15_MOUSE	221	45823	15	0.39	9.82	0.32	4	Cytochrome c oxidase assembly protein COX15 homolog OS=Mus musculus GN=Cox15 PE=2 SV=1
690	1	Sprot	PEX13_MOUSE	204	44582	6	0.31	6.99	0.35	4	Peroxisomal membrane protein PEX13 OS=Mus musculus GN=Pex13 PE=1 SV=1
718	1	Sprot	STIM1_MOUSE	191	77518	11	0.17	6.07	0.18	4	Stromal interaction molecule 1 OS=Mus musculus GN=Stim1 PE=1 SV=2
749	1	Sprot	SMD2_MOUSE	180	13518	7	1.91	9.92	0.72	4	Small nuclear ribonucleoprotein Sm D2 OS=Mus musculus GN=Snrpd2 PE=3 SV=1
786	1	Sprot	CCD51_MOUSE	164	45104	6	0.3	8.23	0.31	4	Coiled-coil domain-containing protein 51 OS=Mus musculus GN=Ccdc51 PE=2 SV=1
842	1	Sprot	ACADS_RAT	145	44737	6	0.31	8.47	0.36	4	Short-chain specific acyl-CoA dehydrogenase, mitochondrial OS=Rattus norvegicus GN=Acads PE=1 SV=2
866	1	Sprot	TMCO1_MOUSE	139	21161	10	0.74	9.77	0.39	4	Transmembrane and coiled-coil domain-containing protein 1 OS=Mus musculus GN=Tmco1 PE=2 SV=1
881	1	Sprot	RFC5_MOUSE	136	38072	7	0.37	7.67	0.29	4	Replication factor C subunit 5 OS=Mus musculus GN=Rfc5 PE=2 SV=1
900	1	Sprot	NDUAD_MOUSE	129	16849	7	1	9.47	0.58	4	NADH dehydrogenase [ubiquinone] 1 alpha subcomplex subunit 13 OS=Mus musculus GN=Ndufa13 PE=1 SV=3
913	1	Sprot	PLK1_MOUSE	124	68258	7	0.19	8.93	0.19	4	Serine/threonine-protein kinase PLK1 OS=Mus musculus GN=Plk1 PE=1 SV=2
937	1	Sprot	RT29_MOUSE	119	44671	4	0.31	9.1	0.3	4	28S ribosomal protein S29, mitochondrial OS=Mus musculus GN=Dap3 PE=2 SV=1
1214	1	Sprot	C1TM_MOUSE	67	105662	5	0.12	6.58	0.13	4	Monofunctional C1-tetrahydrofolate synthase, mitochondrial OS=Mus musculus GN=Mthfd1l PE=1 SV=2
1317	1	Sprot	STX18_MOUSE	55	38358	5	0.37	5.55	0.29	4	Syntaxin-18 OS=Mus musculus GN=Stx18 PE=2 SV=2
1438	1	Sprot	SCO2_MOUSE	44	28926	5	0.51	8.41	0.46	4	Protein SCO2 homolog, mitochondrial OS=Mus musculus GN=Sco2 PE=2 SV=1
344	3	Sprot	ROA3_MOUSE	174	39628	4	0.35	9.1	0.34	3	Heterogeneous nuclear ribonucleoprotein A3 OS=Mus musculus GN=Hnrnpa3 PE=1 SV=1
527	1	Sprot	RER1_MOUSE	324	22973	8	0.67	9.54	0.62	3	Protein RER1 OS=Mus musculus GN=Rer1 PE=1 SV=1
779	1	Sprot	PIGT_MOUSE	167	65663	5	0.15	8.68	0.18	3	GPI transamidase component PIG-T OS=Mus musculus GN=Pigt PE=1 SV=2
816	1	Sprot	RL36A_MOUSE	153	12433	13	1	10.59	0.55	3	60S ribosomal protein L36a OS=Mus musculus GN=Rpl36a PE=1 SV=2
877	1	Sprot	KC1D_MOUSE	136	47286	4	0.21	9.77	0.22	3	Casein kinase I isoform delta OS=Mus musculus GN=Csnk1d PE=1 SV=2
963	1	Sprot	CBPD_RAT	113	152520	4	0.06	5.7	0.1	3	Carboxypeptidase D OS=Rattus norvegicus GN=Cpd PE=2 SV=2
972	1	Sprot	MDHC_MOUSE	111	36488	3	0.28	6.16	0.27	3	Malate dehydrogenase, cytoplasmic OS=Mus musculus GN=Mdh1 PE=1 SV=3
1007	1	Sprot	EBP2_MOUSE	103	34681	4	0.29	10.08	0.34	3	Probable rRNA-processing protein EBP2 OS=Mus musculus GN=Ebna1bp2 PE=2 SV=1
1010	1	Sprot	SMAP2_MOUSE	103	46547	4	0.21	9.01	0.24	3	Stromal membrane-associated protein 2 OS=Mus musculus GN=Smap2 PE=1 SV=1
1144	1	Sprot	DHC24_MOUSE	76	60073	4	0.16	8.42	0.2	3	Delta(24)-sterol reductase OS=Mus musculus GN=Dhcr24 PE=2 SV=1
1170	1	Sprot	SRP68_MOUSE	73	70530	5	0.14	8.77	0.18	3	Signal recognition particle subunit SRP68 OS=Mus musculus GN=Srp68 PE=2 SV=2
1230	1	Sprot	ITB5_MOUSE	65	87851	5	0.11	5.81	0.11	3	Integrin beta-5 OS=Mus musculus GN=Itgb5 PE=1 SV=2
1344	1	Sprot	SRSF1_MOUSE	51	27728	3	0.38	10.37	0.41	3	Serine/arginine-rich splicing factor 1 OS=Mus musculus GN=Srsf1 PE=1 SV=3
1467	1	Sprot	SERC_MOUSE	42	40447	3	0.25	8.15	0.34	3	Phosphoserine aminotransferase OS=Mus musculus GN=Psat1 PE=1 SV=1
1484	1	Sprot	FADS1_MOUSE	41	52289	3	0.19	9.34	0.28	3	Fatty acid desaturase 1 OS=Mus musculus GN=Fads1 PE=2 SV=1
1596	1	Sprot	MED23_MOUSE	33	155986	3	0.06	6.92	0.11	3	Mediator of RNA polymerase II transcription subunit 23 OS=Mus musculus GN=Med23 PE=1 SV=2
666	1	Sprot	PIGN_MOUSE	220	104977	7	0.06	7.33	0.13	2	GPI ethanolamine phosphate transferase 1 OS=Mus musculus GN=Pign PE=2 SV=2
945	1	Sprot	CETN2_MOUSE	117	19784	2	0.35	4.9	0.64	2	Centrin-2 OS=Mus musculus GN=Cetn2 PE=2 SV=1
1003	1	Sprot	ERO1A_MOUSE	104	54050	2	0.12	6.12	0.23	2	ERO1-like protein alpha OS=Mus musculus GN=Ero1l PE=1 SV=2
1045	1	Sprot	TSR1_MOUSE	96	92047	3	0.07	6.52	0.14	2	Pre-rRNA-processing protein TSR1 homolog OS=Mus musculus GN=Tsr1 PE=2 SV=1
1110	1	Sprot	AVEN_MOUSE	82	37173	2	0.17	4.92	0.3	2	Cell death regulator Aven OS=Mus musculus GN=Aven PE=1 SV=2
1146	1	Sprot	GNAQ_MOUSE	75	42131	4	0.15	5.48	0.41	2	Guanine nucleotide-binding protein G(q) subunit alpha OS=Mus musculus GN=Gnaq PE=1 SV=4
1210	1	Sprot	UB2L3_MOUSE	68	17850	4	0.39	8.68	0.64	2	Ubiquitin-conjugating enzyme E2 L3 OS=Mus musculus GN=Ube2l3 PE=2 SV=1
1323	1	Sprot	MAK16_MOUSE	54	35164	4	0.18	5.24	0.36	2	Protein MAK16 homolog OS=Mus musculus GN=Mak16 PE=1 SV=1
1352	1	Sprot	PNO1_MOUSE	50	27437	4	0.24	9.8	0.37	2	RNA-binding protein PNO1 OS=Mus musculus GN=Pno1 PE=2 SV=1
1376	1	Sprot	PRR11_MOUSE	49	40923	3	0.16	10.03	0.27	2	Proline-rich protein 11 OS=Mus musculus GN=Prr11 PE=2 SV=1
1432	1	Sprot	GLT12_MOUSE	44	66499	2	0.09	6.84	0.16	2	Polypeptide N-acetylgalactosaminyltransferase 12 OS=Mus musculus GN=Galnt12 PE=2 SV=1
1447	1	Sprot	AURKB_MOUSE	43	39360	2	0.16	9.47	0.34	2	Aurora kinase B OS=Mus musculus GN=Aurkb PE=1 SV=2
1499	1	Sprot	NO66_MOUSE	40	67515	3	0.09	8.85	0.26	2	Bifunctional lysine-specific demethylase and histidyl-hydroxylase NO66 OS=Mus musculus GN=No66 PE=1 SV=2
1597	1	Sprot	RT31_MOUSE	33	43854	2	0.15	8.66	0.31	2	28S ribosomal protein S31, mitochondrial OS=Mus musculus GN=Mrps31 PE=2 SV=1
1771	1	Sprot	INT2_MOUSE	25	133429	2	0.05	5.77	0.09	2	Integrator complex subunit 2 OS=Mus musculus GN=Ints2 PE=2 SV=2
238	3	Sprot	K2C5_MOUSE	509	61729	18	0.28	7.59	0.23	1	Keratin, type II cytoskeletal 5 OS=Mus musculus GN=Krt5 PE=1 SV=1
238	7	Sprot	KRT85_MOUSE	207	55723	12	0.54	6.19	0.45	1	Keratin, type II cuticular Hb5 OS=Mus musculus GN=Krt85 PE=2 SV=2
238	10	Sprot	K22O_MOUSE	90	62806	9	0.15	8.68	0.21	1	Keratin, type II cytoskeletal 2 oral OS=Mus musculus GN=Krt76 PE=2 SV=1
238	11	Sprot	KRT82_MOUSE	63	57103	4	0.11	5.99	0.25	1	Keratin, type II cuticular Hb2 OS=Mus musculus GN=Krt82 PE=2 SV=2
707	1	Sprot	SDHA_RAT	195	71570	4	0.04	6.75	0.18	1	Succinate dehydrogenase [ubiquinone] flavoprotein subunit, mitochondrial OS=Rattus norvegicus GN=Sdha PE=1 SV=1
979	1	Sprot	SEPT1_MOUSE	110	41993	2	0.07	5.6	0.26	1	Septin-1 OS=Mus musculus GN=Sept1 PE=2 SV=2
1037	1	Sprot	MSPD2_MOUSE	97	59817	2	0.05	5.5	0.21	1	Motile sperm domain-containing protein 2 OS=Mus musculus GN=Mospd2 PE=1 SV=2
1072	1	Sprot	ZFY27_MOUSE	89	46172	2	0.07	5.28	0.21	1	Protrudin OS=Mus musculus GN=Zfyve27 PE=1 SV=2
1096	1	Sprot	CYB_BOLUR	85	42637	3	0.07	8.65	0.06	1	Cytochrome b OS=Bolomys urichi GN=MT-CYB PE=3 SV=1
1107	1	Sprot	ABCB8_RAT	82	77721	2	0.04	9.61	0.16	1	ATP-binding cassette sub-family B member 8, mitochondrial OS=Rattus norvegicus GN=Abcb8 PE=2 SV=1
1243	1	Sprot	DPS1_MOUSE	63	45865	2	0.07	9.1	0.24	1	Decaprenyl-diphosphate synthase subunit 1 OS=Mus musculus GN=Pdss1 PE=1 SV=1
1278	1	Sprot	RM44_MOUSE	59	37504	2	0.08	8.75	0.31	1	39S ribosomal protein L44, mitochondrial OS=Mus musculus GN=Mrpl44 PE=2 SV=3
1883	1	Sprot	LTMD1_MOUSE	18	41674	2	0.07	10.54	0.32	1	LETM1 domain-containing protein 1 OS=Mus musculus GN=Letmd1 PE=2 SV=1
266	1	Sprot	RB11B_MOUSE	709	24474	29	1.97	5.64	0.47	9	Ras-related protein Rab-11B OS=Mus musculus GN=Rab11b PE=1 SV=3
265	1	Sprot	RS23_CHILA	714	15798	33	3.38	10.5	0.55	8	40S ribosomal protein S23 OS=Chinchilla lanigera GN=RPS23 PE=2 SV=1
333	1	Sprot	STX12_MOUSE	564	31176	17	1.36	5.33	0.39	8	Syntaxin-12 OS=Mus musculus GN=Stx12 PE=1 SV=1
319	1	Sprot	MOT1_MOUSE	595	53232	21	0.48	7.42	0.22	7	Monocarboxylate transporter 1 OS=Mus musculus GN=Slc16a1 PE=1 SV=1
369	1	Sprot	PSA5_MOUSE	512	26394	17	2.07	4.74	0.5	7	Proteasome subunit alpha type-5 OS=Mus musculus GN=Psma5 PE=1 SV=1
534	1	Sprot	HA1D_MOUSE	315	41464	11	0.66	6.16	0.31	7	H-2 class I histocompatibility antigen, K-D alpha chain OS=Mus musculus GN=H2-K1 PE=1 SV=1
631	1	Sprot	ERGI2_MOUSE	242	42454	17	0.64	6.39	0.33	7	Endoplasmic reticulum-Golgi intermediate compartment protein 2 OS=Mus musculus GN=Ergic2 PE=2 SV=1
70	1	Sprot	RAB5C_MOUSE	1809	23398	48	2.53	8.64	0.71	6	Ras-related protein Rab-5C OS=Mus musculus GN=Rab5c PE=1 SV=2
128	2	Sprot	GNAI3_MOUSE	876	40512	36	1.43	5.5	0.52	6	Guanine nucleotide-binding protein G(k) subunit alpha OS=Mus musculus GN=Gnai3 PE=1 SV=3
159	2	Sprot	TMED4_MOUSE	879	26005	30	2.13	8.33	0.47	6	Transmembrane emp24 domain-containing protein 4 OS=Mus musculus GN=Tmed4 PE=2 SV=1
400	1	Sprot	CDIPT_MOUSE	476	23583	20	1.41	8.56	0.37	6	CDP-diacylglycerol--inositol 3-phosphatidyltransferase OS=Mus musculus GN=Cdipt PE=1 SV=1
459	1	Sprot	RM22_MOUSE	388	23790	10	1.11	9.88	0.43	6	39S ribosomal protein L22, mitochondrial OS=Mus musculus GN=Mrpl22 PE=2 SV=1
476	1	Sprot	GPI8_MOUSE	371	44867	18	0.49	6.07	0.28	6	GPI-anchor transamidase OS=Mus musculus GN=Pigk PE=2 SV=2
559	1	Sprot	PEX16_MOUSE	294	38653	15	0.59	9.72	0.35	6	Peroxisomal membrane protein PEX16 OS=Mus musculus GN=Pex16 PE=2 SV=2
583	1	Sprot	SRSF2_MOUSE	275	25461	13	1.01	11.86	0.32	6	Serine/arginine-rich splicing factor 2 OS=Mus musculus GN=Srsf2 PE=1 SV=4
595	1	Sprot	PSB6_MOUSE	265	25362	13	1.27	4.97	0.37	6	Proteasome subunit beta type-6 OS=Mus musculus GN=Psmb6 PE=1 SV=3
671	1	Sprot	RALA_MOUSE	218	23538	10	1.12	6.66	0.45	6	Ras-related protein Ral-A OS=Mus musculus GN=Rala PE=1 SV=1
747	1	Sprot	CISD1_MOUSE	180	12089	13	5.68	9.17	0.79	6	CDGSH iron-sulfur domain-containing protein 1 OS=Mus musculus GN=Cisd1 PE=1 SV=1
788	1	Sprot	ERGI3_MOUSE	163	43181	9	0.52	6.02	0.28	6	Endoplasmic reticulum-Golgi intermediate compartment protein 3 OS=Mus musculus GN=Ergic3 PE=2 SV=1
983	1	Sprot	KAD2_MOUSE	109	26452	6	0.96	6.96	0.46	6	Adenylate kinase 2, mitochondrial OS=Mus musculus GN=Ak2 PE=1 SV=5
244	2	Sprot	PCBP2_MOUSE	711	38197	27	0.87	6.33	0.52	5	Poly(rC)-binding protein 2 OS=Mus musculus GN=Pcbp2 PE=1 SV=1
364	1	Sprot	RL37A_MOUSE	515	10268	15	2.97	10.44	0.78	5	60S ribosomal protein L37a OS=Mus musculus GN=Rpl37a PE=3 SV=2
399	1	Sprot	GPAA1_MOUSE	476	67905	14	0.25	8.61	0.16	5	Glycosylphosphatidylinositol anchor attachment 1 protein OS=Mus musculus GN=Gpaa1 PE=1 SV=3
520	1	Sprot	LYAG_MOUSE	335	106180	15	0.15	5.53	0.12	5	Lysosomal alpha-glucosidase OS=Mus musculus GN=Gaa PE=1 SV=2
540	1	Sprot	TMED7_RAT	308	25463	17	0.79	6.43	0.47	5	Transmembrane emp24 domain-containing protein 7 OS=Rattus norvegicus GN=Tmed7 PE=1 SV=1
599	1	Sprot	AIMP2_MOUSE	261	35355	14	0.52	7.7	0.52	5	Aminoacyl tRNA synthase complex-interacting multifunctional protein 2 OS=Mus musculus GN=Aimp2 PE=1 SV=2
614	1	Sprot	TMX3_MOUSE	252	51815	7	0.34	5.02	0.25	5	Protein disulfide-isomerase TMX3 OS=Mus musculus GN=Tmx3 PE=1 SV=2
629	1	Sprot	AL3B1_MOUSE	245	52259	10	0.33	7.5	0.24	5	Aldehyde dehydrogenase family 3 member B1 OS=Mus musculus GN=Aldh3b1 PE=2 SV=1
640	1	Sprot	CS052_MOUSE	235	29397	11	0.66	6.25	0.36	5	Uncharacterized protein C19orf52 homolog OS=Mus musculus PE=2 SV=1
641	1	Sprot	ZNT7_MOUSE	235	41763	11	0.43	6.33	0.23	5	Zinc transporter 7 OS=Mus musculus GN=Slc30a7 PE=1 SV=1
678	1	Sprot	TIM22_MOUSE	212	20101	7	1.08	8.5	0.68	5	Mitochondrial import inner membrane translocase subunit Tim22 OS=Mus musculus GN=Timm22 PE=2 SV=1
710	1	Sprot	U2AF1_MOUSE	194	27797	10	0.71	9.09	0.4	5	Splicing factor U2AF 35 kDa subunit OS=Mus musculus GN=U2af1 PE=1 SV=4
753	1	Sprot	ZFPL1_MOUSE	177	34133	12	0.55	8.57	0.38	5	Zinc finger protein-like 1 OS=Mus musculus GN=Zfpl1 PE=1 SV=1
5	5	Sprot	TBB6_MOUSE	1527	50058	62	1.94	4.8	0.62	4	Tubulin beta-6 chain OS=Mus musculus GN=Tubb6 PE=1 SV=1
57	5	Sprot	RL35_MOUSE	219	14544	13	1.22	11.05	0.43	4	60S ribosomal protein L35 OS=Mus musculus GN=Rpl35 PE=2 SV=1
195	1	Sprot	RS24_MESAU	942	15413	35	2.74	10.79	0.49	4	40S ribosomal protein S24 OS=Mesocricetus auratus GN=RPS24 PE=3 SV=1
456	1	Sprot	GLYC_MOUSE	390	52567	10	0.33	6.47	0.25	4	Serine hydroxymethyltransferase, cytosolic OS=Mus musculus GN=Shmt1 PE=1 SV=3
492	1	Sprot	TMX1_MOUSE	353	31376	11	0.46	5.19	0.24	4	Thioredoxin-related transmembrane protein 1 OS=Mus musculus GN=Tmx1 PE=1 SV=1
585	1	Sprot	VAMP7_MOUSE	273	24951	10	0.61	8.86	0.5	4	Vesicle-associated membrane protein 7 OS=Mus musculus GN=Vamp7 PE=1 SV=1
603	2	Sprot	CDC42_MOUSE	193	21245	16	1	6.15	0.47	4	Cell division control protein 42 homolog OS=Mus musculus GN=Cdc42 PE=1 SV=2
615	1	Sprot	TRAM1_MOUSE	251	43012	10	0.32	9.7	0.24	4	Translocating chain-associated membrane protein 1 OS=Mus musculus GN=Tram1 PE=1 SV=3
632	1	Sprot	GDIB_MOUSE	240	50505	12	0.27	5.93	0.22	4	Rab GDP dissociation inhibitor beta OS=Mus musculus GN=Gdi2 PE=1 SV=1
684	1	Sprot	FAM3C_MOUSE	207	24737	8	0.82	8.52	0.46	4	Protein FAM3C OS=Mus musculus GN=Fam3c PE=1 SV=1
851	1	Sprot	CTL1_MOUSE	143	73018	6	0.18	9.04	0.21	4	Choline transporter-like protein 1 OS=Mus musculus GN=Slc44a1 PE=1 SV=3
857	1	Sprot	ENDD1_MOUSE	142	55227	6	0.24	5.8	0.21	4	Endonuclease domain-containing 1 protein OS=Mus musculus GN=Endod1 PE=1 SV=2
869	1	Sprot	RP25L_MOUSE	138	17664	6	0.94	10.48	0.44	4	Ribonuclease P protein subunit p25-like protein OS=Mus musculus GN=Rpp25l PE=2 SV=1
907	1	Sprot	CYC_MOUSE	125	11598	5	1.7	9.61	0.64	4	Cytochrome c, somatic OS=Mus musculus GN=Cycs PE=1 SV=2
1123	1	Sprot	PLCC_MOUSE	79	43268	8	0.32	8.81	0.19	4	1-acyl-sn-glycerol-3-phosphate acyltransferase gamma OS=Mus musculus GN=Agpat3 PE=1 SV=2
240	1	Sprot	DX39A_MOUSE	780	49036	32	0.63	5.46	0.37	3	ATP-dependent RNA helicase DDX39A OS=Mus musculus GN=Ddx39a PE=2 SV=1
538	1	Sprot	RSMB_MOUSE	309	23640	12	0.45	10.91	0.4	3	Small nuclear ribonucleoprotein-associated protein B OS=Mus musculus GN=Snrpb PE=1 SV=1
582	1	Sprot	RENR_MOUSE	276	39067	7	0.26	5.36	0.35	3	Renin receptor OS=Mus musculus GN=Atp6ap2 PE=2 SV=2
587	2	Sprot	HMGB1_MOUSE	263	24878	9	0.81	5.62	0.6	3	High mobility group protein B1 OS=Mus musculus GN=Hmgb1 PE=1 SV=2
624	1	Sprot	ACATN_MOUSE	246	61036	9	0.16	8.4	0.19	3	Acetyl-coenzyme A transporter 1 OS=Mus musculus GN=Slc33a1 PE=1 SV=1
654	1	Sprot	ALG2_MOUSE	228	47374	7	0.21	8.2	0.28	3	Alpha-1,3/1,6-mannosyltransferase ALG2 OS=Mus musculus GN=Alg2 PE=2 SV=2
681	1	Sprot	TPST1_MOUSE	210	42105	8	0.24	9.2	0.33	3	Protein-tyrosine sulfotransferase 1 OS=Mus musculus GN=Tpst1 PE=2 SV=1
759	1	Sprot	ELOV1_MOUSE	175	32656	5	0.32	9.63	0.42	3	Elongation of very long chain fatty acids protein 1 OS=Mus musculus GN=Elovl1 PE=2 SV=1
763	1	Sprot	VAMP4_MOUSE	173	16342	6	0.71	6.75	0.6	3	Vesicle-associated membrane protein 4 OS=Mus musculus GN=Vamp4 PE=1 SV=1
783	1	Sprot	MTCH1_MOUSE	165	41538	7	0.24	9.4	0.35	3	Mitochondrial carrier homolog 1 OS=Mus musculus GN=Mtch1 PE=2 SV=1
807	1	Sprot	B3GT6_MOUSE	157	36998	5	0.27	9.04	0.26	3	Beta-1,3-galactosyltransferase 6 OS=Mus musculus GN=B3galt6 PE=2 SV=1
815	1	Sprot	ZDH17_MOUSE	155	72573	8	0.18	7.08	0.23	3	Palmitoyltransferase ZDHHC17 OS=Mus musculus GN=Zdhhc17 PE=1 SV=2
815	2	Sprot	ZDH13_MOUSE	60	70843	6	0.19	8.51	0.22	3	Palmitoyltransferase ZDHHC13 OS=Mus musculus GN=Zdhhc13 PE=1 SV=2
819	1	Sprot	PEX10_MOUSE	151	37134	4	0.27	9.97	0.32	3	Peroxisome biogenesis factor 10 OS=Mus musculus GN=Pex10 PE=2 SV=1
821	1	Sprot	EPCAM_MOUSE	150	34996	7	0.29	5.67	0.39	3	Epithelial cell adhesion molecule OS=Mus musculus GN=Epcam PE=2 SV=1
848	1	Sprot	HM13_MOUSE	143	41721	7	0.33	5.7	0.27	3	Minor histocompatibility antigen H13 OS=Mus musculus GN=Hm13 PE=1 SV=1
861	1	Sprot	MGAT2_MOUSE	140	50997	6	0.19	8.85	0.26	3	Alpha-1,6-mannosyl-glycoprotein 2-beta-N-acetylglucosaminyltransferase OS=Mus musculus GN=Mgat2 PE=2 SV=1
938	1	Sprot	HMOX1_MOUSE	119	32908	6	0.31	6.08	0.43	3	Heme oxygenase 1 OS=Mus musculus GN=Hmox1 PE=1 SV=1
984	1	Sprot	BDH_MOUSE	109	38274	3	0.26	9.14	0.27	3	D-beta-hydroxybutyrate dehydrogenase, mitochondrial OS=Mus musculus GN=Bdh1 PE=1 SV=2
994	1	Sprot	ITB2_MOUSE	107	84970	3	0.11	7.02	0.16	3	Integrin beta-2 OS=Mus musculus GN=Itgb2 PE=1 SV=2
1002	1	Sprot	ARP2_RAT	104	44705	6	0.22	6.3	0.25	3	Actin-related protein 2 OS=Rattus norvegicus GN=Actr2 PE=2 SV=1
1136	1	Sprot	EIF3M_MOUSE	77	42490	4	0.24	5.5	0.25	3	Eukaryotic translation initiation factor 3 subunit M OS=Mus musculus GN=Eif3m PE=2 SV=1
1188	1	Sprot	CAB45_RAT	71	42049	4	0.24	4.86	0.31	3	45 kDa calcium-binding protein OS=Rattus norvegicus GN=Sdf4 PE=1 SV=1
705	1	Sprot	NDUC2_MOUSE	196	14154	5	0.5	9.24	0.78	2	NADH dehydrogenase [ubiquinone] 1 subunit C2 OS=Mus musculus GN=Ndufc2 PE=1 SV=1
723	1	Sprot	AIMP1_MOUSE	190	33976	7	0.19	8.57	0.33	2	Aminoacyl tRNA synthase complex-interacting multifunctional protein 1 OS=Mus musculus GN=Aimp1 PE=1 SV=2
946	1	Sprot	GXLT1_MOUSE	117	46461	7	0.14	9.14	0.22	2	Glucoside xylosyltransferase 1 OS=Mus musculus GN=Gxylt1 PE=2 SV=2
1004	1	Sprot	NSUN5_MOUSE	104	50998	5	0.13	9.33	0.17	2	Probable 28S rRNA (cytosine-C(5))-methyltransferase OS=Mus musculus GN=Nsun5 PE=2 SV=2
1018	1	Sprot	GRPE1_MOUSE	101	24292	3	0.28	8.58	0.42	2	GrpE protein homolog 1, mitochondrial OS=Mus musculus GN=Grpel1 PE=1 SV=1
1025	1	Sprot	NOP16_MOUSE	99	21126	3	0.32	9.91	0.47	2	Nucleolar protein 16 OS=Mus musculus GN=Nop16 PE=2 SV=1
1147	1	Sprot	DPM1_MOUSE	75	29156	4	0.23	9.52	0.41	2	Dolichol-phosphate mannosyltransferase subunit 1 OS=Mus musculus GN=Dpm1 PE=2 SV=1
1289	1	Sprot	PSD11_MOUSE	58	47407	2	0.13	6.08	0.22	2	26S proteasome non-ATPase regulatory subunit 11 OS=Mus musculus GN=Psmd11 PE=1 SV=3
1338	1	Sprot	RFA1_MOUSE	52	68994	3	0.09	8.13	0.16	2	Replication protein A 70 kDa DNA-binding subunit OS=Mus musculus GN=Rpa1 PE=1 SV=1
1346	1	Sprot	AATC_MOUSE	51	46219	2	0.14	6.68	0.3	2	Aspartate aminotransferase, cytoplasmic OS=Mus musculus GN=Got1 PE=1 SV=3
1429	1	Sprot	ATX10_MOUSE	44	53673	2	0.12	5.12	0.25	2	Ataxin-10 OS=Mus musculus GN=Atxn10 PE=1 SV=2
1500	1	Sprot	PRDX5_RAT	40	22165	2	0.3	8.94	0.51	2	Peroxiredoxin-5, mitochondrial OS=Rattus norvegicus GN=Prdx5 PE=1 SV=1
1506	1	Sprot	MANEA_MOUSE	39	53149	2	0.12	8.66	0.32	2	Glycoprotein endo-alpha-1,2-mannosidase OS=Mus musculus GN=Manea PE=2 SV=1
1507	1	Sprot	SCAF8_MOUSE	39	139486	2	0.04	8.38	0.07	2	Protein SCAF8 OS=Mus musculus GN=Scaf8 PE=1 SV=1
1515	1	Sprot	F162A_MOUSE	38	17713	2	0.39	9.9	0.58	2	Protein FAM162A OS=Mus musculus GN=Fam162a PE=2 SV=1
1554	1	Sprot	PAHX_MOUSE	35	38582	2	0.17	7.21	0.33	2	Phytanoyl-CoA dioxygenase, peroxisomal OS=Mus musculus GN=Phyh PE=1 SV=1
238	6	Sprot	K2C73_MOUSE	319	58875	13	0.29	8.36	0.22	1	Keratin, type II cytoskeletal 73 OS=Mus musculus GN=Krt73 PE=1 SV=1
1048	1	Sprot	PTN1_MOUSE	95	49561	3	0.06	5.78	0.15	1	Tyrosine-protein phosphatase non-receptor type 1 OS=Mus musculus GN=Ptpn1 PE=1 SV=2
1153	1	Sprot	DC1L1_RAT	75	56757	2	0.05	6.13	0.17	1	Cytoplasmic dynein 1 light intermediate chain 1 OS=Rattus norvegicus GN=Dync1li1 PE=1 SV=1
1157	1	Sprot	TM39B_MOUSE	74	56340	3	0.05	9.53	0.21	1	Transmembrane protein 39B OS=Mus musculus GN=Tmem39b PE=1 SV=1
1229	1	Sprot	RDH14_MOUSE	65	36343	2	0.09	8.44	0.23	1	Retinol dehydrogenase 14 OS=Mus musculus GN=Rdh14 PE=2 SV=1
1369	1	Sprot	LRC40_MOUSE	49	68033	2	0.05	6.43	0.16	1	Leucine-rich repeat-containing protein 40 OS=Mus musculus GN=Lrrc40 PE=2 SV=2
1396	1	Sprot	MARK2_RAT	47	80821	2	0.04	9.63	0.16	1	Serine/threonine-protein kinase MARK2 OS=Rattus norvegicus GN=Mark2 PE=1 SV=1
1451	1	Sprot	INT3_MOUSE	43	117862	2	0.03	5.54	0.11	1	Integrator complex subunit 3 OS=Mus musculus GN=Ints3 PE=2 SV=2
1514	1	Sprot	IF2B_MOUSE	38	38068	2	0.08	5.61	0.22	1	Eukaryotic translation initiation factor 2 subunit 2 OS=Mus musculus GN=Eif2s2 PE=1 SV=1
1538	1	Sprot	EXTL3_MOUSE	37	104407	3	0.03	6.15	0.11	1	Exostosin-like 3 OS=Mus musculus GN=Extl3 PE=2 SV=2
1719	1	Sprot	TRM5_MOUSE	28	56758	2	0.05	8.03	0.15	1	tRNA (guanine(37)-N1)-methyltransferase OS=Mus musculus GN=Trmt5 PE=2 SV=1
434	1	Sprot	PARL_MOUSE	434	41937	22	0.77	9.95	0.33	8	Presenilins-associated rhomboid-like protein, mitochondrial OS=Mus musculus GN=Parl PE=1 SV=1
15	3	Sprot	TBA4A_MOUSE	2810	49892	107	4.4	4.95	0.69	7	Tubulin alpha-4A chain OS=Mus musculus GN=Tuba4a PE=1 SV=1
231	1	Sprot	TADBP_MOUSE	798	44519	24	0.6	6.26	0.39	7	TAR DNA-binding protein 43 OS=Mus musculus GN=Tardbp PE=1 SV=1
283	1	Sprot	FKB11_MOUSE	669	22123	24	1.91	9.42	0.36	7	Peptidyl-prolyl cis-trans isomerase FKBP11 OS=Mus musculus GN=Fkbp11 PE=1 SV=1
373	1	Sprot	EIF3F_MOUSE	507	37960	19	0.74	5.33	0.29	7	Eukaryotic translation initiation factor 3 subunit F OS=Mus musculus GN=Eif3f PE=1 SV=2
491	1	Sprot	MARH5_MOUSE	354	31211	13	0.95	9	0.41	7	E3 ubiquitin-protein ligase MARCH5 OS=Mus musculus GN=March5 PE=2 SV=1
401	1	Sprot	MAGT1_MOUSE	476	37944	22	0.6	9.8	0.3	6	Magnesium transporter protein 1 OS=Mus musculus GN=Magt1 PE=2 SV=1
430	1	Sprot	MPC2_MOUSE	440	14277	27	4.05	10.62	0.65	6	Mitochondrial pyruvate carrier 2 OS=Mus musculus GN=Mpc2 PE=1 SV=1
501	1	Sprot	ATP5I_MOUSE	343	8230	20	6.72	9.34	0.86	6	ATP synthase subunit e, mitochondrial OS=Mus musculus GN=Atp5i PE=1 SV=2
634	1	Sprot	STOM_MOUSE	238	31355	11	0.77	6.45	0.38	6	Erythrocyte band 7 integral membrane protein OS=Mus musculus GN=Stom PE=1 SV=3
685	1	Sprot	TXND5_MOUSE	207	46386	6	0.47	5.51	0.28	6	Thioredoxin domain-containing protein 5 OS=Mus musculus GN=Txndc5 PE=1 SV=2
244	1	Sprot	PCBP1_MOUSE	773	37474	26	0.89	6.66	0.55	5	Poly(rC)-binding protein 1 OS=Mus musculus GN=Pcbp1 PE=1 SV=1
389	1	Sprot	BRI3B_MOUSE	488	28245	15	0.69	9.58	0.3	5	BRI3-binding protein OS=Mus musculus GN=Bri3bp PE=2 SV=1
481	1	Sprot	MPRD_MOUSE	367	31152	11	0.77	5.24	0.44	5	Cation-dependent mannose-6-phosphate receptor OS=Mus musculus GN=M6pr PE=1 SV=1
487	1	Sprot	ARMX3_MOUSE	361	42593	10	0.42	8.87	0.26	5	Armadillo repeat-containing X-linked protein 3 OS=Mus musculus GN=Armcx3 PE=1 SV=1
526	1	Sprot	MBOA7_MOUSE	325	53400	11	0.33	8.96	0.25	5	Lysophospholipid acyltransferase 7 OS=Mus musculus GN=Mboat7 PE=2 SV=1
588	1	Sprot	RBM3_MOUSE	270	16595	13	1.86	6.84	0.69	5	RNA-binding protein 3 OS=Mus musculus GN=Rbm3 PE=2 SV=1
594	1	Sprot	RPF2_MOUSE	265	35341	10	0.53	10.05	0.26	5	Ribosome production factor 2 homolog OS=Mus musculus GN=Rpf2 PE=2 SV=2
669	1	Sprot	FAM3A_MOUSE	218	25377	6	0.79	8.67	0.48	5	Protein FAM3A OS=Mus musculus GN=Fam3a PE=2 SV=1
745	1	Sprot	PCYOX_MOUSE	180	56459	8	0.3	6.44	0.22	5	Prenylcysteine oxidase OS=Mus musculus GN=Pcyox1 PE=1 SV=1
751	1	Sprot	RALY_MOUSE	178	33168	9	0.57	8.94	0.24	5	RNA-binding protein Raly OS=Mus musculus GN=Raly PE=1 SV=3
787	1	Sprot	TM55A_MOUSE	163	28019	6	0.7	9.07	0.58	5	Type 2 phosphatidylinositol 4,5-bisphosphate 4-phosphatase OS=Mus musculus GN=Tmem55a PE=1 SV=1
973	1	Sprot	CYB5B_MOUSE	111	16308	7	1.44	4.79	0.68	5	Cytochrome b5 type B OS=Mus musculus GN=Cyb5b PE=1 SV=1
173	4	Sprot	K1H1_MOUSE	155	47087	13	0.56	4.87	0.25	4	Keratin, type I cuticular Ha1 OS=Mus musculus GN=Krt31 PE=2 SV=2
240	2	Sprot	DX39B_MOUSE	640	49004	33	0.74	5.44	0.39	4	Spliceosome RNA helicase Ddx39b OS=Mus musculus GN=Ddx39b PE=1 SV=1
251	1	Sprot	TIM23_MOUSE	745	21964	20	0.96	9.24	0.67	4	Mitochondrial import inner membrane translocase subunit Tim23 OS=Mus musculus GN=Timm23 PE=2 SV=1
436	1	Sprot	RS26_MOUSE	431	13007	24	1.43	11.01	0.63	4	40S ribosomal protein S26 OS=Mus musculus GN=Rps26 PE=3 SV=3
504	1	Sprot	SPRY7_MOUSE	341	21667	15	0.72	6.22	0.54	4	SPRY domain-containing protein 7 OS=Mus musculus GN=Spryd7 PE=2 SV=2
553	1	Sprot	STX16_MOUSE	298	37057	9	0.38	5.58	0.31	4	Syntaxin-16 OS=Mus musculus GN=Stx16 PE=1 SV=3
570	1	Sprot	PRAF3_MOUSE	287	21543	8	0.73	9.61	0.32	4	PRA1 family protein 3 OS=Mus musculus GN=Arl6ip5 PE=1 SV=2
637	1	Sprot	COMT_MOUSE	237	29467	8	0.5	5.52	0.37	4	Catechol O-methyltransferase OS=Mus musculus GN=Comt PE=1 SV=2
662	1	Sprot	GOSR2_MOUSE	222	24710	7	0.61	7.94	0.55	4	Golgi SNAP receptor complex member 2 OS=Mus musculus GN=Gosr2 PE=2 SV=2
664	1	Sprot	RS20_MOUSE	220	13364	23	1.38	9.95	0.47	4	40S ribosomal protein S20 OS=Mus musculus GN=Rps20 PE=1 SV=1
740	1	Sprot	EF1D_MOUSE	181	31274	5	0.46	4.91	0.39	4	Elongation factor 1-delta OS=Mus musculus GN=Eef1d PE=1 SV=3
764	1	Sprot	TYW1_MOUSE	173	81547	7	0.16	8.06	0.12	4	S-adenosyl-L-methionine-dependent tRNA 4-demethylwyosine synthase OS=Mus musculus GN=Tyw1 PE=1 SV=1
789	1	Sprot	PTBP1_MOUSE	163	56443	6	0.24	8.47	0.41	4	Polypyrimidine tract-binding protein 1 OS=Mus musculus GN=Ptbp1 PE=1 SV=2
799	1	Sprot	CLP1L_MOUSE	160	62143	7	0.21	8.95	0.19	4	Cleft lip and palate transmembrane protein 1-like protein OS=Mus musculus GN=Clptm1l PE=2 SV=1
808	1	Sprot	P4K2A_MOUSE	157	54224	7	0.25	8.25	0.24	4	Phosphatidylinositol 4-kinase type 2-alpha OS=Mus musculus GN=Pi4k2a PE=1 SV=1
910	1	Sprot	SURF1_MOUSE	125	34776	7	0.41	9.76	0.31	4	Surfeit locus protein 1 OS=Mus musculus GN=Surf1 PE=2 SV=3
924	1	Sprot	QCR8_MOUSE	122	9762	9	2.19	10.26	0.62	4	Cytochrome b-c1 complex subunit 8 OS=Mus musculus GN=Uqcrq PE=1 SV=3
998	1	Sprot	REEP4_MOUSE	106	29671	4	0.49	9.8	0.31	4	Receptor expression-enhancing protein 4 OS=Mus musculus GN=Reep4 PE=1 SV=1
48	2	Sprot	KPRA_MOUSE	67	39407	4	0.26	6.73	0.28	3	Phosphoribosyl pyrophosphate synthase-associated protein 1 OS=Mus musculus GN=Prpsap1 PE=1 SV=1
289	1	Sprot	HNRPF_MOUSE	653	45701	19	0.39	5.31	0.29	3	Heterogeneous nuclear ribonucleoprotein F OS=Mus musculus GN=Hnrnpf PE=1 SV=3
397	1	Sprot	GHITM_MOUSE	479	37250	11	0.38	9.82	0.3	3	Growth hormone-inducible transmembrane protein OS=Mus musculus GN=Ghitm PE=2 SV=1
525	1	Sprot	RUVB1_MOUSE	325	50182	9	0.2	6.02	0.24	3	RuvB-like 1 OS=Mus musculus GN=Ruvbl1 PE=1 SV=1
694	1	Sprot	LACTB_MOUSE	203	60667	5	0.16	8.97	0.21	3	Serine beta-lactamase-like protein LACTB, mitochondrial OS=Mus musculus GN=Lactb PE=1 SV=1
726	1	Sprot	ALDR_MOUSE	190	35709	4	0.28	6.71	0.28	3	Aldose reductase OS=Mus musculus GN=Akr1b1 PE=1 SV=3
902	1	Sprot	FA73A_MOUSE	128	67492	6	0.14	5.3	0.21	3	Protein FAM73A OS=Mus musculus GN=Fam73a PE=2 SV=1
957	1	Sprot	PLRKT_MOUSE	115	17250	7	0.66	9.48	0.4	3	Plasminogen receptor (KT) OS=Mus musculus GN=Plgrkt PE=1 SV=1
977	1	Sprot	TRAM2_MOUSE	110	43155	4	0.23	9.45	0.24	3	Translocating chain-associated membrane protein 2 OS=Mus musculus GN=Tram2 PE=1 SV=1
1179	1	Sprot	MLF2_MOUSE	71	28037	4	0.37	6.46	0.42	3	Myeloid leukemia factor 2 OS=Mus musculus GN=Mlf2 PE=1 SV=1
1181	1	Sprot	GPAT1_MOUSE	71	93645	6	0.1	8	0.14	3	Glycerol-3-phosphate acyltransferase 1, mitochondrial OS=Mus musculus GN=Gpam PE=1 SV=2
1218	1	Sprot	ALG1_MOUSE	67	54382	4	0.18	8.71	0.24	3	Chitobiosyldiphosphodolichol beta-mannosyltransferase OS=Mus musculus GN=Alg1 PE=2 SV=3
1288	1	Sprot	RHOX5_MOUSE	58	23031	5	0.47	5.92	0.41	3	Homeobox protein Rhox5 OS=Mus musculus GN=Rhox5 PE=2 SV=1
1377	1	Sprot	SAS10_MOUSE	49	53367	3	0.18	5.44	0.16	3	Something about silencing protein 10 OS=Mus musculus GN=Utp3 PE=1 SV=1
1404	1	Sprot	KHDR1_RAT	47	48285	4	0.2	8.81	0.17	3	KH domain-containing, RNA-binding, signal transduction-associated protein 1 OS=Rattus norvegicus GN=Khdrbs1 PE=1 SV=1
1464	1	Sprot	CLCN3_RAT	42	90796	4	0.1	5.88	0.11	3	H(+)/Cl(-) exchange transporter 3 OS=Rattus norvegicus GN=Clcn3 PE=2 SV=2
1501	1	Sprot	PR38A_MOUSE	40	37413	5	0.27	10.02	0.26	3	Pre-mRNA-splicing factor 38A OS=Mus musculus GN=Prpf38a PE=1 SV=1
410	2	Sprot	ACTY_MOUSE	443	42255	7	0.15	5.98	0.24	2	Beta-centractin OS=Mus musculus GN=Actr1b PE=1 SV=1
557	1	Sprot	F210A_MOUSE	295	31580	6	0.21	9.82	0.32	2	Protein FAM210A OS=Mus musculus GN=Fam210a PE=2 SV=1
576	1	Sprot	CHTOP_MOUSE	282	26568	9	0.56	12.24	0.31	2	Chromatin target of PRMT1 protein OS=Mus musculus GN=Chtop PE=1 SV=2
587	1	Sprot	HMGB2_MOUSE	272	24147	7	0.63	6.88	0.5	2	High mobility group protein B2 OS=Mus musculus GN=Hmgb2 PE=1 SV=3
802	1	Sprot	PISD_MOUSE	159	45898	5	0.14	9.63	0.17	2	Phosphatidylserine decarboxylase proenzyme OS=Mus musculus GN=Pisd PE=2 SV=1
893	1	Sprot	ARPC4_MOUSE	133	19654	6	0.35	8.53	0.48	2	Actin-related protein 2/3 complex subunit 4 OS=Mus musculus GN=Arpc4 PE=1 SV=3
954	1	Sprot	ADA17_RAT	115	92957	4	0.07	5.54	0.12	2	Disintegrin and metalloproteinase domain-containing protein 17 OS=Rattus norvegicus GN=Adam17 PE=2 SV=1
999	1	Sprot	GPAT4_MOUSE	104	52147	4	0.12	9.42	0.2	2	Glycerol-3-phosphate acyltransferase 4 OS=Mus musculus GN=Agpat6 PE=2 SV=1
1076	1	Sprot	ORN_MOUSE	89	26722	2	0.25	6.67	0.34	2	Oligoribonuclease, mitochondrial OS=Mus musculus GN=Rexo2 PE=1 SV=2
1131	1	Sprot	MFF_MOUSE	78	32911	4	0.2	6.38	0.45	2	Mitochondrial fission factor OS=Mus musculus GN=Mff PE=1 SV=1
1138	1	Sprot	GP108_MOUSE	76	63940	7	0.1	7.27	0.14	2	Protein GPR108 OS=Mus musculus GN=Gpr108 PE=2 SV=1
1172	1	Sprot	KAP2_RAT	72	45512	3	0.14	4.81	0.25	2	cAMP-dependent protein kinase type II-alpha regulatory subunit OS=Rattus norvegicus GN=Prkar2a PE=1 SV=3
1273	1	Sprot	UXS1_MOUSE	59	47523	4	0.13	8.99	0.27	2	UDP-glucuronic acid decarboxylase 1 OS=Mus musculus GN=Uxs1 PE=2 SV=1
1291	1	Sprot	PUF60_MOUSE	58	60211	3	0.11	5.2	0.17	2	Poly(U)-binding-splicing factor PUF60 OS=Mus musculus GN=Puf60 PE=2 SV=2
1485	1	Sprot	HDGF_RAT	41	26472	2	0.25	4.78	0.35	2	Hepatoma-derived growth factor OS=Rattus norvegicus GN=Hdgf PE=1 SV=2
1495	1	Sprot	UBAP2_MOUSE	40	117894	2	0.05	7.42	0.08	2	Ubiquitin-associated protein 2 OS=Mus musculus GN=Ubap2 PE=1 SV=1
1572	1	Sprot	STML1_MOUSE	34	42899	2	0.15	5.55	0.25	2	Stomatin-like protein 1 OS=Mus musculus GN=Stoml1 PE=2 SV=1
1595	1	Sprot	S35E1_MOUSE	33	44297	2	0.14	9.9	0.24	2	Solute carrier family 35 member E1 OS=Mus musculus GN=Slc35e1 PE=2 SV=2
1705	1	Sprot	DNJC5_MOUSE	28	22086	2	0.31	4.93	0.52	2	DnaJ homolog subfamily C member 5 OS=Mus musculus GN=Dnajc5 PE=1 SV=1
2	3	Sprot	HS71L_MOUSE	1035	70593	25	0.24	5.91	0.25	1	Heat shock 70 kDa protein 1-like OS=Mus musculus GN=Hspa1l PE=2 SV=4
830	1	Sprot	RFC2_RAT	148	38632	3	0.08	6.21	0.31	1	Replication factor C subunit 2 OS=Rattus norvegicus GN=Rfc2 PE=2 SV=1
905	1	Sprot	PLCE_MOUSE	126	42175	3	0.07	9.41	0.22	1	1-acyl-sn-glycerol-3-phosphate acyltransferase epsilon OS=Mus musculus GN=Agpat5 PE=2 SV=2
1022	1	Sprot	INT9_MOUSE	100	74030	2	0.04	5.97	0.15	1	Integrator complex subunit 9 OS=Mus musculus GN=Ints9 PE=2 SV=1
1130	1	Sprot	RFC4_MOUSE	78	39842	3	0.08	6.29	0.26	1	Replication factor C subunit 4 OS=Mus musculus GN=Rfc4 PE=1 SV=1
1140	1	Sprot	SC23A_MOUSE	76	86106	3	0.04	6.64	0.17	1	Protein transport protein Sec23A OS=Mus musculus GN=Sec23a PE=1 SV=2
1141	1	Sprot	UCP2_RAT	76	33355	2	0.09	9.7	0.37	1	Mitochondrial uncoupling protein 2 OS=Rattus norvegicus GN=Ucp2 PE=2 SV=1
1178	1	Sprot	ZNT6_MOUSE	72	50994	4	0.06	9.39	0.25	1	Zinc transporter 6 OS=Mus musculus GN=Slc30a6 PE=1 SV=1
1186	1	Sprot	SYSC_MOUSE	71	58352	2	0.05	5.95	0.12	1	Serine--tRNA ligase, cytoplasmic OS=Mus musculus GN=Sars PE=2 SV=3
1356	1	Sprot	RRP15_MOUSE	50	31039	2	0.1	8.86	0.21	1	RRP15-like protein OS=Mus musculus GN=Rrp15 PE=1 SV=2
1375	1	Sprot	HDAC1_MOUSE	49	55040	2	0.06	5.31	0.21	1	Histone deacetylase 1 OS=Mus musculus GN=Hdac1 PE=1 SV=1
1431	1	Sprot	MRP1_RAT	44	171383	3	0.02	6.97	0.06	1	Multidrug resistance-associated protein 1 OS=Rattus norvegicus GN=Abcc1 PE=1 SV=2
1445	1	Sprot	VAC14_MOUSE	43	87992	2	0.03	5.75	0.1	1	Protein VAC14 homolog OS=Mus musculus GN=Vac14 PE=1 SV=1
1449	1	Sprot	CNO11_MOUSE	43	54924	2	0.06	6.11	0.17	1	CCR4-NOT transcription complex subunit 11 OS=Mus musculus GN=Cnot11 PE=2 SV=1
1549	1	Sprot	PARP9_MOUSE	36	96597	2	0.03	6.68	0.14	1	Poly [ADP-ribose] polymerase 9 OS=Mus musculus GN=Parp9 PE=1 SV=2
1694	1	Sprot	DJC25_MOUSE	29	41911	2	0.07	9.18	0.17	1	DnaJ homolog subfamily C member 25 OS=Mus musculus GN=Dnajc25 PE=2 SV=1
1762	1	Sprot	CC50A_MOUSE	25	41035	2	0.08	8.58	0.3	1	Cell cycle control protein 50A OS=Mus musculus GN=Tmem30a PE=1 SV=1
158	1	Sprot	SURF4_MOUSE	1113	30361	30	1.41	7.64	0.3	7	Surfeit locus protein 4 OS=Mus musculus GN=Surf4 PE=2 SV=1
247	1	Sprot	PM34_MOUSE	759	34391	20	0.54	10.11	0.3	5	Peroxisomal membrane protein PMP34 OS=Mus musculus GN=Slc25a17 PE=2 SV=1
366	1	Sprot	ILF2_MOUSE	514	43035	15	0.42	5.19	0.23	5	Interleukin enhancer-binding factor 2 OS=Mus musculus GN=Ilf2 PE=1 SV=1
422	1	Sprot	NDUS1_MOUSE	449	79726	15	0.64	5.51	0.4	5	NADH-ubiquinone oxidoreductase 75 kDa subunit, mitochondrial OS=Mus musculus GN=Ndufs1 PE=1 SV=2
457	1	Sprot	NDUA4_MOUSE	390	9321	21	3.55	9.52	0.48	5	Cytochrome c oxidase subunit NDUFA4 OS=Mus musculus GN=Ndufa4 PE=1 SV=2
484	1	Sprot	STX8_MOUSE	365	26908	10	0.74	4.92	0.34	5	Syntaxin-8 OS=Mus musculus GN=Stx8 PE=1 SV=1
516	1	Sprot	GDPD1_MOUSE	335	35844	13	0.52	8.55	0.28	5	Glycerophosphodiester phosphodiesterase domain-containing protein 1 OS=Mus musculus GN=Gdpd1 PE=2 SV=1
547	1	Sprot	NDUBA_MOUSE	300	21010	11	1.02	8.19	0.43	5	NADH dehydrogenase [ubiquinone] 1 beta subcomplex subunit 10 OS=Mus musculus GN=Ndufb10 PE=1 SV=3
811	1	Sprot	CAPR1_MOUSE	156	78121	7	0.21	5.14	0.15	5	Caprin-1 OS=Mus musculus GN=Caprin1 PE=1 SV=2
991	1	Sprot	VA0D1_MOUSE	107	40275	7	0.45	4.89	0.27	5	V-type proton ATPase subunit d 1 OS=Mus musculus GN=Atp6v0d1 PE=1 SV=2
70	2	Sprot	RAB5A_MOUSE	485	23584	20	1.41	8.32	0.67	4	Ras-related protein Rab-5A OS=Mus musculus GN=Rab5a PE=1 SV=1
254	1	Sprot	ARF3_MOUSE	737	20588	27	2.15	6.84	0.72	4	ADP-ribosylation factor 3 OS=Mus musculus GN=Arf3 PE=2 SV=2
420	1	Sprot	RL22_MOUSE	450	14750	17	1.67	9.21	0.57	4	60S ribosomal protein L22 OS=Mus musculus GN=Rpl22 PE=1 SV=2
442	1	Sprot	TMED1_MOUSE	424	25247	14	0.6	4.41	0.32	4	Transmembrane emp24 domain-containing protein 1 OS=Mus musculus GN=Tmed1 PE=2 SV=1
469	1	Sprot	RS25_MOUSE	379	13734	21	1.32	10.12	0.42	4	40S ribosomal protein S25 OS=Mus musculus GN=Rps25 PE=1 SV=1
544	1	Sprot	RS10_MOUSE	300	18904	11	0.86	10.15	0.42	4	40S ribosomal protein S10 OS=Mus musculus GN=Rps10 PE=1 SV=1
554	1	Sprot	TIM16_MOUSE	297	13776	14	1.32	9.64	0.62	4	Mitochondrial import inner membrane translocase subunit TIM16 OS=Mus musculus GN=Pam16 PE=2 SV=1
630	1	Sprot	ALG11_MOUSE	243	55234	9	0.24	8.58	0.22	4	GDP-Man:Man(3)GlcNAc(2)-PP-Dol alpha-1,2-mannosyltransferase OS=Mus musculus GN=Alg11 PE=2 SV=1
668	1	Sprot	PSB10_MOUSE	219	29045	7	0.5	6.4	0.37	4	Proteasome subunit beta type-10 OS=Mus musculus GN=Psmb10 PE=1 SV=1
731	1	Sprot	HAX1_MOUSE	184	31635	6	0.46	4.72	0.34	4	HCLS1-associated protein X-1 OS=Mus musculus GN=Hax1 PE=1 SV=1
827	1	Sprot	BAX_MOUSE	148	21381	6	0.73	4.86	0.32	4	Apoptosis regulator BAX OS=Mus musculus GN=Bax PE=1 SV=1
894	1	Sprot	IF1AX_MOUSE	132	16450	7	1.03	5.07	0.54	4	Eukaryotic translation initiation factor 1A, X-chromosomal OS=Mus musculus GN=Eif1ax PE=2 SV=3
906	1	Sprot	ERP29_MOUSE	126	28805	8	0.51	5.9	0.32	4	Endoplasmic reticulum resident protein 29 OS=Mus musculus GN=Erp29 PE=1 SV=2
1086	1	Sprot	S39A7_MOUSE	87	50625	5	0.27	6.36	0.27	4	Zinc transporter SLC39A7 OS=Mus musculus GN=Slc39a7 PE=1 SV=2
500	1	Sprot	SMD3_MOUSE	345	13907	18	1.3	10.33	0.56	3	Small nuclear ribonucleoprotein Sm D3 OS=Mus musculus GN=Snrpd3 PE=1 SV=1
556	1	Sprot	TM165_RAT	295	34787	8	0.29	6.97	0.33	3	Transmembrane protein 165 OS=Rattus norvegicus GN=Tmem165 PE=2 SV=1
627	1	Sprot	TMED5_MOUSE	245	26155	6	0.4	4.81	0.41	3	Transmembrane emp24 domain-containing protein 5 OS=Mus musculus GN=Tmed5 PE=2 SV=1
688	1	Sprot	ZDH20_MOUSE	205	43947	5	0.23	8.6	0.25	3	Probable palmitoyltransferase ZDHHC20 OS=Mus musculus GN=Zdhhc20 PE=2 SV=1
732	1	Sprot	S2551_MOUSE	184	33668	10	0.3	9.69	0.26	3	Solute carrier family 25 member 51 OS=Mus musculus GN=Slc25a51 PE=2 SV=1
833	1	Sprot	TM163_MOUSE	147	31173	5	0.46	7.77	0.26	3	Transmembrane protein 163 OS=Mus musculus GN=Tmem163 PE=1 SV=1
846	1	Sprot	EF1B_MOUSE	145	24678	3	0.43	4.53	0.42	3	Elongation factor 1-beta OS=Mus musculus GN=Eef1b PE=1 SV=5
850	1	Sprot	C560_MOUSE	143	18370	8	0.62	9.97	0.44	3	Succinate dehydrogenase cytochrome b560 subunit, mitochondrial OS=Mus musculus GN=Sdhc PE=2 SV=1
859	1	Sprot	SEPT2_RAT	141	41566	6	0.24	6.15	0.26	3	Septin-2 OS=Rattus norvegicus GN=Sept2 PE=1 SV=1
934	1	Sprot	PROF1_MOUSE	120	14948	5	0.79	8.46	0.44	3	Profilin-1 OS=Mus musculus GN=Pfn1 PE=1 SV=2
959	1	Sprot	TM168_MOUSE	114	79621	4	0.12	8.25	0.1	3	Transmembrane protein 168 OS=Mus musculus GN=Tmem168 PE=2 SV=1
965	1	Sprot	VTI1B_MOUSE	113	26697	6	0.39	8.73	0.34	3	Vesicle transport through interaction with t-SNAREs homolog 1B OS=Mus musculus GN=Vti1b PE=1 SV=1
1050	1	Sprot	ITAV_MOUSE	94	115287	3	0.08	5.41	0.1	3	Integrin alpha-V OS=Mus musculus GN=Itgav PE=1 SV=2
1114	1	Sprot	VAS1_MOUSE	81	50975	4	0.19	5.57	0.17	3	V-type proton ATPase subunit S1 OS=Mus musculus GN=Atp6ap1 PE=1 SV=1
1150	1	Sprot	S12A9_MOUSE	75	96268	3	0.1	6.58	0.11	3	Solute carrier family 12 member 9 OS=Mus musculus GN=Slc12a9 PE=1 SV=2
1203	1	Sprot	NDUF4_MOUSE	69	20070	4	0.55	9.4	0.36	3	NADH dehydrogenase [ubiquinone] 1 alpha subcomplex assembly factor 4 OS=Mus musculus GN=Ndufaf4 PE=2 SV=1
1381	1	Sprot	GNAZ_MOUSE	48	40824	5	0.25	7.53	0.25	3	Guanine nucleotide-binding protein G(z) subunit alpha OS=Mus musculus GN=Gnaz PE=2 SV=4
1419	1	Sprot	RT24_MOUSE	45	18889	3	0.59	9.8	0.54	3	28S ribosomal protein S24, mitochondrial OS=Mus musculus GN=Mrps24 PE=2 SV=1
1433	1	Sprot	ACADL_MOUSE	44	47877	3	0.21	8.53	0.16	3	Long-chain specific acyl-CoA dehydrogenase, mitochondrial OS=Mus musculus GN=Acadl PE=1 SV=2
71	8	Sprot	RAB8B_MOUSE	633	23588	31	1.4	9.15	0.63	2	Ras-related protein Rab-8B OS=Mus musculus GN=Rab8b PE=1 SV=1
173	2	Sprot	K1C10_RAT	820	56470	35	0.7	5.1	0.26	2	Keratin, type I cytoskeletal 10 OS=Rattus norvegicus GN=Krt10 PE=3 SV=1
610	1	Sprot	RFC3_MOUSE	253	40500	5	0.16	8.7	0.23	2	Replication factor C subunit 3 OS=Mus musculus GN=Rfc3 PE=2 SV=1
652	1	Sprot	APEX1_MOUSE	229	35468	7	0.18	8.04	0.32	2	DNA-(apurinic or apyrimidinic site) lyase OS=Mus musculus GN=Apex1 PE=1 SV=2
795	1	Sprot	ADRM1_MOUSE	161	42034	6	0.15	4.96	0.15	2	Proteasomal ubiquitin receptor ADRM1 OS=Mus musculus GN=Adrm1 PE=1 SV=2
862	1	Sprot	RUVB2_MOUSE	140	51081	4	0.12	5.49	0.17	2	RuvB-like 2 OS=Mus musculus GN=Ruvbl2 PE=2 SV=3
889	1	Sprot	PABP2_MOUSE	134	32277	5	0.2	5.13	0.33	2	Polyadenylate-binding protein 2 OS=Mus musculus GN=Pabpn1 PE=2 SV=3
941	1	Sprot	CR1L_MOUSE	118	53728	2	0.12	6.24	0.18	2	Complement component receptor 1-like protein OS=Mus musculus GN=Cr1l PE=1 SV=1
948	1	Sprot	SNAA_MOUSE	116	33168	5	0.2	5.3	0.29	2	Alpha-soluble NSF attachment protein OS=Mus musculus GN=Napa PE=1 SV=1
967	1	Sprot	DNJA2_MOUSE	112	45717	4	0.14	6.06	0.17	2	DnaJ homolog subfamily A member 2 OS=Mus musculus GN=Dnaja2 PE=1 SV=1
1006	1	Sprot	THIKB_MOUSE	103	43968	3	0.15	8.82	0.17	2	3-ketoacyl-CoA thiolase B, peroxisomal OS=Mus musculus GN=Acaa1b PE=1 SV=1
1034	1	Sprot	MSTO1_MOUSE	97	61192	4	0.1	6.02	0.18	2	Protein misato homolog 1 OS=Mus musculus GN=Msto1 PE=2 SV=1
1046	1	Sprot	DJB12_MOUSE	96	41962	4	0.15	8.64	0.22	2	DnaJ homolog subfamily B member 12 OS=Mus musculus GN=Dnajb12 PE=2 SV=2
1060	1	Sprot	COX6C_MOUSE	92	8464	7	0.94	10.13	0.72	2	Cytochrome c oxidase subunit 6C OS=Mus musculus GN=Cox6c PE=1 SV=3
1071	1	Sprot	ECHD2_MOUSE	89	31832	2	0.21	9.03	0.28	2	Enoyl-CoA hydratase domain-containing protein 2, mitochondrial OS=Mus musculus GN=Echdc2 PE=1 SV=2
1088	1	Sprot	CNNM4_RAT	87	86637	3	0.07	5.97	0.12	2	Metal transporter CNNM4 OS=Rattus norvegicus GN=Cnnm4 PE=1 SV=1
1092	1	Sprot	ANM5_MOUSE	85	72634	2	0.09	5.99	0.16	2	Protein arginine N-methyltransferase 5 OS=Mus musculus GN=Prmt5 PE=1 SV=3
1155	1	Sprot	SNIP1_MOUSE	75	44389	3	0.14	9.89	0.19	2	Smad nuclear-interacting protein 1 OS=Mus musculus GN=Snip1 PE=1 SV=1
1158	1	Sprot	ABHDD_MOUSE	74	38500	3	0.17	8.69	0.35	2	Alpha/beta hydrolase domain-containing protein 13 OS=Mus musculus GN=Abhd13 PE=2 SV=1
1183	1	Sprot	AR6P1_MOUSE	71	23421	3	0.29	9.38	0.31	2	ADP-ribosylation factor-like protein 6-interacting protein 1 OS=Mus musculus GN=Arl6ip1 PE=2 SV=1
1207	1	Sprot	TPD54_MOUSE	69	24028	2	0.28	5.8	0.28	2	Tumor protein D54 OS=Mus musculus GN=Tpd52l2 PE=1 SV=1
1220	1	Sprot	DRG2_MOUSE	66	40692	2	0.16	9.03	0.29	2	Developmentally-regulated GTP-binding protein 2 OS=Mus musculus GN=Drg2 PE=1 SV=1
1264	1	Sprot	STX17_MOUSE	60	33201	4	0.2	6.28	0.29	2	Syntaxin-17 OS=Mus musculus GN=Stx17 PE=1 SV=1
1365	1	Sprot	ALG12_MOUSE	50	54508	3	0.12	9.4	0.21	2	Dol-P-Man:Man(7)GlcNAc(2)-PP-Dol alpha-1,6-mannosyltransferase OS=Mus musculus GN=Alg12 PE=2 SV=2
1373	1	Sprot	CATIN_MOUSE	49	90606	2	0.07	9.8	0.11	2	Cactin OS=Mus musculus GN=Cactin PE=1 SV=2
1457	1	Sprot	RT14_MOUSE	43	14911	2	0.48	11.39	0.47	2	28S ribosomal protein S14, mitochondrial OS=Mus musculus GN=Mrps14 PE=1 SV=1
1461	1	Sprot	IMDH2_CRIGR	42	55855	2	0.11	6.84	0.23	2	Inosine-5'-monophosphate dehydrogenase 2 OS=Cricetulus griseus GN=IMPDH2 PE=1 SV=1
1471	1	Sprot	BID_MOUSE	42	21938	2	0.31	4.71	0.37	2	BH3-interacting domain death agonist OS=Mus musculus GN=Bid PE=1 SV=2
1556	1	Sprot	PUM2_MOUSE	35	114243	2	0.05	6.61	0.09	2	Pumilio homolog 2 OS=Mus musculus GN=Pum2 PE=1 SV=2
1731	1	Sprot	FABP5_MOUSE	27	15127	2	0.47	6.14	0.58	2	Fatty acid-binding protein, epidermal OS=Mus musculus GN=Fabp5 PE=1 SV=3
1835	1	Sprot	CAH12_MOUSE	21	39671	2	0.16	7.81	0.33	2	Carbonic anhydrase 12 OS=Mus musculus GN=Ca12 PE=2 SV=1
1840	1	Sprot	PRP19_MOUSE	21	55204	2	0.12	6.14	0.21	2	Pre-mRNA-processing factor 19 OS=Mus musculus GN=Prpf19 PE=1 SV=1
271	2	Sprot	PGRC1_MOUSE	66	21681	3	0.31	4.57	0.29	1	Membrane-associated progesterone receptor component 1 OS=Mus musculus GN=Pgrmc1 PE=1 SV=4
818	1	Sprot	PTPM1_MOUSE	151	21929	5	0.14	9.74	0.37	1	Phosphatidylglycerophosphatase and protein-tyrosine phosphatase 1 OS=Mus musculus GN=Ptpmt1 PE=1 SV=1
840	1	Sprot	ENTP6_RAT	146	49868	3	0.06	8.8	0.22	1	Ectonucleoside triphosphate diphosphohydrolase 6 OS=Rattus norvegicus GN=Entpd6 PE=1 SV=1
891	1	Sprot	CREL1_MOUSE	133	45687	2	0.07	4.95	0.18	1	Cysteine-rich with EGF-like domain protein 1 OS=Mus musculus GN=Creld1 PE=2 SV=1
936	1	Sprot	TAGL2_MOUSE	119	22381	3	0.14	8.39	0.52	1	Transgelin-2 OS=Mus musculus GN=Tagln2 PE=1 SV=4
964	1	Sprot	RN149_MOUSE	113	42526	3	0.07	6.56	0.22	1	E3 ubiquitin-protein ligase RNF149 OS=Mus musculus GN=Rnf149 PE=1 SV=3
1036	1	Sprot	NSMA_MOUSE	97	47436	3	0.07	5.97	0.17	1	Sphingomyelin phosphodiesterase 2 OS=Mus musculus GN=Smpd2 PE=1 SV=1
1080	1	Sprot	NPC1_MOUSE	88	142791	4	0.02	5.44	0.1	1	Niemann-Pick C1 protein OS=Mus musculus GN=Npc1 PE=1 SV=2
1133	1	Sprot	ALKB8_MOUSE	78	74720	4	0.04	8.19	0.11	1	Alkylated DNA repair protein alkB homolog 8 OS=Mus musculus GN=Alkbh8 PE=1 SV=1
1208	1	Sprot	XXLT1_MOUSE	69	43810	3	0.07	7.68	0.21	1	Xyloside xylosyltransferase 1 OS=Mus musculus GN=Xxylt1 PE=2 SV=2
1246	1	Sprot	ECI1_MOUSE	62	32230	2	0.1	9.12	0.27	1	Enoyl-CoA delta isomerase 1, mitochondrial OS=Mus musculus GN=Eci1 PE=1 SV=2
1286	1	Sprot	NDUB5_MOUSE	58	21696	3	0.15	9.43	0.35	1	NADH dehydrogenase [ubiquinone] 1 beta subcomplex subunit 5, mitochondrial OS=Mus musculus GN=Ndufb5 PE=1 SV=1
1299	1	Sprot	RPAC1_MOUSE	57	39082	3	0.08	5.09	0.19	1	DNA-directed RNA polymerases I and III subunit RPAC1 OS=Mus musculus GN=Polr1c PE=1 SV=3
1476	1	Sprot	NPL4_MOUSE	41	67974	3	0.05	6.01	0.13	1	Nuclear protein localization protein 4 homolog OS=Mus musculus GN=Nploc4 PE=1 SV=3
1575	1	Sprot	NEDD4_MOUSE	34	102642	2	0.03	5.12	0.08	1	E3 ubiquitin-protein ligase NEDD4 OS=Mus musculus GN=Nedd4 PE=1 SV=3
190	1	Sprot	RAP1A_MOUSE	970	20974	38	4.39	6.38	0.66	5	Ras-related protein Rap-1A OS=Mus musculus GN=Rap1a PE=2 SV=1
475	1	Sprot	LTOR1_MOUSE	374	17738	9	1.28	5.01	0.53	5	Ragulator complex protein LAMTOR1 OS=Mus musculus GN=Lamtor1 PE=1 SV=1
551	1	Sprot	LGAT1_MOUSE	299	43060	14	0.42	8.96	0.21	5	Acyl-CoA:lysophosphatidylglycerol acyltransferase 1 OS=Mus musculus GN=Lpgat1 PE=2 SV=1
619	1	Sprot	YIF1B_MOUSE	249	33961	9	0.55	9.19	0.35	5	Protein YIF1B OS=Mus musculus GN=Yif1b PE=1 SV=2
674	1	Sprot	S38A4_MOUSE	215	60424	10	0.28	6.01	0.12	5	Sodium-coupled neutral amino acid transporter 4 OS=Mus musculus GN=Slc38a4 PE=1 SV=1
776	1	Sprot	VMP1_MOUSE	169	45931	9	0.39	6.47	0.24	5	Vacuole membrane protein 1 OS=Mus musculus GN=Vmp1 PE=2 SV=2
71	2	Sprot	RAB1B_MOUSE	1646	22173	49	2.78	5.55	0.78	4	Ras-related protein Rab-1B OS=Mus musculus GN=Rab1b PE=1 SV=1
173	3	Sprot	K1C17_MOUSE	225	48132	14	0.37	5	0.13	4	Keratin, type I cytoskeletal 17 OS=Mus musculus GN=Krt17 PE=1 SV=3
330	1	Sprot	TI17A_MOUSE	566	18100	21	1.25	7.74	0.58	4	Mitochondrial import inner membrane translocase subunit Tim17-A OS=Mus musculus GN=Timm17a PE=2 SV=1
579	1	Sprot	RT34_MOUSE	278	25811	14	0.58	10.44	0.25	4	28S ribosomal protein S34, mitochondrial OS=Mus musculus GN=Mrps34 PE=2 SV=1
590	1	Sprot	SCAM2_MOUSE	267	36441	6	0.39	5.93	0.22	4	Secretory carrier-associated membrane protein 2 OS=Mus musculus GN=Scamp2 PE=2 SV=1
680	1	Sprot	PIGU_CRIGR	210	49947	6	0.27	7.59	0.16	4	Phosphatidylinositol glycan anchor biosynthesis class U protein OS=Cricetulus griseus GN=PIGU PE=1 SV=3
767	1	Sprot	ADPGK_MOUSE	172	53869	7	0.25	5.37	0.25	4	ADP-dependent glucokinase OS=Mus musculus GN=Adpgk PE=1 SV=2
782	1	Sprot	OXA1L_MOUSE	165	48189	8	0.28	9.68	0.13	4	Mitochondrial inner membrane protein OXA1L OS=Mus musculus GN=Oxa1l PE=2 SV=1
872	1	Sprot	KBL_MOUSE	137	44902	6	0.31	6.92	0.25	4	2-amino-3-ketobutyrate coenzyme A ligase, mitochondrial OS=Mus musculus GN=Gcat PE=1 SV=2
961	1	Sprot	SAR1B_CRIGR	114	22396	8	0.69	5.76	0.39	4	GTP-binding protein SAR1b OS=Cricetulus griseus GN=SAR1B PE=1 SV=1
985	1	Sprot	BAK_MOUSE	109	23280	5	0.66	5.79	0.45	4	Bcl-2 homologous antagonist/killer OS=Mus musculus GN=Bak1 PE=1 SV=3
993	1	Sprot	NDUA5_MOUSE	107	13351	6	1.38	7.82	0.43	4	NADH dehydrogenase [ubiquinone] 1 alpha subcomplex subunit 5 OS=Mus musculus GN=Ndufa5 PE=1 SV=3
1238	1	Sprot	CNST_MOUSE	64	76818	4	0.17	4.47	0.15	4	Consortin OS=Mus musculus GN=Cnst PE=1 SV=1
1359	1	Sprot	AG10B_MOUSE	50	55428	4	0.24	9.6	0.19	4	Putative Dol-P-Glc:Glc(2)Man(9)GlcNAc(2)-PP-Dol alpha-1,2-glucosyltransferase OS=Mus musculus GN=Alg10b PE=2 SV=1
254	2	Sprot	ARF4_MOUSE	645	20384	21	1.74	6.59	0.78	3	ADP-ribosylation factor 4 OS=Mus musculus GN=Arf4 PE=1 SV=2
667	1	Sprot	HG2A_MOUSE	219	31537	8	0.33	8.61	0.22	3	H-2 class II histocompatibility antigen gamma chain OS=Mus musculus GN=Cd74 PE=1 SV=3
702	1	Sprot	TOM20_MOUSE	198	16274	9	0.71	8.8	0.66	3	Mitochondrial import receptor subunit TOM20 homolog OS=Mus musculus GN=Tomm20 PE=1 SV=1
791	1	Sprot	MBRL_MOUSE	162	63520	6	0.15	5.28	0.17	3	Membralin OS=Mus musculus GN=Tmem259 PE=1 SV=2
810	1	Sprot	G6PI_MOUSE	157	62727	5	0.21	8.14	0.15	3	Glucose-6-phosphate isomerase OS=Mus musculus GN=Gpi PE=1 SV=4
886	1	Sprot	CNBP_MOUSE	134	19579	4	0.57	7.76	0.41	3	Cellular nucleic acid-binding protein OS=Mus musculus GN=Cnbp PE=1 SV=2
912	1	Sprot	PDK3_MOUSE	124	47893	5	0.21	8.89	0.17	3	[Pyruvate dehydrogenase (acetyl-transferring)] kinase isozyme 3, mitochondrial OS=Mus musculus GN=Pdk3 PE=1 SV=1
932	1	Sprot	CIRBP_CRIGR	120	18596	3	0.6	9.61	0.48	3	Cold-inducible RNA-binding protein OS=Cricetulus griseus GN=CIRBP PE=2 SV=1
952	1	Sprot	F134C_MOUSE	116	51605	5	0.19	4.84	0.13	3	Protein FAM134C OS=Mus musculus GN=Fam134c PE=1 SV=1
1029	1	Sprot	LNP_MOUSE	98	47470	3	0.21	5.24	0.2	3	Protein lunapark OS=Mus musculus GN=Lnp PE=1 SV=1
1047	1	Sprot	MBOA5_RAT	95	55981	5	0.17	8.88	0.14	3	Lysophospholipid acyltransferase 5 OS=Rattus norvegicus GN=Lpcat3 PE=2 SV=1
1052	1	Sprot	TM206_MOUSE	94	40152	5	0.25	7.63	0.21	3	Transmembrane protein 206 OS=Mus musculus GN=Tmem206 PE=1 SV=1
1099	1	Sprot	CC115_MOUSE	84	19730	4	0.56	8.95	0.56	3	Coiled-coil domain-containing protein 115 OS=Mus musculus GN=Ccdc115 PE=2 SV=1
1174	1	Sprot	CAMLG_MOUSE	72	32522	4	0.32	7.62	0.24	3	Calcium signal-modulating cyclophilin ligand OS=Mus musculus GN=Camlg PE=1 SV=2
1280	1	Sprot	CYB5_MOUSE	59	15232	4	0.77	4.96	0.52	3	Cytochrome b5 OS=Mus musculus GN=Cyb5a PE=1 SV=2
1330	1	Sprot	RL37_MOUSE	53	11071	5	1.17	11.74	0.34	3	60S ribosomal protein L37 OS=Mus musculus GN=Rpl37 PE=3 SV=3
1516	1	Sprot	TBG2_MOUSE	38	51090	3	0.19	5.8	0.25	3	Tubulin gamma-2 chain OS=Mus musculus GN=Tubg2 PE=1 SV=1
578	2	Sprot	CD123_MOUSE	79	38792	5	0.17	4.53	0.16	2	Cell division cycle protein 123 homolog OS=Mus musculus GN=Cdc123 PE=2 SV=2
1000	1	Sprot	PSME1_MOUSE	104	28655	4	0.23	5.73	0.28	2	Proteasome activator complex subunit 1 OS=Mus musculus GN=Psme1 PE=2 SV=2
1044	1	Sprot	CHM4B_MOUSE	96	24921	2	0.27	4.76	0.23	2	Charged multivesicular body protein 4b OS=Mus musculus GN=Chmp4b PE=1 SV=2
1053	1	Sprot	TYSD1_MOUSE	94	59028	4	0.11	6.86	0.16	2	Peroxisomal leader peptide-processing protease OS=Mus musculus GN=Tysnd1 PE=1 SV=1
1078	1	Sprot	TMM70_MOUSE	89	28256	5	0.23	7.08	0.28	2	Transmembrane protein 70, mitochondrial OS=Mus musculus GN=Tmem70 PE=2 SV=2
1097	1	Sprot	SC31A_MOUSE	85	133486	2	0.05	6.3	0.08	2	Protein transport protein Sec31A OS=Mus musculus GN=Sec31a PE=1 SV=2
1124	1	Sprot	PSDE_MOUSE	78	34555	7	0.19	6.06	0.31	2	26S proteasome non-ATPase regulatory subunit 14 OS=Mus musculus GN=Psmd14 PE=1 SV=2
1152	1	Sprot	CYBP_MOUSE	75	26494	2	0.25	7.63	0.33	2	Calcyclin-binding protein OS=Mus musculus GN=Cacybp PE=1 SV=1
1166	1	Sprot	T106B_MOUSE	73	31153	3	0.21	6.22	0.49	2	Transmembrane protein 106B OS=Mus musculus GN=Tmem106b PE=1 SV=1
1240	1	Sprot	SARNP_MOUSE	63	23518	2	0.29	6.29	0.24	2	SAP domain-containing ribonucleoprotein OS=Mus musculus GN=Sarnp PE=1 SV=3
1276	1	Sprot	TPPC5_MOUSE	59	20782	3	0.33	9.69	0.38	2	Trafficking protein particle complex subunit 5 OS=Mus musculus GN=Trappc5 PE=1 SV=1
1306	1	Sprot	ZNT5_MOUSE	56	83718	2	0.07	6.98	0.1	2	Zinc transporter 5 OS=Mus musculus GN=Slc30a5 PE=2 SV=1
1385	1	Sprot	GRAM3_MOUSE	48	49242	2	0.13	8.06	0.17	2	GRAM domain-containing protein 3 OS=Mus musculus GN=Gramd3 PE=1 SV=2
1400	1	Sprot	GRSF1_MOUSE	47	53043	2	0.12	6.22	0.14	2	G-rich sequence factor 1 OS=Mus musculus GN=Grsf1 PE=1 SV=2
1437	1	Sprot	PARK7_MOUSE	44	20008	2	0.34	6.32	0.5	2	Protein deglycase DJ-1 OS=Mus musculus GN=Park7 PE=1 SV=1
1470	1	Sprot	ST14_MOUSE	42	94594	4	0.07	6.38	0.08	2	Suppressor of tumorigenicity 14 protein homolog OS=Mus musculus GN=St14 PE=1 SV=2
1480	1	Sprot	GL8D1_MOUSE	41	41964	6	0.15	9.43	0.18	2	Glycosyltransferase 8 domain-containing protein 1 OS=Mus musculus GN=Glt8d1 PE=2 SV=1
1517	1	Sprot	PGPS1_MOUSE	38	62450	2	0.1	9.08	0.18	2	CDP-diacylglycerol--glycerol-3-phosphate 3-phosphatidyltransferase, mitochondrial OS=Mus musculus GN=Pgs1 PE=2 SV=1
1615	1	Sprot	ORNT1_MOUSE	32	32802	4	0.2	9.08	0.27	2	Mitochondrial ornithine transporter 1 OS=Mus musculus GN=Slc25a15 PE=1 SV=1
1730	1	Sprot	RPP30_MOUSE	27	29455	2	0.22	9.21	0.34	2	Ribonuclease P protein subunit p30 OS=Mus musculus GN=Rpp30 PE=2 SV=1
1734	1	Sprot	CALR_MOUSE	27	47965	2	0.13	4.33	0.1	2	Calreticulin OS=Mus musculus GN=Calr PE=1 SV=1
1794	1	Sprot	CDKAL_MOUSE	24	65247	2	0.1	7.57	0.14	2	Threonylcarbamoyladenosine tRNA methylthiotransferase OS=Mus musculus GN=Cdkal1 PE=2 SV=1
65	3	Sprot	DDX17_MOUSE	691	72354	32	0.46	8.82	0.24	1	Probable ATP-dependent RNA helicase DDX17 OS=Mus musculus GN=Ddx17 PE=1 SV=1
603	4	Sprot	RHOG_CRICR	77	21295	5	0.32	8.41	0.31	1	Rho-related GTP-binding protein RhoG OS=Cricetus cricetus GN=RHOG PE=2 SV=1
737	2	Sprot	TBRG4_RAT	97	71136	8	0.24	8.58	0.16	1	Protein TBRG4 OS=Rattus norvegicus GN=Tbrg4 PE=2 SV=1
839	1	Sprot	2ABA_MOUSE	146	51659	4	0.06	5.82	0.17	1	Serine/threonine-protein phosphatase 2A 55 kDa regulatory subunit B alpha isoform OS=Mus musculus GN=Ppp2r2a PE=1 SV=1
855	1	Sprot	CF089_RAT	142	39546	4	0.08	6.27	0.15	1	Bombesin receptor-activated protein C6orf89 homolog OS=Rattus norvegicus PE=2 SV=1
890	1	Sprot	MPC1_MOUSE	133	12446	9	1	9.67	0.52	1	Mitochondrial pyruvate carrier 1 OS=Mus musculus GN=Mpc1 PE=1 SV=1
953	1	Sprot	CD44_MOUSE	115	85565	3	0.04	4.82	0.12	1	CD44 antigen OS=Mus musculus GN=Cd44 PE=1 SV=3
1031	1	Sprot	CPSF6_MOUSE	98	59116	3	0.05	6.66	0.13	1	Cleavage and polyadenylation specificity factor subunit 6 OS=Mus musculus GN=Cpsf6 PE=2 SV=1
1175	1	Sprot	IMPA3_RAT	72	38545	3	0.08	6.17	0.17	1	Inositol monophosphatase 3 OS=Rattus norvegicus GN=Impad1 PE=3 SV=1
1217	1	Sprot	INO1_RAT	67	60845	2	0.05	5.73	0.15	1	Inositol-3-phosphate synthase 1 OS=Rattus norvegicus GN=Isyna1 PE=3 SV=2
1228	1	Sprot	OLA1_RAT	65	44507	2	0.07	7.62	0.18	1	Obg-like ATPase 1 OS=Rattus norvegicus GN=Ola1 PE=2 SV=1
1250	1	Sprot	I20L2_MOUSE	62	40994	4	0.08	10.01	0.16	1	Interferon-stimulated 20 kDa exonuclease-like 2 OS=Mus musculus GN=Isg20l2 PE=2 SV=2
1277	1	Sprot	MED24_MOUSE	59	109914	3	0.03	6.38	0.08	1	Mediator of RNA polymerase II transcription subunit 24 OS=Mus musculus GN=Med24 PE=1 SV=1
1387	1	Sprot	MREG_MOUSE	48	24994	2	0.13	6.84	0.23	1	Melanoregulin OS=Mus musculus GN=Mreg PE=1 SV=1
1462	1	Sprot	ARMC1_MOUSE	42	31227	3	0.1	5.41	0.23	1	Armadillo repeat-containing protein 1 OS=Mus musculus GN=Armc1 PE=1 SV=1
1578	1	Sprot	BLMH_MOUSE	34	52477	3	0.06	6.04	0.08	1	Bleomycin hydrolase OS=Mus musculus GN=Blmh PE=1 SV=1
1618	1	Sprot	TM41B_MOUSE	32	32408	2	0.1	9.38	0.31	1	Transmembrane protein 41B OS=Mus musculus GN=Tmem41b PE=2 SV=1
274	1	Sprot	COX2_UROCA	692	25813	27	1.5	4.68	0.41	5	Cytochrome c oxidase subunit 2 OS=Uromys caudimaculatus GN=MT-CO2 PE=3 SV=1
288	1	Sprot	SSRA_MOUSE	655	32045	23	0.59	4.36	0.33	5	Translocon-associated protein subunit alpha OS=Mus musculus GN=Ssr1 PE=1 SV=1
387	1	Sprot	SMD1_MOUSE	490	13273	28	2.67	11.56	0.55	5	Small nuclear ribonucleoprotein Sm D1 OS=Mus musculus GN=Snrpd1 PE=3 SV=1
257	2	Sprot	ERD21_MOUSE	563	24544	15	1.06	8.8	0.42	4	ER lumen protein-retaining receptor 1 OS=Mus musculus GN=Kdelr1 PE=2 SV=1
342	1	Sprot	GOT1B_MOUSE	555	15411	17	1.13	10.58	0.32	4	Vesicle transport protein GOT1B OS=Mus musculus GN=Golt1b PE=2 SV=1
372	1	Sprot	USMG5_MOUSE	510	6377	14	4.62	9.84	0.47	4	Up-regulated during skeletal muscle growth protein 5 OS=Mus musculus GN=Usmg5 PE=1 SV=1
536	1	Sprot	DAD1_MESAU	314	12489	14	1.5	6.52	0.37	4	Dolichyl-diphosphooligosaccharide--protein glycosyltransferase subunit DAD1 OS=Mesocricetus auratus GN=DAD1 PE=3 SV=3
555	1	Sprot	USE1_MOUSE	296	30574	11	0.48	9.21	0.22	4	Vesicle transport protein USE1 OS=Mus musculus GN=Use1 PE=2 SV=1
638	1	Sprot	DERL2_MOUSE	237	27621	10	0.54	6.73	0.27	4	Derlin-2 OS=Mus musculus GN=Derl2 PE=1 SV=2
712	1	Sprot	JAGN1_MOUSE	193	21088	6	0.75	9.8	0.26	4	Protein jagunal homolog 1 OS=Mus musculus GN=Jagn1 PE=2 SV=2
766	1	Sprot	FUND2_MOUSE	172	16554	12	1.03	9.71	0.38	4	FUN14 domain-containing protein 2 OS=Mus musculus GN=Fundc2 PE=2 SV=1
798	1	Sprot	MTFP1_MOUSE	161	18303	9	0.9	8.74	0.58	4	Mitochondrial fission process protein 1 OS=Mus musculus GN=Mtfp1 PE=1 SV=1
837	1	Sprot	CQ062_MOUSE	146	20908	8	0.76	8.63	0.26	4	Uncharacterized protein C17orf62 homolog OS=Mus musculus PE=2 SV=2
873	1	Sprot	ERH_MOUSE	137	12251	5	1.56	5.63	0.44	4	Enhancer of rudimentary homolog OS=Mus musculus GN=Erh PE=1 SV=1
962	1	Sprot	ENPP4_MOUSE	114	51578	5	0.26	6.24	0.11	4	Bis(5'-adenosyl)-triphosphatase enpp4 OS=Mus musculus GN=Enpp4 PE=1 SV=1
975	1	Sprot	YIPF3_MOUSE	111	37974	4	0.37	5.59	0.17	4	Protein YIPF3 OS=Mus musculus GN=Yipf3 PE=1 SV=1
1023	1	Sprot	SGMR1_MOUSE	100	25234	6	0.6	5.56	0.35	4	Sigma non-opioid intracellular receptor 1 OS=Mus musculus GN=Sigmar1 PE=1 SV=1
1077	1	Sprot	SYJ2B_MOUSE	89	15805	5	1.09	5.87	0.4	4	Synaptojanin-2-binding protein OS=Mus musculus GN=Synj2bp PE=1 SV=1
1237	1	Sprot	TM147_MOUSE	64	25318	4	0.6	7.64	0.22	4	Transmembrane protein 147 OS=Mus musculus GN=Tmem147 PE=2 SV=1
71	9	Sprot	RAB3D_MOUSE	584	24401	25	1.07	4.76	0.39	3	Ras-related protein Rab-3D OS=Mus musculus GN=Rab3d PE=1 SV=1
171	1	Sprot	ATPG_MOUSE	1059	32865	41	2.25	9.06	0.7	3	ATP synthase subunit gamma, mitochondrial OS=Mus musculus GN=Atp5c1 PE=1 SV=1
337	1	Sprot	ROMO1_MOUSE	560	8177	12	2.91	9.58	0.97	3	Reactive oxygen species modulator 1 OS=Mus musculus GN=Romo1 PE=2 SV=1
424	1	Sprot	TM14C_MOUSE	448	11634	14	1.68	9.7	0.92	3	Transmembrane protein 14C OS=Mus musculus GN=Tmem14c PE=1 SV=1
572	1	Sprot	REEP5_RAT	287	21417	18	2.96	8.26	0.37	3	Receptor expression-enhancing protein 5 OS=Rattus norvegicus GN=Reep5 PE=1 SV=1
603	1	Sprot	RAC1_MOUSE	260	21436	18	2	8.77	0.48	3	Ras-related C3 botulinum toxin substrate 1 OS=Mus musculus GN=Rac1 PE=1 SV=1
679	1	Sprot	MIC26_MOUSE	212	22590	8	0.48	9.28	0.36	3	MICOS complex subunit Mic26 OS=Mus musculus GN=Apoo PE=1 SV=2
722	1	Sprot	LAMP2_MOUSE	191	45652	11	0.22	7.05	0.1	3	Lysosome-associated membrane glycoprotein 2 OS=Mus musculus GN=Lamp2 PE=2 SV=2
847	1	Sprot	RUXG_MOUSE	143	8490	6	1.71	8.98	0.39	3	Small nuclear ribonucleoprotein G OS=Mus musculus GN=Snrpg PE=1 SV=1
882	1	Sprot	COA3_MOUSE	136	11979	5	1.05	9.86	0.44	3	Cytochrome c oxidase assembly factor 3 homolog, mitochondrial OS=Mus musculus GN=Coa3 PE=3 SV=1
916	1	Sprot	PRDX3_MOUSE	124	28109	4	0.37	7.15	0.24	3	Thioredoxin-dependent peroxide reductase, mitochondrial OS=Mus musculus GN=Prdx3 PE=1 SV=1
918	1	Sprot	CB047_RAT	123	33069	6	0.31	9.2	0.21	3	Uncharacterized protein C2orf47 homolog, mitochondrial OS=Rattus norvegicus PE=2 SV=1
935	1	Sprot	CEPT1_MOUSE	119	46404	7	0.21	8.43	0.13	3	Choline/ethanolaminephosphotransferase 1 OS=Mus musculus GN=Cept1 PE=2 SV=1
995	1	Sprot	RT30_MOUSE	107	49908	5	0.2	9.45	0.17	3	28S ribosomal protein S30, mitochondrial OS=Mus musculus GN=Mrps30 PE=2 SV=1
1024	1	Sprot	TPC_MOUSE	100	35595	5	0.29	9.31	0.23	3	Mitochondrial thiamine pyrophosphate carrier OS=Mus musculus GN=Slc25a19 PE=2 SV=1
1043	1	Sprot	AMFR_MOUSE	96	73058	5	0.13	6.01	0.14	3	E3 ubiquitin-protein ligase AMFR OS=Mus musculus GN=Amfr PE=1 SV=2
1084	1	Sprot	SC23B_MOUSE	88	86382	6	0.11	6.51	0.1	3	Protein transport protein Sec23B OS=Mus musculus GN=Sec23b PE=1 SV=1
1101	1	Sprot	UB2G2_MOUSE	84	18554	4	0.61	4.62	0.46	3	Ubiquitin-conjugating enzyme E2 G2 OS=Mus musculus GN=Ube2g2 PE=1 SV=1
1108	1	Sprot	TOM7_MOUSE	82	6173	7	4.78	10.16	0.75	3	Mitochondrial import receptor subunit TOM7 homolog OS=Mus musculus GN=Tomm7 PE=3 SV=1
1301	1	Sprot	HACD2_MOUSE	57	28384	5	0.37	9.59	0.24	3	Very-long-chain (3R)-3-hydroxyacyl-CoA dehydratase 2 OS=Mus musculus GN=Hacd2 PE=2 SV=1
1577	1	Sprot	RNFT1_MOUSE	34	45247	3	0.22	8.5	0.12	3	RING finger and transmembrane domain-containing protein 1 OS=Mus musculus GN=Rnft1 PE=2 SV=1
385	1	Sprot	ATPK_MOUSE	491	10337	20	2.01	9.95	0.44	2	ATP synthase subunit f, mitochondrial OS=Mus musculus GN=Atp5j2 PE=1 SV=3
530	1	Sprot	ATP5L_MOUSE	320	11417	16	1.12	9.74	0.53	2	ATP synthase subunit g, mitochondrial OS=Mus musculus GN=Atp5l PE=1 SV=1
611	1	Sprot	CISD2_MOUSE	253	15232	6	0.47	9.57	0.36	2	CDGSH iron-sulfur domain-containing protein 2 OS=Mus musculus GN=Cisd2 PE=1 SV=1
613	1	Sprot	UBAC2_MOUSE	252	39031	7	0.17	9.53	0.2	2	Ubiquitin-associated domain-containing protein 2 OS=Mus musculus GN=Ubac2 PE=2 SV=1
670	1	Sprot	QCR9_MOUSE	218	7441	13	1.11	9.16	0.52	2	Cytochrome b-c1 complex subunit 9 OS=Mus musculus GN=Uqcr10 PE=1 SV=1
725	1	Sprot	COX7R_MOUSE	190	12391	7	0.59	9.61	0.63	2	Cytochrome c oxidase subunit 7A-related protein, mitochondrial OS=Mus musculus GN=Cox7a2l PE=1 SV=1
756	1	Sprot	LDLR_MOUSE	175	94885	3	0.07	4.82	0.09	2	Low-density lipoprotein receptor OS=Mus musculus GN=Ldlr PE=1 SV=2
761	1	Sprot	TSN13_MOUSE	174	22205	4	0.3	8.76	0.26	2	Tetraspanin-13 OS=Mus musculus GN=Tspan13 PE=2 SV=1
793	1	Sprot	RB22A_MOUSE	162	21788	5	0.31	8.33	0.34	2	Ras-related protein Rab-22A OS=Mus musculus GN=Rab22a PE=1 SV=2
813	1	Sprot	EMC10_MOUSE	156	27036	4	0.24	5.65	0.26	2	ER membrane protein complex subunit 10 OS=Mus musculus GN=Emc10 PE=2 SV=2
822	1	Sprot	RM23_MOUSE	149	17111	4	0.41	9.77	0.37	2	39S ribosomal protein L23, mitochondrial OS=Mus musculus GN=Mrpl23 PE=2 SV=1
829	1	Sprot	YIF1A_MOUSE	148	32114	4	0.2	9.11	0.16	2	Protein YIF1A OS=Mus musculus GN=Yif1a PE=2 SV=1
864	1	Sprot	TIGAR_MOUSE	140	29172	5	0.23	8.45	0.23	2	Fructose-2,6-bisphosphatase TIGAR OS=Mus musculus GN=Tigar PE=1 SV=1
885	1	Sprot	PP1A_MOUSE	134	37516	6	0.17	5.94	0.24	2	Serine/threonine-protein phosphatase PP1-alpha catalytic subunit OS=Mus musculus GN=Ppp1ca PE=1 SV=1
923	1	Sprot	NDUB4_MOUSE	122	15072	4	0.47	9.89	0.52	2	NADH dehydrogenase [ubiquinone] 1 beta subcomplex subunit 4 OS=Mus musculus GN=Ndufb4 PE=1 SV=3
966	1	Sprot	SYPL1_MOUSE	113	28881	8	0.36	9.01	0.17	2	Synaptophysin-like protein 1 OS=Mus musculus GN=Sypl1 PE=1 SV=2
1019	1	Sprot	CAHM2_MOUSE	101	35800	4	0.18	8.59	0.23	2	Calcium homeostasis modulator protein 2 OS=Mus musculus GN=Calhm2 PE=2 SV=1
1085	1	Sprot	NU5M_MOUSE	87	68429	3	0.09	9.15	0.12	2	NADH-ubiquinone oxidoreductase chain 5 OS=Mus musculus GN=Mtnd5 PE=3 SV=3
1090	1	Sprot	GALNS_MOUSE	86	57637	2	0.11	6.05	0.15	2	N-acetylgalactosamine-6-sulfatase OS=Mus musculus GN=Galns PE=2 SV=2
1098	1	Sprot	CSK21_MOUSE	84	45105	7	0.14	7.29	0.16	2	Casein kinase II subunit alpha OS=Mus musculus GN=Csnk2a1 PE=1 SV=2
1160	1	Sprot	ALG8_MOUSE	74	59496	3	0.11	9.21	0.09	2	Probable dolichyl pyrophosphate Glc1Man9GlcNAc2 alpha-1,3-glucosyltransferase OS=Mus musculus GN=Alg8 PE=2 SV=2
1176	1	Sprot	ODPX_MOUSE	72	53965	3	0.12	7.63	0.12	2	Pyruvate dehydrogenase protein X component, mitochondrial OS=Mus musculus GN=Pdhx PE=1 SV=1
1200	1	Sprot	LS14B_MOUSE	69	42284	3	0.15	9.63	0.17	2	Protein LSM14 homolog B OS=Mus musculus GN=Lsm14b PE=2 SV=3
1206	1	Sprot	GDE1_MOUSE	69	37605	2	0.17	6.41	0.22	2	Glycerophosphodiester phosphodiesterase 1 OS=Mus musculus GN=Gde1 PE=2 SV=1
1215	1	Sprot	VATF_MOUSE	67	13362	2	0.54	5.52	0.54	2	V-type proton ATPase subunit F OS=Mus musculus GN=Atp6v1f PE=1 SV=2
1244	1	Sprot	SCPDL_MOUSE	63	47099	2	0.14	8.86	0.2	2	Saccharopine dehydrogenase-like oxidoreductase OS=Mus musculus GN=Sccpdh PE=2 SV=1
1245	1	Sprot	CBR4_MOUSE	63	25398	2	0.26	9.71	0.33	2	Carbonyl reductase family member 4 OS=Mus musculus GN=Cbr4 PE=1 SV=2
1282	1	Sprot	GP180_MOUSE	59	48943	3	0.13	7.94	0.21	2	Integral membrane protein GPR180 OS=Mus musculus GN=Gpr180 PE=2 SV=1
1308	1	Sprot	CETN3_MOUSE	56	19507	2	0.35	4.65	0.35	2	Centrin-3 OS=Mus musculus GN=Cetn3 PE=2 SV=1
1362	1	Sprot	CCAR2_MOUSE	50	102938	3	0.06	5.15	0.06	2	Cell cycle and apoptosis regulator protein 2 OS=Mus musculus GN=Ccar2 PE=1 SV=2
1367	1	Sprot	RBBP7_MOUSE	50	47760	2	0.13	4.89	0.13	2	Histone-binding protein RBBP7 OS=Mus musculus GN=Rbbp7 PE=1 SV=1
1371	1	Sprot	RIOK2_MOUSE	49	62451	2	0.1	6	0.11	2	Serine/threonine-protein kinase RIO2 OS=Mus musculus GN=Riok2 PE=2 SV=1
1389	1	Sprot	PRAF1_MOUSE	48	20606	2	0.33	7.74	0.24	2	Prenylated Rab acceptor protein 1 OS=Mus musculus GN=Rabac1 PE=1 SV=1
1414	1	Sprot	EIF3K_MOUSE	46	25070	2	0.27	4.81	0.25	2	Eukaryotic translation initiation factor 3 subunit K OS=Mus musculus GN=Eif3k PE=1 SV=1
1418	1	Sprot	GPHR_CRIGR	45	52703	3	0.12	9.35	0.21	2	Golgi pH regulator OS=Cricetulus griseus GN=GPR89 PE=2 SV=1
1472	1	Sprot	TPIS_MOUSE	42	32171	2	0.2	5.56	0.26	2	Triosephosphate isomerase OS=Mus musculus GN=Tpi1 PE=1 SV=4
1574	1	Sprot	ZN771_MOUSE	34	35744	2	0.18	9.17	0.18	2	Zinc finger protein 771 OS=Mus musculus GN=Znf771 PE=2 SV=1
1594	1	Sprot	NGBR_MOUSE	33	33464	2	0.2	8.62	0.23	2	Dehydrodolichyl diphosphate syntase complex subunit Nus1 OS=Mus musculus GN=Nus1 PE=2 SV=1
1686	1	Sprot	ALG9_MOUSE	29	69516	2	0.09	9.12	0.13	2	Alpha-1,2-mannosyltransferase ALG9 OS=Mus musculus GN=Alg9 PE=2 SV=1
1718	1	Sprot	IFRD1_MOUSE	28	49903	2	0.13	6.81	0.12	2	Interferon-related developmental regulator 1 OS=Mus musculus GN=Ifrd1 PE=2 SV=2
1857	1	Sprot	ERLEC_MOUSE	20	54871	2	0.12	5.85	0.15	2	Endoplasmic reticulum lectin 1 OS=Mus musculus GN=Erlec1 PE=2 SV=1
173	5	Sprot	KRT35_MOUSE	112	50497	9	0.27	4.9	0.16	1	Keratin, type I cuticular Ha5 OS=Mus musculus GN=Krt35 PE=2 SV=1
173	6	Sprot	K1H2_MOUSE	59	46392	5	0.14	4.75	0.18	1	Keratin, type I cuticular Ha2 OS=Mus musculus GN=Krt32 PE=2 SV=2
238	5	Sprot	K2C79_MOUSE	390	57517	17	0.23	7.55	0.19	1	Keratin, type II cytoskeletal 79 OS=Mus musculus GN=Krt79 PE=2 SV=2
348	1	Sprot	RS15_MESAU	549	17029	10	0.41	10.39	0.44	1	40S ribosomal protein S15 OS=Mesocricetus auratus GN=RPS15 PE=2 SV=2
418	3	Sprot	H11_MOUSE	189	21772	8	0.72	10.93	0.34	1	Histone H1.1 OS=Mus musculus GN=Hist1h1a PE=1 SV=2
858	1	Sprot	TMEM9_MOUSE	141	20619	2	0.15	6.51	0.31	1	Transmembrane protein 9 OS=Mus musculus GN=Tmem9 PE=2 SV=1
897	1	Sprot	S2538_MOUSE	129	35367	3	0.09	9.67	0.21	1	Solute carrier family 25 member 38 OS=Mus musculus GN=Slc25a38 PE=2 SV=1
931	1	Sprot	TM109_MOUSE	121	26289	3	0.12	9.9	0.14	1	Transmembrane protein 109 OS=Mus musculus GN=Tmem109 PE=1 SV=2
1051	1	Sprot	NDKB_MOUSE	94	17352	5	1.33	6.97	0.67	1	Nucleoside diphosphate kinase B OS=Mus musculus GN=Nme2 PE=1 SV=1
1056	1	Sprot	C2C2L_MOUSE	93	76282	3	0.04	6.8	0.08	1	C2 domain-containing protein 2-like OS=Mus musculus GN=C2cd2l PE=1 SV=3
1087	1	Sprot	CNO10_MOUSE	87	81766	2	0.04	7.76	0.05	1	CCR4-NOT transcription complex subunit 10 OS=Mus musculus GN=Cnot10 PE=2 SV=1
1118	1	Sprot	GHC1_MOUSE	80	34648	3	0.09	9.26	0.23	1	Mitochondrial glutamate carrier 1 OS=Mus musculus GN=Slc25a22 PE=1 SV=1
1126	1	Sprot	RM09_MOUSE	78	30225	2	0.1	10.09	0.2	1	39S ribosomal protein L9, mitochondrial OS=Mus musculus GN=Mrpl9 PE=2 SV=2
1145	1	Sprot	PPAL_RAT	76	48288	2	0.06	6.16	0.18	1	Lysosomal acid phosphatase OS=Rattus norvegicus GN=Acp2 PE=1 SV=1
1262	1	Sprot	BOP1_RAT	60	82588	2	0.04	6	0.09	1	Ribosome biogenesis protein BOP1 OS=Rattus norvegicus GN=Bop1 PE=2 SV=1
1274	1	Sprot	SERC3_MOUSE	59	52588	2	0.06	6.95	0.11	1	Serine incorporator 3 OS=Mus musculus GN=Serinc3 PE=1 SV=2
1309	1	Sprot	PEX12_RAT	56	40655	2	0.08	9.03	0.18	1	Peroxisome assembly protein 12 OS=Rattus norvegicus GN=Pex12 PE=2 SV=1
1336	1	Sprot	AATF_RAT	52	59461	3	0.05	4.74	0.11	1	Protein AATF OS=Rattus norvegicus GN=Aatf PE=1 SV=1
1360	1	Sprot	ODBB_MOUSE	50	42853	2	0.07	6.27	0.17	1	2-oxoisovalerate dehydrogenase subunit beta, mitochondrial OS=Mus musculus GN=Bckdhb PE=1 SV=2
1388	1	Sprot	ARPC3_MOUSE	48	20511	4	0.15	8.78	0.26	1	Actin-related protein 2/3 complex subunit 3 OS=Mus musculus GN=Arpc3 PE=1 SV=3
1401	1	Sprot	GBG12_MOUSE	47	7992	2	0.42	9.14	0.71	1	Guanine nucleotide-binding protein G(I)/G(S)/G(O) subunit gamma-12 OS=Mus musculus GN=Gng12 PE=1 SV=3
1441	1	Sprot	ODB2_MOUSE	44	53213	2	0.06	8.78	0.14	1	Lipoamide acyltransferase component of branched-chain alpha-keto acid dehydrogenase complex, mitochondrial OS=Mus musculus GN=Dbt PE=1 SV=2
1482	1	Sprot	SRS10_MOUSE	41	31282	3	0.1	11.26	0.19	1	Serine/arginine-rich splicing factor 10 OS=Mus musculus GN=Srsf10 PE=1 SV=2
1511	1	Sprot	KITH_MOUSE	39	25759	2	0.12	8.87	0.28	1	Thymidine kinase, cytosolic OS=Mus musculus GN=Tk1 PE=2 SV=3
1553	1	Sprot	ABCBA_MOUSE	35	77140	2	0.04	9.64	0.12	1	ATP-binding cassette sub-family B member 10, mitochondrial OS=Mus musculus GN=Abcb10 PE=1 SV=1
1751	1	Sprot	CNEP1_MOUSE	26	28373	2	0.11	9.78	0.16	1	CTD nuclear envelope phosphatase 1 OS=Mus musculus GN=Ctdnep1 PE=2 SV=2
1831	1	Sprot	TM129_MOUSE	21	40601	2	0.08	6.69	0.17	1	E3 ubiquitin-protein ligase TM129 OS=Mus musculus GN=Tmem129 PE=2 SV=1
5	1	Sprot	TBB5_CRIGR	4768	49639	177	10.25	4.78	0.79	4	Tubulin beta-5 chain OS=Cricetulus griseus GN=TUBB5 PE=1 SV=1
257	1	Sprot	ERD22_MOUSE	728	24438	23	1.33	8.86	0.42	4	ER lumen protein-retaining receptor 2 OS=Mus musculus GN=Kdelr2 PE=2 SV=1
428	1	Sprot	TI17B_MOUSE	442	18340	15	0.9	9.21	0.44	4	Mitochondrial import inner membrane translocase subunit Tim17-B OS=Mus musculus GN=Timm17b PE=2 SV=1
257	3	Sprot	ERD23_MOUSE	243	25094	8	0.6	9.14	0.22	3	ER lumen protein-retaining receptor 3 OS=Mus musculus GN=Kdelr3 PE=2 SV=1
357	2	Sprot	HNRPD_MOUSE	80	38330	5	0.26	7.62	0.12	3	Heterogeneous nuclear ribonucleoprotein D0 OS=Mus musculus GN=Hnrnpd PE=1 SV=2
437	1	Sprot	MPU1_MOUSE	431	26480	15	0.4	8.97	0.23	3	Mannose-P-dolichol utilization defect 1 protein OS=Mus musculus GN=Mpdu1 PE=2 SV=1
511	1	Sprot	SATT_MOUSE	338	56026	11	0.17	5.61	0.12	3	Neutral amino acid transporter A OS=Mus musculus GN=Slc1a4 PE=1 SV=1
683	1	Sprot	RHBL4_MOUSE	208	35753	6	0.28	9.25	0.19	3	Rhomboid-related protein 4 OS=Mus musculus GN=Rhbdd1 PE=1 SV=1
709	1	Sprot	BST2_MOUSE	194	19140	6	0.59	6.82	0.17	3	Bone marrow stromal antigen 2 OS=Mus musculus GN=Bst2 PE=1 SV=1
711	1	Sprot	G6PC3_MOUSE	194	38756	5	0.26	8.42	0.21	3	Glucose-6-phosphatase 3 OS=Mus musculus GN=G6pc3 PE=1 SV=1
750	1	Sprot	RL38_MOUSE	179	8199	9	1.78	10.1	0.36	3	60S ribosomal protein L38 OS=Mus musculus GN=Rpl38 PE=3 SV=3
790	1	Sprot	IFM3_MOUSE	162	14945	6	1.17	6.89	0.36	3	Interferon-induced transmembrane protein 3 OS=Mus musculus GN=Ifitm3 PE=1 SV=1
828	1	Sprot	NU4M_MOUSE	148	51847	6	0.26	9.42	0.15	3	NADH-ubiquinone oxidoreductase chain 4 OS=Mus musculus GN=Mtnd4 PE=1 SV=1
895	1	Sprot	PSB9_MOUSE	131	23382	3	0.46	5.11	0.2	3	Proteasome subunit beta type-9 OS=Mus musculus GN=Psmb9 PE=1 SV=1
911	1	Sprot	ALG3_MOUSE	124	50153	6	0.2	9.37	0.09	3	Dol-P-Man:Man(5)GlcNAc(2)-PP-Dol alpha-1,3-mannosyltransferase OS=Mus musculus GN=Alg3 PE=2 SV=2
926	1	Sprot	ARL1_MOUSE	122	20398	4	0.54	5.63	0.19	3	ADP-ribosylation factor-like protein 1 OS=Mus musculus GN=Arl1 PE=2 SV=1
929	1	Sprot	NDUS8_MOUSE	121	24023	3	0.45	5.89	0.23	3	NADH dehydrogenase [ubiquinone] iron-sulfur protein 8, mitochondrial OS=Mus musculus GN=Ndufs8 PE=1 SV=1
978	1	Sprot	RS28_MOUSE	110	7836	3	1.89	10.7	0.43	3	40S ribosomal protein S28 OS=Mus musculus GN=Rps28 PE=3 SV=1
1202	1	Sprot	D39U1_MOUSE	69	32974	3	0.31	9.07	0.17	3	Epimerase family protein SDR39U1 OS=Mus musculus GN=Sdr39u1 PE=2 SV=1
1224	1	Sprot	PGAM1_MOUSE	66	28814	3	0.36	6.67	0.22	3	Phosphoglycerate mutase 1 OS=Mus musculus GN=Pgam1 PE=1 SV=3
1287	1	Sprot	STX4_MOUSE	58	34144	5	0.3	5.84	0.17	3	Syntaxin-4 OS=Mus musculus GN=Stx4 PE=1 SV=1
1593	1	Sprot	RAB9A_MOUSE	33	22895	3	0.47	5.43	0.29	3	Ras-related protein Rab-9A OS=Mus musculus GN=Rab9a PE=1 SV=1
124	4	Sprot	H2AV_MOUSE	352	13501	19	1.35	10.58	0.45	2	Histone H2A.V OS=Mus musculus GN=H2afv PE=1 SV=3
418	1	Sprot	H14_MOUSE	453	21964	22	3.37	11.1	0.46	2	Histone H1.4 OS=Mus musculus GN=Hist1h1e PE=1 SV=2
529	1	Sprot	IR3IP_MOUSE	322	9011	4	0.87	7.96	0.43	2	Immediate early response 3-interacting protein 1 OS=Mus musculus GN=Ier3ip1 PE=3 SV=1
560	1	Sprot	SSRG_MOUSE	294	21051	7	0.32	9.61	0.18	2	Translocon-associated protein subunit gamma OS=Mus musculus GN=Ssr3 PE=1 SV=1
567	1	Sprot	CDS2_MOUSE	288	51280	7	0.12	6.6	0.14	2	Phosphatidate cytidylyltransferase 2 OS=Mus musculus GN=Cds2 PE=1 SV=1
580	1	Sprot	RU2A_MOUSE	278	28340	6	0.23	8.72	0.18	2	U2 small nuclear ribonucleoprotein A' OS=Mus musculus GN=Snrpa1 PE=1 SV=2
661	2	Sprot	CP4F5_RAT	180	60642	8	0.16	6.72	0.18	2	Cytochrome P450 4F5 OS=Rattus norvegicus GN=Cyp4f5 PE=2 SV=1
772	1	Sprot	DEGS1_MOUSE	170	38216	6	0.17	7.33	0.16	2	Sphingolipid delta(4)-desaturase DES1 OS=Mus musculus GN=Degs1 PE=2 SV=1
867	1	Sprot	GNA1_MOUSE	139	20778	5	0.33	7.59	0.26	2	Glucosamine 6-phosphate N-acetyltransferase OS=Mus musculus GN=Gnpnat1 PE=2 SV=1
880	1	Sprot	MIC13_MOUSE	136	13365	5	0.54	8.68	0.59	2	MICOS complex subunit MIC13 OS=Mus musculus GN=Mic13 PE=3 SV=1
896	1	Sprot	SNR40_MOUSE	130	39251	5	0.16	8.34	0.19	2	U5 small nuclear ribonucleoprotein 40 kDa protein OS=Mus musculus GN=Snrnp40 PE=2 SV=1
925	1	Sprot	EXD2_MOUSE	122	56749	3	0.11	8.44	0.1	2	Exonuclease 3'-5' domain-containing protein 2 OS=Mus musculus GN=Exd2 PE=2 SV=1
927	1	Sprot	CHCH2_MOUSE	122	15651	7	0.45	9.78	0.32	2	Coiled-coil-helix-coiled-coil-helix domain-containing protein 2 OS=Mus musculus GN=Chchd2 PE=2 SV=1
928	1	Sprot	NH2L1_MOUSE	121	14165	2	0.5	8.72	0.43	2	NHP2-like protein 1 OS=Mus musculus GN=Nhp2l1 PE=1 SV=4
988	1	Sprot	S35B1_MOUSE	107	35859	8	0.18	9.44	0.15	2	Solute carrier family 35 member B1 OS=Mus musculus GN=Slc35b1 PE=2 SV=1
990	1	Sprot	DHSD_RAT	107	16965	3	0.41	9.42	0.21	2	Succinate dehydrogenase [ubiquinone] cytochrome b small subunit, mitochondrial OS=Rattus norvegicus GN=Sdhd PE=2 SV=1
1011	1	Sprot	VKORL_MOUSE	103	19766	6	0.35	9.14	0.2	2	Vitamin K epoxide reductase complex subunit 1-like protein 1 OS=Mus musculus GN=Vkorc1l1 PE=1 SV=1
1038	1	Sprot	RUXE_MOUSE	97	10797	8	1.21	9.46	0.68	2	Small nuclear ribonucleoprotein E OS=Mus musculus GN=Snrpe PE=3 SV=1
1062	1	Sprot	MMGT1_MOUSE	92	14668	3	0.49	9.2	0.47	2	Membrane magnesium transporter 1 OS=Mus musculus GN=Mmgt1 PE=2 SV=1
1109	1	Sprot	LEUK_MOUSE	82	40014	2	0.16	4.9	0.12	2	Leukosialin OS=Mus musculus GN=Spn PE=1 SV=1
1143	1	Sprot	GDIR1_MOUSE	76	23393	2	0.29	5.12	0.24	2	Rho GDP-dissociation inhibitor 1 OS=Mus musculus GN=Arhgdia PE=1 SV=3
1156	1	Sprot	CDV3_MOUSE	74	29711	2	0.22	5.84	0.27	2	Protein CDV3 OS=Mus musculus GN=Cdv3 PE=1 SV=2
1164	1	Sprot	BI1_RAT	73	26446	3	0.25	9.03	0.32	2	Bax inhibitor 1 OS=Rattus norvegicus GN=Tmbim6 PE=2 SV=2
1167	1	Sprot	RS30_CRIGR	73	6644	7	1.28	12.15	0.34	2	40S ribosomal protein S30 OS=Cricetulus griseus GN=FAU PE=3 SV=1
1198	1	Sprot	UBE2S_MOUSE	69	24168	2	0.28	7.74	0.35	2	Ubiquitin-conjugating enzyme E2 S OS=Mus musculus GN=Ube2s PE=2 SV=1
1222	1	Sprot	ARFRP_MOUSE	66	22644	3	0.3	6.17	0.23	2	ADP-ribosylation factor-related protein 1 OS=Mus musculus GN=Arfrp1 PE=2 SV=2
1234	1	Sprot	SNP23_MOUSE	64	23246	2	0.29	4.88	0.3	2	Synaptosomal-associated protein 23 OS=Mus musculus GN=Snap23 PE=1 SV=1
1370	1	Sprot	SODC_MOUSE	49	15933	2	0.44	6.02	0.29	2	Superoxide dismutase [Cu-Zn] OS=Mus musculus GN=Sod1 PE=1 SV=2
1398	1	Sprot	LLPH_MOUSE	47	15381	2	0.46	10.36	0.32	2	Protein LLP homolog OS=Mus musculus GN=Llph PE=2 SV=1
1475	1	Sprot	RS29_MOUSE	41	6672	2	1.28	10.17	0.66	2	40S ribosomal protein S29 OS=Mus musculus GN=Rps29 PE=3 SV=2
1493	1	Sprot	KCY_MOUSE	40	22151	2	0.3	5.68	0.17	2	UMP-CMP kinase OS=Mus musculus GN=Cmpk1 PE=1 SV=1
1640	1	Sprot	YKT6_MOUSE	31	22300	2	0.3	5.97	0.27	2	Synaptobrevin homolog YKT6 OS=Mus musculus GN=Ykt6 PE=2 SV=1
1643	1	Sprot	TM55B_MOUSE	31	30027	2	0.22	9.17	0.21	2	Type 1 phosphatidylinositol 4,5-bisphosphate 4-phosphatase OS=Mus musculus GN=Tmem55b PE=1 SV=1
1691	1	Sprot	STRAP_MOUSE	29	38418	2	0.17	4.99	0.12	2	Serine-threonine kinase receptor-associated protein OS=Mus musculus GN=Strap PE=1 SV=2
1741	1	Sprot	RN121_MOUSE	27	37961	3	0.17	6.6	0.12	2	RING finger protein 121 OS=Mus musculus GN=Rnf121 PE=2 SV=1
5	4	Sprot	TBB3_MOUSE	2329	50386	94	2.71	4.82	0.44	1	Tubulin beta-3 chain OS=Mus musculus GN=Tubb3 PE=1 SV=1
15	4	Sprot	TBAL3_MOUSE	229	49956	17	0.43	5.37	0.15	1	Tubulin alpha chain-like 3 OS=Mus musculus GN=Tubal3 PE=2 SV=2
84	4	Sprot	HES6_MOUSE	38	24439	3	0.13	5.19	0.15	1	Transcription cofactor HES-6 OS=Mus musculus GN=Hes6 PE=1 SV=1
171	2	Sprot	ATPG_RAT	861	30172	32	1.68	8.87	0.63	1	ATP synthase subunit gamma, mitochondrial OS=Rattus norvegicus GN=Atp5c1 PE=1 SV=2
238	8	Sprot	KRT83_MOUSE	149	54594	10	0.47	5.85	0.32	1	Keratin, type II cuticular Hb3 OS=Mus musculus GN=Krt83 PE=2 SV=2
238	9	Sprot	KRT81_MOUSE	125	52829	9	0.41	5.63	0.31	1	Keratin, type II cuticular Hb1 OS=Mus musculus GN=Krt81 PE=2 SV=2
289	2	Sprot	HNRH1_MOUSE	572	49168	18	0.36	5.89	0.32	1	Heterogeneous nuclear ribonucleoprotein H OS=Mus musculus GN=Hnrnph1 PE=1 SV=3
289	3	Sprot	HNRH2_MOUSE	444	49248	14	0.28	5.89	0.27	1	Heterogeneous nuclear ribonucleoprotein H2 OS=Mus musculus GN=Hnrnph2 PE=2 SV=1
396	2	Sprot	NMT2_MOUSE	195	60446	6	0.1	7.65	0.11	1	Glycylpeptide N-tetradecanoyltransferase 2 OS=Mus musculus GN=Nmt2 PE=2 SV=1
418	2	Sprot	H14_RAT	353	21974	19	2.82	11.1	0.48	1	Histone H1.4 OS=Rattus norvegicus GN=Hist1h1e PE=1 SV=3
422	2	Sprot	NDUS1_RAT	293	79362	11	0.41	5.65	0.37	1	NADH-ubiquinone oxidoreductase 75 kDa subunit, mitochondrial OS=Rattus norvegicus GN=Ndufs1 PE=1 SV=1
446	2	Sprot	FYN_MOUSE	175	60636	11	0.22	6.23	0.13	1	Tyrosine-protein kinase Fyn OS=Mus musculus GN=Fyn PE=1 SV=4
446	4	Sprot	LYN_MOUSE	121	58775	8	0.17	6.75	0.15	1	Tyrosine-protein kinase Lyn OS=Mus musculus GN=Lyn PE=1 SV=4
558	1	Sprot	C1QBP_RAT	295	30978	6	0.33	4.77	0.39	1	Complement component 1 Q subcomponent-binding protein, mitochondrial OS=Rattus norvegicus GN=C1qbp PE=1 SV=2
602	1	Sprot	CRLS1_MOUSE	260	32481	4	0.1	9.9	0.14	1	Cardiolipin synthase (CMP-forming) OS=Mus musculus GN=Crls1 PE=2 SV=1
623	1	Sprot	FMR1N_MOUSE	246	27000	4	0.25	10.12	0.26	1	Fragile X mental retardation 1 neighbor protein OS=Mus musculus GN=Fmr1nb PE=2 SV=1
661	3	Sprot	CP4F4_RAT	165	60011	7	0.16	6.97	0.16	1	Cytochrome P450 4F4 OS=Rattus norvegicus GN=Cyp4f4 PE=2 SV=1
874	1	Sprot	RT26_MOUSE	137	23430	4	0.13	9.97	0.25	1	28S ribosomal protein S26, mitochondrial OS=Mus musculus GN=Mrps26 PE=1 SV=1
898	1	Sprot	DJB11_MOUSE	129	40530	2	0.08	5.92	0.16	1	DnaJ homolog subfamily B member 11 OS=Mus musculus GN=Dnajb11 PE=1 SV=1
971	1	Sprot	SSBP_MOUSE	111	17308	4	0.18	9.93	0.33	1	Single-stranded DNA-binding protein, mitochondrial OS=Mus musculus GN=Ssbp1 PE=1 SV=1
997	1	Sprot	NF2IP_MOUSE	106	45093	2	0.07	6.25	0.11	1	NFATC2-interacting protein OS=Mus musculus GN=Nfatc2ip PE=1 SV=1
1067	1	Sprot	AHSA1_MOUSE	90	38093	3	0.08	5.41	0.17	1	Activator of 90 kDa heat shock protein ATPase homolog 1 OS=Mus musculus GN=Ahsa1 PE=2 SV=2
1148	1	Sprot	ITM2C_RAT	75	30461	2	0.1	8.83	0.18	1	Integral membrane protein 2C OS=Rattus norvegicus GN=Itm2c PE=2 SV=1
1191	1	Sprot	ATG9A_RAT	71	94428	2	0.03	6.17	0.06	1	Autophagy-related protein 9A OS=Rattus norvegicus GN=Atg9a PE=2 SV=1
1255	1	Sprot	NDUB9_MOUSE	61	21970	2	0.14	7.67	0.34	1	NADH dehydrogenase [ubiquinone] 1 beta subcomplex subunit 9 OS=Mus musculus GN=Ndufb9 PE=1 SV=3
1314	1	Sprot	CN166_MOUSE	56	28135	2	0.11	6.4	0.16	1	UPF0568 protein C14orf166 homolog OS=Mus musculus PE=2 SV=1
1326	1	Sprot	HERP1_MOUSE	54	43880	2	0.07	5.32	0.17	1	Homocysteine-responsive endoplasmic reticulum-resident ubiquitin-like domain member 1 protein OS=Mus musculus GN=Herpud1 PE=2 SV=1
1332	1	Sprot	CD180_MOUSE	53	74255	4	0.04	5.55	0.11	1	CD180 antigen OS=Mus musculus GN=Cd180 PE=1 SV=2
1442	1	Sprot	PON2_MOUSE	44	39592	2	0.08	5.49	0.16	1	Serum paraoxonase/arylesterase 2 OS=Mus musculus GN=Pon2 PE=1 SV=2
1481	1	Sprot	ANM1_MOUSE	41	42408	2	0.07	5.24	0.15	1	Protein arginine N-methyltransferase 1 OS=Mus musculus GN=Prmt1 PE=1 SV=1
1547	1	Sprot	CC126_MOUSE	36	15580	2	0.21	10.18	0.31	1	Coiled-coil domain-containing protein 126 OS=Mus musculus GN=Ccdc126 PE=2 SV=1
1599	1	Sprot	P3H2_MOUSE	33	80104	2	0.04	5.57	0.07	1	Prolyl 3-hydroxylase 2 OS=Mus musculus GN=Leprel1 PE=2 SV=1
1613	1	Sprot	SC5A5_RAT	32	65154	2	0.05	6.87	0.11	1	Sodium/iodide cotransporter OS=Rattus norvegicus GN=Slc5a5 PE=2 SV=1
1647	1	Sprot	HSDL1_MOUSE	31	36844	2	0.08	8.73	0.18	1	Inactive hydroxysteroid dehydrogenase-like protein 1 OS=Mus musculus GN=Hsdl1 PE=2 SV=1
1741	2	Sprot	SPIT4_MOUSE	29	18315	2	0.17	9.6	0.15	1	Kunitz-type protease inhibitor 4 OS=Mus musculus GN=Spint4 PE=2 SV=1
5	2	Sprot	TBB4B_MOUSE	3980	49799	164	9.48	4.79	0.84	3	Tubulin beta-4B chain OS=Mus musculus GN=Tubb4b PE=1 SV=1
359	1	Sprot	HIG1A_MOUSE	524	10418	17	1.98	9.79	0.35	3	HIG1 domain family member 1A, mitochondrial OS=Mus musculus GN=Higd1a PE=2 SV=1
425	1	Sprot	RL36_RAT	448	12260	22	5.58	11.59	0.3	3	60S ribosomal protein L36 OS=Rattus norvegicus GN=Rpl36 PE=1 SV=2
431	1	Sprot	TOM22_MOUSE	437	15527	14	1.55	4.29	0.33	3	Mitochondrial import receptor subunit TOM22 homolog OS=Mus musculus GN=Tomm22 PE=2 SV=3
450	1	Sprot	CATB_MOUSE	406	37256	13	0.27	5.57	0.14	3	Cathepsin B OS=Mus musculus GN=Ctsb PE=1 SV=2
774	1	Sprot	ARM10_MOUSE	169	33290	5	0.31	8.15	0.12	3	Armadillo repeat-containing protein 10 OS=Mus musculus GN=Armc10 PE=1 SV=1
879	1	Sprot	PECR_MOUSE	136	32390	3	0.32	8.5	0.21	3	Peroxisomal trans-2-enoyl-CoA reductase OS=Mus musculus GN=Pecr PE=1 SV=1
1089	1	Sprot	F134A_MOUSE	86	57506	3	0.17	4.39	0.05	3	Protein FAM134A OS=Mus musculus GN=Fam134a PE=1 SV=2
1163	1	Sprot	NDUB6_MOUSE	73	15505	5	0.75	9.79	0.27	3	NADH dehydrogenase [ubiquinone] 1 beta subcomplex subunit 6 OS=Mus musculus GN=Ndufb6 PE=1 SV=3
1327	1	Sprot	SWET1_MOUSE	54	24633	5	0.43	8.9	0.12	3	Sugar transporter SWEET1 OS=Mus musculus GN=Slc50a1 PE=2 SV=1
1584	1	Sprot	YIPF4_MOUSE	33	27265	3	0.39	4.51	0.13	3	Protein YIPF4 OS=Mus musculus GN=Yipf4 PE=2 SV=1
34	2	Sprot	SFXN3_MOUSE	421	35384	16	0.29	9.58	0.21	2	Sideroflexin-3 OS=Mus musculus GN=Sfxn3 PE=1 SV=1
70	3	Sprot	RAB5B_MOUSE	267	23692	15	0.87	8.29	0.33	2	Ras-related protein Rab-5B OS=Mus musculus GN=Rab5b PE=1 SV=1
124	1	Sprot	H2A1C_RAT	1282	14097	75	2.43	11.05	0.58	2	Histone H2A type 1-C OS=Rattus norvegicus PE=1 SV=2
161	2	Sprot	S61A2_MOUSE	547	52214	31	0.78	8.31	0.29	2	Protein transport protein Sec61 subunit alpha isoform 2 OS=Mus musculus GN=Sec61a2 PE=2 SV=3
190	2	Sprot	RAP1B_MOUSE	808	20812	32	2.58	5.65	0.52	2	Ras-related protein Rap-1b OS=Mus musculus GN=Rap1b PE=2 SV=2
655	2	Sprot	LAT1_RAT	105	55867	12	0.38	8.18	0.25	2	Large neutral amino acids transporter small subunit 1 OS=Rattus norvegicus GN=Slc7a5 PE=1 SV=2
676	1	Sprot	REEP6_MOUSE	214	22190	4	0.3	6.82	0.19	2	Receptor expression-enhancing protein 6 OS=Mus musculus GN=Reep6 PE=1 SV=1
697	1	Sprot	S29A1_MOUSE	201	50159	8	0.13	8.68	0.09	2	Equilibrative nucleoside transporter 1 OS=Mus musculus GN=Slc29a1 PE=1 SV=3
806	2	Sprot	B4GT5_MOUSE	112	44786	14	0.14	7.74	0.1	2	Beta-1,4-galactosyltransferase 5 OS=Mus musculus GN=B4galt5 PE=2 SV=2
824	1	Sprot	MYADM_MOUSE	149	35261	3	0.18	8.69	0.11	2	Myeloid-associated differentiation marker OS=Mus musculus GN=Myadm PE=2 SV=2
832	1	Sprot	DJC15_MOUSE	147	15943	5	0.44	9.99	0.28	2	DnaJ homolog subfamily C member 15 OS=Mus musculus GN=Dnajc15 PE=1 SV=1
854	1	Sprot	VAMP3_MOUSE	142	11473	3	0.65	8.68	0.37	2	Vesicle-associated membrane protein 3 OS=Mus musculus GN=Vamp3 PE=1 SV=1
868	1	Sprot	PLP2_MOUSE	138	16597	4	0.42	6.69	0.21	2	Proteolipid protein 2 OS=Mus musculus GN=Plp2 PE=2 SV=1
940	1	Sprot	TSPO_MOUSE	118	18829	6	0.59	9.52	0.36	2	Translocator protein OS=Mus musculus GN=Tspo PE=1 SV=1
956	1	Sprot	B2L11_MOUSE	115	22053	5	0.31	6.1	0.15	2	Bcl-2-like protein 11 OS=Mus musculus GN=Bcl2l11 PE=1 SV=1
987	1	Sprot	NU1M_MOUSE	108	36035	4	0.18	6.42	0.09	2	NADH-ubiquinone oxidoreductase chain 1 OS=Mus musculus GN=Mtnd1 PE=1 SV=3
1017	1	Sprot	CHMP6_MOUSE	102	23401	3	0.29	5.4	0.17	2	Charged multivesicular body protein 6 OS=Mus musculus GN=Chmp6 PE=2 SV=2
1042	1	Sprot	VMA21_MOUSE	96	11358	2	0.66	6.56	0.31	2	Vacuolar ATPase assembly integral membrane protein Vma21 OS=Mus musculus GN=Vma21 PE=1 SV=1
1104	1	Sprot	T126A_MOUSE	83	21526	3	0.31	9.45	0.18	2	Transmembrane protein 126A OS=Mus musculus GN=Tmem126a PE=2 SV=1
1106	1	Sprot	MFS10_MOUSE	82	49337	3	0.13	9.97	0.08	2	Major facilitator superfamily domain-containing protein 10 OS=Mus musculus GN=Mfsd10 PE=2 SV=1
1128	1	Sprot	DHCR7_MOUSE	78	53883	2	0.12	8.64	0.06	2	7-dehydrocholesterol reductase OS=Mus musculus GN=Dhcr7 PE=2 SV=1
1132	1	Sprot	ATP8_MOUSE	78	7761	5	1.05	9.88	0.43	2	ATP synthase protein 8 OS=Mus musculus GN=Mtatp8 PE=1 SV=1
1139	1	Sprot	NP1L1_MOUSE	76	45317	3	0.14	4.36	0.12	2	Nucleosome assembly protein 1-like 1 OS=Mus musculus GN=Nap1l1 PE=1 SV=2
1193	1	Sprot	AAAS_MOUSE	70	59393	2	0.11	6.39	0.11	2	Aladin OS=Mus musculus GN=Aaas PE=1 SV=1
1209	1	Sprot	CYAC3_MOUSE	68	27068	4	0.24	9.48	0.1	2	Cytochrome b ascorbate-dependent protein 3 OS=Mus musculus GN=Cyb561a3 PE=1 SV=1
1233	1	Sprot	MGDP1_MOUSE	64	18571	2	0.37	6.29	0.26	2	Magnesium-dependent phosphatase 1 OS=Mus musculus GN=Mdp1 PE=1 SV=1
1235	1	Sprot	TMUB2_MOUSE	64	33787	2	0.19	4.81	0.22	2	Transmembrane and ubiquitin-like domain-containing protein 2 OS=Mus musculus GN=Tmub2 PE=1 SV=1
1261	1	Sprot	S35A1_MOUSE	61	36429	2	0.18	8.94	0.1	2	CMP-sialic acid transporter OS=Mus musculus GN=Slc35a1 PE=1 SV=2
1290	1	Sprot	RM10_MOUSE	58	29377	5	0.22	9.72	0.17	2	39S ribosomal protein L10, mitochondrial OS=Mus musculus GN=Mrpl10 PE=2 SV=2
1307	1	Sprot	NDUB7_MOUSE	56	16320	2	0.43	8.35	0.19	2	NADH dehydrogenase [ubiquinone] 1 beta subcomplex subunit 7 OS=Mus musculus GN=Ndufb7 PE=1 SV=3
1328	1	Sprot	DOLK_MOUSE	53	59107	2	0.11	8.63	0.08	2	Dolichol kinase OS=Mus musculus GN=Dolk PE=2 SV=1
1435	1	Sprot	LPCT4_MOUSE	44	57107	3	0.11	9.01	0.1	2	Lysophospholipid acyltransferase LPCAT4 OS=Mus musculus GN=Lpcat4 PE=1 SV=1
1466	1	Sprot	TMX4_MOUSE	42	37108	2	0.17	4.3	0.12	2	Thioredoxin-related transmembrane protein 4 OS=Mus musculus GN=Tmx4 PE=2 SV=2
1525	1	Sprot	SELS_MOUSE	38	21497	2	0.31	9.44	0.18	2	Selenoprotein S OS=Mus musculus GN=Vimp PE=2 SV=3
71	10	Sprot	RB39B_MOUSE	385	24621	20	0.43	7.7	0.28	1	Ras-related protein Rab-39B OS=Mus musculus GN=Rab39b PE=1 SV=1
77	2	Sprot	PDGFA_MOUSE	74	24087	5	0.13	9.5	0.24	1	Platelet-derived growth factor subunit A OS=Mus musculus GN=Pdgfa PE=2 SV=2
113	2	Sprot	ACTC_MOUSE	496	41992	24	1.19	5.23	0.53	1	Actin, alpha cardiac muscle 1 OS=Mus musculus GN=Actc1 PE=1 SV=1
173	1	Sprot	K1C10_MOUSE	1049	57735	35	0.52	5.04	0.15	1	Keratin, type I cytoskeletal 10 OS=Mus musculus GN=Krt10 PE=1 SV=3
254	3	Sprot	ARF5_MOUSE	496	20517	18	1.05	6.3	0.61	1	ADP-ribosylation factor 5 OS=Mus musculus GN=Arf5 PE=1 SV=2
341	1	Sprot	RS27_MOUSE	556	9455	19	2.32	9.57	0.4	1	40S ribosomal protein S27 OS=Mus musculus GN=Rps27 PE=1 SV=3
425	2	Sprot	RL36_MOUSE	268	12208	15	1.56	11.35	0.39	1	60S ribosomal protein L36 OS=Mus musculus GN=Rpl36 PE=3 SV=2
546	1	Sprot	GBB2_MOUSE	300	37307	9	0.38	5.6	0.41	1	Guanine nucleotide-binding protein G(I)/G(S)/G(T) subunit beta-2 OS=Mus musculus GN=Gnb2 PE=1 SV=3
546	2	Sprot	GBB1_MOUSE	247	37353	9	0.38	5.6	0.41	1	Guanine nucleotide-binding protein G(I)/G(S)/G(T) subunit beta-1 OS=Mus musculus GN=Gnb1 PE=1 SV=3
584	1	Sprot	KV3A7_MOUSE	275	12331	7	0.26	10.02	0.31	1	Ig kappa chain V-III region TEPC 124 OS=Mus musculus PE=1 SV=1
775	1	Sprot	ARF_MOUSE	169	19226	4	0.17	12.17	0.18	1	Tumor suppressor ARF OS=Mus musculus GN=Cdkn2a PE=1 SV=1
817	1	Sprot	PTSS1_CRIGR	152	55314	3	0.06	8.56	0.11	1	Phosphatidylserine synthase 1 OS=Cricetulus griseus GN=PTDSS1 PE=2 SV=1
865	1	Sprot	RT10_MOUSE	139	18686	3	0.17	8.87	0.19	1	28S ribosomal protein S10, mitochondrial OS=Mus musculus GN=Mrps10 PE=2 SV=1
949	1	Sprot	PDCD5_MOUSE	116	14266	2	0.22	5.55	0.21	1	Programmed cell death protein 5 OS=Mus musculus GN=Pdcd5 PE=1 SV=3
982	1	Sprot	ELOV5_RAT	109	35212	4	0.09	9.54	0.1	1	Elongation of very long chain fatty acids protein 5 OS=Rattus norvegicus GN=Elovl5 PE=1 SV=1
1014	1	Sprot	NFIP1_MOUSE	102	24898	2	0.13	4.47	0.11	1	NEDD4 family-interacting protein 1 OS=Mus musculus GN=Ndfip1 PE=1 SV=1
1113	1	Sprot	MIF_MOUSE	81	12496	4	0.26	6.79	0.23	1	Macrophage migration inhibitory factor OS=Mus musculus GN=Mif PE=1 SV=2
1116	1	Sprot	QCR10_MOUSE	80	6534	3	0.52	9.81	0.48	1	Cytochrome b-c1 complex subunit 10 OS=Mus musculus GN=Uqcr11 PE=3 SV=1
1117	1	Sprot	GHDC_MOUSE	80	58471	3	0.05	7.53	0.11	1	GH3 domain-containing protein OS=Mus musculus GN=Ghdc PE=2 SV=2
1125	1	Sprot	ORML2_MOUSE	78	17378	3	0.4	9.65	0.38	1	ORM1-like protein 2 OS=Mus musculus GN=Ormdl2 PE=2 SV=1
1125	2	Sprot	ORML3_MOUSE	53	17465	3	0.4	9.65	0.31	1	ORM1-like protein 3 OS=Mus musculus GN=Ormdl3 PE=2 SV=1
1185	1	Sprot	KISHA_MOUSE	71	8068	2	0.41	9.26	0.51	1	Protein kish-A OS=Mus musculus GN=Tmem167a PE=3 SV=1
1192	1	Sprot	TIDC1_MOUSE	70	31771	2	0.1	9.32	0.14	1	Complex I assembly factor TIMMDC1, mitochondrial OS=Mus musculus GN=Timmdc1 PE=2 SV=1
1199	1	Sprot	PSMD7_MOUSE	69	36517	2	0.09	6.29	0.11	1	26S proteasome non-ATPase regulatory subunit 7 OS=Mus musculus GN=Psmd7 PE=1 SV=2
1227	1	Sprot	CD81_MOUSE	65	25797	3	0.12	5.54	0.35	1	CD81 antigen OS=Mus musculus GN=Cd81 PE=1 SV=2
1239	1	Sprot	ATS4_RAT	64	68341	3	0.05	8.89	0.04	1	A disintegrin and metalloproteinase with thrombospondin motifs 4 (Fragment) OS=Rattus norvegicus GN=Adamts4 PE=2 SV=2
1242	1	Sprot	PCDA4_MOUSE	63	103080	4	0.03	4.97	0.04	1	Protocadherin alpha-4 OS=Mus musculus GN=Pcdha4 PE=1 SV=1
1270	1	Sprot	WIPI2_MOUSE	60	48446	5	0.06	5.58	0.12	1	WD repeat domain phosphoinositide-interacting protein 2 OS=Mus musculus GN=Wipi2 PE=1 SV=1
1343	1	Sprot	NDUA6_MOUSE	52	15273	2	0.21	10.1	0.19	1	NADH dehydrogenase [ubiquinone] 1 alpha subcomplex subunit 6 OS=Mus musculus GN=Ndufa6 PE=1 SV=1
1355	1	Sprot	ZDH21_MOUSE	50	31310	4	0.1	8.81	0.11	1	Probable palmitoyltransferase ZDHHC21 OS=Mus musculus GN=Zdhhc21 PE=2 SV=2
1410	1	Sprot	TOIP2_MOUSE	46	54463	2	0.06	4.75	0.09	1	Torsin-1A-interacting protein 2 OS=Mus musculus GN=Tor1aip2 PE=1 SV=1
1417	1	Sprot	TMM97_MOUSE	45	20797	3	0.15	9.34	0.29	1	Transmembrane protein 97 OS=Mus musculus GN=Tmem97 PE=2 SV=1
1487	1	Sprot	LTOR3_MOUSE	40	13544	2	0.24	6.73	0.36	1	Ragulator complex protein LAMTOR3 OS=Mus musculus GN=Lamtor3 PE=1 SV=1
1488	1	Sprot	MYOG_RAT	40	32482	5	0.1	9.03	0.1	1	Myogenin OS=Rattus norvegicus GN=Myog PE=1 SV=1
1533	1	Sprot	AHSA2_MOUSE	37	37624	2	0.08	6.1	0.1	1	Activator of 90 kDa heat shock protein ATPase homolog 2 OS=Mus musculus GN=Ahsa2 PE=2 SV=2
1543	1	Sprot	SYT5_MOUSE	36	43103	2	0.07	9.62	0.09	1	Synaptotagmin-5 OS=Mus musculus GN=Syt5 PE=1 SV=1
1665	1	Sprot	IMP2L_MOUSE	30	19588	2	0.16	9.63	0.33	1	Mitochondrial inner membrane protease subunit 2 OS=Mus musculus GN=Immp2l PE=2 SV=1
1819	1	Sprot	IF4H_MOUSE	22	27324	2	0.11	6.67	0.19	1	Eukaryotic translation initiation factor 4H OS=Mus musculus GN=Eif4h PE=1 SV=3
1843	1	Sprot	SPNS1_MOUSE	21	56673	2	0.05	6.71	0.07	1	Protein spinster homolog 1 OS=Mus musculus GN=Spns1 PE=2 SV=1
5	3	Sprot	TBB4A_MOUSE	3037	49554	127	5.17	4.78	0.73	2	Tubulin beta-4A chain OS=Mus musculus GN=Tubb4a PE=1 SV=3
71	11	Sprot	RB39A_MOUSE	347	24962	19	0.43	6.6	0.09	2	Ras-related protein Rab-39A OS=Mus musculus GN=Rab39a PE=1 SV=1
124	3	Sprot	H2A2B_MOUSE	481	14005	19	1.29	10.88	0.52	2	Histone H2A type 2-B OS=Mus musculus GN=Hist2h2ab PE=1 SV=3
317	1	Sprot	RL21_MOUSE	596	18550	33	3.15	10.49	0.65	2	60S ribosomal protein L21 OS=Mus musculus GN=Rpl21 PE=2 SV=3
596	1	Sprot	VATL_MOUSE	264	15798	14	0.74	9.1	0.32	2	V-type proton ATPase 16 kDa proteolipid subunit OS=Mus musculus GN=Atp6v0c PE=2 SV=1
609	1	Sprot	OSTC_MOUSE	254	16804	11	0.42	9.23	0.14	2	Oligosaccharyltransferase complex subunit OSTC OS=Mus musculus GN=Ostc PE=2 SV=1
730	1	Sprot	YIPF5_MOUSE	185	27855	5	0.24	4.18	0.08	2	Protein YIPF5 OS=Mus musculus GN=Yipf5 PE=2 SV=1
831	1	Sprot	BET1_MOUSE	148	13266	3	0.54	9.17	0.25	2	BET1 homolog OS=Mus musculus GN=Bet1 PE=1 SV=1
950	1	Sprot	DOPP1_MOUSE	116	27081	4	0.24	9.61	0.13	2	Dolichyldiphosphatase 1 OS=Mus musculus GN=Dolpp1 PE=2 SV=1
1316	1	Sprot	UBQL2_MOUSE	55	67308	2	0.09	5.16	0.05	2	Ubiquilin-2 OS=Mus musculus GN=Ubqln2 PE=1 SV=2
1334	1	Sprot	NDUB3_MOUSE	53	11685	2	0.64	9.01	0.23	2	NADH dehydrogenase [ubiquinone] 1 beta subcomplex subunit 3 OS=Mus musculus GN=Ndufb3 PE=1 SV=1
1408	1	Sprot	GBRL2_MOUSE	46	13658	2	0.53	7.82	0.21	2	Gamma-aminobutyric acid receptor-associated protein-like 2 OS=Mus musculus GN=Gabarapl2 PE=1 SV=1
1424	1	Sprot	RM34_MOUSE	45	10525	2	0.72	11.81	0.24	2	39S ribosomal protein L34, mitochondrial OS=Mus musculus GN=Mrpl34 PE=3 SV=1
1521	1	Sprot	ISC2A_MOUSE	38	22403	2	0.3	8.25	0.25	2	Isochorismatase domain-containing protein 2A, mitochondrial OS=Mus musculus GN=Isoc2a PE=1 SV=1
1566	1	Sprot	AR6P6_MOUSE	35	24893	4	0.27	7.66	0.08	2	ADP-ribosylation factor-like protein 6-interacting protein 6 OS=Mus musculus GN=Arl6ip6 PE=1 SV=1
78	2	Sprot	G3PT_MOUSE	443	47626	8	0.13	8.14	0.08	1	Glyceraldehyde-3-phosphate dehydrogenase, testis-specific OS=Mus musculus GN=Gapdhs PE=2 SV=1
113	3	Sprot	ACTBL_MOUSE	407	41977	19	0.77	5.3	0.35	1	Beta-actin-like protein 2 OS=Mus musculus GN=Actbl2 PE=1 SV=1
124	2	Sprot	H2A2A_MOUSE	1156	14087	70	2.43	10.9	0.58	1	Histone H2A type 2-A OS=Mus musculus GN=Hist2h2aa1 PE=1 SV=3
341	2	Sprot	RS27L_MOUSE	548	9471	20	2.32	9.57	0.39	1	40S ribosomal protein S27-like OS=Mus musculus GN=Rps27l PE=3 SV=3
446	3	Sprot	YES_MOUSE	156	60591	10	0.22	6.22	0.12	1	Tyrosine-protein kinase Yes OS=Mus musculus GN=Yes1 PE=1 SV=3
524	1	Sprot	KTAP2_MOUSE	330	14665	11	0.22	9.67	0.33	1	Keratinocyte-associated protein 2 OS=Mus musculus GN=Krtcap2 PE=2 SV=2
572	2	Sprot	REEP5_MOUSE	249	21037	15	2.06	8.59	0.4	1	Receptor expression-enhancing protein 5 OS=Mus musculus GN=Reep5 PE=1 SV=1
655	3	Sprot	YLAT2_MOUSE	27	56734	3	0.11	7.01	0.06	1	Y+L amino acid transporter 2 OS=Mus musculus GN=Slc7a6 PE=1 SV=1
661	1	Sprot	CP4F3_MOUSE	198	59804	8	0.22	8.81	0.15	1	Leukotriene-B(4) omega-hydroxylase 2 OS=Mus musculus GN=Cyp4f3 PE=2 SV=2
757	1	Sprot	MP2K1_CRIGR	175	43451	4	0.07	6.05	0.08	1	Dual specificity mitogen-activated protein kinase kinase 1 OS=Cricetulus griseus GN=MAP2K1 PE=1 SV=1
836	1	Sprot	ERG28_MOUSE	146	15795	3	0.2	9.93	0.23	1	Probable ergosterol biosynthetic protein 28 OS=Mus musculus GN=ORF11 PE=2 SV=1
1016	1	Sprot	PLCA_MOUSE	102	31689	4	0.1	9.3	0.15	1	1-acyl-sn-glycerol-3-phosphate acyltransferase alpha OS=Mus musculus GN=Agpat1 PE=2 SV=1
1051	2	Sprot	NDKA_MOUSE	90	17197	5	1.34	6.84	0.41	1	Nucleoside diphosphate kinase A OS=Mus musculus GN=Nme1 PE=1 SV=1
1063	1	Sprot	EBP_MOUSE	92	26198	4	0.12	7.12	0.09	1	3-beta-hydroxysteroid-Delta(8),Delta(7)-isomerase OS=Mus musculus GN=Ebp PE=1 SV=3
1081	1	Sprot	CBX3_MOUSE	88	20842	2	0.33	5.13	0.21	1	Chromobox protein homolog 3 OS=Mus musculus GN=Cbx3 PE=1 SV=2
1081	2	Sprot	CBX1_MOUSE	88	21405	2	0.32	4.85	0.17	1	Chromobox protein homolog 1 OS=Mus musculus GN=Cbx1 PE=1 SV=1
1095	1	Sprot	GTR3_MOUSE	85	53444	2	0.06	4.95	0.04	1	Solute carrier family 2, facilitated glucose transporter member 3 OS=Mus musculus GN=Slc2a3 PE=1 SV=1
1120	1	Sprot	BBC3_MOUSE	79	20735	4	0.15	6.92	0.14	1	Bcl-2-binding component 3 OS=Mus musculus GN=Bbc3 PE=1 SV=1
1121	1	Sprot	B2MG_RAT	79	13711	3	0.23	7.79	0.17	1	Beta-2-microglobulin OS=Rattus norvegicus GN=B2m PE=1 SV=1
1127	1	Sprot	SCAM4_MOUSE	78	25326	2	0.12	8.96	0.17	1	Secretory carrier-associated membrane protein 4 OS=Mus musculus GN=Scamp4 PE=2 SV=1
1129	1	Sprot	CERS4_MOUSE	78	45987	2	0.07	8.69	0.07	1	Ceramide synthase 4 OS=Mus musculus GN=Cers4 PE=1 SV=1
1225	1	Sprot	CX6A1_MOUSE	66	12344	2	0.26	9.97	0.41	1	Cytochrome c oxidase subunit 6A1, mitochondrial OS=Mus musculus GN=Cox6a1 PE=1 SV=2
1236	1	Sprot	GPT_CRIGR	64	46220	2	0.07	8.25	0.05	1	UDP-N-acetylglucosamine--dolichyl-phosphate N-acetylglucosaminephosphotransferase OS=Cricetulus griseus GN=DPAGT1 PE=2 SV=1
1253	1	Sprot	SNG2_MOUSE	61	24762	3	0.13	4.59	0.05	1	Synaptogyrin-2 OS=Mus musculus GN=Syngr2 PE=2 SV=1
1284	1	Sprot	GOGA7_MOUSE	59	15782	2	0.2	6.59	0.21	1	Golgin subfamily A member 7 OS=Mus musculus GN=Golga7 PE=2 SV=1
1391	1	Sprot	SC5A6_RAT	48	68596	2	0.04	8.25	0.07	1	Sodium-dependent multivitamin transporter OS=Rattus norvegicus GN=Slc5a6 PE=2 SV=1
1407	1	Sprot	ZDHC7_RAT	46	35207	2	0.09	8.28	0.08	1	Palmitoyltransferase ZDHHC7 OS=Rattus norvegicus GN=Zdhhc7 PE=1 SV=1
1479	1	Sprot	IF4E_MOUSE	41	25037	3	0.13	5.79	0.06	1	Eukaryotic translation initiation factor 4E OS=Mus musculus GN=Eif4e PE=1 SV=1
1489	1	Sprot	LAMP1_CRIGR	40	43759	2	0.07	6.24	0.05	1	Lysosome-associated membrane glycoprotein 1 OS=Cricetulus griseus GN=LAMP1 PE=2 SV=1
1523	1	Sprot	RL39_MOUSE	38	6403	3	0.53	12.55	0.39	1	60S ribosomal protein L39 OS=Mus musculus GN=Rpl39 PE=3 SV=2
1603	1	Sprot	SAMC_MOUSE	33	29008	2	0.11	9.82	0.11	1	S-adenosylmethionine mitochondrial carrier protein OS=Mus musculus GN=Slc25a26 PE=2 SV=2
1650	1	Sprot	SPCS3_MOUSE	31	20134	2	0.16	9.6	0.08	1	Signal peptidase complex subunit 3 OS=Mus musculus GN=Spcs3 PE=2 SV=1
1679	1	Sprot	S10A4_MOUSE	29	11714	2	0.28	5.23	0.18	1	Protein S100-A4 OS=Mus musculus GN=S100a4 PE=1 SV=1
15	1	Sprot	TBA1C_CRIGR	3268	49877	106	4.4	4.96	0.7	1	Tubulin alpha-1C chain OS=Cricetulus griseus GN=TUBA1C PE=2 SV=1
15	2	Sprot	TBA1A_CRIGR	3110	50104	111	4.69	4.94	0.7	1	Tubulin alpha-1A chain OS=Cricetulus griseus GN=TUBA1A PE=2 SV=1
92	3	Sprot	ATLA3_RAT	585	60547	24	0.42	5.53	0.27	1	Atlastin-3 OS=Rattus norvegicus GN=Atl3 PE=2 SV=2
317	2	Sprot	RL21_CHILA	441	18569	25	2.54	10.44	0.55	1	60S ribosomal protein L21 OS=Chinchilla lanigera GN=RPL21 PE=2 SV=3
558	2	Sprot	C1QBP_MOUSE	117	30994	3	0.33	4.82	0.31	1	Complement component 1 Q subcomponent-binding protein, mitochondrial OS=Mus musculus GN=C1qbp PE=1 SV=1
573	1	Sprot	HCD2_MOUSE	285	27402	8	0.11	8.53	0.08	1	3-hydroxyacyl-CoA dehydrogenase type-2 OS=Mus musculus GN=Hsd17b10 PE=1 SV=4
603	3	Sprot	RAC2_CAVPO	140	21394	8	0.73	7.55	0.25	1	Ras-related C3 botulinum toxin substrate 2 OS=Cavia porcellus GN=RAC2 PE=2 SV=2
612	1	Sprot	H32_MOUSE	252	15379	14	2.1	11.27	0.57	1	Histone H3.2 OS=Mus musculus GN=Hist1h3b PE=1 SV=2
612	2	Sprot	H31_MOUSE	223	15394	13	2.1	11.13	0.57	1	Histone H3.1 OS=Mus musculus GN=Hist1h3a PE=1 SV=2
612	3	Sprot	H33_MOUSE	193	15318	12	1.58	11.27	0.57	1	Histone H3.3 OS=Mus musculus GN=H3f3a PE=1 SV=2
655	1	Sprot	LAT1_MOUSE	228	55836	13	0.38	8.18	0.18	1	Large neutral amino acids transporter small subunit 1 OS=Mus musculus GN=Slc7a5 PE=1 SV=2
677	1	Sprot	VKOR1_MOUSE	214	17756	4	0.18	9.37	0.08	1	Vitamin K epoxide reductase complex subunit 1 OS=Mus musculus GN=Vkorc1 PE=2 SV=1
915	1	Sprot	TRY1_RAT	124	25943	6	0.12	4.71	0.08	1	Anionic trypsin-1 OS=Rattus norvegicus GN=Prss1 PE=1 SV=1
981	1	Sprot	TM256_MOUSE	109	11648	2	0.28	9.1	0.25	1	Transmembrane protein 256 OS=Mus musculus GN=Tmem256 PE=1 SV=1
1093	1	Sprot	68MP_MOUSE	85	6694	6	1.28	10	0.14	1	6.8 kDa mitochondrial proteolipid OS=Mus musculus GN=Mp68 PE=3 SV=1
1102	1	Sprot	RAB7L_MOUSE	84	23074	3	0.14	7.63	0.08	1	Ras-related protein Rab-7L1 OS=Mus musculus GN=Rab29 PE=1 SV=1
1265	1	Sprot	RLA1_MOUSE	60	11468	5	0.28	4.28	0.14	1	60S acidic ribosomal protein P1 OS=Mus musculus GN=Rplp1 PE=3 SV=1
1379	1	Sprot	ACER3_MOUSE	49	31543	3	0.21	9.18	0.06	1	Alkaline ceramidase 3 OS=Mus musculus GN=Acer3 PE=2 SV=1
1439	1	Sprot	EPT1_MOUSE	44	45317	3	0.14	6.35	0.06	1	Ethanolaminephosphotransferase 1 OS=Mus musculus GN=Ept1 PE=2 SV=3
1469	1	Sprot	SC61G_MOUSE	42	7736	3	0.43	10.01	0.19	1	Protein transport protein Sec61 subunit gamma OS=Mus musculus GN=Sec61g PE=3 SV=1
1508	1	Sprot	CP054_MOUSE	39	24516	2	0.13	5.3	0.09	1	Transmembrane protein C16orf54 homolog OS=Mus musculus PE=1 SV=1
1612	1	Sprot	VAMP8_MOUSE	32	11444	2	0.28	7.93	0.14	1	Vesicle-associated membrane protein 8 OS=Mus musculus GN=Vamp8 PE=1 SV=1

## Sheet: Membrane proteins by GO
Entry	Entry name	Subcellular location [CC]	Intramembrane	Transmembrane	Gene ontology (molecular function)
P10852	4F2_MOUSE	SUBCELLULAR LOCATION: Apical cell membrane; Single-pass type II membrane protein. Melanosome {ECO:0000250}. Note=Identified by mass spectrometry in melanosome fractions from stage I to stage IV (By similarity). Localized to the plasma membrane when associated with SLC7A5 or SLC7A8 (By similarity). Localized to the placental apical membrane (By similarity). Located selectively at cell-cell adhesio…		TRANSMEM 76 99 Helical; Signal-anchor for type II membrane protein.	catalytic activity [GO:0003824]; cation binding [GO:0043169]; double-stranded RNA binding [GO:0003725]; neutral amino acid transmembrane transporter activity [GO:0015175]; poly(A) RNA binding [GO:0044822]
P56379	68MP_MOUSE	SUBCELLULAR LOCATION: Mitochondrion {ECO:0000250}. Mitochondrion membrane {ECO:0000305}; Single-pass membrane protein {ECO:0000305}.		TRANSMEM 15 36 Helical. {ECO:0000255}.
P58742	AAAS_MOUSE	SUBCELLULAR LOCATION: Nucleus, nuclear pore complex {ECO:0000250}.
P51912	AAAT_MOUSE	SUBCELLULAR LOCATION: Cell membrane {ECO:0000305}; Multi-pass membrane protein {ECO:0000305}. Melanosome {ECO:0000250}.		TRANSMEM 52 72 Helical. {ECO:0000255}.; TRANSMEM 98 118 Helical. {ECO:0000255}.; TRANSMEM 132 152 Helical. {ECO:0000255}.; TRANSMEM 237 257 Helical. {ECO:0000255}.; TRANSMEM 278 298 Helical. {ECO:0000255}.; TRANSMEM 318 338 Helical. {ECO:0000255}.; TRANSMEM 348 368 Helical. {ECO:0000255}.; TRANSMEM 389 409 Helical. {ECO:0000255}.; TRANSMEM 411 431 Helical. {ECO:0000255}.; TRANSMEM 438 458 Helical…	neutral amino acid transmembrane transporter activity [GO:0015175]; sodium:dicarboxylate symporter activity [GO:0017153]
P05202	AATM_MOUSE	SUBCELLULAR LOCATION: Mitochondrion matrix. Cell membrane.			amino acid binding [GO:0016597]; kynurenine-oxoglutarate transaminase activity [GO:0016212]; L-aspartate:2-oxoglutarate aminotransferase activity [GO:0004069]; L-phenylalanine:2-oxoglutarate aminotransferase activity [GO:0080130]; phospholipid binding [GO:0005543]; poly(A) RNA binding [GO:0044822]; pyridoxal phosphate binding [GO:0030170]
Q7M759	AB17B_MOUSE	SUBCELLULAR LOCATION: Secreted {ECO:0000305}.			hydrolase activity [GO:0016787]
Q8R420	ABCA3_MOUSE	SUBCELLULAR LOCATION: Membrane {ECO:0000305}; Multi-pass membrane protein {ECO:0000305}.		TRANSMEM 22 42 Helical. {ECO:0000255}.; TRANSMEM 261 283 Helical. {ECO:0000255}.; TRANSMEM 307 327 Helical. {ECO:0000255}.; TRANSMEM 344 364 Helical. {ECO:0000255}.; TRANSMEM 373 393 Helical. {ECO:0000255}.; TRANSMEM 405 425 Helical. {ECO:0000255}.; TRANSMEM 447 467 Helical. {ECO:0000255}.; TRANSMEM 925 945 Helical. {ECO:0000255}.; TRANSMEM 1100 1120 Helical. {ECO:0000255}.; TRANSMEM 1144 1164 He…	ATPase activity, coupled to transmembrane movement of substances [GO:0042626]; ATP binding [GO:0005524]
Q9DC29	ABCB6_MOUSE	SUBCELLULAR LOCATION: Cell membrane {ECO:0000250}. Mitochondrion outer membrane {ECO:0000250}; Multi-pass membrane protein {ECO:0000255|PROSITE-ProRule:PRU00441}. Endoplasmic reticulum {ECO:0000250}. Golgi apparatus {ECO:0000250}. Endosome {ECO:0000269|PubMed:17006453, ECO:0000269|PubMed:23519333}. Note=localized to the endosome-like compartement and dendrite tips.		TRANSMEM 27 47 Helical. {ECO:0000255|PROSITE-ProRule:PRU00441}.; TRANSMEM 73 93 Helical. {ECO:0000255|PROSITE-ProRule:PRU00441}.; TRANSMEM 107 127 Helical. {ECO:0000255|PROSITE-ProRule:PRU00441}.; TRANSMEM 148 168 Helical. {ECO:0000255|PROSITE-ProRule:PRU00441}.; TRANSMEM 186 206 Helical. {ECO:0000255|PROSITE-ProRule:PRU00441}.; TRANSMEM 264 284 Helical. {ECO:0000255|PROSITE-ProRule:PRU00441}.; T…	ATPase activity, coupled to transmembrane movement of substances [GO:0042626]; ATP binding [GO:0005524]; efflux transmembrane transporter activity [GO:0015562]; heme binding [GO:0020037]; heme-transporting ATPase activity [GO:0015439]
Q5RKI8	ABCB8_RAT	SUBCELLULAR LOCATION: Mitochondrion inner membrane {ECO:0000305}; Multi-pass membrane protein {ECO:0000255|PROSITE-ProRule:PRU00441}.		TRANSMEM 68 88 Helical. {ECO:0000255|PROSITE-ProRule:PRU00441}.; TRANSMEM 127 147 Helical. {ECO:0000255|PROSITE-ProRule:PRU00441}.; TRANSMEM 178 198 Helical. {ECO:0000255|PROSITE-ProRule:PRU00441}.; TRANSMEM 278 298 Helical. {ECO:0000255|PROSITE-ProRule:PRU00441}.; TRANSMEM 365 385 Helical. {ECO:0000255|PROSITE-ProRule:PRU00441}.	ATPase activity, coupled to transmembrane movement of substances [GO:0042626]; ATP binding [GO:0005524]
Q61102	ABCB7_MOUSE	SUBCELLULAR LOCATION: Mitochondrion inner membrane {ECO:0000305}; Multi-pass membrane protein {ECO:0000255|PROSITE-ProRule:PRU00441}.		TRANSMEM 141 161 Helical. {ECO:0000255|PROSITE-ProRule:PRU00441}.; TRANSMEM 186 206 Helical. {ECO:0000255|PROSITE-ProRule:PRU00441}.; TRANSMEM 260 280 Helical. {ECO:0000255|PROSITE-ProRule:PRU00441}.; TRANSMEM 291 311 Helical. {ECO:0000255|PROSITE-ProRule:PRU00441}.; TRANSMEM 383 403 Helical. {ECO:0000255|PROSITE-ProRule:PRU00441}.; TRANSMEM 410 430 Helical. {ECO:0000255|PROSITE-ProRule:PRU00441}.	ATPase activity, coupled to transmembrane movement of substances [GO:0042626]; ATP binding [GO:0005524]
Q9JI39	ABCBA_MOUSE	SUBCELLULAR LOCATION: Mitochondrion inner membrane; Multi-pass membrane protein.		TRANSMEM 138 158 Helical. {ECO:0000255|PROSITE-ProRule:PRU00441}.; TRANSMEM 181 201 Helical. {ECO:0000255|PROSITE-ProRule:PRU00441}.; TRANSMEM 267 287 Helical. {ECO:0000255|PROSITE-ProRule:PRU00441}.; TRANSMEM 361 381 Helical. {ECO:0000255|PROSITE-ProRule:PRU00441}.; TRANSMEM 396 416 Helical. {ECO:0000255|PROSITE-ProRule:PRU00441}.	ATPase activity, coupled to transmembrane movement of substances [GO:0042626]; ATP binding [GO:0005524]; protein homodimerization activity [GO:0042803]; transporter activity [GO:0005215]
Q61285	ABCD2_MOUSE	SUBCELLULAR LOCATION: Peroxisome membrane {ECO:0000250}; Multi-pass membrane protein {ECO:0000255|PROSITE-ProRule:PRU00441}.		TRANSMEM 107 127 Helical. {ECO:0000255|PROSITE-ProRule:PRU00441}.; TRANSMEM 144 164 Helical. {ECO:0000255|PROSITE-ProRule:PRU00441}.; TRANSMEM 251 271 Helical. {ECO:0000255|PROSITE-ProRule:PRU00441}.; TRANSMEM 351 371 Helical. {ECO:0000255|PROSITE-ProRule:PRU00441}.	ATPase activity, coupled to transmembrane movement of substances [GO:0042626]; ATP binding [GO:0005524]; protein homodimerization activity [GO:0042803]
P55096	ABCD3_MOUSE	SUBCELLULAR LOCATION: Peroxisome membrane; Multi-pass membrane protein.		TRANSMEM 84 104 Helical. {ECO:0000255|PROSITE-ProRule:PRU00441}.; TRANSMEM 126 146 Helical. {ECO:0000255|PROSITE-ProRule:PRU00441}.; TRANSMEM 224 244 Helical. {ECO:0000255|PROSITE-ProRule:PRU00441}.; TRANSMEM 313 333 Helical. {ECO:0000255|PROSITE-ProRule:PRU00441}.	ATPase activity [GO:0016887]; ATPase activity, coupled to transmembrane movement of substances [GO:0042626]; ATP binding [GO:0005524]; protein homodimerization activity [GO:0042803]
P48410	ABCD1_MOUSE	SUBCELLULAR LOCATION: Peroxisome membrane; Multi-pass membrane protein.		TRANSMEM 92 112 Helical. {ECO:0000255|PROSITE-ProRule:PRU00441}.; TRANSMEM 131 151 Helical. {ECO:0000255|PROSITE-ProRule:PRU00441}.; TRANSMEM 238 258 Helical. {ECO:0000255|PROSITE-ProRule:PRU00441}.; TRANSMEM 338 358 Helical. {ECO:0000255|PROSITE-ProRule:PRU00441}.; TRANSMEM 473 493 Helical. {ECO:0000255|PROSITE-ProRule:PRU00441}.	ATPase activity [GO:0016887]; ATPase activity, coupled to transmembrane movement of substances [GO:0042626]; ATP binding [GO:0005524]; enzyme binding [GO:0019899]; identical protein binding [GO:0042802]; peroxisomal fatty-acyl-CoA transporter activity [GO:0005325]; protein homodimerization activity [GO:0042803]
P61222	ABCE1_MOUSE	SUBCELLULAR LOCATION: Cytoplasm {ECO:0000250}. Mitochondrion {ECO:0000250}. Note=Localized to clusters of virus formation at the plasma membrane. {ECO:0000250}.			ATPase activity [GO:0016887]; ATP binding [GO:0005524]; iron-sulfur cluster binding [GO:0051536]
Q6P542	ABCF1_MOUSE	SUBCELLULAR LOCATION: Cytoplasm {ECO:0000250}. Nucleus, nucleoplasm {ECO:0000250}. Nucleus envelope {ECO:0000250}.			ATPase activity [GO:0016887]; ATP binding [GO:0005524]; poly(A) RNA binding [GO:0044822]; ribosome binding [GO:0043022]; translation activator activity [GO:0008494]
Q99LE6	ABCF2_MOUSE				ATPase activity [GO:0016887]; ATP binding [GO:0005524]
Q99LR1	ABD12_MOUSE	SUBCELLULAR LOCATION: Membrane {ECO:0000269|PubMed:18096503}; Single-pass membrane protein {ECO:0000269|PubMed:18096503}. Mitochondrion {ECO:0000269|PubMed:20657592}.		TRANSMEM 75 95 Helical. {ECO:0000269|PubMed:18096503}.	acylglycerol lipase activity [GO:0047372]
Q80UX8	ABHDD_MOUSE	SUBCELLULAR LOCATION: Membrane {ECO:0000305}; Single-pass type II membrane protein {ECO:0000305}.		TRANSMEM 37 57 Helical; Signal-anchor for type II membrane protein. {ECO:0000255}.	hydrolase activity [GO:0016787]
P15651	ACADS_RAT	SUBCELLULAR LOCATION: Mitochondrion matrix.			acyl-CoA dehydrogenase activity [GO:0003995]; butyryl-CoA dehydrogenase activity [GO:0004085]; fatty-acyl-CoA binding [GO:0000062]; flavin adenine dinucleotide binding [GO:0050660]
P50544	ACADV_MOUSE	SUBCELLULAR LOCATION: Mitochondrion inner membrane.			acyl-CoA dehydrogenase activity [GO:0003995]; flavin adenine dinucleotide binding [GO:0050660]
Q99J27	ACATN_MOUSE	SUBCELLULAR LOCATION: Endoplasmic reticulum membrane {ECO:0000305}; Multi-pass membrane protein {ECO:0000305}.		TRANSMEM 75 95 Helical. {ECO:0000255}.; TRANSMEM 114 134 Helical. {ECO:0000255}.; TRANSMEM 142 162 Helical. {ECO:0000255}.; TRANSMEM 176 196 Helical. {ECO:0000255}.; TRANSMEM 218 238 Helical. {ECO:0000255}.; TRANSMEM 257 277 Helical. {ECO:0000255}.; TRANSMEM 301 321 Helical. {ECO:0000255}.; TRANSMEM 345 365 Helical. {ECO:0000255}.; TRANSMEM 376 396 Helical. {ECO:0000255}.; TRANSMEM 406 426 Helica…	acetyl-CoA transporter activity [GO:0008521]; solute:proton symporter activity [GO:0015295]
Q5XG73	ACBD5_MOUSE	SUBCELLULAR LOCATION: Peroxisome membrane {ECO:0000269|PubMed:17768142}; Single-pass membrane protein {ECO:0000269|PubMed:17768142}.		TRANSMEM 480 500 Helical. {ECO:0000255}.	fatty-acyl-CoA binding [GO:0000062]; lipid binding [GO:0008289]
Q9D099	ACER3_MOUSE	SUBCELLULAR LOCATION: Endoplasmic reticulum membrane {ECO:0000250}; Multi-pass membrane protein {ECO:0000250}. Golgi apparatus membrane {ECO:0000250}; Multi-pass membrane protein {ECO:0000250}.		TRANSMEM 30 52 Helical. {ECO:0000255}.; TRANSMEM 65 84 Helical. {ECO:0000255}.; TRANSMEM 94 111 Helical. {ECO:0000255}.; TRANSMEM 118 137 Helical. {ECO:0000255}.; TRANSMEM 147 169 Helical. {ECO:0000255}.; TRANSMEM 174 196 Helical. {ECO:0000255}.; TRANSMEM 216 238 Helical. {ECO:0000255}.	phytoceramidase activity [GO:0070774]
Q9JIX8	ACINU_MOUSE	SUBCELLULAR LOCATION: Nucleus {ECO:0000250}. Nucleus speckle {ECO:0000250}. Nucleus, nucleoplasm {ECO:0000250}. Note=Phosphorylation on Ser-1179 by SRPK2 redistributes it from the nuclear speckles to the nucleoplasm. {ECO:0000250}.			nucleotide binding [GO:0000166]; poly(A) RNA binding [GO:0044822]
Q91V92	ACLY_MOUSE	SUBCELLULAR LOCATION: Cytoplasm {ECO:0000250}.			ATP binding [GO:0005524]; ATP citrate synthase activity [GO:0003878]; cofactor binding [GO:0048037]; metal ion binding [GO:0046872]; succinate-CoA ligase (ADP-forming) activity [GO:0004775]
P13516	ACOD1_MOUSE	SUBCELLULAR LOCATION: Endoplasmic reticulum membrane {ECO:0000269|PubMed:16275639}; Multi-pass membrane protein {ECO:0000269|PubMed:16275639}.		TRANSMEM 68 89 Helical. {ECO:0000255}.; TRANSMEM 99 115 Helical. {ECO:0000255}.; TRANSMEM 213 231 Helical. {ECO:0000255}.; TRANSMEM 247 269 Helical. {ECO:0000255}.	palmitoyl-CoA 9-desaturase activity [GO:0032896]; stearoyl-CoA 9-desaturase activity [GO:0004768]
Q9R0H0	ACOX1_MOUSE	SUBCELLULAR LOCATION: Peroxisome {ECO:0000250}.			acyl-CoA dehydrogenase activity [GO:0003995]; acyl-CoA oxidase activity [GO:0003997]; FAD binding [GO:0071949]; palmitoyl-CoA oxidase activity [GO:0016401]; PDZ domain binding [GO:0030165]; protein N-terminus binding [GO:0047485]; receptor binding [GO:0005102]
P41216	ACSL1_MOUSE	SUBCELLULAR LOCATION: Mitochondrion outer membrane {ECO:0000250}; Single-pass type III membrane protein {ECO:0000250}. Peroxisome membrane {ECO:0000250}; Single-pass type III membrane protein {ECO:0000250}. Microsome membrane {ECO:0000250}; Single-pass type III membrane protein {ECO:0000250}. Endoplasmic reticulum membrane {ECO:0000250}; Single-pass type III membrane protein {ECO:0000250}.		TRANSMEM 25 45 Helical; Signal-anchor for type III membrane protein. {ECO:0000255}.	ATP binding [GO:0005524]; long-chain fatty acid-CoA ligase activity [GO:0004467]
Q8JZR0	ACSL5_MOUSE	SUBCELLULAR LOCATION: Mitochondrion {ECO:0000250}. Endoplasmic reticulum {ECO:0000250}. Mitochondrion outer membrane {ECO:0000250}; Single-pass type III membrane protein {ECO:0000250}. Endoplasmic reticulum membrane {ECO:0000250}; Single-pass type III membrane protein {ECO:0000250}.		TRANSMEM 12 32 Helical; Signal-anchor for type III membrane protein. {ECO:0000255}.	ATP binding [GO:0005524]; long-chain fatty acid-CoA ligase activity [GO:0004467]
O35547	ACSL4_RAT				arachidonate-CoA ligase activity [GO:0047676]; ATP binding [GO:0005524]; long-chain fatty acid-CoA ligase activity [GO:0004467]; very long-chain fatty acid-CoA ligase activity [GO:0031957]
Q71FK5	ACTB_CAVPO	SUBCELLULAR LOCATION: Cytoplasm, cytoskeleton. Note=Localized in cytoplasmic mRNP granules containing untranslated mRNAs. {ECO:0000250}.			ATP binding [GO:0005524]; RNA polymerase II core promoter proximal region sequence-specific DNA binding [GO:0000978]; RNA polymerase II distal enhancer sequence-specific DNA binding [GO:0000980]
P68033	ACTC_MOUSE	SUBCELLULAR LOCATION: Cytoplasm, cytoskeleton.			ATPase activity [GO:0016887]; ATP binding [GO:0005524]; myosin binding [GO:0017022]
Q8R5C5	ACTY_MOUSE	SUBCELLULAR LOCATION: Cytoplasm, cytoskeleton. Cytoplasm, cytoskeleton, microtubule organizing center, centrosome {ECO:0000250}.			ATP binding [GO:0005524]
O35598	ADA10_MOUSE	SUBCELLULAR LOCATION: Membrane; Single-pass type I membrane protein.		TRANSMEM 674 694 Helical. {ECO:0000255}.	endopeptidase activity [GO:0004175]; metalloendopeptidase activity [GO:0004222]; metallopeptidase activity [GO:0008237]; protein homodimerization activity [GO:0042803]; protein kinase binding [GO:0019901]; SH2 domain binding [GO:0042169]; zinc ion binding [GO:0008270]
Q9Z1K9	ADA17_RAT	SUBCELLULAR LOCATION: Membrane; Single-pass type I membrane protein.		TRANSMEM 672 692 Helical. {ECO:0000255}.	metalloendopeptidase activity [GO:0004222]; metallopeptidase activity [GO:0008237]; Notch binding [GO:0005112]; zinc ion binding [GO:0008270]
Q8VDL4	ADPGK_MOUSE	SUBCELLULAR LOCATION: Secreted {ECO:0000305}.			ADP-specific glucokinase activity [GO:0043843]; metal ion binding [GO:0046872]
Q9JKV1	ADRM1_MOUSE	SUBCELLULAR LOCATION: Cytoplasm {ECO:0000269|PubMed:15819879}. Nucleus {ECO:0000250}.			endopeptidase activator activity [GO:0061133]; protease binding [GO:0002020]; proteasome binding [GO:0070628]
P48962	ADT1_MOUSE	SUBCELLULAR LOCATION: Mitochondrion inner membrane; Multi-pass membrane protein. Note=The complex formed with ARL2BP, ARL2 and SLC25A4 is expressed in mitochondria.		TRANSMEM 5 39 Helical; Name=1. {ECO:0000250}.; TRANSMEM 75 100 Helical; Name=2. {ECO:0000250}.; TRANSMEM 109 143 Helical; Name=3. {ECO:0000250}.; TRANSMEM 176 202 Helical; Name=4. {ECO:0000250}.; TRANSMEM 207 241 Helical; Name=5. {ECO:0000250}.; TRANSMEM 273 298 Helical; Name=6. {ECO:0000250}.	transporter activity [GO:0005215]
Q09073	ADT2_RAT	SUBCELLULAR LOCATION: Mitochondrion inner membrane; Multi-pass membrane protein.		TRANSMEM 5 39 Helical; Name=1. {ECO:0000250}.; TRANSMEM 75 100 Helical; Name=2. {ECO:0000250}.; TRANSMEM 109 143 Helical; Name=3. {ECO:0000250}.; TRANSMEM 176 202 Helical; Name=4. {ECO:0000250}.; TRANSMEM 207 241 Helical; Name=5. {ECO:0000250}.; TRANSMEM 273 298 Helical; Name=6. {ECO:0000250}.	poly(A) RNA binding [GO:0044822]; transporter activity [GO:0005215]
Q920A7	AFG31_MOUSE	SUBCELLULAR LOCATION: Mitochondrion membrane {ECO:0000305}; Multi-pass membrane protein {ECO:0000305}.		TRANSMEM 139 158 Helical. {ECO:0000255}.; TRANSMEM 246 264 Helical. {ECO:0000255}.	ATP binding [GO:0005524]; metalloendopeptidase activity [GO:0004222]; zinc ion binding [GO:0008270]
Q8JZQ2	AFG32_MOUSE	SUBCELLULAR LOCATION: Mitochondrion membrane {ECO:0000250}; Multi-pass membrane protein {ECO:0000250}.		TRANSMEM 142 162 Helical. {ECO:0000255}.; TRANSMEM 250 270 Helical. {ECO:0000255}.	ATP binding [GO:0005524]; metalloendopeptidase activity [GO:0004222]; zinc ion binding [GO:0008270]
Q3UGP8	AG10B_MOUSE	SUBCELLULAR LOCATION: Cell membrane {ECO:0000250}; Multi-pass membrane protein {ECO:0000250}.		TRANSMEM 7 27 Helical. {ECO:0000255}.; TRANSMEM 65 85 Helical. {ECO:0000255}.; TRANSMEM 98 118 Helical. {ECO:0000255}.; TRANSMEM 127 147 Helical. {ECO:0000255}.; TRANSMEM 151 171 Helical. {ECO:0000255}.; TRANSMEM 176 196 Helical. {ECO:0000255}.; TRANSMEM 257 277 Helical. {ECO:0000255}.; TRANSMEM 284 304 Helical. {ECO:0000255}.; TRANSMEM 318 338 Helical. {ECO:0000255}.; TRANSMEM 366 386 Helical. {…	dolichyl-phosphate-glucose-glycolipid alpha-glucosyltransferase activity [GO:0004583]; potassium channel regulator activity [GO:0015459]
Q9ESW4	AGK_MOUSE	SUBCELLULAR LOCATION: Mitochondrion membrane {ECO:0000250}.			acylglycerol kinase activity [GO:0047620]; ATP binding [GO:0005524]; ceramide kinase activity [GO:0001729]; diacylglycerol kinase activity [GO:0004143]; lipid kinase activity [GO:0001727]
P31230	AIMP1_MOUSE	SUBCELLULAR LOCATION: Nucleus {ECO:0000250}. Cytoplasm, cytosol {ECO:0000250}. Cytoplasmic vesicle, secretory vesicle. Secreted. Endoplasmic reticulum. Golgi apparatus. Note=Enriched in secretory vesicles of pancreatic alpha cells and secreted from the pancreas in response to low glucose levels. Also secreted in response to hypoxia and both apoptotic and necrotic cell death.			cytokine activity [GO:0005125]; GTPase binding [GO:0051020]; protein homodimerization activity [GO:0042803]; tRNA binding [GO:0000049]
Q8R010	AIMP2_MOUSE	SUBCELLULAR LOCATION: Cytoplasm, cytosol {ECO:0000269|PubMed:18695251}. Nucleus {ECO:0000269|PubMed:18695251}. Note=Following DNA damage, dissociates from the aminoacyl-tRNA synthase complex and translocates from the cytoplasm to the nucleus.
O08715	AKAP1_MOUSE	SUBCELLULAR LOCATION: Isoform 2: Endoplasmic reticulum.; SUBCELLULAR LOCATION: Isoform 4: Endoplasmic reticulum.; SUBCELLULAR LOCATION: Isoform 1: Mitochondrion outer membrane.; SUBCELLULAR LOCATION: Isoform 3: Mitochondrion outer membrane.; SUBCELLULAR LOCATION: Isoform 5: Mitochondrion outer membrane.; SUBCELLULAR LOCATION: Isoform 6: Mitochondrion outer membrane.			poly(A) RNA binding [GO:0044822]
P47740	AL3A2_MOUSE	SUBCELLULAR LOCATION: Endoplasmic reticulum membrane; Single-pass membrane protein; Cytoplasmic side.		TRANSMEM 464 480 Helical. {ECO:0000255}.	3-chloroallyl aldehyde dehydrogenase activity [GO:0004028]; aldehyde dehydrogenase (NAD) activity [GO:0004029]; aldehyde dehydrogenase [NAD(P)+] activity [GO:0004030]; long-chain-alcohol oxidase activity [GO:0046577]; long-chain-aldehyde dehydrogenase activity [GO:0050061]; medium-chain-aldehyde dehydrogenase activity [GO:0052814]
Q80VQ0	AL3B1_MOUSE	SUBCELLULAR LOCATION: Cell membrane {ECO:0000250}; Lipid-anchor {ECO:0000250}. Note=Primarily in the plasma membrane as well as in some punctate structures in the cytoplasm. {ECO:0000250}.			3-chloroallyl aldehyde dehydrogenase activity [GO:0004028]; aldehyde dehydrogenase (NAD) activity [GO:0004029]; aldehyde dehydrogenase [NAD(P)+] activity [GO:0004030]
P05064	ALDOA_MOUSE	SUBCELLULAR LOCATION: Cytoplasm, myofibril, sarcomere, I band. Cytoplasm, myofibril, sarcomere, M line. Note=In skeletal muscle, accumulates around the M line and within the I band, colocalizing with FBP2 on both sides of the Z line in the absence of Ca(2+). {ECO:0000250}.			fructose-bisphosphate aldolase activity [GO:0004332]; protease binding [GO:0002020]
Q3TZM9	ALG11_MOUSE	SUBCELLULAR LOCATION: Endoplasmic reticulum membrane {ECO:0000250}; Multi-pass membrane protein {ECO:0000250}.		TRANSMEM 22 42 Helical. {ECO:0000255}.; TRANSMEM 234 254 Helical. {ECO:0000255}.	GDP-Man:Man3GlcNAc2-PP-Dol alpha-1,2-mannosyltransferase activity [GO:0004377]
Q8VDB2	ALG12_MOUSE	SUBCELLULAR LOCATION: Endoplasmic reticulum membrane {ECO:0000250}; Multi-pass membrane protein {ECO:0000250}.		TRANSMEM 12 32 Helical. {ECO:0000255}.; TRANSMEM 69 89 Helical. {ECO:0000255}.; TRANSMEM 94 114 Helical. {ECO:0000255}.; TRANSMEM 123 143 Helical. {ECO:0000255}.; TRANSMEM 146 166 Helical. {ECO:0000255}.; TRANSMEM 178 198 Helical. {ECO:0000255}.; TRANSMEM 213 233 Helical. {ECO:0000255}.; TRANSMEM 265 285 Helical. {ECO:0000255}.; TRANSMEM 291 311 Helical. {ECO:0000255}.; TRANSMEM 313 333 Helical. …	dol-P-Man:Man(7)GlcNAc(2)-PP-Dol alpha-1,6-mannosyltransferase activity [GO:0052917]; mannosyltransferase activity [GO:0000030]
Q921Q3	ALG1_MOUSE	SUBCELLULAR LOCATION: Endoplasmic reticulum membrane {ECO:0000250}; Single-pass type II membrane protein {ECO:0000250}.		TRANSMEM 3 23 Helical; Signal-anchor for type II membrane protein. {ECO:0000255}.	chitobiosyldiphosphodolichol beta-mannosyltransferase activity [GO:0004578]; mannosyltransferase activity [GO:0000030]
Q9DBE8	ALG2_MOUSE	SUBCELLULAR LOCATION: Membrane {ECO:0000305}; Single-pass membrane protein {ECO:0000305}.		TRANSMEM 85 105 Helical. {ECO:0000255}.	alpha-1,3-mannosyltransferase activity [GO:0000033]; calcium-dependent protein binding [GO:0048306]; GDP-Man:Man1GlcNAc2-PP-Dol alpha-1,3-mannosyltransferase activity [GO:0004378]; glycolipid 6-alpha-mannosyltransferase activity [GO:0033164]; protein heterodimerization activity [GO:0046982]; protein N-terminus binding [GO:0047485]
Q8K2A8	ALG3_MOUSE	SUBCELLULAR LOCATION: Endoplasmic reticulum membrane {ECO:0000305}; Multi-pass membrane protein {ECO:0000305}.		TRANSMEM 41 61 Helical. {ECO:0000255}.; TRANSMEM 95 115 Helical. {ECO:0000255}.; TRANSMEM 123 143 Helical. {ECO:0000255}.; TRANSMEM 149 169 Helical. {ECO:0000255}.; TRANSMEM 172 192 Helical. {ECO:0000255}.; TRANSMEM 203 223 Helical. {ECO:0000255}.; TRANSMEM 231 251 Helical. {ECO:0000255}.; TRANSMEM 289 309 Helical. {ECO:0000255}.; TRANSMEM 332 352 Helical. {ECO:0000255}.; TRANSMEM 356 376 Helical…	alpha-1,3-mannosyltransferase activity [GO:0000033]; dol-P-Man:Man(5)GlcNAc(2)-PP-Dol alpha-1,3-mannosyltransferase activity [GO:0052925]
Q9DB25	ALG5_MOUSE	SUBCELLULAR LOCATION: Endoplasmic reticulum membrane {ECO:0000250}; Single-pass type II membrane protein {ECO:0000250}.		TRANSMEM 8 28 Helical; Signal-anchor for type II membrane protein. {ECO:0000255}.	dolichyl-phosphate beta-glucosyltransferase activity [GO:0004581]
Q8VDI9	ALG9_MOUSE	SUBCELLULAR LOCATION: Endoplasmic reticulum membrane {ECO:0000250}; Multi-pass membrane protein {ECO:0000250}.		TRANSMEM 136 156 Helical. {ECO:0000255}.; TRANSMEM 172 192 Helical. {ECO:0000255}.; TRANSMEM 214 234 Helical. {ECO:0000255}.; TRANSMEM 250 270 Helical. {ECO:0000255}.; TRANSMEM 311 331 Helical. {ECO:0000255}.; TRANSMEM 343 363 Helical. {ECO:0000255}.; TRANSMEM 371 391 Helical. {ECO:0000255}.; TRANSMEM 406 426 Helical. {ECO:0000255}.	dol-P-Man:Man(6)GlcNAc(2)-PP-Dol alpha-1,2-mannosyltransferase activity [GO:0052926]; dol-P-Man:Man(8)GlcNAc(2)-PP-Dol alpha-1,2-mannosyltransferase activity [GO:0052918]; mannosyltransferase activity [GO:0000030]
Q6P8H8	ALG8_MOUSE	SUBCELLULAR LOCATION: Endoplasmic reticulum membrane {ECO:0000250}; Multi-pass membrane protein {ECO:0000250}.		TRANSMEM 9 29 Helical. {ECO:0000255}.; TRANSMEM 108 128 Helical. {ECO:0000255}.; TRANSMEM 143 163 Helical. {ECO:0000255}.; TRANSMEM 188 208 Helical. {ECO:0000255}.; TRANSMEM 238 258 Helical. {ECO:0000255}.; TRANSMEM 334 354 Helical. {ECO:0000255}.; TRANSMEM 361 380 Helical. {ECO:0000255}.; TRANSMEM 400 422 Helical. {ECO:0000255}.; TRANSMEM 427 449 Helical. {ECO:0000255}.; TRANSMEM 461 481 Helical…	alpha-1,3-mannosyltransferase activity [GO:0000033]; dolichyl pyrophosphate Man9GlcNAc2 alpha-1,3-glucosyltransferase activity [GO:0042281]
Q9R049	AMFR_MOUSE	SUBCELLULAR LOCATION: Endoplasmic reticulum membrane {ECO:0000250}; Multi-pass membrane protein {ECO:0000250}.		TRANSMEM 82 102 Helical. {ECO:0000255}.; TRANSMEM 122 142 Helical. {ECO:0000255}.; TRANSMEM 186 206 Helical. {ECO:0000255}.; TRANSMEM 215 235 Helical. {ECO:0000255}.; TRANSMEM 254 274 Helical. {ECO:0000255}.; TRANSMEM 276 296 Helical. {ECO:0000255}.; TRANSMEM 429 449 Helical. {ECO:0000255}.	ligase activity [GO:0016874]; nucleotide binding [GO:0000166]; receptor activity [GO:0004872]; ubiquitin protein ligase activity [GO:0061630]; ubiquitin-protein transferase activity [GO:0004842]; zinc ion binding [GO:0008270]
Q7TP65	ANKL2_RAT	SUBCELLULAR LOCATION: Endoplasmic reticulum membrane {ECO:0000250}; Single-pass type III membrane protein {ECO:0000250}.		TRANSMEM 8 28 Helical; Signal-anchor for type III membrane protein. {ECO:0000255}.	protein phosphatase 2A binding [GO:0051721]
Q8BH79	ANO10_MOUSE	SUBCELLULAR LOCATION: Cell membrane {ECO:0000250}; Multi-pass membrane protein {ECO:0000250}. Note=Shows predominantly an intracellular localization with a weak expression in the cell membrane. {ECO:0000250}.		TRANSMEM 208 228 Helical. {ECO:0000255}.; TRANSMEM 241 261 Helical. {ECO:0000255}.; TRANSMEM 317 337 Helical. {ECO:0000255}.; TRANSMEM 353 373 Helical. {ECO:0000255}.; TRANSMEM 401 421 Helical. {ECO:0000255}.; TRANSMEM 501 521 Helical. {ECO:0000255}.; TRANSMEM 554 574 Helical. {ECO:0000255}.; TRANSMEM 591 611 Helical. {ECO:0000255}.	calcium activated cation channel activity [GO:0005227]; intracellular calcium activated chloride channel activity [GO:0005229]
Q64133	AOFA_MOUSE	SUBCELLULAR LOCATION: Mitochondrion outer membrane; Single-pass type IV membrane protein; Cytoplasmic side.		TRANSMEM 498 518 Helical; Anchor for type IV membrane protein. {ECO:0000250}.	flavin adenine dinucleotide binding [GO:0050660]; primary amine oxidase activity [GO:0008131]; serotonin binding [GO:0051378]
O35643	AP1B1_MOUSE	SUBCELLULAR LOCATION: Cytoplasmic vesicle, clathrin-coated vesicle membrane {ECO:0000250}; Peripheral membrane protein {ECO:0000250}; Cytoplasmic side {ECO:0000250}. Golgi apparatus {ECO:0000250}. Note=Component of the coat surrounding the cytoplasmic face of coated vesicles located at the Golgi complex. {ECO:0000250}.			protein kinase binding [GO:0019901]; protein transporter activity [GO:0008565]
P22892	AP1G1_MOUSE	SUBCELLULAR LOCATION: Golgi apparatus. Cytoplasmic vesicle, clathrin-coated vesicle membrane; Peripheral membrane protein; Cytoplasmic side. Note=Component of the coat surrounding the cytoplasmic face of coated vesicles located at the Golgi complex.			GTP-dependent protein binding [GO:0030742]; kinesin binding [GO:0019894]; protein transporter activity [GO:0008565]; Rab GTPase binding [GO:0017137]
P17426	AP2A1_MOUSE	SUBCELLULAR LOCATION: Cell membrane {ECO:0000250}. Membrane, coated pit {ECO:0000250}; Peripheral membrane protein {ECO:0000250}; Cytoplasmic side {ECO:0000250}. Note=AP-2 appears to be excluded from internalizing CCVs and to disengage from sites of endocytosis seconds before internalization of the nascent CCV. {ECO:0000250}.			protein kinase binding [GO:0019901]; protein transporter activity [GO:0008565]
O54774	AP3D1_MOUSE	SUBCELLULAR LOCATION: Cytoplasm {ECO:0000250}. Golgi apparatus membrane {ECO:0000250}; Peripheral membrane protein {ECO:0000250}; Cytoplasmic side {ECO:0000250}.
Q9D7N9	APMAP_MOUSE	SUBCELLULAR LOCATION: Membrane {ECO:0000250}; Single-pass type II membrane protein {ECO:0000250}.		TRANSMEM 40 60 Helical; Signal-anchor for type II membrane protein. {ECO:0000255}.	arylesterase activity [GO:0004064]; strictosidine synthase activity [GO:0016844]
Q8CFQ3	AQR_MOUSE	SUBCELLULAR LOCATION: Nucleus {ECO:0000250|UniProtKB:O60306}. Note=Localizes to speckle-like regions of the nucleoplasm. {ECO:0000250|UniProtKB:O60306}.			poly(A) RNA binding [GO:0044822]
Q9JKW0	AR6P1_MOUSE	SUBCELLULAR LOCATION: Endomembrane system {ECO:0000250|UniProtKB:Q15041}; Multi-pass membrane protein. Endoplasmic reticulum membrane {ECO:0000250|UniProtKB:Q15041}; Multi-pass membrane protein {ECO:0000250|UniProtKB:Q15041}. Note=Predominantly localized to intracytoplasmic membranes. {ECO:0000250|UniProtKB:Q15041}.		TRANSMEM 42 62 Helical. {ECO:0000255}.; TRANSMEM 66 86 Helical. {ECO:0000255}.; TRANSMEM 134 175 Helical. {ECO:0000255}.
Q8BH07	AR6P6_MOUSE	SUBCELLULAR LOCATION: Membrane {ECO:0000305}; Multi-pass membrane protein {ECO:0000305}.		TRANSMEM 111 131 Helical. {ECO:0000255}.; TRANSMEM 150 170 Helical. {ECO:0000255}.; TRANSMEM 205 225 Helical. {ECO:0000255}.
P61750	ARF4_MOUSE	SUBCELLULAR LOCATION: Golgi apparatus.			epidermal growth factor receptor binding [GO:0005154]; GTP binding [GO:0005525]
P84084	ARF5_MOUSE	SUBCELLULAR LOCATION: Golgi apparatus. Cytoplasm, perinuclear region {ECO:0000250}.			GTP binding [GO:0005525]
Q8BXL7	ARFRP_MOUSE	SUBCELLULAR LOCATION: Golgi apparatus {ECO:0000269|PubMed:17127620}. Golgi apparatus, trans-Golgi network {ECO:0000269|PubMed:17127620}. Note=Located in the trans-Golgi in the GTP-bound active state. {ECO:0000269|PubMed:17127620}.			GTPase activity [GO:0003924]; GTP binding [GO:0005525]
P61211	ARL1_MOUSE	SUBCELLULAR LOCATION: Golgi apparatus membrane {ECO:0000250}; Peripheral membrane protein {ECO:0000250}; Cytoplasmic side {ECO:0000250}.			enzyme activator activity [GO:0008047]; GTPase activity [GO:0003924]; GTP binding [GO:0005525]; metal ion binding [GO:0046872]; protein domain specific binding [GO:0019904]
Q9CQW2	ARL8B_MOUSE	SUBCELLULAR LOCATION: Late endosome membrane {ECO:0000250}. Lysosome membrane {ECO:0000250}. Cytoplasm, cytoskeleton, spindle {ECO:0000250}. Note=Alternatively, may localize with microtubules at the spindle mid-zone during mitosis. {ECO:0000250}.	INTRAMEM 1 19 Note=Mediates targeting to membranes. {ECO:0000250}.		alpha-tubulin binding [GO:0043014]; beta-tubulin binding [GO:0048487]; GDP binding [GO:0019003]; GTP binding [GO:0005525]
Q9D0L7	ARM10_MOUSE	SUBCELLULAR LOCATION: Endoplasmic reticulum membrane {ECO:0000250}; Single-pass membrane protein {ECO:0000250}.		TRANSMEM 7 29 Helical. {ECO:0000255}.
Q8BHS6	ARMX3_MOUSE	SUBCELLULAR LOCATION: Membrane {ECO:0000305}; Single-pass membrane protein {ECO:0000305}.		TRANSMEM 7 29 Helical. {ECO:0000255}.
Q5M7U6	ARP2_RAT	SUBCELLULAR LOCATION: Cytoplasm, cytoskeleton {ECO:0000250}. Cell projection {ECO:0000250}.			ATP binding [GO:0005524]; structural constituent of cytoskeleton [GO:0005200]
Q99JY9	ARP3_MOUSE	SUBCELLULAR LOCATION: Cytoplasm, cytoskeleton {ECO:0000250}. Cell projection {ECO:0000250}. Note=In pre-apoptotic cells, colocalizes with MEFV in large specks (pyroptosomes). {ECO:0000250}.			ATP binding [GO:0005524]; structural constituent of cytoskeleton [GO:0005200]
Q9JM76	ARPC3_MOUSE	SUBCELLULAR LOCATION: Cytoplasm, cytoskeleton {ECO:0000250}. Cell projection {ECO:0000250}.			structural constituent of cytoskeleton [GO:0005200]
Q8BSY0	ASPH_MOUSE	SUBCELLULAR LOCATION: Isoform 1: Endoplasmic reticulum membrane {ECO:0000250|UniProtKB:Q28056}; Single-pass type II membrane protein {ECO:0000250|UniProtKB:Q28056}.; SUBCELLULAR LOCATION: Isoform 2: Sarcoplasmic reticulum membrane {ECO:0000269|PubMed:8530521}; Single-pass type II membrane protein {ECO:0000303|PubMed:8530521}.		TRANSMEM 63 83 Helical; Signal-anchor for type II membrane protein. {ECO:0000255}.	calcium ion binding [GO:0005509]; peptide-aspartate beta-dioxygenase activity [GO:0004597]
Q9EPE9	AT131_MOUSE	SUBCELLULAR LOCATION: Endoplasmic reticulum membrane {ECO:0000250}; Multi-pass membrane protein {ECO:0000250}.		TRANSMEM 64 84 Helical. {ECO:0000255}.; TRANSMEM 93 113 Helical. {ECO:0000255}.; TRANSMEM 241 261 Helical. {ECO:0000255}.; TRANSMEM 441 461 Helical. {ECO:0000255}.; TRANSMEM 986 1006 Helical. {ECO:0000255}.; TRANSMEM 1008 1028 Helical. {ECO:0000255}.; TRANSMEM 1048 1068 Helical. {ECO:0000255}.; TRANSMEM 1093 1113 Helical. {ECO:0000255}.; TRANSMEM 1129 1149 Helical. {ECO:0000255}.; TRANSMEM 1163 1…	ATPase activity [GO:0016887]; ATP binding [GO:0005524]; metal ion binding [GO:0046872]
Q8VDN2	AT1A1_MOUSE	SUBCELLULAR LOCATION: Cell membrane {ECO:0000250}; Multi-pass membrane protein {ECO:0000250}. Melanosome {ECO:0000250}.		TRANSMEM 97 117 Helical. {ECO:0000255}.; TRANSMEM 130 150 Helical. {ECO:0000255}.; TRANSMEM 292 312 Helical. {ECO:0000255}.; TRANSMEM 320 340 Helical. {ECO:0000255}.; TRANSMEM 790 810 Helical. {ECO:0000255}.; TRANSMEM 866 886 Helical. {ECO:0000255}.; TRANSMEM 916 936 Helical. {ECO:0000255}.; TRANSMEM 953 973 Helical. {ECO:0000255}.; TRANSMEM 980 1000 Helical. {ECO:0000255}.	ADP binding [GO:0043531]; ATP binding [GO:0005524]; chaperone binding [GO:0051087]; phosphatase activity [GO:0016791]; potassium ion binding [GO:0030955]; sodium:potassium-exchanging ATPase activity [GO:0005391]; sodium ion binding [GO:0031402]; steroid hormone binding [GO:1990239]
P97370	AT1B3_MOUSE	SUBCELLULAR LOCATION: Cell membrane; Single-pass type II membrane protein. Melanosome {ECO:0000250}.		TRANSMEM 36 56 Helical; Signal-anchor for type II membrane protein. {ECO:0000255}.	ATPase activator activity [GO:0001671]; ATPase binding [GO:0051117]; sodium:potassium-exchanging ATPase activity [GO:0005391]
O55143	AT2A2_MOUSE	SUBCELLULAR LOCATION: Endoplasmic reticulum membrane; Multi-pass membrane protein. Sarcoplasmic reticulum membrane; Multi-pass membrane protein.		TRANSMEM 49 69 Helical; Name=1. {ECO:0000250}.; TRANSMEM 90 110 Helical; Name=2. {ECO:0000250}.; TRANSMEM 254 273 Helical; Name=3. {ECO:0000250}.; TRANSMEM 296 313 Helical; Name=4. {ECO:0000250}.; TRANSMEM 757 776 Helical; Name=5. {ECO:0000250}.; TRANSMEM 787 807 Helical; Name=6. {ECO:0000250}.; TRANSMEM 828 850 Helical; Name=7. {ECO:0000250}.; TRANSMEM 897 916 Helical; Name=8. {ECO:0000250}.; TR…	ATP binding [GO:0005524]; calcium ion binding [GO:0005509]; calcium-transporting ATPase activity [GO:0005388]; calcium-transporting ATPase activity involved in regulation of cardiac muscle cell membrane potential [GO:0086039]; enzyme binding [GO:0019899]; protein C-terminus binding [GO:0008022]; S100 protein binding [GO:0044548]
Q64518	AT2A3_MOUSE	SUBCELLULAR LOCATION: Nucleus membrane {ECO:0000250}; Multi-pass membrane protein {ECO:0000250}. Endoplasmic reticulum membrane {ECO:0000250}; Multi-pass membrane protein {ECO:0000250}. Sarcoplasmic reticulum membrane {ECO:0000250}; Multi-pass membrane protein {ECO:0000250}.		TRANSMEM 49 69 Helical; Name=1. {ECO:0000250}.; TRANSMEM 90 110 Helical; Name=2. {ECO:0000250}.; TRANSMEM 254 273 Helical; Name=3. {ECO:0000250}.; TRANSMEM 296 313 Helical; Name=4. {ECO:0000250}.; TRANSMEM 758 777 Helical; Name=5. {ECO:0000250}.; TRANSMEM 788 808 Helical; Name=6. {ECO:0000250}.; TRANSMEM 829 851 Helical; Name=7. {ECO:0000250}.; TRANSMEM 898 917 Helical; Name=8. {ECO:0000250}.; TR…	ATP binding [GO:0005524]; calcium-transporting ATPase activity [GO:0005388]; metal ion binding [GO:0046872]
G5E829	AT2B1_MOUSE	SUBCELLULAR LOCATION: Cell membrane {ECO:0000255}; Multi-pass membrane protein {ECO:0000255}. Cell junction, synapse {ECO:0000269|PubMed:12209837}. Note=Colocalizes with SV2A in photoreceptor synaptic terminals. {ECO:0000269|PubMed:12209837}.		TRANSMEM 109 129 Helical. {ECO:0000255}.; TRANSMEM 152 172 Helical. {ECO:0000255}.; TRANSMEM 379 399 Helical. {ECO:0000255}.; TRANSMEM 419 439 Helical. {ECO:0000255}.; TRANSMEM 856 876 Helical. {ECO:0000255}.; TRANSMEM 884 904 Helical. {ECO:0000255}.; TRANSMEM 931 951 Helical. {ECO:0000255}.; TRANSMEM 970 989 Helical. {ECO:0000255}.; TRANSMEM 1007 1027 Helical. {ECO:0000255}.; TRANSMEM 1041 1061 …	ATP binding [GO:0005524]; calcium-transporting ATPase activity [GO:0005388]; metal ion binding [GO:0046872]
Q9CQQ7	AT5F1_MOUSE	SUBCELLULAR LOCATION: Mitochondrion. Mitochondrion inner membrane.			ATPase activity [GO:0016887]; hydrogen ion transmembrane transporter activity [GO:0015078]
Q9D5T0	ATAD1_MOUSE	SUBCELLULAR LOCATION: Peroxisome. Cell junction, synapse, postsynaptic cell membrane.			ATPase activity [GO:0016887]; ATP binding [GO:0005524]; microtubule-severing ATPase activity [GO:0008568]
Q925I1	ATAD3_MOUSE	SUBCELLULAR LOCATION: Mitochondrion inner membrane {ECO:0000250}; Single-pass membrane protein {ECO:0000250}. Mitochondrion matrix, mitochondrion nucleoid {ECO:0000250}. Note=In the mitochondrial inner membrane, enriched in sites with the potential to form contacts with the outer membrane. The N-terminal domain interacts with the inner surface of the mitochondrial outer membrane and the C-termina…		TRANSMEM 246 263 Helical. {ECO:0000255}.	ATP binding [GO:0005524]
O35451	ATF6B_MOUSE	SUBCELLULAR LOCATION: Endoplasmic reticulum membrane {ECO:0000250}; Single-pass type II membrane protein {ECO:0000250}.; SUBCELLULAR LOCATION: Processed cyclic AMP-dependent transcription factor ATF-6 beta: Nucleus {ECO:0000255|PROSITE-ProRule:PRU00978}. Note=Under ER stress the cleaved N-terminal cytoplasmic domain translocates into the nucleus. {ECO:0000250}.		TRANSMEM 394 414 Helical; Signal-anchor for type II membrane protein. {ECO:0000255}.	cAMP response element binding [GO:0035497]; sequence-specific DNA binding [GO:0043565]; sequence-specific DNA binding transcription factor activity [GO:0003700]; transcription regulatory region DNA binding [GO:0044212]
Q5FWU3	ATG9A_RAT	SUBCELLULAR LOCATION: Cytoplasmic vesicle, autophagosome membrane {ECO:0000250}; Multi-pass membrane protein {ECO:0000250}. Golgi apparatus, trans-Golgi network membrane {ECO:0000250}; Multi-pass membrane protein {ECO:0000250}. Late endosome membrane {ECO:0000250}; Multi-pass membrane protein {ECO:0000250}.		TRANSMEM 67 87 Helical. {ECO:0000255}.; TRANSMEM 132 152 Helical. {ECO:0000255}.; TRANSMEM 290 310 Helical. {ECO:0000255}.; TRANSMEM 372 392 Helical. {ECO:0000255}.; TRANSMEM 401 421 Helical. {ECO:0000255}.; TRANSMEM 474 494 Helical. {ECO:0000255}.
Q6PA06	ATLA2_MOUSE	SUBCELLULAR LOCATION: Endoplasmic reticulum membrane {ECO:0000250}; Multi-pass membrane protein {ECO:0000250}.		TRANSMEM 477 497 Helical. {ECO:0000255}.; TRANSMEM 500 520 Helical. {ECO:0000255}.	GTPase activity [GO:0003924]; GTP binding [GO:0005525]; identical protein binding [GO:0042802]
Q91YH5	ATLA3_MOUSE	SUBCELLULAR LOCATION: Endoplasmic reticulum membrane {ECO:0000250}; Multi-pass membrane protein {ECO:0000250}. Note=Localizes to endoplasmic reticulum tubules and accumulates in punctuate structures corresponding to 3-way junctions, which represent crossing-points at which the tubules build a polygonal network. {ECO:0000250}.		TRANSMEM 446 466 Helical. {ECO:0000255}.; TRANSMEM 468 488 Helical. {ECO:0000255}.	GTPase activity [GO:0003924]; GTP binding [GO:0005525]; identical protein binding [GO:0042802]
Q0ZHH6	ATLA3_RAT	SUBCELLULAR LOCATION: Endoplasmic reticulum membrane {ECO:0000250}; Multi-pass membrane protein {ECO:0000250}. Note=Localizes to endoplasmic reticulum tubules and accumulates in punctuate structures corresponding to 3-way junctions, which represent crossing-points at which the tubules build a polygonal network. {ECO:0000250}.		TRANSMEM 446 466 Helical. {ECO:0000255}.; TRANSMEM 468 488 Helical. {ECO:0000255}.	GTPase activity [GO:0003924]; GTP binding [GO:0005525]; identical protein binding [GO:0042802]
Q9DCX2	ATP5H_MOUSE	SUBCELLULAR LOCATION: Mitochondrion. Mitochondrion inner membrane.			hydrogen ion transmembrane transporter activity [GO:0015078]
Q06185	ATP5I_MOUSE	SUBCELLULAR LOCATION: Mitochondrion. Mitochondrion inner membrane.			ATPase activity [GO:0016887]; hydrogen ion transmembrane transporter activity [GO:0015078]
Q9CPQ8	ATP5L_MOUSE	SUBCELLULAR LOCATION: Mitochondrion. Mitochondrion inner membrane.			hydrogen ion transmembrane transporter activity [GO:0015078]
Q64430	ATP7A_MOUSE	SUBCELLULAR LOCATION: Golgi apparatus, trans-Golgi network membrane {ECO:0000250}; Multi-pass membrane protein {ECO:0000250}. Cell membrane {ECO:0000250}; Multi-pass membrane protein {ECO:0000250}. Note=Constitutively cycles between the trans-Golgi network (TGN) and the plasma membrane. Predominantly found in the TGN and relocalized to the plasma membrane in response to elevated copper levels (By…		TRANSMEM 645 666 Helical. {ECO:0000255}.; TRANSMEM 706 725 Helical. {ECO:0000255}.; TRANSMEM 733 753 Helical. {ECO:0000255}.; TRANSMEM 773 793 Helical. {ECO:0000255}.; TRANSMEM 927 950 Helical. {ECO:0000255}.; TRANSMEM 981 1002 Helical. {ECO:0000255}.; TRANSMEM 1348 1365 Helical. {ECO:0000255}.; TRANSMEM 1377 1396 Helical. {ECO:0000255}.	ATP binding [GO:0005524]; copper-dependent protein binding [GO:0032767]; copper-exporting ATPase activity [GO:0004008]; copper ion binding [GO:0005507]; copper ion transmembrane transporter activity [GO:0005375]; superoxide dismutase copper chaperone activity [GO:0016532]
P03930	ATP8_MOUSE	SUBCELLULAR LOCATION: Mitochondrion membrane; Single-pass membrane protein.		TRANSMEM 8 24 Helical. {ECO:0000255}.	hydrogen ion transmembrane transporter activity [GO:0015078]
D4ABB8	ATP9B_RAT	SUBCELLULAR LOCATION: Golgi apparatus, trans-Golgi network membrane {ECO:0000250}; Multi-pass membrane protein {ECO:0000250}.		TRANSMEM 145 165 Helical. {ECO:0000255}.; TRANSMEM 174 194 Helical. {ECO:0000255}.; TRANSMEM 383 403 Helical. {ECO:0000255}.; TRANSMEM 409 428 Helical. {ECO:0000255}.; TRANSMEM 940 960 Helical. {ECO:0000255}.; TRANSMEM 963 983 Helical. {ECO:0000255}.; TRANSMEM 1013 1033 Helical. {ECO:0000255}.; TRANSMEM 1042 1062 Helical. {ECO:0000255}.; TRANSMEM 1067 1087 Helical. {ECO:0000255}.; TRANSMEM 1107 1…	ATP binding [GO:0005524]; magnesium ion binding [GO:0000287]; phospholipid-translocating ATPase activity [GO:0004012]
Q03265	ATPA_MOUSE	SUBCELLULAR LOCATION: Mitochondrion inner membrane {ECO:0000250}. Cell membrane {ECO:0000250}; Peripheral membrane protein {ECO:0000250}; Extracellular side {ECO:0000250}. Note=Colocalizes with HRG on the cell surface of T-cells. {ECO:0000250}.			ATP binding [GO:0005524]; MHC class I protein binding [GO:0042288]; poly(A) RNA binding [GO:0044822]; proton-transporting ATPase activity, rotational mechanism [GO:0046961]; proton-transporting ATP synthase activity, rotational mechanism [GO:0046933]
P56480	ATPB_MOUSE	SUBCELLULAR LOCATION: Mitochondrion. Mitochondrion inner membrane. Note=Peripheral membrane protein.			ATP binding [GO:0005524]; MHC class I protein binding [GO:0042288]; proton-transporting ATPase activity, rotational mechanism [GO:0046961]; proton-transporting ATP synthase activity, rotational mechanism [GO:0046933]
Q91VR2	ATPG_MOUSE	SUBCELLULAR LOCATION: Mitochondrion. Mitochondrion inner membrane {ECO:0000250}; Peripheral membrane protein {ECO:0000250}.			poly(A) RNA binding [GO:0044822]; proton-transporting ATPase activity, rotational mechanism [GO:0046961]; proton-transporting ATP synthase activity, rotational mechanism [GO:0046933]
P35435	ATPG_RAT	SUBCELLULAR LOCATION: Mitochondrion. Mitochondrion inner membrane; Peripheral membrane protein.			ATPase activity [GO:0016887]; proton-transporting ATPase activity, rotational mechanism [GO:0046961]; proton-transporting ATP synthase activity, rotational mechanism [GO:0046933]
P56135	ATPK_MOUSE	SUBCELLULAR LOCATION: Mitochondrion. Mitochondrion inner membrane {ECO:0000305}; Single-pass membrane protein {ECO:0000305}.		TRANSMEM 57 76 Helical. {ECO:0000255}.	ATPase activity [GO:0016887]
Q9DB20	ATPO_MOUSE	SUBCELLULAR LOCATION: Mitochondrion {ECO:0000250}. Mitochondrion inner membrane {ECO:0000250}.			drug binding [GO:0008144]; proton-transporting ATP synthase activity, rotational mechanism [GO:0046933]; steroid binding [GO:0005496]
P28658	ATX10_MOUSE	SUBCELLULAR LOCATION: Cytoplasm, perinuclear region {ECO:0000250}.
P70295	AUP1_MOUSE	SUBCELLULAR LOCATION: Endoplasmic reticulum membrane {ECO:0000250}; Single-pass type III membrane protein {ECO:0000250}; Cytoplasmic side {ECO:0000250}.		TRANSMEM 21 41 Helical; Signal-anchor for type III membrane protein. {ECO:0000255}.	transferase activity, transferring acyl groups [GO:0016746]
Q9D9K3	AVEN_MOUSE	SUBCELLULAR LOCATION: Endomembrane system {ECO:0000250}; Peripheral membrane protein {ECO:0000250}. Note=Associated with intracellular membranes. {ECO:0000250}.
O54918	B2L11_MOUSE	SUBCELLULAR LOCATION: Membrane {ECO:0000269|PubMed:9430630}; Peripheral membrane protein {ECO:0000269|PubMed:9430630}. Mitochondrion {ECO:0000250}. Note=Associated with intracytoplasmic membranes.			microtubule binding [GO:0008017]
P59017	B2L13_MOUSE	SUBCELLULAR LOCATION: Mitochondrion membrane {ECO:0000250}; Single-pass membrane protein {ECO:0000250}.		TRANSMEM 409 429 Helical. {ECO:0000255}.
P07151	B2MG_RAT	SUBCELLULAR LOCATION: Secreted.
Q9Z222	B3GN2_MOUSE	SUBCELLULAR LOCATION: Golgi apparatus membrane {ECO:0000305}; Single-pass type II membrane protein {ECO:0000305}.		TRANSMEM 8 28 Helical; Signal-anchor for type II membrane protein. {ECO:0000255}.	galactosyltransferase activity [GO:0008378]; N-acetyllactosaminide beta-1,3-N-acetylglucosaminyltransferase activity [GO:0008532]
Q91Z92	B3GT6_MOUSE	SUBCELLULAR LOCATION: Golgi apparatus membrane {ECO:0000250}; Single-pass type II membrane protein {ECO:0000250}.		TRANSMEM 12 30 Helical; Signal-anchor for type II membrane protein. {ECO:0000255}.	galactosylxylosylprotein 3-beta-galactosyltransferase activity [GO:0047220]; UDP-galactose:beta-N-acetylglucosamine beta-1,3-galactosyltransferase activity [GO:0008499]; UDP-galactosyltransferase activity [GO:0035250]
P15535	B4GT1_MOUSE	SUBCELLULAR LOCATION: Isoform Long: Golgi apparatus, Golgi stack membrane {ECO:0000269|PubMed:18511602}; Single-pass type II membrane protein. Cell membrane; Single-pass type II membrane protein. Cell surface. Cell projection, filopodium {ECO:0000269|PubMed:18511602}. Note=Found in trans cisternae of Golgi. B4GALT1 cell surface expression is regulated by UBE2Q1 (PubMed:18511602). {ECO:0000269|Pub…		TRANSMEM 25 44 Helical; Signal-anchor for type II membrane protein. {ECO:0000255}.	alpha-tubulin binding [GO:0043014]; beta-N-acetylglucosaminylglycopeptide beta-1,4-galactosyltransferase activity [GO:0003831]; beta-tubulin binding [GO:0048487]; cytoskeletal protein binding [GO:0008092]; galactosyltransferase activity [GO:0008378]; lactose synthase activity [GO:0004461]; manganese ion binding [GO:0030145]; N-acetyllactosamine synthase activity [GO:0003945]; protein homodimeriza…
Q9JMK0	B4GT5_MOUSE	SUBCELLULAR LOCATION: Golgi apparatus, Golgi stack membrane {ECO:0000250}; Single-pass type II membrane protein {ECO:0000250}. Note=Trans cisternae of Golgi stack. {ECO:0000250}.		TRANSMEM 15 35 Helical; Signal-anchor for type II membrane protein. {ECO:0000255}.	metal ion binding [GO:0046872]; transferase activity, transferring glycosyl groups [GO:0016757]
O08734	BAK_MOUSE	SUBCELLULAR LOCATION: Mitochondrion membrane {ECO:0000305}; Single-pass membrane protein {ECO:0000305}.		TRANSMEM 186 203 Helical. {ECO:0000255}.	identical protein binding [GO:0042802]; metal ion binding [GO:0046872]; protein heterodimerization activity [GO:0046982]; protein homodimerization activity [GO:0042803]
Q61334	BAP29_MOUSE	SUBCELLULAR LOCATION: Endoplasmic reticulum membrane; Multi-pass membrane protein.		TRANSMEM 7 27 Helical. {ECO:0000255}.; TRANSMEM 44 64 Helical. {ECO:0000255}.; TRANSMEM 104 124 Helical. {ECO:0000255}.
Q61335	BAP31_MOUSE	SUBCELLULAR LOCATION: Endoplasmic reticulum membrane {ECO:0000250}; Multi-pass membrane protein {ECO:0000250}. Endoplasmic reticulum-Golgi intermediate compartment membrane {ECO:0000250}; Multi-pass membrane protein {ECO:0000250}. Note=May shuttle between the ER and the intermediate compartment/cis-Golgi complex. {ECO:0000250}.		TRANSMEM 7 27 Helical. {ECO:0000255}.; TRANSMEM 44 64 Helical. {ECO:0000255}.; TRANSMEM 103 123 Helical. {ECO:0000255}.	MHC class I protein binding [GO:0042288]; protein complex binding [GO:0032403]
P18572	BASI_MOUSE	SUBCELLULAR LOCATION: Cell membrane {ECO:0000269|PubMed:12601063}; Single-pass type I membrane protein. Melanosome {ECO:0000250|UniProtKB:P35613}. Note=Colocalizes with SLC16A1 and SLC16A8. In spermatozoa, localized on the principal piece of caput and in the middle piece during transit in the corpus and cauda epididymides. {ECO:0000269|PubMed:11882021, ECO:0000269|PubMed:12601063}.		TRANSMEM 326 349 Helical. {ECO:0000255}.	mannose binding [GO:0005537]
Q07813	BAX_MOUSE	SUBCELLULAR LOCATION: Isoform Alpha: Mitochondrion outer membrane {ECO:0000250}; Single-pass membrane protein {ECO:0000250}. Cytoplasm {ECO:0000250}. Note=Colocalizes with 14-3-3 proteins in the cytoplasm. Under stress conditions, undergoes a conformation change that causes release from JNK-phosphorylated 14-3-3 proteins and translocation to the mitochondrion membrane (By similarity). {ECO:000025…		TRANSMEM 172 192 Helical. {ECO:0000255}.	BH3 domain binding [GO:0051434]; channel activity [GO:0015267]; identical protein binding [GO:0042802]; lipid binding [GO:0008289]; protein heterodimerization activity [GO:0046982]; protein homodimerization activity [GO:0042803]
Q9CZP5	BCS1_MOUSE	SUBCELLULAR LOCATION: Mitochondrion inner membrane {ECO:0000250}; Single-pass membrane protein {ECO:0000250}.		TRANSMEM 16 32 Helical. {ECO:0000255}.	ATP binding [GO:0005524]
Q80XN0	BDH_MOUSE	SUBCELLULAR LOCATION: Mitochondrion matrix {ECO:0000250}.			3-hydroxybutyrate dehydrogenase activity [GO:0003858]
O35623	BET1_MOUSE	SUBCELLULAR LOCATION: Endoplasmic reticulum membrane {ECO:0000250}; Single-pass type IV membrane protein {ECO:0000250}. Golgi apparatus, cis-Golgi network membrane {ECO:0000250}. Golgi apparatus membrane {ECO:0000250}. Note=Concentrated most in the intermediate compartment/cis-Golgi network and the cis-Golgi cisternae 1 and 2. Greatly reduced in concentration at the trans end of the Golgi apparat…		TRANSMEM 95 115 Helical; Anchor for type IV membrane protein. {ECO:0000255}.
P12265	BGLR_MOUSE	SUBCELLULAR LOCATION: Lysosome {ECO:0000269|PubMed:2394691}. Endoplasmic reticulum {ECO:0000269|PubMed:2394691}. Note=A small proportion is found in the endoplasmic reticulum.			beta-glucuronidase activity [GO:0004566]; protein domain specific binding [GO:0019904]; receptor binding [GO:0005102]
P55062	BI1_RAT	SUBCELLULAR LOCATION: Endoplasmic reticulum membrane {ECO:0000250}; Multi-pass membrane protein {ECO:0000250}.	INTRAMEM 207 227 Helical. {ECO:0000255}.	TRANSMEM 30 50 Helical. {ECO:0000255}.; TRANSMEM 53 73 Helical. {ECO:0000255}.; TRANSMEM 87 107 Helical. {ECO:0000255}.; TRANSMEM 113 133 Helical. {ECO:0000255}.; TRANSMEM 140 160 Helical. {ECO:0000255}.; TRANSMEM 167 187 Helical. {ECO:0000255}.
P70444	BID_MOUSE	SUBCELLULAR LOCATION: Cytoplasm {ECO:0000269|PubMed:9873064}. Mitochondrion membrane {ECO:0000269|PubMed:9873064}. Note=When uncleaved, it is predominantly cytoplasmic. p15 BID translocates to mitochondria as an integral membrane protein. p13 and p22 BID are associated with the mitochondrial membrane.			ubiquitin protein ligase binding [GO:0031625]
G3X9K3	BIG1_MOUSE	SUBCELLULAR LOCATION: Cytoplasm {ECO:0000250}. Cytoplasm, perinuclear region {ECO:0000250}. Golgi apparatus {ECO:0000250}. Golgi apparatus, trans-Golgi network {ECO:0000250}. Nucleus {ECO:0000250}. Nucleus, nucleolus {ECO:0000250}. Nucleus matrix {ECO:0000250}. Membrane {ECO:0000250}. Note=Translocates from cytoplasm to membranes and nucleus upon cAMP treatment. {ECO:0000250}.			ARF guanyl-nucleotide exchange factor activity [GO:0005086]; guanyl-nucleotide exchange factor activity [GO:0005085]; myosin binding [GO:0017022]; protein kinase A regulatory subunit binding [GO:0034237]
Q7TSU1	BIG2_RAT	SUBCELLULAR LOCATION: Cytoplasm {ECO:0000250}. Membrane {ECO:0000250}. Golgi apparatus {ECO:0000250}. Cytoplasm, perinuclear region {ECO:0000250}. Golgi apparatus, trans-Golgi network. Endosome {ECO:0000250}. Cytoplasm, cytoskeleton, microtubule organizing center, centrosome {ECO:0000250}. Cell projection, dendrite. Cytoplasmic vesicle. Cell junction, synapse. Cytoplasm, cytoskeleton. Note=Transl…			ARF guanyl-nucleotide exchange factor activity [GO:0005086]; GABA receptor binding [GO:0050811]; guanyl-nucleotide exchange factor activity [GO:0005085]; myosin binding [GO:0017022]; protein kinase A regulatory subunit binding [GO:0034237]
O88738	BIRC6_MOUSE	SUBCELLULAR LOCATION: Golgi apparatus, trans-Golgi network membrane {ECO:0000250}. Midbody {ECO:0000250}. Endosome {ECO:0000250}. Cytoplasm, cytoskeleton, spindle pole {ECO:0000250}. Cytoplasm, cytoskeleton, microtubule organizing center, centrosome {ECO:0000250}. Note=Concentrates in a pericentriolar compartment in interphase, moves partially to spindle poles in metaphase, and finally localizes …			cysteine-type endopeptidase inhibitor activity [GO:0004869]; ligase activity [GO:0016874]; ubiquitin conjugating enzyme activity [GO:0061631]; ubiquitin-protein transferase activity [GO:0004842]
Q8BXV2	BRI3B_MOUSE	SUBCELLULAR LOCATION: Mitochondrion outer membrane {ECO:0000250}; Multi-pass membrane protein {ECO:0000250}.		TRANSMEM 19 39 Helical. {ECO:0000255}.; TRANSMEM 131 151 Helical. {ECO:0000255}.; TRANSMEM 164 181 Helical. {ECO:0000255}.; TRANSMEM 190 210 Helical. {ECO:0000255}.
Q8R2Q8	BST2_MOUSE	SUBCELLULAR LOCATION: Golgi apparatus, trans-Golgi network. Cell membrane; Single-pass type II membrane protein. Cell membrane {ECO:0000250}; Lipid-anchor, GPI-anchor {ECO:0000250}. Late endosome {ECO:0000250}. Membrane raft {ECO:0000250}. Cytoplasm {ECO:0000250}. Apical cell membrane {ECO:0000250}. Note=Shuttles between the cell membrane, where it is present predominantly in membrane/lipid rafts…		TRANSMEM 31 51 Helical; Signal-anchor for type II membrane protein. {ECO:0000255}.	metalloendopeptidase inhibitor activity [GO:0008191]; poly(A) RNA binding [GO:0044822]; signal transducer activity [GO:0004871]
Q91VK1	BZW2_MOUSE
Q9JJ06	C1GLT_MOUSE	SUBCELLULAR LOCATION: Membrane; Single-pass type II membrane protein.		TRANSMEM 9 29 Helical; Signal-anchor for type II membrane protein. {ECO:0000255}.	galactosyltransferase activity [GO:0008378]; glycoprotein-N-acetylgalactosamine 3-beta-galactosyltransferase activity [GO:0016263]; metal ion binding [GO:0046872]
O35796	C1QBP_RAT	SUBCELLULAR LOCATION: Mitochondrion matrix {ECO:0000250}. Nucleus {ECO:0000250}. Cell membrane {ECO:0000250}; Peripheral membrane protein {ECO:0000250}; Extracellular side {ECO:0000250}. Secreted {ECO:0000250}. Cytoplasm. Nucleus, nucleolus {ECO:0000250}. Note=Seems to be predominantly localized to mitochondria. {ECO:0000250}.			adrenergic receptor binding [GO:0031690]; complement component C1q binding [GO:0001849]; hyaluronic acid binding [GO:0005540]; kininogen binding [GO:0030984]; mitochondrial ribosome binding [GO:0097177]; mRNA binding [GO:0003729]; protein kinase C binding [GO:0005080]; transcription corepressor activity [GO:0003714]
O35658	C1QBP_MOUSE	SUBCELLULAR LOCATION: Mitochondrion matrix {ECO:0000269|PubMed:17486078, ECO:0000269|PubMed:18166172}. Nucleus {ECO:0000250}. Cell membrane {ECO:0000250}; Peripheral membrane protein {ECO:0000250}; Extracellular side {ECO:0000250}. Secreted {ECO:0000250}. Cytoplasm {ECO:0000250}. Nucleus, nucleolus {ECO:0000250}. Note=Seems to be predominantly localized to mitochondria.			adrenergic receptor binding [GO:0031690]; complement component C1q binding [GO:0001849]; hyaluronic acid binding [GO:0005540]; kininogen binding [GO:0030984]; mitochondrial ribosome binding [GO:0097177]; mRNA binding [GO:0003729]; transcription corepressor activity [GO:0003714]; transcription factor binding [GO:0008134]
Q922D8	C1TC_MOUSE	SUBCELLULAR LOCATION: Cytoplasm {ECO:0000250}.			ATP binding [GO:0005524]; formate-tetrahydrofolate ligase activity [GO:0004329]; methenyltetrahydrofolate cyclohydrolase activity [GO:0004477]; methylenetetrahydrofolate dehydrogenase (NAD+) activity [GO:0004487]; methylenetetrahydrofolate dehydrogenase (NADP+) activity [GO:0004488]
Q3V3R1	C1TM_MOUSE	SUBCELLULAR LOCATION: Mitochondrion {ECO:0000250}.			ATP binding [GO:0005524]; formate-tetrahydrofolate ligase activity [GO:0004329]; protein homodimerization activity [GO:0042803]
Q80X80	C2C2L_MOUSE	SUBCELLULAR LOCATION: Membrane {ECO:0000250}; Single-pass membrane protein {ECO:0000250}.		TRANSMEM 10 30 Helical. {ECO:0000255}.	insulin binding [GO:0043559]
Q9CZB0	C560_MOUSE	SUBCELLULAR LOCATION: Mitochondrion inner membrane {ECO:0000250}; Multi-pass membrane protein {ECO:0000250}.		TRANSMEM 63 92 Helical. {ECO:0000250}.; TRANSMEM 113 137 Helical. {ECO:0000250}.; TRANSMEM 145 166 Helical. {ECO:0000250}.	electron carrier activity [GO:0009055]; heme binding [GO:0020037]; metal ion binding [GO:0046872]; succinate dehydrogenase activity [GO:0000104]
Q8CI85	CAH12_MOUSE	SUBCELLULAR LOCATION: Membrane {ECO:0000250}; Single-pass type I membrane protein {ECO:0000250}.		TRANSMEM 302 322 Helical. {ECO:0000255}.	carbonate dehydratase activity [GO:0004089]; zinc ion binding [GO:0008270]
Q8VEC4	CAHM2_MOUSE	SUBCELLULAR LOCATION: Membrane {ECO:0000305}; Multi-pass membrane protein {ECO:0000305}.		TRANSMEM 21 41 Helical. {ECO:0000255}.; TRANSMEM 55 75 Helical. {ECO:0000255}.; TRANSMEM 100 120 Helical. {ECO:0000255}.; TRANSMEM 185 205 Helical. {ECO:0000255}.	cation channel activity [GO:0005261]
P14211	CALR_MOUSE	SUBCELLULAR LOCATION: Endoplasmic reticulum lumen {ECO:0000255|PROSITE-ProRule:PRU10138, ECO:0000269|PubMed:8418194}. Cytoplasmic granule {ECO:0000269|PubMed:8418194}. Sarcoplasmic reticulum lumen {ECO:0000250}. Note=Associated with the lytic granules in the cytolytic T-lymphocytes.			androgen receptor binding [GO:0050681]; calcium ion binding [GO:0005509]; carbohydrate binding [GO:0030246]; glycoprotein binding [GO:0001948]; hormone binding [GO:0042562]; integrin binding [GO:0005178]; iron ion binding [GO:0005506]; mRNA binding [GO:0003729]; peptide binding [GO:0042277]; poly(A) RNA binding [GO:0044822]; ubiquitin protein ligase binding [GO:0031625]
P35564	CALX_MOUSE	SUBCELLULAR LOCATION: Endoplasmic reticulum membrane {ECO:0000269|PubMed:7628443}; Single-pass type I membrane protein {ECO:0000269|PubMed:7628443}. Endoplasmic reticulum {ECO:0000250}. Melanosome {ECO:0000250}. Note=The palmitoylated form preferentially localizes to the perinuclear rough ER (By similarity). When bound to CD3 epsilon chains, calnexin's ER retention signal can be masked, permittin…		TRANSMEM 483 503 Helical. {ECO:0000255}.	calcium ion binding [GO:0005509]; carbohydrate binding [GO:0030246]; poly(A) RNA binding [GO:0044822]
P49070	CAMLG_MOUSE	SUBCELLULAR LOCATION: Membrane; Multi-pass membrane protein.		TRANSMEM 188 208 Helical. {ECO:0000255}.; TRANSMEM 239 255 Helical. {ECO:0000255}.
Q6ZQ38	CAND1_MOUSE	SUBCELLULAR LOCATION: Cytoplasm {ECO:0000250}. Nucleus {ECO:0000250}. Note=Predominantly cytoplasmic. {ECO:0000250}.
Q08163	CAP1_RAT	SUBCELLULAR LOCATION: Cell membrane {ECO:0000250}; Peripheral membrane protein {ECO:0000250}.
Q60865	CAPR1_MOUSE	SUBCELLULAR LOCATION: Cytoplasm, cytosol. Cell projection, dendrite. Note=Associated with RNA granules. {ECO:0000250}.			poly(A) RNA binding [GO:0044822]; RNA binding [GO:0003723]
Q6P2L7	CASC4_MOUSE	SUBCELLULAR LOCATION: Membrane {ECO:0000305}; Single-pass type II membrane protein {ECO:0000305}.		TRANSMEM 15 35 Helical; Signal-anchor for type II membrane protein. {ECO:0000255}.
P70403	CASP_MOUSE	SUBCELLULAR LOCATION: Golgi apparatus membrane {ECO:0000250}; Single-pass type IV membrane protein {ECO:0000250}.		TRANSMEM 620 640 Helical; Anchor for type IV membrane protein. {ECO:0000255}.	chromatin binding [GO:0003682]; DNA binding [GO:0003677]; RNA polymerase II distal enhancer sequence-specific DNA binding transcription factor activity involved in positive regulation of transcription [GO:0001205]
P10605	CATB_MOUSE	SUBCELLULAR LOCATION: Lysosome. Melanosome {ECO:0000250}. Secreted, extracellular space {ECO:0000250}.			collagen binding [GO:0005518]; cysteine-type endopeptidase activity [GO:0004197]; cysteine-type peptidase activity [GO:0008234]; peptidase activity [GO:0008233]; peptide binding [GO:0042277]; proteoglycan binding [GO:0043394]
Q9JHW1	CBPD_RAT	SUBCELLULAR LOCATION: Isoform 1: Cell membrane; Single-pass type I membrane protein.; SUBCELLULAR LOCATION: Isoform 2: Nucleus.		TRANSMEM 1298 1318 Helical. {ECO:0000255}.	metallocarboxypeptidase activity [GO:0004181]; protein complex binding [GO:0032403]; protein phosphatase 2A binding [GO:0051721]; serine-type carboxypeptidase activity [GO:0004185]; zinc ion binding [GO:0008270]
Q8VE99	CC115_MOUSE	SUBCELLULAR LOCATION: Endosome {ECO:0000269|PubMed:16378758}. Lysosome {ECO:0000269|PubMed:16378758}. Note=Seems not to be associated with recycling endosomes.
Q8BIS8	CC126_MOUSE	SUBCELLULAR LOCATION: Secreted {ECO:0000305}.			alpha-1,6-mannosylglycoprotein 6-beta-N-acetylglucosaminyltransferase activity [GO:0030144]
Q8VEK0	CC50A_MOUSE	SUBCELLULAR LOCATION: Membrane {ECO:0000269|PubMed:22253360}; Multi-pass membrane protein {ECO:0000269|PubMed:22253360}. Cell membrane {ECO:0000250}. Golgi apparatus {ECO:0000269|PubMed:22253360}. Cytoplasmic vesicle, secretory vesicle membrane {ECO:0000269|PubMed:22253360}. Apical cell membrane {ECO:0000269|PubMed:22253360}.		TRANSMEM 50 70 Helical. {ECO:0000255}.; TRANSMEM 329 349 Helical. {ECO:0000255}.
Q9D024	CCD47_MOUSE	SUBCELLULAR LOCATION: Membrane {ECO:0000305}; Single-pass membrane protein {ECO:0000305}.		TRANSMEM 136 156 Helical. {ECO:0000255}.	calcium ion binding [GO:0005509]; poly(A) RNA binding [GO:0044822]
Q3URS9	CCD51_MOUSE	SUBCELLULAR LOCATION: Membrane {ECO:0000305}; Multi-pass membrane protein {ECO:0000305}.		TRANSMEM 199 219 Helical. {ECO:0000255}.; TRANSMEM 383 403 Helical. {ECO:0000255}.
P53702	CCHL_MOUSE	SUBCELLULAR LOCATION: Mitochondrion inner membrane {ECO:0000305}.			holocytochrome-c synthase activity [GO:0004408]; metal ion binding [GO:0046872]
Q8R422	CD109_MOUSE	SUBCELLULAR LOCATION: Cell membrane {ECO:0000250}; Lipid-anchor, GPI-anchor {ECO:0000250}.			serine-type endopeptidase inhibitor activity [GO:0004867]; transforming growth factor beta binding [GO:0050431]
Q61490	CD166_MOUSE	SUBCELLULAR LOCATION: Membrane; Single-pass type I membrane protein.		TRANSMEM 528 549 Helical. {ECO:0000255}.
Q62192	CD180_MOUSE	SUBCELLULAR LOCATION: Cell membrane; Single-pass type I membrane protein.		TRANSMEM 627 650 Helical. {ECO:0000255}.
P15379	CD44_MOUSE	SUBCELLULAR LOCATION: Cell membrane {ECO:0000269|PubMed:17403031}; Single-pass type I membrane protein {ECO:0000269|PubMed:17403031}. Note=Colocalizes with actin in membrane protrusions at wounding edges.		TRANSMEM 686 706 Helical. {ECO:0000255}.	hyaluronic acid binding [GO:0005540]; hyalurononglucosaminidase activity [GO:0004415]
P35762	CD81_MOUSE	SUBCELLULAR LOCATION: Membrane; Multi-pass membrane protein.		TRANSMEM 13 33 Helical. {ECO:0000255}.; TRANSMEM 58 78 Helical. {ECO:0000255}.; TRANSMEM 90 115 Helical. {ECO:0000255}.; TRANSMEM 202 226 Helical. {ECO:0000255}.	MHC class II protein complex binding [GO:0023026]
P60766	CDC42_MOUSE	SUBCELLULAR LOCATION: Cell membrane {ECO:0000305}; Lipid-anchor {ECO:0000305}; Cytoplasmic side {ECO:0000305}. Midbody {ECO:0000250}. Cytoplasm, cytoskeleton, microtubule organizing center, centrosome {ECO:0000250}. Note=Localizes to spindle during prometaphase cells. Moves to the central spindle as cells progressed through anaphase to telophase. Localizes at the end of cytokinesis in the interce…			GTPase activity [GO:0003924]; GTP binding [GO:0005525]; GTP-dependent protein binding [GO:0030742]; protein kinase binding [GO:0019901]
Q8VDP6	CDIPT_MOUSE	SUBCELLULAR LOCATION: Endoplasmic reticulum membrane {ECO:0000250}; Multi-pass membrane protein {ECO:0000250}. Golgi apparatus membrane {ECO:0000250}; Multi-pass membrane protein {ECO:0000250}. Cell membrane {ECO:0000250}; Multi-pass membrane protein {ECO:0000250}. Membrane {ECO:0000250}.		TRANSMEM 6 26 Helical. {ECO:0000255}.; TRANSMEM 29 49 Helical. {ECO:0000255}.; TRANSMEM 74 94 Helical. {ECO:0000255}.; TRANSMEM 140 160 Helical. {ECO:0000255}.; TRANSMEM 175 195 Helical. {ECO:0000255}.	alcohol binding [GO:0043178]; carbohydrate binding [GO:0030246]; CDP-diacylglycerol-inositol 3-phosphatidyltransferase activity [GO:0003881]; diacylglycerol binding [GO:0019992]; manganese ion binding [GO:0030145]
P11440	CDK1_MOUSE	SUBCELLULAR LOCATION: Nucleus {ECO:0000269|PubMed:17942597}. Cytoplasm {ECO:0000269|PubMed:17942597}. Mitochondrion {ECO:0000269|PubMed:17942597}. Cytoplasm, cytoskeleton, microtubule organizing center, centrosome {ECO:0000250}. Cytoplasm, cytoskeleton, spindle {ECO:0000250}. Note=Colocalizes with SIRT2 on centrosome during prophase and on splindle fibers during metaphase of the mitotic cell cycl…			ATP binding [GO:0005524]; cyclin-dependent protein serine/threonine kinase activity [GO:0004693]; Hsp70 protein binding [GO:0030544]; kinase activity [GO:0016301]; protein kinase activity [GO:0004672]; protein serine/threonine kinase activity [GO:0004674]; RNA polymerase II carboxy-terminal domain kinase activity [GO:0008353]
Q91WE6	CDKAL_MOUSE	SUBCELLULAR LOCATION: Endoplasmic reticulum membrane {ECO:0000250}; Single-pass membrane protein {ECO:0000250}. Note=Is a tail-anchored protein that exploits the TCR40 assisted pathway for insertion into the endoplasmic reticulum. {ECO:0000250}.		TRANSMEM 553 570 Helical. {ECO:0000255}.	4 iron, 4 sulfur cluster binding [GO:0051539]; metal ion binding [GO:0046872]; N6-threonylcarbomyladenosine methylthiotransferase activity [GO:0035598]
Q99L43	CDS2_MOUSE	SUBCELLULAR LOCATION: Mitochondrion inner membrane {ECO:0000305}; Multi-pass membrane protein {ECO:0000305}; Matrix side {ECO:0000305}.		TRANSMEM 78 98 Helical. {ECO:0000255}.; TRANSMEM 129 149 Helical. {ECO:0000255}.; TRANSMEM 165 185 Helical. {ECO:0000255}.; TRANSMEM 212 232 Helical. {ECO:0000255}.; TRANSMEM 261 281 Helical. {ECO:0000255}.; TRANSMEM 339 359 Helical. {ECO:0000255}.	phosphatidate cytidylyltransferase activity [GO:0004605]
Q4VAA2	CDV3_MOUSE	SUBCELLULAR LOCATION: Cytoplasm {ECO:0000269|PubMed:12606058}.
Q8BGS7	CEPT1_MOUSE	SUBCELLULAR LOCATION: Endoplasmic reticulum membrane {ECO:0000250}; Multi-pass membrane protein {ECO:0000250}. Nucleus membrane {ECO:0000250}; Multi-pass membrane protein {ECO:0000250}.		TRANSMEM 87 107 Helical. {ECO:0000255}.; TRANSMEM 115 135 Helical. {ECO:0000255}.; TRANSMEM 186 206 Helical. {ECO:0000255}.; TRANSMEM 209 229 Helical. {ECO:0000255}.; TRANSMEM 239 259 Helical. {ECO:0000255}.; TRANSMEM 283 303 Helical. {ECO:0000255}.; TRANSMEM 317 337 Helical. {ECO:0000255}.; TRANSMEM 365 385 Helical. {ECO:0000255}.	diacylglycerol cholinephosphotransferase activity [GO:0004142]; ethanolaminephosphotransferase activity [GO:0004307]; metal ion binding [GO:0046872]; phosphotransferase activity, for other substituted phosphate groups [GO:0016780]
Q924Z4	CERS2_MOUSE	SUBCELLULAR LOCATION: Nucleus membrane {ECO:0000255|PROSITE-ProRule:PRU00108}; Multi-pass membrane protein {ECO:0000305}. Endoplasmic reticulum membrane {ECO:0000269|PubMed:15823095}; Multi-pass membrane protein {ECO:0000269|PubMed:15823095}.		TRANSMEM 41 61 Helical. {ECO:0000255}.; TRANSMEM 140 160 Helical. {ECO:0000255}.; TRANSMEM 175 195 Helical. {ECO:0000255}.; TRANSMEM 209 229 Helical. {ECO:0000255}.; TRANSMEM 264 284 Helical. {ECO:0000255}.; TRANSMEM 304 324 Helical. {ECO:0000255}.	DNA binding [GO:0003677]; sphingosine N-acyltransferase activity [GO:0050291]
Q9D6J1	CERS4_MOUSE	SUBCELLULAR LOCATION: Nucleus membrane {ECO:0000255|PROSITE-ProRule:PRU00108}; Multi-pass membrane protein {ECO:0000305}. Endoplasmic reticulum membrane {ECO:0000269|PubMed:12912983}; Multi-pass membrane protein {ECO:0000269|PubMed:12912983}.		TRANSMEM 32 52 Helical. {ECO:0000255}.; TRANSMEM 140 160 Helical. {ECO:0000255}.; TRANSMEM 179 199 Helical. {ECO:0000255}.; TRANSMEM 217 237 Helical. {ECO:0000255}.; TRANSMEM 265 285 Helical. {ECO:0000255}.; TRANSMEM 304 324 Helical. {ECO:0000255}.	DNA binding [GO:0003677]; sphingosine N-acyltransferase activity [GO:0050291]
Q9D6K9	CERS5_MOUSE	SUBCELLULAR LOCATION: Nucleus membrane {ECO:0000255|PROSITE-ProRule:PRU00108}; Multi-pass membrane protein {ECO:0000305}. Endoplasmic reticulum membrane {ECO:0000269|PubMed:12912983}; Multi-pass membrane protein {ECO:0000269|PubMed:12912983}.		TRANSMEM 44 64 Helical. {ECO:0000255}.; TRANSMEM 148 168 Helical. {ECO:0000255}.; TRANSMEM 187 207 Helical. {ECO:0000255}.; TRANSMEM 214 234 Helical. {ECO:0000255}.; TRANSMEM 272 292 Helical. {ECO:0000255}.; TRANSMEM 312 332 Helical. {ECO:0000255}.	DNA binding [GO:0003677]; sphingosine N-acyltransferase activity [GO:0050291]
Q6P6G2	CF089_RAT	SUBCELLULAR LOCATION: Golgi apparatus membrane {ECO:0000250}; Single-pass type II membrane protein {ECO:0000250}. Cytoplasm {ECO:0000250}.		TRANSMEM 59 79 Helical. {ECO:0000255}.
Q64433	CH10_MOUSE	SUBCELLULAR LOCATION: Mitochondrion matrix.			ATP binding [GO:0005524]; chaperone binding [GO:0051087]; poly(A) RNA binding [GO:0044822]
P63038	CH60_MOUSE	SUBCELLULAR LOCATION: Mitochondrion matrix {ECO:0000250}.			ATP binding [GO:0005524]; chaperone binding [GO:0051087]; double-stranded RNA binding [GO:0003725]; lipopolysaccharide binding [GO:0001530]; p53 binding [GO:0002039]; poly(A) RNA binding [GO:0044822]; ubiquitin protein ligase binding [GO:0031625]
Q6PDQ2	CHD4_MOUSE	SUBCELLULAR LOCATION: Nucleus {ECO:0000250}. Cytoplasm, cytoskeleton, microtubule organizing center, centrosome {ECO:0000250}. Note=Associates with centrosomes in interphase. {ECO:0000250}.			ATP binding [GO:0005524]; ATP-dependent helicase activity [GO:0008026]; RNA polymerase II core promoter proximal region sequence-specific DNA binding [GO:0000978]; RNA polymerase II distal enhancer sequence-specific DNA binding [GO:0000980]; RNA polymerase II repressing transcription factor binding [GO:0001103]; transcription factor binding [GO:0008134]; zinc ion binding [GO:0008270]
Q9D8B3	CHM4B_MOUSE	SUBCELLULAR LOCATION: Cytoplasm, cytosol {ECO:0000250}. Late endosome membrane {ECO:0000250}; Peripheral membrane protein {ECO:0000250}.			identical protein binding [GO:0042802]; protein homodimerization activity [GO:0042803]
P0C0A3	CHMP6_MOUSE	SUBCELLULAR LOCATION: Endomembrane system {ECO:0000250}. Endosome membrane {ECO:0000250}; Lipid-anchor {ECO:0000250}. Late endosome membrane {ECO:0000250}. Note=Localizes to endosomal membranes. {ECO:0000250}.			protein N-terminus binding [GO:0047485]
P61022	CHP1_MOUSE	SUBCELLULAR LOCATION: Nucleus {ECO:0000250}. Cytoplasm {ECO:0000250}. Cytoplasm, cytoskeleton {ECO:0000250}. Membrane {ECO:0000250}. Endoplasmic reticulum-Golgi intermediate compartment {ECO:0000250}. Endoplasmic reticulum {ECO:0000250}. Cell membrane {ECO:0000250}. Note=Localizes in cytoplasmic compartments in dividing cells. Localizes in the nucleus in quiescent cells. Exported from the nucleus…			calcium-dependent protein binding [GO:0048306]; calcium ion binding [GO:0005509]; kinase binding [GO:0019900]; microtubule binding [GO:0008017]; protein kinase inhibitor activity [GO:0004860]; transporter activity [GO:0005215]
Q91WS0	CISD1_MOUSE	SUBCELLULAR LOCATION: Mitochondrion outer membrane {ECO:0000269|PubMed:17376863}; Single-pass type III membrane protein {ECO:0000269|PubMed:17376863}.		TRANSMEM 14 31 Helical; Signal-anchor for type III membrane protein. {ECO:0000255}.	2 iron, 2 sulfur cluster binding [GO:0051537]; iron ion binding [GO:0005506]
Q9CQB5	CISD2_MOUSE	SUBCELLULAR LOCATION: Endoplasmic reticulum membrane {ECO:0000269|PubMed:19451219}; Single-pass membrane protein {ECO:0000269|PubMed:19451219}. Mitochondrion outer membrane {ECO:0000269|PubMed:19451219}; Single-pass membrane protein {ECO:0000269|PubMed:19451219}. Note=According to PubMed:19451219, it mainly localizes to the mitochondrion outer membrane and localizes only at low level to the endop…		TRANSMEM 38 60 Helical. {ECO:0000255}.	2 iron, 2 sulfur cluster binding [GO:0051537]; metal ion binding [GO:0046872]; poly(A) RNA binding [GO:0044822]; protein homodimerization activity [GO:0042803]
Q8BMK4	CKAP4_MOUSE	SUBCELLULAR LOCATION: Endoplasmic reticulum membrane; Single-pass type II membrane protein. Cell membrane; Single-pass type II membrane protein. Cytoplasm, cytoskeleton. Cytoplasm, perinuclear region. Note=Translocates to the perinuclear region upon APF-stimulation. {ECO:0000250}.		TRANSMEM 86 108 Helical. {ECO:0000255}.	poly(A) RNA binding [GO:0044822]
A2AGT5	CKAP5_MOUSE	SUBCELLULAR LOCATION: Cytoplasm, cytoskeleton, microtubule organizing center, centrosome {ECO:0000250}. Cytoplasm, cytoskeleton, spindle pole {ECO:0000250}. Note=Detected on centrosomes during interphase. Detected on spindle poles and microtubules during mitosis (By similarity). {ECO:0000250}.			microtubule binding [GO:0008017]; ribonucleoprotein complex binding [GO:0043021]
Q80TV8	CLAP1_MOUSE	SUBCELLULAR LOCATION: Cytoplasm, cytoskeleton {ECO:0000250}. Cytoplasm, cytoskeleton, microtubule organizing center, centrosome {ECO:0000250}. Chromosome, centromere, kinetochore {ECO:0000250}. Cytoplasm, cytoskeleton, spindle {ECO:0000250}. Golgi apparatus, trans-Golgi network {ECO:0000250}. Note=Localizes to microtubule plus ends. Localizes to centrosomes, kinetochores and the mitotic spindle f…			kinetochore binding [GO:0043515]; microtubule binding [GO:0008017]; microtubule plus-end binding [GO:0051010]
Q99LI2	CLCC1_MOUSE	SUBCELLULAR LOCATION: Membrane {ECO:0000305}; Multi-pass membrane protein {ECO:0000305}. Endoplasmic reticulum {ECO:0000250}. Golgi apparatus {ECO:0000250}. Nucleus {ECO:0000250}.		TRANSMEM 185 205 Helical. {ECO:0000255}.; TRANSMEM 216 236 Helical. {ECO:0000255}.; TRANSMEM 330 350 Helical. {ECO:0000255}.	chloride channel activity [GO:0005254]
P51792	CLCN3_RAT	SUBCELLULAR LOCATION: Early endosome membrane; Multi-pass membrane protein. Late endosome membrane; Multi-pass membrane protein. Cytoplasmic vesicle, secretory vesicle membrane; Multi-pass membrane protein.	INTRAMEM 241 248 Helical. {ECO:0000250}.; INTRAMEM 313 325 Helical. {ECO:0000250}.; INTRAMEM 329 337 Helical. {ECO:0000250}.; INTRAMEM 572 586 Helical. {ECO:0000250}.; INTRAMEM 590 601 Helical. {ECO:0000250}.; INTRAMEM 602 605 Note=Loop between two helices. {ECO:0000250}.	TRANSMEM 126 163 Helical. {ECO:0000250}.; TRANSMEM 209 232 Helical. {ECO:0000250}.; TRANSMEM 258 276 Helical. {ECO:0000250}.; TRANSMEM 282 301 Helical. {ECO:0000250}.; TRANSMEM 349 367 Helical. {ECO:0000250}.; TRANSMEM 391 416 Helical. {ECO:0000250}.; TRANSMEM 423 443 Helical. {ECO:0000250}.; TRANSMEM 500 520 Helical. {ECO:0000250}.; TRANSMEM 525 544 Helical. {ECO:0000250}.; TRANSMEM 606 624 Heli…	antiporter activity [GO:0015297]; ATP binding [GO:0005524]; chloride channel activity [GO:0005254]; ion channel activity [GO:0005216]; PDZ domain binding [GO:0030165]; voltage-gated chloride channel activity [GO:0005247]; voltage-gated ion channel activity [GO:0005244]
Q68FD5	CLH1_MOUSE	SUBCELLULAR LOCATION: Cytoplasmic vesicle membrane {ECO:0000250}; Peripheral membrane protein {ECO:0000250}; Cytoplasmic side {ECO:0000250}. Membrane, coated pit {ECO:0000250}; Peripheral membrane protein {ECO:0000250}; Cytoplasmic side {ECO:0000250}. Melanosome {ECO:0000250}. Note=Cytoplasmic face of coated pits and vesicles. {ECO:0000250}.			clathrin light chain binding [GO:0032051]; double-stranded RNA binding [GO:0003725]; poly(A) RNA binding [GO:0044822]; protein kinase binding [GO:0019901]; structural molecule activity [GO:0005198]
O35492	CLK3_MOUSE	SUBCELLULAR LOCATION: Nucleus. Cytoplasm. Cytoplasmic vesicle, secretory vesicle, acrosome.			ATP binding [GO:0005524]; poly(A) RNA binding [GO:0044822]; protein serine/threonine/tyrosine kinase activity [GO:0004712]; protein serine/threonine kinase activity [GO:0004674]; protein tyrosine kinase activity [GO:0004713]
Q8BXA5	CLP1L_MOUSE	SUBCELLULAR LOCATION: Membrane {ECO:0000305}; Multi-pass membrane protein {ECO:0000305}.		TRANSMEM 11 31 Helical. {ECO:0000255}.; TRANSMEM 286 306 Helical. {ECO:0000255}.; TRANSMEM 326 342 Helical. {ECO:0000255}.; TRANSMEM 404 424 Helical. {ECO:0000255}.; TRANSMEM 430 450 Helical. {ECO:0000255}.
Q8VBZ3	CLPT1_MOUSE	SUBCELLULAR LOCATION: Membrane {ECO:0000305}; Multi-pass membrane protein {ECO:0000305}.		TRANSMEM 355 375 Helical. {ECO:0000255}.; TRANSMEM 391 411 Helical. {ECO:0000255}.; TRANSMEM 417 437 Helical. {ECO:0000255}.; TRANSMEM 478 498 Helical. {ECO:0000255}.; TRANSMEM 503 523 Helical. {ECO:0000255}.
Q9JHS4	CLPX_MOUSE	SUBCELLULAR LOCATION: Mitochondrion {ECO:0000269|PubMed:22710082}. Mitochondrion matrix, mitochondrion nucleoid {ECO:0000250}.			ATPase activity [GO:0016887]; ATP binding [GO:0005524]; ATP-dependent peptidase activity [GO:0004176]; metal ion binding [GO:0046872]; peptidase activator activity [GO:0016504]
Q8BH59	CMC1_MOUSE	SUBCELLULAR LOCATION: Mitochondrion inner membrane {ECO:0000250}; Multi-pass membrane protein {ECO:0000250}.		TRANSMEM 330 347 Helical; Name=1. {ECO:0000255}.; TRANSMEM 391 410 Helical; Name=2. {ECO:0000255}.; TRANSMEM 434 447 Helical; Name=3. {ECO:0000255}.; TRANSMEM 483 502 Helical; Name=4. {ECO:0000255}.; TRANSMEM 522 539 Helical; Name=5. {ECO:0000255}.; TRANSMEM 579 598 Helical; Name=6. {ECO:0000255}.	calcium ion binding [GO:0005509]; L-aspartate transmembrane transporter activity [GO:0015183]; L-glutamate transmembrane transporter activity [GO:0005313]
Q8BIG7	CMTD1_MOUSE	SUBCELLULAR LOCATION: Membrane {ECO:0000305}; Single-pass type II membrane protein {ECO:0000305}.		TRANSMEM 12 32 Helical; Signal-anchor for type II membrane protein. {ECO:0000255}.	O-methyltransferase activity [GO:0008171]
Q8K2Z4	CND1_MOUSE	SUBCELLULAR LOCATION: Nucleus {ECO:0000250}. Cytoplasm {ECO:0000250}. Chromosome {ECO:0000250}. Note=In interphase cells, the majority of the condensin complex is found in the cytoplasm, while a minority of the complex is associated with chromatin. A subpopulation of the complex however remains associated with chromosome foci in interphase cells. During mitosis, most of the condensin complex is a…			histone binding [GO:0042393]
Q6ZQK0	CNDD3_MOUSE	SUBCELLULAR LOCATION: Nucleus {ECO:0000250}.			methylated histone binding [GO:0035064]
Q3TP92	CNEP1_MOUSE	SUBCELLULAR LOCATION: Endoplasmic reticulum membrane {ECO:0000250}; Single-pass membrane protein {ECO:0000250}. Nucleus membrane {ECO:0000250}; Single-pass membrane protein {ECO:0000250}.		TRANSMEM 7 29 Helical. {ECO:0000255}.	protein serine/threonine phosphatase activity [GO:0004722]
P0C588	CNNM4_RAT	SUBCELLULAR LOCATION: Cell membrane {ECO:0000305|PubMed:15840172}; Multi-pass membrane protein {ECO:0000305|PubMed:15840172}.	INTRAMEM 238 258 Helical. {ECO:0000255}.	TRANSMEM 176 196 Helical. {ECO:0000255}.; TRANSMEM 262 282 Helical. {ECO:0000255}.; TRANSMEM 291 313 Helical. {ECO:0000255}.	magnesium ion transmembrane transporter activity [GO:0015095]; sodium ion transmembrane transporter activity [GO:0015081]
Q8BH15	CNO10_MOUSE	SUBCELLULAR LOCATION: Cytoplasm {ECO:0000250}. Nucleus {ECO:0000250}.
Q6ZQ08	CNOT1_MOUSE	SUBCELLULAR LOCATION: Cytoplasm, P-body {ECO:0000269|PubMed:20133598}. Nucleus {ECO:0000250}. Cytoplasm {ECO:0000250}. Note=NANOS2 promotes its localization to P-body.			armadillo repeat domain binding [GO:0070016]; estrogen receptor binding [GO:0030331]; poly(A) RNA binding [GO:0044822]; protein complex scaffold [GO:0032947]; protein domain specific binding [GO:0019904]; retinoic acid receptor binding [GO:0042974]
Q8CBC4	CNST_MOUSE	SUBCELLULAR LOCATION: Cell membrane {ECO:0000250}; Single-pass membrane protein {ECO:0000250}. Golgi apparatus, trans-Golgi network membrane {ECO:0000250}; Single-pass membrane protein {ECO:0000250}. Cytoplasmic vesicle, secretory vesicle {ECO:0000250}. Note=Located predominantly in the trans-Golgi network. Probably trafficks between the trans-Golgi network and the cell membrane via the secretory…		TRANSMEM 651 671 Helical. {ECO:0000255}.	connexin binding [GO:0071253]; phosphatase binding [GO:0019902]
Q9D2R6	COA3_MOUSE	SUBCELLULAR LOCATION: Mitochondrion inner membrane {ECO:0000250}; Single-pass membrane protein {ECO:0000250}.		TRANSMEM 58 80 Helical. {ECO:0000255}.
P18760	COF1_MOUSE	SUBCELLULAR LOCATION: Nucleus matrix. Cytoplasm, cytoskeleton. Cell projection, ruffle membrane {ECO:0000250}; Peripheral membrane protein {ECO:0000250}; Cytoplasmic side {ECO:0000250}. Cell projection, lamellipodium membrane {ECO:0000250}; Peripheral membrane protein {ECO:0000250}; Cytoplasmic side {ECO:0000250}. Note=Colocalizes with the actin cytoskeleton in membrane ruffles and lamellipodia. …
O88587	COMT_MOUSE	SUBCELLULAR LOCATION: Isoform Soluble: Cytoplasm.; SUBCELLULAR LOCATION: Isoform Membrane-bound: Cell membrane; Single-pass type II membrane protein; Extracellular side.		TRANSMEM 3 19 Helical; Signal-anchor for type II membrane protein. {ECO:0000255}.	catechol O-methyltransferase activity [GO:0016206]; magnesium ion binding [GO:0000287]
Q8CIE6	COPA_MOUSE	SUBCELLULAR LOCATION: Cytoplasm {ECO:0000250}. Golgi apparatus membrane {ECO:0000250}; Peripheral membrane protein {ECO:0000250}; Cytoplasmic side {ECO:0000250}. Cytoplasmic vesicle, COPI-coated vesicle membrane {ECO:0000250}; Peripheral membrane protein {ECO:0000250}; Cytoplasmic side {ECO:0000250}. Note=The coatomer is cytoplasmic or polymerized on the cytoplasmic side of the Golgi, as well as …			structural molecule activity [GO:0005198]
Q9JIF7	COPB_MOUSE	SUBCELLULAR LOCATION: Cytoplasm {ECO:0000250}. Golgi apparatus membrane {ECO:0000250}; Peripheral membrane protein {ECO:0000250}; Cytoplasmic side {ECO:0000250}. Cytoplasmic vesicle, COPI-coated vesicle membrane; Peripheral membrane protein; Cytoplasmic side. Cell membrane {ECO:0000250}. Endoplasmic reticulum-Golgi intermediate compartment {ECO:0000250}. Note=The coatomer is cytoplasmic or polyme…			structural molecule activity [GO:0005198]
Q5XJY5	COPD_MOUSE	SUBCELLULAR LOCATION: Cytoplasm {ECO:0000250}. Golgi apparatus membrane {ECO:0000250}; Peripheral membrane protein {ECO:0000250}; Cytoplasmic side {ECO:0000250}. Cytoplasmic vesicle, COPI-coated vesicle membrane {ECO:0000250}; Peripheral membrane protein {ECO:0000250}; Cytoplasmic side {ECO:0000250}. Note=The coatomer is cytoplasmic or polymerized on the cytoplasmic side of the Golgi, as well as …			poly(A) RNA binding [GO:0044822]
Q4AEF8	COPG1_RAT	SUBCELLULAR LOCATION: Cytoplasm, cytosol {ECO:0000250}. Golgi apparatus membrane {ECO:0000250}; Peripheral membrane protein {ECO:0000250}; Cytoplasmic side {ECO:0000250}. Cytoplasmic vesicle, COPI-coated vesicle membrane {ECO:0000250}; Peripheral membrane protein {ECO:0000250}; Cytoplasmic side {ECO:0000250}. Note=The coatomer is cytoplasmic or polymerized on the cytoplasmic side of the Golgi, as…			structural molecule activity [GO:0005198]
Q8BH44	COR2B_MOUSE	SUBCELLULAR LOCATION: Cytoplasm, cytoskeleton {ECO:0000250}.			actin filament binding [GO:0051015]
Q8BJ03	COX15_MOUSE	SUBCELLULAR LOCATION: Mitochondrion membrane {ECO:0000250}; Multi-pass membrane protein {ECO:0000250}.		TRANSMEM 72 92 Helical. {ECO:0000255}.; TRANSMEM 157 174 Helical. {ECO:0000255}.; TRANSMEM 187 207 Helical. {ECO:0000255}.; TRANSMEM 230 250 Helical. {ECO:0000255}.; TRANSMEM 272 292 Helical. {ECO:0000255}.; TRANSMEM 360 380 Helical. {ECO:0000255}.; TRANSMEM 385 405 Helical. {ECO:0000255}.	oxidoreductase activity, acting on the CH-CH group of donors [GO:0016627]
Q38RU4	COX2_UROCA	SUBCELLULAR LOCATION: Mitochondrion inner membrane; Multi-pass membrane protein.		TRANSMEM 27 48 Helical. {ECO:0000255}.; TRANSMEM 63 82 Helical. {ECO:0000255}.	copper ion binding [GO:0005507]; cytochrome-c oxidase activity [GO:0004129]
P19783	COX41_MOUSE	SUBCELLULAR LOCATION: Mitochondrion inner membrane.			cytochrome-c oxidase activity [GO:0004129]
P12787	COX5A_MOUSE	SUBCELLULAR LOCATION: Mitochondrion inner membrane.			cytochrome-c oxidase activity [GO:0004129]; metal ion binding [GO:0046872]
Q9CPQ1	COX6C_MOUSE	SUBCELLULAR LOCATION: Mitochondrion inner membrane.		TRANSMEM 15 55 Helical. {ECO:0000250}.	cytochrome-c oxidase activity [GO:0004129]
Q61387	COX7R_MOUSE	SUBCELLULAR LOCATION: Mitochondrion inner membrane {ECO:0000250}.			cytochrome-c oxidase activity [GO:0004129]
Q8C708	CP054_MOUSE	SUBCELLULAR LOCATION: Membrane {ECO:0000305}; Single-pass membrane protein {ECO:0000305}.		TRANSMEM 32 52 Helical. {ECO:0000255}.
Q8BKE6	CP20A_MOUSE	SUBCELLULAR LOCATION: Membrane {ECO:0000305}; Single-pass membrane protein {ECO:0000305}.		TRANSMEM 4 24 Helical. {ECO:0000255}.	heme binding [GO:0020037]; iron ion binding [GO:0005506]; monooxygenase activity [GO:0004497]; oxidoreductase activity, acting on paired donors, with incorporation or reduction of molecular oxygen [GO:0016705]
Q99N16	CP4F3_MOUSE	SUBCELLULAR LOCATION: Endoplasmic reticulum membrane {ECO:0000250}; Single-pass membrane protein {ECO:0000250}. Microsome membrane {ECO:0000250}; Single-pass membrane protein {ECO:0000250}.		TRANSMEM 15 35 Helical. {ECO:0000255}.	alkane 1-monooxygenase activity [GO:0018685]; alpha-tocopherol omega-hydroxylase activity [GO:0052871]; arachidonic acid epoxygenase activity [GO:0008392]; arachidonic acid omega-hydroxylase activity [GO:0052869]; heme binding [GO:0020037]; iron ion binding [GO:0005506]; leukotriene-B4 20-monooxygenase activity [GO:0050051]; oxidoreductase activity, acting on paired donors, with incorporation or …
P51870	CP4F5_RAT	SUBCELLULAR LOCATION: Endoplasmic reticulum membrane; Peripheral membrane protein. Microsome membrane; Peripheral membrane protein.			aromatase activity [GO:0070330]; heme binding [GO:0020037]; iron ion binding [GO:0005506]
P51869	CP4F4_RAT	SUBCELLULAR LOCATION: Endoplasmic reticulum membrane; Peripheral membrane protein. Microsome membrane; Peripheral membrane protein.			aromatase activity [GO:0070330]; heme binding [GO:0020037]; iron ion binding [GO:0005506]
Q8K0C4	CP51A_MOUSE	SUBCELLULAR LOCATION: Endoplasmic reticulum membrane {ECO:0000305}. Microsome membrane {ECO:0000305}.		TRANSMEM 24 44 Helical. {ECO:0000255}.	heme binding [GO:0020037]; iron ion binding [GO:0005506]; sterol 14-demethylase activity [GO:0008398]
Q6NVF9	CPSF6_MOUSE	SUBCELLULAR LOCATION: Nucleus {ECO:0000250}. Note=In punctate subnuclear structures localized adjacent to nuclear speckles, called paraspeckles. {ECO:0000250}.			mRNA binding [GO:0003729]; nucleotide binding [GO:0000166]; poly(A) RNA binding [GO:0044822]
P97742	CPT1A_MOUSE	SUBCELLULAR LOCATION: Mitochondrion outer membrane; Multi-pass membrane protein.		TRANSMEM 48 73 Helical. {ECO:0000255}.; TRANSMEM 103 122 Helical. {ECO:0000255}.	carnitine O-palmitoyltransferase activity [GO:0004095]
Q3TYS2	CQ062_MOUSE	SUBCELLULAR LOCATION: Membrane {ECO:0000305}; Single-pass membrane protein {ECO:0000305}.		TRANSMEM 20 42 Helical. {ECO:0000255}.
Q64735	CR1L_MOUSE	SUBCELLULAR LOCATION: Membrane; Single-pass type I membrane protein.		TRANSMEM 406 426 Helical. {ECO:0000255}.
Q91XD7	CREL1_MOUSE	SUBCELLULAR LOCATION: Membrane {ECO:0000305}; Multi-pass membrane protein {ECO:0000305}.		TRANSMEM 363 383 Helical. {ECO:0000255}.; TRANSMEM 385 405 Helical. {ECO:0000255}.	calcium ion binding [GO:0005509]
Q80ZM8	CRLS1_MOUSE	SUBCELLULAR LOCATION: Mitochondrion inner membrane {ECO:0000250}; Multi-pass membrane protein {ECO:0000250}.		TRANSMEM 110 130 Helical. {ECO:0000255}.; TRANSMEM 134 154 Helical. {ECO:0000255}.; TRANSMEM 191 213 Helical. {ECO:0000255}.; TRANSMEM 251 271 Helical. {ECO:0000255}.; TRANSMEM 272 290 Helical. {ECO:0000255}.	phosphotransferase activity, for other substituted phosphate groups [GO:0016780]
Q8R311	CTGE5_MOUSE	SUBCELLULAR LOCATION: Membrane {ECO:0000305}; Single-pass membrane protein {ECO:0000305}.		TRANSMEM 10 30 Helical. {ECO:0000255}.
Q6X893	CTL1_MOUSE	SUBCELLULAR LOCATION: Cell membrane; Multi-pass membrane protein. Mitochondrion outer membrane; Multi-pass membrane protein.		TRANSMEM 30 50 Helical. {ECO:0000255}.; TRANSMEM 212 232 Helical. {ECO:0000255}.; TRANSMEM 238 258 Helical. {ECO:0000255}.; TRANSMEM 288 308 Helical. {ECO:0000255}.; TRANSMEM 315 335 Helical. {ECO:0000255}.; TRANSMEM 338 358 Helical. {ECO:0000255}.; TRANSMEM 380 400 Helical. {ECO:0000255}.; TRANSMEM 537 557 Helical. {ECO:0000255}.; TRANSMEM 566 586 Helical. {ECO:0000255}.	choline transmembrane transporter activity [GO:0015220]
Q8BY89	CTL2_MOUSE	SUBCELLULAR LOCATION: Membrane {ECO:0000250}; Multi-pass membrane protein {ECO:0000250}.		TRANSMEM 34 54 Helical. {ECO:0000255}.; TRANSMEM 233 253 Helical. {ECO:0000255}.; TRANSMEM 257 277 Helical. {ECO:0000255}.; TRANSMEM 316 336 Helical. {ECO:0000255}.; TRANSMEM 365 385 Helical. {ECO:0000255}.; TRANSMEM 455 477 Helical. {ECO:0000255}.; TRANSMEM 505 525 Helical. {ECO:0000255}.; TRANSMEM 564 584 Helical. {ECO:0000255}.; TRANSMEM 600 620 Helical. {ECO:0000255}.; TRANSMEM 639 659 Helica…	signal transducer activity [GO:0004871]
Q09143	CTR1_MOUSE	SUBCELLULAR LOCATION: Cell membrane {ECO:0000269|PubMed:1652100}; Multi-pass membrane protein {ECO:0000269|PubMed:1652100}.		TRANSMEM 36 57 Helical. {ECO:0000255}.; TRANSMEM 62 82 Helical. {ECO:0000255}.; TRANSMEM 103 123 Helical. {ECO:0000255}.; TRANSMEM 163 183 Helical. {ECO:0000255}.; TRANSMEM 192 212 Helical. {ECO:0000255}.; TRANSMEM 240 260 Helical. {ECO:0000255}.; TRANSMEM 281 300 Helical. {ECO:0000255}.; TRANSMEM 331 351 Helical. {ECO:0000255}.; TRANSMEM 378 398 Helical. {ECO:0000255}.; TRANSMEM 402 422 Helical.…	antiporter activity [GO:0015297]; arginine transmembrane transporter activity [GO:0015181]; L-lysine transmembrane transporter activity [GO:0015189]; L-ornithine transmembrane transporter activity [GO:0000064]
P43024	CX6A1_MOUSE	SUBCELLULAR LOCATION: Mitochondrion inner membrane.			cytochrome-c oxidase activity [GO:0004129]
Q9D0M3	CY1_MOUSE	SUBCELLULAR LOCATION: Mitochondrion inner membrane; Single-pass membrane protein; Intermembrane side.		TRANSMEM 292 306 Helical; Note=Anchors to the membrane. {ECO:0000255}.	electron carrier activity [GO:0009055]; heme binding [GO:0020037]; metal ion binding [GO:0046872]
Q6P1H1	CYAC3_MOUSE	SUBCELLULAR LOCATION: Late endosome membrane {ECO:0000269|PubMed:16996694}; Multi-pass membrane protein {ECO:0000269|PubMed:16996694}. Lysosome membrane {ECO:0000269|PubMed:16996694}; Multi-pass membrane protein {ECO:0000269|PubMed:16996694}.		TRANSMEM 5 25 Helical; Name=1. {ECO:0000255}.; TRANSMEM 41 61 Helical; Name=2. {ECO:0000255}.; TRANSMEM 82 102 Helical; Name=3. {ECO:0000255}.; TRANSMEM 120 140 Helical; Name=4. {ECO:0000255}.; TRANSMEM 155 175 Helical; Name=5. {ECO:0000255}.; TRANSMEM 203 223 Helical; Name=6. {ECO:0000255}.	metal ion binding [GO:0046872]; oxidoreductase activity [GO:0016491]
Q9CQX2	CYB5B_MOUSE	SUBCELLULAR LOCATION: Mitochondrion outer membrane {ECO:0000250}.		TRANSMEM 119 136 Helical. {ECO:0000255}.	enzyme activator activity [GO:0008047]; heme binding [GO:0020037]; metal ion binding [GO:0046872]
P56395	CYB5_MOUSE	SUBCELLULAR LOCATION: Endoplasmic reticulum membrane {ECO:0000250}; Single-pass membrane protein {ECO:0000250}; Cytoplasmic side {ECO:0000250}. Microsome membrane {ECO:0000250}; Single-pass membrane protein {ECO:0000250}; Cytoplasmic side {ECO:0000250}.		TRANSMEM 109 131 Helical. {ECO:0000255}.	enzyme binding [GO:0019899]; heme binding [GO:0020037]; metal ion binding [GO:0046872]; stearoyl-CoA 9-desaturase activity [GO:0004768]
Q6WRG2	CYB_BOLUR	SUBCELLULAR LOCATION: Mitochondrion inner membrane {ECO:0000250}; Multi-pass membrane protein {ECO:0000250}.		TRANSMEM 33 53 Helical. {ECO:0000255}.; TRANSMEM 89 109 Helical. {ECO:0000255}.; TRANSMEM 115 135 Helical. {ECO:0000255}.; TRANSMEM 150 170 Helical. {ECO:0000255}.; TRANSMEM 178 198 Helical. {ECO:0000255}.; TRANSMEM 229 249 Helical. {ECO:0000255}.; TRANSMEM 288 308 Helical. {ECO:0000255}.; TRANSMEM 320 340 Helical. {ECO:0000255}.; TRANSMEM 346 366 Helical. {ECO:0000255}.	electron carrier activity [GO:0009055]; metal ion binding [GO:0046872]; ubiquinol-cytochrome-c reductase activity [GO:0008121]
P62897	CYC_MOUSE	SUBCELLULAR LOCATION: Mitochondrion intermembrane space. Note=Loosely associated with the inner membrane.			electron carrier activity [GO:0009055]; heme binding [GO:0020037]; metal ion binding [GO:0046872]
Q5SQX6	CYFP2_MOUSE	SUBCELLULAR LOCATION: Cytoplasm {ECO:0000269|PubMed:11438699}. Cytoplasm, perinuclear region. Cell junction, synapse, synaptosome. Note=Highly expressed in the perinuclear region. Enriched in synaptosomes. {ECO:0000269|PubMed:11438699}.
A6X919	D19L1_MOUSE	SUBCELLULAR LOCATION: Membrane {ECO:0000305}; Multi-pass membrane protein {ECO:0000305}.		TRANSMEM 137 159 Helical. {ECO:0000255}.; TRANSMEM 227 247 Helical. {ECO:0000255}.; TRANSMEM 257 279 Helical. {ECO:0000255}.; TRANSMEM 307 325 Helical. {ECO:0000255}.; TRANSMEM 331 350 Helical. {ECO:0000255}.; TRANSMEM 357 374 Helical. {ECO:0000255}.; TRANSMEM 380 396 Helical. {ECO:0000255}.; TRANSMEM 405 425 Helical. {ECO:0000255}.; TRANSMEM 481 501 Helical. {ECO:0000255}.; TRANSMEM 520 540 Heli…	mannosyltransferase activity [GO:0000030]
P61806	DAD1_MESAU	SUBCELLULAR LOCATION: Endoplasmic reticulum membrane {ECO:0000250}; Multi-pass membrane protein {ECO:0000250}.		TRANSMEM 31 51 Helical. {ECO:0000255}.; TRANSMEM 53 73 Helical. {ECO:0000255}.; TRANSMEM 93 113 Helical. {ECO:0000255}.	dolichyl-diphosphooligosaccharide-protein glycotransferase activity [GO:0004579]
Q8BHC4	DCAKD_MOUSE				ATP binding [GO:0005524]; dephospho-CoA kinase activity [GO:0004140]
Q80WW9	DDRGK_MOUSE	SUBCELLULAR LOCATION: Endoplasmic reticulum {ECO:0000269|PubMed:21494687}.			ubiquitin-like protein ligase binding [GO:0044389]
Q501J6	DDX17_MOUSE	SUBCELLULAR LOCATION: Nucleus {ECO:0000250}. Nucleus, nucleolus {ECO:0000250}.			ATP binding [GO:0005524]; ATP-dependent RNA helicase activity [GO:0004004]; estrogen receptor binding [GO:0030331]; poly(A) RNA binding [GO:0044822]; transcription coactivator activity [GO:0003713]
Q8K363	DDX18_MOUSE	SUBCELLULAR LOCATION: Nucleus, nucleolus {ECO:0000250}.			ATP binding [GO:0005524]; ATP-dependent RNA helicase activity [GO:0004004]; poly(A) RNA binding [GO:0044822]
Q9JJY4	DDX20_MOUSE	SUBCELLULAR LOCATION: Cytoplasm. Nucleus, gem. Note=Localized in subnuclear structures next to coiled bodies, called Gemini of Cajal bodies (Gems).			ATP binding [GO:0005524]; ATP-dependent RNA helicase activity [GO:0004004]; DNA binding [GO:0003677]; histone deacetylase binding [GO:0042826]; protein binding, bridging [GO:0030674]
Q9JIK5	DDX21_MOUSE	SUBCELLULAR LOCATION: Nucleus, nucleolus {ECO:0000250|UniProtKB:Q9NR30}. Nucleus, nucleoplasm {ECO:0000250|UniProtKB:Q9NR30}. Note=Present both in nucleolus and nucleoplasm. Interaction with JUN promotes translocation from the nucleolus to the nucleoplasm. Interaction with WDR46 is required for localization to the nucleolus. {ECO:0000250|UniProtKB:Q9NR30}.			7SK snRNA binding [GO:0097322]; ATP binding [GO:0005524]; ATP-dependent RNA helicase activity [GO:0004004]; double-stranded RNA binding [GO:0003725]; poly(A) RNA binding [GO:0044822]; RNA binding [GO:0003723]; RNA helicase activity [GO:0003724]; rRNA binding [GO:0019843]; snoRNA binding [GO:0030515]
Q9ESV0	DDX24_MOUSE				ATP binding [GO:0005524]; ATP-dependent RNA helicase activity [GO:0004004]; poly(A) RNA binding [GO:0044822]
Q62167	DDX3X_MOUSE	SUBCELLULAR LOCATION: Nucleus speckle {ECO:0000250}. Cytoplasm {ECO:0000250}. Mitochondrion outer membrane {ECO:0000250}. Note=Located predominantly in nuclear speckles and, at low levels, throughout the cytoplasm. Located to the outer side of nuclear pore complexes (NPC). Shuttles between the nucleus and the cytoplasm in a XPO1 and may be also in a NFX1-dependent manner. Associated with polyaden…			ATPase activity [GO:0016887]; ATP binding [GO:0005524]; ATP-dependent DNA helicase activity [GO:0004003]; ATP-dependent RNA helicase activity [GO:0004004]; CTPase activity [GO:0043273]; DNA binding [GO:0003677]; eukaryotic initiation factor 4E binding [GO:0008190]; GTPase activity [GO:0003924]; mRNA 5'-UTR binding [GO:0048027]; nucleoside-triphosphatase activity [GO:0017111]; poly(A) binding [GO:…
Q9CWX9	DDX47_MOUSE	SUBCELLULAR LOCATION: Nucleus, nucleolus {ECO:0000250}. Note=Localizes in the nucleolar-organizing region during ribosome biogenesis. {ECO:0000250}.			ATP binding [GO:0005524]; ATP-dependent RNA helicase activity [GO:0004004]; poly(A) RNA binding [GO:0044822]
Q99MJ9	DDX50_MOUSE	SUBCELLULAR LOCATION: Nucleus, nucleolus {ECO:0000250}.			ATP binding [GO:0005524]; ATP-dependent RNA helicase activity [GO:0004004]; poly(A) RNA binding [GO:0044822]
Q8K4L0	DDX54_MOUSE	SUBCELLULAR LOCATION: Nucleus, nucleolus {ECO:0000250}.			ATP binding [GO:0005524]; ATP-dependent RNA helicase activity [GO:0004004]; estrogen receptor binding [GO:0030331]; poly(A) RNA binding [GO:0044822]; receptor binding [GO:0005102]; transcription corepressor activity [GO:0003714]
Q9D0R4	DDX56_MOUSE	SUBCELLULAR LOCATION: Nucleus, nucleolus {ECO:0000250}.			ATP binding [GO:0005524]; ATP-dependent RNA helicase activity [GO:0004004]; poly(A) RNA binding [GO:0044822]
Q61656	DDX5_MOUSE	SUBCELLULAR LOCATION: Nucleus, nucleolus {ECO:0000250}.			androgen receptor binding [GO:0050681]; ATP binding [GO:0005524]; ATP-dependent RNA helicase activity [GO:0004004]; estrogen receptor binding [GO:0030331]; poly(A) RNA binding [GO:0044822]; pre-mRNA binding [GO:0036002]; RNA helicase activity [GO:0003724]; transcription coactivator activity [GO:0003713]; transcription cofactor activity [GO:0003712]
P54823	DDX6_MOUSE	SUBCELLULAR LOCATION: Cytoplasm, P-body {ECO:0000250}.			ATP binding [GO:0005524]; ATP-dependent RNA helicase activity [GO:0004004]; poly(A) RNA binding [GO:0044822]; protein domain specific binding [GO:0019904]
O09005	DEGS1_MOUSE	SUBCELLULAR LOCATION: Mitochondrion. Endoplasmic reticulum membrane {ECO:0000250}; Multi-pass membrane protein {ECO:0000250}.		TRANSMEM 41 61 Helical. {ECO:0000255}.; TRANSMEM 68 88 Helical. {ECO:0000255}.; TRANSMEM 104 124 Helical. {ECO:0000255}.; TRANSMEM 152 172 Helical. {ECO:0000255}.; TRANSMEM 184 204 Helical. {ECO:0000255}.; TRANSMEM 209 229 Helical. {ECO:0000255}.	sphingolipid delta-4 desaturase activity [GO:0042284]
Q99J56	DERL1_MOUSE	SUBCELLULAR LOCATION: Endoplasmic reticulum membrane {ECO:0000250}; Multi-pass membrane protein {ECO:0000250}.		TRANSMEM 23 43 Helical; Name=1. {ECO:0000255}.; TRANSMEM 60 80 Helical; Name=2. {ECO:0000255}.; TRANSMEM 106 126 Helical; Name=3. {ECO:0000255}.; TRANSMEM 155 175 Helical; Name=4. {ECO:0000255}.	ATPase binding [GO:0051117]; MHC class I protein binding [GO:0042288]; protease binding [GO:0002020]
Q8BNI4	DERL2_MOUSE	SUBCELLULAR LOCATION: Endoplasmic reticulum membrane {ECO:0000250}; Multi-pass membrane protein {ECO:0000250}.		TRANSMEM 58 78 Helical; Name=1. {ECO:0000255}.; TRANSMEM 97 117 Helical; Name=2. {ECO:0000255}.; TRANSMEM 151 171 Helical; Name=3. {ECO:0000255}.; TRANSMEM 173 193 Helical; Name=4. {ECO:0000255}.
Q9R1C6	DGKE_MOUSE	SUBCELLULAR LOCATION: Membrane {ECO:0000305}; Multi-pass membrane protein {ECO:0000305}. Cytoplasm {ECO:0000250}. Membrane {ECO:0000250}.		TRANSMEM 20 40 Helical. {ECO:0000255}.; TRANSMEM 433 453 Helical. {ECO:0000255}.	ATP binding [GO:0005524]; diacylglycerol kinase activity [GO:0004143]; metal ion binding [GO:0046872]
Q91WC9	DGLB_MOUSE	SUBCELLULAR LOCATION: Cell membrane {ECO:0000250}; Multi-pass membrane protein {ECO:0000250}.		TRANSMEM 18 38 Helical. {ECO:0000255}.; TRANSMEM 59 79 Helical. {ECO:0000255}.; TRANSMEM 103 123 Helical. {ECO:0000255}.; TRANSMEM 129 149 Helical. {ECO:0000255}.	lipase activity [GO:0016298]; metal ion binding [GO:0046872]
O70503	DHB12_MOUSE	SUBCELLULAR LOCATION: Endoplasmic reticulum membrane {ECO:0000250|UniProtKB:Q53GQ0}; Multi-pass membrane protein {ECO:0000250|UniProtKB:Q53GQ0}.		TRANSMEM 4 24 Helical. {ECO:0000255}.; TRANSMEM 182 202 Helical. {ECO:0000255}.; TRANSMEM 269 285 Helical. {ECO:0000255}.	collagen binding [GO:0005518]; estradiol 17-beta-dehydrogenase activity [GO:0004303]; fibronectin binding [GO:0001968]; heparin binding [GO:0008201]
P51660	DHB4_MOUSE	SUBCELLULAR LOCATION: Peroxisome {ECO:0000250}.			17-beta-hydroxysteroid dehydrogenase (NAD+) activity [GO:0044594]; 3alpha,7alpha,12alpha-trihydroxy-5beta-cholest-24-enoyl-CoA hydratase activity [GO:0033989]; 3-hydroxyacyl-CoA dehydrogenase activity [GO:0003857]; isomerase activity [GO:0016853]; long-chain-enoyl-CoA hydratase activity [GO:0016508]; protein homodimerization activity [GO:0042803]; receptor binding [GO:0005102]
Q8VCH6	DHC24_MOUSE	SUBCELLULAR LOCATION: Endoplasmic reticulum membrane {ECO:0000250}; Single-pass membrane protein {ECO:0000250}. Golgi apparatus membrane {ECO:0000250}; Single-pass membrane protein {ECO:0000250}.		TRANSMEM 32 52 Helical. {ECO:0000255}.	delta24(24-1) sterol reductase activity [GO:0000246]; delta24-sterol reductase activity [GO:0050614]; enzyme binding [GO:0019899]; flavin adenine dinucleotide binding [GO:0050660]; oxidoreductase activity, acting on the CH-CH group of donors, NAD or NADP as acceptor [GO:0016628]; peptide antigen binding [GO:0042605]; UDP-N-acetylmuramate dehydrogenase activity [GO:0008762]
O88455	DHCR7_MOUSE	SUBCELLULAR LOCATION: Endoplasmic reticulum membrane; Multi-pass membrane protein.		TRANSMEM 36 56 Helical. {ECO:0000255}.; TRANSMEM 95 115 Helical. {ECO:0000255}.; TRANSMEM 144 164 Helical. {ECO:0000255}.; TRANSMEM 173 193 Helical. {ECO:0000255}.; TRANSMEM 233 253 Helical. {ECO:0000255}.; TRANSMEM 262 282 Helical. {ECO:0000255}.; TRANSMEM 302 322 Helical. {ECO:0000255}.; TRANSMEM 327 347 Helical. {ECO:0000255}.; TRANSMEM 416 436 Helical. {ECO:0000255}.	7-dehydrocholesterol reductase activity [GO:0047598]
P10860	DHE3_RAT	SUBCELLULAR LOCATION: Mitochondrion matrix.			ATP binding [GO:0005524]; enzyme binding [GO:0019899]; glutamate dehydrogenase (NAD+) activity [GO:0004352]; glutamate dehydrogenase [NAD(P)+] activity [GO:0004353]; GTP binding [GO:0005525]
Q99L04	DHRS1_MOUSE				oxidoreductase activity [GO:0016491]
Q5SS80	DHR13_MOUSE	SUBCELLULAR LOCATION: Secreted {ECO:0000305}.			oxidoreductase activity [GO:0016491]
Q9CXR1	DHRS7_MOUSE				oxidoreductase activity [GO:0016491]
Q6PCT8	DHSD_RAT	SUBCELLULAR LOCATION: Mitochondrion inner membrane {ECO:0000250}; Multi-pass membrane protein {ECO:0000250}.		TRANSMEM 64 85 Helical. {ECO:0000250}.; TRANSMEM 91 111 Helical. {ECO:0000250}.; TRANSMEM 121 142 Helical. {ECO:0000250}.	heme binding [GO:0020037]; metal ion binding [GO:0046872]; succinate dehydrogenase activity [GO:0000104]; ubiquinone binding [GO:0048039]
O70133	DHX9_MOUSE	SUBCELLULAR LOCATION: Nucleus, nucleolus {ECO:0000269|PubMed:10413677}. Cytoplasm {ECO:0000250}. Note=Localized in cytoplasmic mRNP granules containing untranslated mRNAs. Can shuttle between nucleus and cytoplasm (By similarity). {ECO:0000250}.			ATP binding [GO:0005524]; ATP-dependent RNA helicase activity [GO:0004004]; DNA binding [GO:0003677]; poly(A) RNA binding [GO:0044822]; RNA polymerase II transcription factor binding [GO:0001085]
Q9QZD8	DIC_MOUSE	SUBCELLULAR LOCATION: Mitochondrion inner membrane; Multi-pass membrane protein.		TRANSMEM 9 29 Helical; Name=1. {ECO:0000255}.; TRANSMEM 62 81 Helical; Name=2. {ECO:0000255}.; TRANSMEM 102 122 Helical; Name=3. {ECO:0000255}.; TRANSMEM 162 181 Helical; Name=4. {ECO:0000255}.; TRANSMEM 202 222 Helical; Name=5. {ECO:0000255}.; TRANSMEM 254 274 Helical; Name=6. {ECO:0000255}.	antiporter activity [GO:0015297]; malate transmembrane transporter activity [GO:0015140]; phosphate ion transmembrane transporter activity [GO:0015114]; secondary active transmembrane transporter activity [GO:0015291]; succinate transmembrane transporter activity [GO:0015141]; sulfate transmembrane transporter activity [GO:0015116]; thiosulfate transmembrane transporter activity [GO:0015117]
Q3UH60	DIP2B_MOUSE				catalytic activity [GO:0003824]
Q99KV1	DJB11_MOUSE	SUBCELLULAR LOCATION: Endoplasmic reticulum lumen {ECO:0000269|PubMed:15525676}.			unfolded protein binding [GO:0051082]
Q9QYI4	DJB12_MOUSE	SUBCELLULAR LOCATION: Membrane {ECO:0000305}; Single-pass membrane protein {ECO:0000305}.		TRANSMEM 243 263 Helical. {ECO:0000255}.
Q5U458	DJC11_MOUSE	SUBCELLULAR LOCATION: Mitochondrion {ECO:0000250|UniProtKB:Q9NVH1}.
Q78YY6	DJC15_MOUSE	SUBCELLULAR LOCATION: Mitochondrion inner membrane {ECO:0000269|PubMed:23530063}; Single-pass membrane protein {ECO:0000269|PubMed:23530063}.		TRANSMEM 38 54 Helical. {ECO:0000255}.
Q80TN4	DJC16_MOUSE	SUBCELLULAR LOCATION: Membrane {ECO:0000305}; Single-pass type IV membrane protein {ECO:0000305}.		TRANSMEM 534 554 Helical; Anchor for type IV membrane protein. {ECO:0000255}.
A2ALW5	DJC25_MOUSE	SUBCELLULAR LOCATION: Membrane {ECO:0000305}; Multi-pass membrane protein {ECO:0000305}.		TRANSMEM 19 39 Helical. {ECO:0000255}.; TRANSMEM 147 167 Helical. {ECO:0000255}.; TRANSMEM 241 261 Helical. {ECO:0000255}.
P63037	DNJA1_MOUSE	SUBCELLULAR LOCATION: Membrane {ECO:0000250}; Lipid-anchor {ECO:0000250}. Cytoplasm {ECO:0000250}. Microsome {ECO:0000250}. Mitochondrion {ECO:0000250}. Nucleus {ECO:0000250}. Cytoplasm, perinuclear region {ECO:0000250}. Note=Primarily cytoplasmic and associated with microsomes. A minor proportion is associated with nuclei and mitochondria (By similarity). {ECO:0000250}.			ATP binding [GO:0005524]; C3HC4-type RING finger domain binding [GO:0055131]; chaperone binding [GO:0051087]; G-protein coupled receptor binding [GO:0001664]; Hsp70 protein binding [GO:0030544]; low-density lipoprotein particle receptor binding [GO:0050750]; metal ion binding [GO:0046872]; ubiquitin protein ligase binding [GO:0031625]; unfolded protein binding [GO:0051082]
Q9QYJ0	DNJA2_MOUSE	SUBCELLULAR LOCATION: Membrane {ECO:0000305}; Lipid-anchor {ECO:0000305}.			ATP binding [GO:0005524]; chaperone binding [GO:0051087]; metal ion binding [GO:0046872]; unfolded protein binding [GO:0051082]
Q61712	DNJC1_MOUSE	SUBCELLULAR LOCATION: Endoplasmic reticulum membrane; Single-pass type I membrane protein. Nucleus membrane; Single-pass type I membrane protein. Microsome membrane; Single-pass type I membrane protein.		TRANSMEM 150 170 Helical. {ECO:0000255}.	chaperone binding [GO:0051087]; chromatin binding [GO:0003682]; DNA binding [GO:0003677]; ribosome binding [GO:0043022]
P60904	DNJC5_MOUSE	SUBCELLULAR LOCATION: Membrane {ECO:0000269|PubMed:17034881}; Lipid-anchor {ECO:0000269|PubMed:17034881}. Melanosome {ECO:0000250}. Cell membrane {ECO:0000250}. Note=Colocalizes with insulin granules, when overexpressed in a islet cell line.
Q8BTF7	DNLI4_MOUSE	SUBCELLULAR LOCATION: Nucleus {ECO:0000250}.			ATP binding [GO:0005524]; DNA binding [GO:0003677]; DNA ligase (ATP) activity [GO:0003910]; DNA ligase activity [GO:0003909]; ligase activity [GO:0016874]; metal ion binding [GO:0046872]; protein C-terminus binding [GO:0008022]
Q8C3J5	DOCK2_MOUSE	SUBCELLULAR LOCATION: Endomembrane system {ECO:0000250}; Peripheral membrane protein {ECO:0000250}. Cytoplasm, cytoskeleton {ECO:0000250}. Note=Colocalizes with F-actin. {ECO:0000250}.			GTPase activator activity [GO:0005096]; Rac guanyl-nucleotide exchange factor activity [GO:0030676]; T cell receptor binding [GO:0042608]
Q8R2Y3	DOLK_MOUSE	SUBCELLULAR LOCATION: Endoplasmic reticulum membrane {ECO:0000250|UniProtKB:Q9UPQ8}; Multi-pass membrane protein {ECO:0000250|UniProtKB:Q9UPQ8}.		TRANSMEM 17 37 Helical. {ECO:0000255}.; TRANSMEM 73 93 Helical. {ECO:0000255}.; TRANSMEM 110 130 Helical. {ECO:0000255}.; TRANSMEM 133 153 Helical. {ECO:0000255}.; TRANSMEM 162 182 Helical. {ECO:0000255}.; TRANSMEM 187 207 Helical. {ECO:0000255}.; TRANSMEM 221 241 Helical. {ECO:0000255}.; TRANSMEM 253 273 Helical. {ECO:0000255}.; TRANSMEM 294 314 Helical. {ECO:0000255}.; TRANSMEM 334 350 Helical.…	dolichol kinase activity [GO:0004168]
Q9JMF7	DOPP1_MOUSE	SUBCELLULAR LOCATION: Endoplasmic reticulum membrane {ECO:0000269|PubMed:12198133}; Multi-pass membrane protein {ECO:0000269|PubMed:12198133}.		TRANSMEM 33 53 Helical. {ECO:0000255}.; TRANSMEM 100 120 Helical. {ECO:0000255}.; TRANSMEM 130 150 Helical. {ECO:0000255}.; TRANSMEM 162 182 Helical. {ECO:0000255}.	dolichyldiphosphatase activity [GO:0047874]
O70152	DPM1_MOUSE	SUBCELLULAR LOCATION: Endoplasmic reticulum.			dolichyl-phosphate beta-D-mannosyltransferase activity [GO:0004582]; dolichyl-phosphate-mannose-protein mannosyltransferase activity [GO:0004169]
P32233	DRG1_MOUSE	SUBCELLULAR LOCATION: Cytoplasm {ECO:0000250}. Note=The DRG1-DFRP2/ZC3H15 complex associates with polysomes. {ECO:0000250}.			GTP binding [GO:0005525]; identical protein binding [GO:0042802]
Q9QXB9	DRG2_MOUSE	SUBCELLULAR LOCATION: Cytoplasm {ECO:0000250}.			GTP binding [GO:0005525]
Q99J47	DRS7B_MOUSE	SUBCELLULAR LOCATION: Endoplasmic reticulum membrane {ECO:0000250}; Single-pass type II membrane protein {ECO:0000250}.		TRANSMEM 18 38 Helical; Signal-anchor for type II membrane protein. {ECO:0000255}.	oxidoreductase activity [GO:0016491]
Q8VDW0	DX39A_MOUSE	SUBCELLULAR LOCATION: Nucleus {ECO:0000250}. Cytoplasm {ECO:0000250}. Note=Can translocate to the cytoplasm in the presence of MX1. {ECO:0000250}.			ATP binding [GO:0005524]; ATP-dependent RNA helicase activity [GO:0004004]; poly(A) RNA binding [GO:0044822]
Q9JHU4	DYHC1_MOUSE	SUBCELLULAR LOCATION: Cytoplasm, cytoskeleton.			ATPase activity [GO:0016887]; ATP binding [GO:0005524]; dynein light intermediate chain binding [GO:0051959]; microtubule motor activity [GO:0003777]; poly(A) RNA binding [GO:0044822]
P39053	DYN1_MOUSE	SUBCELLULAR LOCATION: Cytoplasm {ECO:0000269|PubMed:11082044}. Cytoplasm, cytoskeleton {ECO:0000269|PubMed:11082044}. Note=Microtubule-associated.			GTPase activity [GO:0003924]; GTP binding [GO:0005525]; identical protein binding [GO:0042802]; poly(A) RNA binding [GO:0044822]; protein dimerization activity [GO:0046983]; protein kinase binding [GO:0019901]
P70245	EBP_MOUSE	SUBCELLULAR LOCATION: Endoplasmic reticulum membrane; Multi-pass membrane protein.		TRANSMEM 29 49 Helical. {ECO:0000255}.; TRANSMEM 66 86 Helical. {ECO:0000255}.; TRANSMEM 121 141 Helical. {ECO:0000255}.; TRANSMEM 185 205 Helical. {ECO:0000255}.	C-8 sterol isomerase activity [GO:0000247]; cholestenol delta-isomerase activity [GO:0047750]
Q4PZA2	ECE1_MOUSE	SUBCELLULAR LOCATION: Cell membrane {ECO:0000250}; Single-pass type II membrane protein {ECO:0000250}.		TRANSMEM 68 88 Helical; Signal-anchor for type II membrane protein. {ECO:0000255}.	endopeptidase activity [GO:0004175]; metal ion binding [GO:0046872]; metalloendopeptidase activity [GO:0004222]; protein homodimerization activity [GO:0042803]
Q8BMS1	ECHA_MOUSE	SUBCELLULAR LOCATION: Mitochondrion matrix {ECO:0000250}.			acetyl-CoA C-acyltransferase activity [GO:0003988]; enoyl-CoA hydratase activity [GO:0004300]; fatty-acyl-CoA binding [GO:0000062]; long-chain-3-hydroxyacyl-CoA dehydrogenase activity [GO:0016509]; long-chain-enoyl-CoA hydratase activity [GO:0016508]; NAD binding [GO:0051287]
Q99JY0	ECHB_MOUSE	SUBCELLULAR LOCATION: Mitochondrion {ECO:0000250}. Mitochondrion inner membrane {ECO:0000250}. Mitochondrion outer membrane {ECO:0000250}. Endoplasmic reticulum {ECO:0000250}.			acetyl-CoA C-acyltransferase activity [GO:0003988]; long-chain-3-hydroxyacyl-CoA dehydrogenase activity [GO:0016509]; poly(A) RNA binding [GO:0044822]
P42125	ECI1_MOUSE	SUBCELLULAR LOCATION: Mitochondrion matrix.			dodecenoyl-CoA delta-isomerase activity [GO:0004165]
Q6PDI5	ECM29_MOUSE	SUBCELLULAR LOCATION: Endoplasmic reticulum {ECO:0000250}. Endoplasmic reticulum-Golgi intermediate compartment {ECO:0000250}. Endosome {ECO:0000250}. Cytoplasm, cytoskeleton, microtubule organizing center, centrosome {ECO:0000250}. Nucleus {ECO:0000250}. Endosome, multivesicular body {ECO:0000250}. Cytoplasmic vesicle {ECO:0000250}.
Q3UJB9	EDC4_MOUSE	SUBCELLULAR LOCATION: Cytoplasm, P-body {ECO:0000250}. Nucleus {ECO:0000250}.
Q9D8N0	EF1G_MOUSE				translation elongation factor activity [GO:0003746]
P58252	EF2_MOUSE	SUBCELLULAR LOCATION: Cytoplasm. Nucleus {ECO:0000250|UniProtKB:P13639}. Note=Phosphorylation by CSK promotes cleavage and SUMOylation-dependent nuclear translocation of the C-terminal cleavage product. {ECO:0000250|UniProtKB:P13639}.			GTPase activity [GO:0003924]; GTP binding [GO:0005525]; poly(A) RNA binding [GO:0044822]; protein kinase binding [GO:0019901]; translation elongation factor activity [GO:0003746]
Q8BG67	EFR3A_MOUSE	SUBCELLULAR LOCATION: Cell membrane {ECO:0000269|PubMed:15363888}. Note=Localizes to plasma membrane.			protein homodimerization activity [GO:0042803]
Q8BFR5	EFTU_MOUSE	SUBCELLULAR LOCATION: Mitochondrion {ECO:0000250}.			GTPase activity [GO:0003924]; GTP binding [GO:0005525]; poly(A) RNA binding [GO:0044822]; translation elongation factor activity [GO:0003746]
P23116	EIF3A_MOUSE	SUBCELLULAR LOCATION: Cytoplasm {ECO:0000255|HAMAP-Rule:MF_03000}. Cytoplasm, cytoskeleton, microtubule organizing center, centrosome {ECO:0000269|PubMed:9372446}. Nucleus {ECO:0000269|PubMed:9372446}. Note=Centrosomin-A is found in the centrosome. Centrosomin-B is found in the nucleus.			poly(A) RNA binding [GO:0044822]; translation initiation factor activity [GO:0003743]
O70194	EIF3D_MOUSE	SUBCELLULAR LOCATION: Cytoplasm {ECO:0000255|HAMAP-Rule:MF_03003}.			poly(A) RNA binding [GO:0044822]; translation initiation factor activity [GO:0003743]
P60229	EIF3E_MOUSE	SUBCELLULAR LOCATION: Cytoplasm {ECO:0000255|HAMAP-Rule:MF_03004}. Nucleus, PML body {ECO:0000255|HAMAP-Rule:MF_03004}.			poly(A) RNA binding [GO:0044822]; protein N-terminus binding [GO:0047485]; translation initiation factor activity [GO:0003743]
Q9DCH4	EIF3F_MOUSE	SUBCELLULAR LOCATION: Cytoplasm {ECO:0000255|HAMAP-Rule:MF_03005}.			translation initiation factor activity [GO:0003743]; translation initiation factor binding [GO:0031369]; ubiquitin-specific protease activity [GO:0004843]
Q9DBZ5	EIF3K_MOUSE	SUBCELLULAR LOCATION: Nucleus {ECO:0000255|HAMAP-Rule:MF_03010}. Cytoplasm {ECO:0000255|HAMAP-Rule:MF_03010}.			ribosome binding [GO:0043022]; translation initiation factor activity [GO:0003743]
Q8QZY1	EIF3L_MOUSE	SUBCELLULAR LOCATION: Cytoplasm {ECO:0000255|HAMAP-Rule:MF_03011}.			poly(A) RNA binding [GO:0044822]; translation initiation factor activity [GO:0003743]
Q920L7	ELOV5_RAT	SUBCELLULAR LOCATION: Endoplasmic reticulum membrane {ECO:0000250|UniProtKB:Q9NYP7}; Multi-pass membrane protein {ECO:0000255}. Cell projection, dendrite {ECO:0000250|UniProtKB:Q9NYP7}. Note=In Purkinje cells, the protein localizes to the soma and proximal portion of the dendritic tree. {ECO:0000250|UniProtKB:Q9NYP7}.		TRANSMEM 26 46 Helical. {ECO:0000255}.; TRANSMEM 64 84 Helical. {ECO:0000255}.; TRANSMEM 112 132 Helical. {ECO:0000255}.; TRANSMEM 139 158 Helical. {ECO:0000255}.; TRANSMEM 168 187 Helical. {ECO:0000255}.; TRANSMEM 205 225 Helical. {ECO:0000255}.; TRANSMEM 227 247 Helical. {ECO:0000255}.	fatty acid elongase activity [GO:0009922]
Q9JLJ5	ELOV1_MOUSE	SUBCELLULAR LOCATION: Endoplasmic reticulum membrane {ECO:0000250|UniProtKB:Q9BW60}; Multi-pass membrane protein {ECO:0000255}.		TRANSMEM 23 43 Helical. {ECO:0000255}.; TRANSMEM 61 81 Helical. {ECO:0000255}.; TRANSMEM 176 196 Helical. {ECO:0000255}.; TRANSMEM 203 223 Helical. {ECO:0000255}.; TRANSMEM 231 251 Helical. {ECO:0000255}.	fatty acid elongase activity [GO:0009922]
Q3TAS6	EMC10_MOUSE	SUBCELLULAR LOCATION: Isoform 1: Membrane {ECO:0000250}; Single-pass type I membrane protein {ECO:0000250}.; SUBCELLULAR LOCATION: Isoform 2: Secreted {ECO:0000250}.		TRANSMEM 222 242 Helical. {ECO:0000255}.
Q8C7X2	EMC1_MOUSE	SUBCELLULAR LOCATION: Membrane {ECO:0000250}; Single-pass type I membrane protein {ECO:0000250}.		TRANSMEM 963 983 Helical. {ECO:0000255}.
Q99KI3	EMC3_MOUSE	SUBCELLULAR LOCATION: Membrane {ECO:0000250}; Multi-pass membrane protein {ECO:0000250}.		TRANSMEM 14 34 Helical. {ECO:0000255}.; TRANSMEM 118 138 Helical. {ECO:0000255}.
Q9CZX9	EMC4_MOUSE	SUBCELLULAR LOCATION: Membrane {ECO:0000250}; Multi-pass membrane protein {ECO:0000250}.		TRANSMEM 84 104 Helical. {ECO:0000255}.; TRANSMEM 129 149 Helical. {ECO:0000255}.
Q9EP72	EMC7_MOUSE	SUBCELLULAR LOCATION: Membrane {ECO:0000250}; Single-pass type I membrane protein {ECO:0000250}.		TRANSMEM 159 179 Helical. {ECO:0000255}.	carbohydrate binding [GO:0030246]
O08579	EMD_MOUSE	SUBCELLULAR LOCATION: Nucleus inner membrane {ECO:0000250|UniProtKB:P50402}; Single-pass membrane protein; Nucleoplasmic side {ECO:0000250|UniProtKB:P50402}. Nucleus outer membrane. Note=Colocalized with BANF1 at the central region of the assembling nuclear rim, near spindle-attachment sites. The accumulation of different intermediates of prelamin-A/C (non-farnesylated or carboxymethylated farnes…		TRANSMEM 224 244 Helical. {ECO:0000255}.	actin binding [GO:0003779]; beta-tubulin binding [GO:0048487]
Q8C522	ENDD1_MOUSE	SUBCELLULAR LOCATION: Secreted {ECO:0000305}.			endonuclease activity [GO:0004519]; metal ion binding [GO:0046872]; nucleic acid binding [GO:0003676]
P17182	ENOA_MOUSE	SUBCELLULAR LOCATION: Cytoplasm {ECO:0000250}. Cell membrane {ECO:0000250}. Note=Can translocate to the plasma membrane in either the homodimeric (alpha/alpha) or heterodimeric (alpha/gamma) form (By similarity). ENO1 is localized to the M-band. {ECO:0000250, ECO:0000269|PubMed:11229603}.			magnesium ion binding [GO:0000287]; phosphopyruvate hydratase activity [GO:0004634]
P08113	ENPL_MOUSE	SUBCELLULAR LOCATION: Endoplasmic reticulum lumen {ECO:0000269|PubMed:20865800}. Melanosome {ECO:0000250}.			ATP binding [GO:0005524]; low-density lipoprotein particle receptor binding [GO:0050750]; protein phosphatase binding [GO:0019903]; RNA binding [GO:0003723]; virion binding [GO:0046790]
P06802	ENPP1_MOUSE	SUBCELLULAR LOCATION: Cell membrane; Single-pass type II membrane protein. Basolateral cell membrane; Single-pass type II membrane protein. Secreted. Note=Targeted to the basolateral membrane in polarized epithelial cells and in hepatocytes, and to matrix vesicles in osteoblasts. In bile duct cells and cancer cells, located to the apical cytoplasmic side (By similarity). The proteolytically proce…		TRANSMEM 59 79 Helical; Signal-anchor for type II membrane protein. {ECO:0000255}.	ATP binding [GO:0005524]; calcium ion binding [GO:0005509]; insulin receptor binding [GO:0005158]; NADH pyrophosphatase activity [GO:0035529]; nucleic acid binding [GO:0003676]; nucleoside-triphosphate diphosphatase activity [GO:0047429]; nucleotide diphosphatase activity [GO:0004551]; phosphodiesterase I activity [GO:0004528]; polysaccharide binding [GO:0030247]; protein homodimerization activit…
Q8BTJ4	ENPP4_MOUSE	SUBCELLULAR LOCATION: Cell membrane {ECO:0000250}; Single-pass type I membrane protein.		TRANSMEM 411 431 Helical. {ECO:0000255}.	bis(5'-adenosyl)-triphosphatase activity [GO:0047710]; metal ion binding [GO:0046872]
Q9ER31	ENTP6_RAT	SUBCELLULAR LOCATION: Golgi apparatus membrane {ECO:0000269|PubMed:11042118}; Single-pass type II membrane protein {ECO:0000269|PubMed:11042118}. Secreted {ECO:0000269|PubMed:11042118}. Note=But also occurs in a soluble extracellular form.		TRANSMEM 13 32 Helical; Signal-anchor for type II membrane protein. {ECO:0000255}.	guanosine-5'-triphosphate,3'-diphosphate diphosphatase activity [GO:0008894]; nucleoside-diphosphatase activity [GO:0017110]; nucleoside-triphosphatase activity [GO:0017111]; uridine-diphosphatase activity [GO:0045134]
Q99JW5	EPCAM_MOUSE	SUBCELLULAR LOCATION: Membrane {ECO:0000250}; Single-pass type I membrane protein {ECO:0000250}. Lateral cell membrane {ECO:0000250}. Cell junction, tight junction {ECO:0000250}. Note=Colocalizes with CLDN7 at the lateral cell membrane and tight junction. {ECO:0000250}.		TRANSMEM 267 289 Helical. {ECO:0000255}.	protein complex binding [GO:0032403]
Q99KN9	EPN4_MOUSE	SUBCELLULAR LOCATION: Cytoplasm {ECO:0000250}. Cytoplasm, perinuclear region {ECO:0000250}. Membrane {ECO:0000255|PROSITE-ProRule:PRU00243}; Peripheral membrane protein {ECO:0000250}. Cytoplasmic vesicle, clathrin-coated vesicle {ECO:0000250}. Note=Found throughout the cell, with the exception of the cell surface. Concentrated in the perinuclear region and associated with clathrin-coated vesicles…			clathrin binding [GO:0030276]; lipid binding [GO:0008289]
Q80TA1	EPT1_MOUSE	SUBCELLULAR LOCATION: Membrane {ECO:0000305}; Multi-pass membrane protein {ECO:0000305}.		TRANSMEM 47 69 Helical. {ECO:0000255}.; TRANSMEM 84 103 Helical. {ECO:0000255}.; TRANSMEM 123 145 Helical. {ECO:0000255}.; TRANSMEM 150 172 Helical. {ECO:0000255}.; TRANSMEM 179 201 Helical. {ECO:0000255}.; TRANSMEM 221 243 Helical. {ECO:0000255}.; TRANSMEM 256 278 Helical. {ECO:0000255}.; TRANSMEM 291 310 Helical. {ECO:0000255}.; TRANSMEM 319 341 Helical. {ECO:0000255}.; TRANSMEM 345 367 Helical…	ethanolaminephosphotransferase activity [GO:0004307]; metal ion binding [GO:0046872]
Q99JH8	ERD21_MOUSE	SUBCELLULAR LOCATION: Cytoplasmic vesicle, COPI-coated vesicle membrane {ECO:0000250}; Multi-pass membrane protein {ECO:0000250}. Endoplasmic reticulum membrane; Multi-pass membrane protein. Endoplasmic reticulum-Golgi intermediate compartment membrane {ECO:0000250}.		TRANSMEM 3 21 Helical. {ECO:0000255}.; TRANSMEM 36 53 Helical. {ECO:0000255}.; TRANSMEM 62 80 Helical. {ECO:0000255}.; TRANSMEM 97 110 Helical. {ECO:0000255}.; TRANSMEM 118 137 Helical. {ECO:0000255}.; TRANSMEM 150 168 Helical. {ECO:0000255}.; TRANSMEM 179 199 Helical. {ECO:0000255}.	ER retention sequence binding [GO:0046923]
Q9CQM2	ERD22_MOUSE	SUBCELLULAR LOCATION: Endoplasmic reticulum membrane {ECO:0000250}; Multi-pass membrane protein {ECO:0000250}.		TRANSMEM 3 21 Helical. {ECO:0000255}.; TRANSMEM 36 53 Helical. {ECO:0000255}.; TRANSMEM 62 80 Helical. {ECO:0000255}.; TRANSMEM 97 110 Helical. {ECO:0000255}.; TRANSMEM 118 137 Helical. {ECO:0000255}.; TRANSMEM 150 168 Helical. {ECO:0000255}.; TRANSMEM 179 199 Helical. {ECO:0000255}.	ER retention sequence binding [GO:0046923]
Q8R1L4	ERD23_MOUSE	SUBCELLULAR LOCATION: Endoplasmic reticulum membrane; Multi-pass membrane protein.		TRANSMEM 3 21 Helical. {ECO:0000255}.; TRANSMEM 36 53 Helical. {ECO:0000255}.; TRANSMEM 62 80 Helical. {ECO:0000255}.; TRANSMEM 97 110 Helical. {ECO:0000255}.; TRANSMEM 118 137 Helical. {ECO:0000255}.; TRANSMEM 150 168 Helical. {ECO:0000255}.; TRANSMEM 179 199 Helical. {ECO:0000255}.	ER retention sequence binding [GO:0046923]
Q9ERY9	ERG28_MOUSE	SUBCELLULAR LOCATION: Endoplasmic reticulum membrane {ECO:0000305}; Multi-pass membrane protein {ECO:0000305}.		TRANSMEM 4 24 Helical. {ECO:0000255}.; TRANSMEM 52 72 Helical. {ECO:0000255}.; TRANSMEM 79 99 Helical. {ECO:0000255}.; TRANSMEM 105 125 Helical. {ECO:0000255}.
P52019	ERG1_MOUSE	SUBCELLULAR LOCATION: Microsome membrane; Multi-pass membrane protein. Endoplasmic reticulum membrane; Multi-pass membrane protein.		TRANSMEM 20 40 Helical. {ECO:0000255}.; TRANSMEM 60 80 Helical. {ECO:0000255}.; TRANSMEM 118 138 Helical. {ECO:0000255}.; TRANSMEM 544 564 Helical. {ECO:0000255}.	flavin adenine dinucleotide binding [GO:0050660]; squalene monooxygenase activity [GO:0004506]
Q8BLN5	ERG7_MOUSE	SUBCELLULAR LOCATION: Endoplasmic reticulum membrane {ECO:0000250}; Peripheral membrane protein {ECO:0000250}.			lanosterol synthase activity [GO:0000250]
Q9DC16	ERGI1_MOUSE	SUBCELLULAR LOCATION: Endoplasmic reticulum membrane {ECO:0000250}; Multi-pass membrane protein {ECO:0000250}. Endoplasmic reticulum-Golgi intermediate compartment membrane {ECO:0000250}; Multi-pass membrane protein {ECO:0000250}. Golgi apparatus membrane {ECO:0000250}; Multi-pass membrane protein {ECO:0000250}. Note=Cycles between the endoplasmic reticulum and the Golgi. {ECO:0000250}.		TRANSMEM 27 47 Helical. {ECO:0000255}.; TRANSMEM 255 275 Helical. {ECO:0000255}.
Q9CR89	ERGI2_MOUSE	SUBCELLULAR LOCATION: Endoplasmic reticulum-Golgi intermediate compartment membrane {ECO:0000250}; Multi-pass membrane protein {ECO:0000250}. Golgi apparatus, cis-Golgi network membrane {ECO:0000250}; Multi-pass membrane protein {ECO:0000250}. Endoplasmic reticulum membrane {ECO:0000250}; Multi-pass membrane protein {ECO:0000250}. Cytoplasm {ECO:0000250}. Nucleus {ECO:0000250}. Note=Cycles betwee…		TRANSMEM 34 54 Helical. {ECO:0000255}.; TRANSMEM 320 340 Helical. {ECO:0000255}.
P84089	ERH_MOUSE				poly(A) RNA binding [GO:0044822]
Q9CQE7	ERGI3_MOUSE	SUBCELLULAR LOCATION: Endoplasmic reticulum-Golgi intermediate compartment membrane {ECO:0000269|PubMed:12663859}; Multi-pass membrane protein {ECO:0000269|PubMed:12663859}. Golgi apparatus, cis-Golgi network membrane {ECO:0000269|PubMed:12663859}; Multi-pass membrane protein {ECO:0000269|PubMed:12663859}. Endoplasmic reticulum membrane {ECO:0000269|PubMed:12663859}; Multi-pass membrane protein {…		TRANSMEM 26 46 Helical. {ECO:0000255}.; TRANSMEM 342 362 Helical. {ECO:0000255}.
Q91X78	ERLN1_MOUSE	SUBCELLULAR LOCATION: Endoplasmic reticulum membrane {ECO:0000250}; Single-pass type II membrane protein {ECO:0000250}. Note=Associated with lipid raft-like domains of the endoplasmic reticulum membrane. {ECO:0000250}.		TRANSMEM 6 26 Helical. {ECO:0000255}.	lipid binding [GO:0008289]
Q8BFZ9	ERLN2_MOUSE	SUBCELLULAR LOCATION: Endoplasmic reticulum membrane {ECO:0000250}; Single-pass type II membrane protein {ECO:0000250}. Note=Associated with lipid raft-like domains of the endoplasmic reticulum membrane. {ECO:0000250}.		TRANSMEM 4 24 Helical. {ECO:0000255}.
Q3UVK0	ERMP1_MOUSE	SUBCELLULAR LOCATION: Endoplasmic reticulum membrane {ECO:0000250|UniProtKB:Q6UPR8}; Multi-pass membrane protein {ECO:0000255}.		TRANSMEM 67 87 Helical; Name=1. {ECO:0000255}.; TRANSMEM 394 414 Helical; Name=2. {ECO:0000255}.; TRANSMEM 452 472 Helical; Name=3. {ECO:0000255}.; TRANSMEM 481 501 Helical; Name=4. {ECO:0000255}.; TRANSMEM 516 538 Helical; Name=5. {ECO:0000255}.; TRANSMEM 543 562 Helical; Name=6. {ECO:0000255}.; TRANSMEM 574 594 Helical; Name=7. {ECO:0000255}.; TRANSMEM 616 636 Helical; Name=8. {ECO:0000255}.; T…	metal ion binding [GO:0046872]; metallopeptidase activity [GO:0008237]
Q8R180	ERO1A_MOUSE	SUBCELLULAR LOCATION: Endoplasmic reticulum membrane {ECO:0000250}; Peripheral membrane protein {ECO:0000250}; Lumenal side {ECO:0000250}. Note=The association with ERP44 is essential for its retention in the endoplasmic reticulum. {ECO:0000250}.			oxidoreductase activity [GO:0016491]; oxidoreductase activity, acting on a sulfur group of donors, disulfide as acceptor [GO:0016671]; protein disulfide isomerase activity [GO:0003756]; protein disulfide oxidoreductase activity [GO:0015035]
P57759	ERP29_MOUSE	SUBCELLULAR LOCATION: Endoplasmic reticulum lumen {ECO:0000255|PROSITE-ProRule:PRU10138}. Melanosome {ECO:0000250}.
Q9D1Q6	ERP44_MOUSE	SUBCELLULAR LOCATION: Endoplasmic reticulum lumen {ECO:0000255|PROSITE-ProRule:PRU10138, ECO:0000269|PubMed:15652484}.			protein disulfide isomerase activity [GO:0003756]
Q3U7R1	ESYT1_MOUSE	SUBCELLULAR LOCATION: Endoplasmic reticulum membrane {ECO:0000250}; Multi-pass membrane protein {ECO:0000250}. Cell membrane {ECO:0000250}; Peripheral membrane protein {ECO:0000250}. Note=Localizes primarily to the endoplasmic reticulum. Recruited to sites of contact between the endoplasmic reticulum and the cell membrane in response to increased cytosolic calcium levels (By similarity). {ECO:000…		TRANSMEM 29 49 Helical. {ECO:0000255}.; TRANSMEM 53 73 Helical. {ECO:0000255}.	metal ion binding [GO:0046872]; phospholipid binding [GO:0005543]
Q3TZZ7	ESYT2_MOUSE	SUBCELLULAR LOCATION: Cell membrane {ECO:0000250}; Peripheral membrane protein {ECO:0000250}. Endoplasmic reticulum membrane {ECO:0000250}; Multi-pass membrane protein {ECO:0000250}. Note=Detected at sites of contact between the endoplasmic reticulum membrane and the cell membrane. Recruited to the cell membrane via the third C2 domain (By similarity). {ECO:0000250}.		TRANSMEM 28 48 Helical. {ECO:0000255}.; TRANSMEM 52 72 Helical. {ECO:0000255}.	calcium-dependent phospholipid binding [GO:0005544]; calcium ion binding [GO:0005509]; identical protein binding [GO:0042802]; phosphatidylcholine binding [GO:0031210]; phosphatidylethanolamine binding [GO:0008429]; phosphatidylinositol binding [GO:0035091]; phospholipid binding [GO:0005543]
Q61545	EWS_MOUSE	SUBCELLULAR LOCATION: Nucleus {ECO:0000250}. Cytoplasm {ECO:0000250}. Cell membrane {ECO:0000250}. Note=Relocates from cytoplasm to ribosomes upon PTK2B/FAK2 activation. {ECO:0000250}.			nucleotide binding [GO:0000166]; poly(A) RNA binding [GO:0044822]; zinc ion binding [GO:0008270]
Q9WVL6	EXTL3_MOUSE	SUBCELLULAR LOCATION: Endoplasmic reticulum membrane {ECO:0000250}; Single-pass type II membrane protein {ECO:0000250}.		TRANSMEM 31 51 Helical; Signal-anchor for type II membrane protein. {ECO:0000255}.	glucuronyl-galactosyl-proteoglycan 4-alpha-N-acetylglucosaminyltransferase activity [GO:0001888]; metal ion binding [GO:0046872]
Q6A0A9	F120A_MOUSE	SUBCELLULAR LOCATION: Cytoplasm {ECO:0000250}. Cell membrane {ECO:0000250}; Peripheral membrane protein {ECO:0000250}; Cytoplasmic side {ECO:0000250}. Note=Translocates to plasma membrane upon ultraviolet exposure. {ECO:0000250}.			poly(A) RNA binding [GO:0044822]
Q6NS82	F134A_MOUSE	SUBCELLULAR LOCATION: Membrane {ECO:0000305}; Multi-pass membrane protein {ECO:0000305}.		TRANSMEM 10 30 Helical. {ECO:0000255}.; TRANSMEM 87 107 Helical. {ECO:0000255}.; TRANSMEM 199 219 Helical. {ECO:0000255}.
Q9CQV4	F134C_MOUSE	SUBCELLULAR LOCATION: Membrane {ECO:0000305}; Multi-pass membrane protein {ECO:0000305}.		TRANSMEM 81 101 Helical. {ECO:0000255}.; TRANSMEM 169 186 Helical. {ECO:0000255}.; TRANSMEM 187 207 Helical. {ECO:0000255}.
Q9D6U8	F162A_MOUSE	SUBCELLULAR LOCATION: Membrane {ECO:0000305}; Single-pass membrane protein {ECO:0000305}. Mitochondrion {ECO:0000250}.		TRANSMEM 104 121 Helical. {ECO:0000255}.
Q8BGY7	F210A_MOUSE	SUBCELLULAR LOCATION: Membrane {ECO:0000305}; Single-pass membrane protein {ECO:0000305}. Mitochondrion {ECO:0000305}.		TRANSMEM 138 158 Helical. {ECO:0000255}.
Q4QQM5	FA73A_MOUSE	SUBCELLULAR LOCATION: Membrane {ECO:0000305}; Multi-pass membrane protein {ECO:0000305}.		TRANSMEM 15 32 Helical. {ECO:0000255}.; TRANSMEM 38 58 Helical. {ECO:0000255}.
O08914	FAAH1_MOUSE	SUBCELLULAR LOCATION: Endoplasmic reticulum membrane; Single-pass membrane protein. Golgi apparatus membrane; Single-pass membrane protein. Note=Seems to be associated with the endoplasmic reticulum and/or Golgi apparatus.	INTRAMEM 404 433 {ECO:0000250}.	TRANSMEM 9 29 Helical. {ECO:0000255}.	acylglycerol lipase activity [GO:0047372]; carbon-nitrogen ligase activity, with glutamine as amido-N-donor [GO:0016884]; fatty acid amide hydrolase activity [GO:0017064]
Q80W54	FACE1_MOUSE	SUBCELLULAR LOCATION: Endoplasmic reticulum membrane {ECO:0000250}; Multi-pass membrane protein {ECO:0000250}. Nucleus inner membrane {ECO:0000250}; Multi-pass membrane protein {ECO:0000250}.		TRANSMEM 19 39 Helical. {ECO:0000255}.; TRANSMEM 82 102 Helical. {ECO:0000255}.; TRANSMEM 124 144 Helical. {ECO:0000255}.; TRANSMEM 171 191 Helical. {ECO:0000255}.; TRANSMEM 196 216 Helical. {ECO:0000255}.; TRANSMEM 348 368 Helical. {ECO:0000255}.; TRANSMEM 383 405 Helical. {ECO:0000255}.	metal ion binding [GO:0046872]; metalloendopeptidase activity [GO:0004222]
Q922J9	FACR1_MOUSE	SUBCELLULAR LOCATION: Peroxisome membrane {ECO:0000305}; Single-pass membrane protein {ECO:0000305}.		TRANSMEM 466 483 Helical. {ECO:0000255}.	fatty-acyl-CoA reductase (alcohol-forming) activity [GO:0080019]; long-chain-fatty-acyl-CoA reductase activity [GO:0050062]
Q920L1	FADS1_MOUSE	SUBCELLULAR LOCATION: Endoplasmic reticulum membrane {ECO:0000250}; Multi-pass membrane protein {ECO:0000250}. Mitochondrion {ECO:0000250}.		TRANSMEM 125 145 Helical. {ECO:0000255}.; TRANSMEM 161 180 Helical. {ECO:0000255}.; TRANSMEM 269 289 Helical. {ECO:0000255}.; TRANSMEM 309 329 Helical. {ECO:0000255}.	linoleoyl-CoA desaturase activity [GO:0016213]; oxidoreductase activity [GO:0016491]
Q9Z0R9	FADS2_MOUSE	SUBCELLULAR LOCATION: Endoplasmic reticulum membrane {ECO:0000305}; Multi-pass membrane protein {ECO:0000305}.		TRANSMEM 131 151 Helical. {ECO:0000255}.; TRANSMEM 153 173 Helical. {ECO:0000255}.; TRANSMEM 265 285 Helical. {ECO:0000255}.; TRANSMEM 306 326 Helical. {ECO:0000255}.	stearoyl-CoA 9-desaturase activity [GO:0004768]
Q3TDN2	FAF2_MOUSE	SUBCELLULAR LOCATION: Cytoplasm {ECO:0000250}. Lipid droplet {ECO:0000250}. Endoplasmic reticulum {ECO:0000250}.			lipase binding [GO:0035473]; lipase inhibitor activity [GO:0055102]; ubiquitin binding [GO:0043130]; ubiquitin protein ligase binding [GO:0031625]
P19096	FAS_MOUSE	SUBCELLULAR LOCATION: Cytoplasm {ECO:0000250}. Melanosome {ECO:0000250}.			[acyl-carrier-protein] S-acetyltransferase activity [GO:0004313]; [acyl-carrier-protein] S-malonyltransferase activity [GO:0004314]; 3-hydroxyoctanoyl-[acyl-carrier-protein] dehydratase activity [GO:0047451]; 3-hydroxypalmitoyl-[acyl-carrier-protein] dehydratase activity [GO:0004317]; 3-oxoacyl-[acyl-carrier-protein] reductase (NADPH) activity [GO:0004316]; 3-oxoacyl-[acyl-carrier-protein] syntha…
P22509	FBRL_RAT	SUBCELLULAR LOCATION: Nucleus, nucleolus {ECO:0000269|PubMed:2414294}. Note=Fibrillar region of the nucleolus.			histone-glutamine methyltransferase activity [GO:1990259]; poly(A) RNA binding [GO:0044822]; RNA binding [GO:0003723]; rRNA methyltransferase activity [GO:0008649]
Q9D1M7	FKB11_MOUSE	SUBCELLULAR LOCATION: Membrane {ECO:0000305}; Single-pass membrane protein {ECO:0000305}.		TRANSMEM 156 176 Helical. {ECO:0000255}.	FK506 binding [GO:0005528]; peptidyl-prolyl cis-trans isomerase activity [GO:0003755]
Q3B7U9	FKBP8_RAT	SUBCELLULAR LOCATION: Mitochondrion membrane {ECO:0000250}; Single-pass membrane protein {ECO:0000250}; Cytoplasmic side {ECO:0000250}.		TRANSMEM 381 401 Helical. {ECO:0000255}.	FK506 binding [GO:0005528]; peptidyl-prolyl cis-trans isomerase activity [GO:0003755]
Q80ZA7	FMR1N_MOUSE	SUBCELLULAR LOCATION: Membrane {ECO:0000305}; Multi-pass membrane protein {ECO:0000305}.		TRANSMEM 80 100 Helical. {ECO:0000255}.; TRANSMEM 179 199 Helical. {ECO:0000255}.
P35922	FMR1_MOUSE	SUBCELLULAR LOCATION: Cytoplasm {ECO:0000269|PubMed:14570712}. Nucleus, nucleolus {ECO:0000250}.			microtubule binding [GO:0008017]; mRNA binding [GO:0003729]; poly(A) RNA binding [GO:0044822]; RNA binding [GO:0003723]
Q6NWW9	FND3B_MOUSE	SUBCELLULAR LOCATION: Membrane {ECO:0000250}; Single-pass membrane protein {ECO:0000250}.		TRANSMEM 1185 1205 Helical. {ECO:0000255}.	poly(A) RNA binding [GO:0044822]
Q9D6K8	FUND2_MOUSE
Q9WTS2	FUT8_MOUSE	SUBCELLULAR LOCATION: Golgi apparatus, Golgi stack membrane {ECO:0000250}; Single-pass type II membrane protein {ECO:0000250}. Note=Membrane-bound form in trans cisternae of Golgi. {ECO:0000250}.		TRANSMEM 10 30 Helical; Signal-anchor for type II membrane protein. {ECO:0000255}.	alpha-(1->6)-fucosyltransferase activity [GO:0046921]; glycoprotein 6-alpha-L-fucosyltransferase activity [GO:0008424]; transferase activity, transferring glycosyl groups [GO:0016757]
Q9WVR4	FXR2_MOUSE	SUBCELLULAR LOCATION: Cytoplasm {ECO:0000250}.			identical protein binding [GO:0042802]; mRNA binding [GO:0003729]; poly(A) RNA binding [GO:0044822]
Q61584	FXR1_MOUSE	SUBCELLULAR LOCATION: Cytoplasm {ECO:0000250}.			G-quadruplex RNA binding [GO:0002151]; mRNA 3'-UTR binding [GO:0003730]; poly(A) RNA binding [GO:0044822]
P39688	FYN_MOUSE	SUBCELLULAR LOCATION: Cytoplasm {ECO:0000250}. Nucleus {ECO:0000250}. Cell membrane {ECO:0000250}. Note=Present and active in lipid rafts. Palmitoylation is crucial for proper trafficking (By similarity). {ECO:0000250}.			ATP binding [GO:0005524]; ephrin receptor binding [GO:0046875]; glycoprotein binding [GO:0001948]; G-protein coupled receptor binding [GO:0001664]; growth factor receptor binding [GO:0070851]; ion channel binding [GO:0044325]; metal ion binding [GO:0046872]; non-membrane spanning protein tyrosine kinase activity [GO:0004715]; protein kinase activity [GO:0004672]; protein tyrosine kinase activity …
P97855	G3BP1_MOUSE	SUBCELLULAR LOCATION: Cytoplasm {ECO:0000250}. Cytoplasm, cytosol {ECO:0000250}. Cytoplasmic granule {ECO:0000250}. Cell membrane {ECO:0000250}. Nucleus {ECO:0000250}. Note=Cytoplasmic in proliferating cells, can be recruited to the plasma membrane in exponentially growing cells (By similarity). Cytosolic and partially nuclear in resting cells. Recruited to stress granules (SGs) upon either arsen…			ATP binding [GO:0005524]; DNA binding [GO:0003677]; endonuclease activity [GO:0004519]; helicase activity [GO:0004386]; mRNA binding [GO:0003729]; poly(A) RNA binding [GO:0044822]
Q6NSQ9	G6PC3_MOUSE	SUBCELLULAR LOCATION: Endoplasmic reticulum membrane {ECO:0000250}; Multi-pass membrane protein {ECO:0000250}.		TRANSMEM 25 45 Helical. {ECO:0000255}.; TRANSMEM 57 77 Helical. {ECO:0000255}.; TRANSMEM 109 129 Helical. {ECO:0000255}.; TRANSMEM 139 159 Helical. {ECO:0000255}.; TRANSMEM 168 186 Helical. {ECO:0000255}.; TRANSMEM 198 218 Helical. {ECO:0000255}.; TRANSMEM 255 273 Helical. {ECO:0000255}.; TRANSMEM 284 304 Helical. {ECO:0000255}.; TRANSMEM 308 328 Helical. {ECO:0000255}.	glucose-6-phosphatase activity [GO:0004346]
P06745	G6PI_MOUSE	SUBCELLULAR LOCATION: Cytoplasm. Secreted.			glucose-6-phosphate isomerase activity [GO:0004347]
Q6PB93	GALT2_MOUSE	SUBCELLULAR LOCATION: Golgi apparatus, Golgi stack membrane; Single-pass type II membrane protein. Secreted. Note=Resides preferentially in the trans and medial parts of the Golgi stack. A secreted form also exists.		TRANSMEM 7 24 Helical; Signal-anchor for type II membrane protein. {ECO:0000255}.	carbohydrate binding [GO:0030246]; manganese ion binding [GO:0030145]; polypeptide N-acetylgalactosaminyltransferase activity [GO:0004653]
Q10473	GALT1_RAT	SUBCELLULAR LOCATION: Polypeptide N-acetylgalactosaminyltransferase 1: Golgi apparatus, Golgi stack membrane {ECO:0000250}; Single-pass type II membrane protein {ECO:0000250}.; SUBCELLULAR LOCATION: Polypeptide N-acetylgalactosaminyltransferase 1 soluble form: Secreted {ECO:0000250}.		TRANSMEM 9 28 Helical; Signal-anchor for type II membrane protein. {ECO:0000255}.	carbohydrate binding [GO:0030246]; manganese ion binding [GO:0030145]; polypeptide N-acetylgalactosaminyltransferase activity [GO:0004653]
Q80VA0	GALT7_MOUSE	SUBCELLULAR LOCATION: Golgi apparatus membrane {ECO:0000250}; Single-pass type II membrane protein {ECO:0000250}.		TRANSMEM 7 29 Helical; Signal-anchor for type II membrane protein. {ECO:0000255}.	carbohydrate binding [GO:0030246]; metal ion binding [GO:0046872]; polypeptide N-acetylgalactosaminyltransferase activity [GO:0004653]
P62874	GBB1_MOUSE				GTPase activity [GO:0003924]; GTPase binding [GO:0051020]; protein complex binding [GO:0032403]; signal transducer activity [GO:0004871]; spectrin binding [GO:0030507]
P62880	GBB2_MOUSE	SUBCELLULAR LOCATION: Cytoplasm, perinuclear region {ECO:0000250}.			calcium channel regulator activity [GO:0005246]; GTPase activity [GO:0003924]; GTPase binding [GO:0051020]; protein complex binding [GO:0032403]; signal transducer activity [GO:0004871]
Q9DAS9	GBG12_MOUSE	SUBCELLULAR LOCATION: Cell membrane {ECO:0000305}; Lipid-anchor {ECO:0000305}; Cytoplasmic side {ECO:0000305}.			PDZ domain binding [GO:0030165]; phosphate ion binding [GO:0042301]; signal transducer activity [GO:0004871]
P68040	GBLP_MOUSE	SUBCELLULAR LOCATION: Cell membrane {ECO:0000250}; Peripheral membrane protein {ECO:0000250}. Cytoplasm {ECO:0000250}. Cytoplasm, perinuclear region {ECO:0000250}. Cytoplasm, cytoskeleton {ECO:0000250}. Nucleus. Perikaryon. Cell projection, dendrite. Note=Recruited to the plasma membrane through interaction with KRT1 which binds to membrane-bound ITGB1. PKC activation induces translocation from t…			cysteine-type endopeptidase activator activity involved in apoptotic process [GO:0008656]; enzyme binding [GO:0019899]; ion channel inhibitor activity [GO:0008200]; poly(A) RNA binding [GO:0044822]; protein homodimerization activity [GO:0042803]; protein kinase C binding [GO:0005080]; protein phosphatase binding [GO:0019903]; protein tyrosine kinase inhibitor activity [GO:0030292]; receptor activ…
P60521	GBRL2_MOUSE	SUBCELLULAR LOCATION: Golgi apparatus {ECO:0000250}. Cytoplasmic vesicle, autophagosome {ECO:0000250}.			microtubule binding [GO:0008017]
Q9JL56	GDE1_MOUSE	SUBCELLULAR LOCATION: Cytoplasm {ECO:0000250}. Membrane {ECO:0000250}; Multi-pass membrane protein {ECO:0000250}. Note=Perinuclear vesicles and cell membrane. {ECO:0000250}.		TRANSMEM 4 24 Helical. {ECO:0000255}.; TRANSMEM 249 269 Helical. {ECO:0000255}.	glycerophosphodiester phosphodiesterase activity [GO:0008889]; glycerophosphoinositol glycerophosphodiesterase activity [GO:0047395]; metal ion binding [GO:0046872]
Q61598	GDIB_MOUSE	SUBCELLULAR LOCATION: Cytoplasm {ECO:0000250}. Membrane {ECO:0000250}; Peripheral membrane protein {ECO:0000250}.			GTPase activator activity [GO:0005096]; poly(A) RNA binding [GO:0044822]; Rab GDP-dissociation inhibitor activity [GO:0005093]
Q99PT1	GDIR1_MOUSE	SUBCELLULAR LOCATION: Cytoplasm {ECO:0000269|PubMed:23434736}.			fatty acid binding [GO:0005504]; GTPase activator activity [GO:0005096]; Rho GDP-dissociation inhibitor activity [GO:0005094]
Q9CRY7	GDPD1_MOUSE	SUBCELLULAR LOCATION: Membrane {ECO:0000305}; Multi-pass membrane protein {ECO:0000305}.		TRANSMEM 4 24 Helical. {ECO:0000255}.; TRANSMEM 196 216 Helical. {ECO:0000255}.	glycerophosphodiester phosphodiesterase activity [GO:0008889]; metal ion binding [GO:0046872]
Q8BX17	GEMI5_MOUSE	SUBCELLULAR LOCATION: Nucleus {ECO:0000250}. Cytoplasm {ECO:0000250}. Note=Found both in the nucleoplasm and in nuclear bodies called gems (Gemini of Cajal bodies) that are often in proximity to Cajal (coiled) bodies. Also found in the cytoplasm (By similarity). {ECO:0000250}.			poly(A) RNA binding [GO:0044822]; snRNA binding [GO:0017069]
P23336	GGTA1_MOUSE	SUBCELLULAR LOCATION: Golgi apparatus, Golgi stack membrane; Single-pass type II membrane protein. Note=Membrane-bound form in trans cisternae of Golgi.		TRANSMEM 42 60 Helical; Signal-anchor for type II membrane protein. {ECO:0000255}.	metal ion binding [GO:0046872]; N-acetyllactosaminide 3-alpha-galactosyltransferase activity [GO:0047276]
Q9D6M3	GHC1_MOUSE	SUBCELLULAR LOCATION: Mitochondrion inner membrane {ECO:0000305}; Multi-pass membrane protein {ECO:0000305}.		TRANSMEM 12 32 Helical; Name=1. {ECO:0000255}.; TRANSMEM 62 82 Helical; Name=2. {ECO:0000255}.; TRANSMEM 107 127 Helical; Name=3. {ECO:0000255}.; TRANSMEM 189 209 Helical; Name=4. {ECO:0000255}.; TRANSMEM 223 243 Helical; Name=5. {ECO:0000255}.; TRANSMEM 292 312 Helical; Name=6. {ECO:0000255}.	L-glutamate transmembrane transporter activity [GO:0005313]; symporter activity [GO:0015293]
Q99J23	GHDC_MOUSE	SUBCELLULAR LOCATION: Endoplasmic reticulum {ECO:0000269|PubMed:11735219}. Nucleus envelope {ECO:0000269|PubMed:11735219}.
Q91VC9	GHITM_MOUSE	SUBCELLULAR LOCATION: Mitochondrion inner membrane {ECO:0000250}; Multi-pass membrane protein {ECO:0000250}.		TRANSMEM 84 104 Helical. {ECO:0000255}.; TRANSMEM 127 147 Helical. {ECO:0000255}.; TRANSMEM 161 181 Helical. {ECO:0000255}.; TRANSMEM 192 212 Helical. {ECO:0000255}.; TRANSMEM 215 235 Helical. {ECO:0000255}.; TRANSMEM 246 266 Helical. {ECO:0000255}.; TRANSMEM 273 293 Helical. {ECO:0000255}.
Q6NSU3	GL8D1_MOUSE	SUBCELLULAR LOCATION: Membrane {ECO:0000305}; Single-pass type II membrane protein {ECO:0000305}.		TRANSMEM 8 28 Helical; Signal-anchor for type II membrane protein. {ECO:0000255}.	transferase activity, transferring glycosyl groups [GO:0016757]
Q9EPS3	GLCE_MOUSE	SUBCELLULAR LOCATION: Golgi apparatus membrane {ECO:0000269|PubMed:11279150}; Single-pass type II membrane protein {ECO:0000269|PubMed:11279150}.		TRANSMEM 12 29 Helical; Signal-anchor for type II membrane protein. {ECO:0000255}.	heparosan-N-sulfate-glucuronate 5-epimerase activity [GO:0047464]; racemase and epimerase activity, acting on carbohydrates and derivatives [GO:0016857]; UDP-glucuronate 5'-epimerase activity [GO:0050379]
Q64516	GLPK_MOUSE	SUBCELLULAR LOCATION: Mitochondrion outer membrane {ECO:0000250}; Peripheral membrane protein {ECO:0000250}; Cytoplasmic side {ECO:0000250}. Cytoplasm {ECO:0000250}. Note=Bound to the mitochondrial surface or cytoplasmic. {ECO:0000250}.			ATP binding [GO:0005524]; glycerol kinase activity [GO:0004370]
Q8BGT9	GLT12_MOUSE	SUBCELLULAR LOCATION: Golgi apparatus membrane {ECO:0000250}; Single-pass type II membrane protein {ECO:0000250}.		TRANSMEM 20 37 Helical; Signal-anchor for type II membrane protein. {ECO:0000255}.	carbohydrate binding [GO:0030246]; metal ion binding [GO:0046872]; polypeptide N-acetylgalactosaminyltransferase activity [GO:0004653]
Q9JK38	GNA1_MOUSE	SUBCELLULAR LOCATION: Golgi apparatus membrane {ECO:0000269|PubMed:10777580}; Peripheral membrane protein {ECO:0000269|PubMed:10777580}. Endosome membrane {ECO:0000269|PubMed:10777580}; Peripheral membrane protein {ECO:0000269|PubMed:10777580}.			glucosamine 6-phosphate N-acetyltransferase activity [GO:0004343]; identical protein binding [GO:0042802]
P08752	GNAI2_MOUSE	SUBCELLULAR LOCATION: Cytoplasm {ECO:0000250}. Cytoplasm, cytoskeleton, microtubule organizing center, centrosome {ECO:0000250}. Cell membrane {ECO:0000250}. Note=Localizes in the centrosomes of interphase and mitotic cells. Detected at the cleavage furrow and/or the midbody (By similarity). {ECO:0000250}.			G-protein beta/gamma-subunit complex binding [GO:0031683]; G-protein coupled receptor binding [GO:0001664]; GTPase activity [GO:0003924]; GTP binding [GO:0005525]; metal ion binding [GO:0046872]; signal transducer activity [GO:0004871]
Q9DC51	GNAI3_MOUSE	SUBCELLULAR LOCATION: Cytoplasm {ECO:0000250}. Cell membrane {ECO:0000250}. Cytoplasm, cytoskeleton, microtubule organizing center, centrosome {ECO:0000250}. Note=Localizes in the centrosomes of interphase and mitotic cells. Detected at the cleavage furrow and/or the midbody (By similarity). {ECO:0000250}.			G-protein beta/gamma-subunit complex binding [GO:0031683]; G-protein coupled serotonin receptor binding [GO:0031821]; GTPase activity [GO:0003924]; GTP binding [GO:0005525]; metal ion binding [GO:0046872]; signal transducer activity [GO:0004871]
P21279	GNAQ_MOUSE	SUBCELLULAR LOCATION: Nucleus {ECO:0000269|PubMed:18802028}. Membrane {ECO:0000269|PubMed:18802028}. Nucleus membrane {ECO:0000269|PubMed:18802028}. Note=Colocalizes with the adrenergic receptors, ADREN1A and ADREN1B, at the nuclear membrane of cardiac myocytes.			G-protein beta/gamma-subunit complex binding [GO:0031683]; GTPase activator activity [GO:0005096]; GTPase activity [GO:0003924]; GTP binding [GO:0005525]; metal ion binding [GO:0046872]; signal transducer activity [GO:0004871]; type 2A serotonin receptor binding [GO:0031826]
Q6R0H7	GNAS1_MOUSE	SUBCELLULAR LOCATION: Cell membrane {ECO:0000250|UniProtKB:Q63803}; Peripheral membrane protein {ECO:0000250|UniProtKB:Q63803}.			beta-2 adrenergic receptor binding [GO:0031698]; corticotropin-releasing hormone receptor 1 binding [GO:0051430]; D1 dopamine receptor binding [GO:0031748]; G-protein beta/gamma-subunit complex binding [GO:0031683]; GTPase activity [GO:0003924]; GTP binding [GO:0005525]; insulin-like growth factor receptor binding [GO:0005159]; ionotropic glutamate receptor binding [GO:0035255]; metal ion binding…
O70443	GNAZ_MOUSE	SUBCELLULAR LOCATION: Membrane; Lipid-anchor.			G-protein beta/gamma-subunit complex binding [GO:0031683]; G-protein coupled serotonin receptor binding [GO:0031821]; GTPase activity [GO:0003924]; GTP binding [GO:0005525]; metal ion binding [GO:0046872]; signal transducer activity [GO:0004871]
Q6PGG6	GNL3L_MOUSE	SUBCELLULAR LOCATION: Nucleus, nucleolus {ECO:0000269|PubMed:21132010}.			GTPase activity [GO:0003924]; GTP binding [GO:0005525]; poly(A) RNA binding [GO:0044822]
Q8CI11	GNL3_MOUSE	SUBCELLULAR LOCATION: Nucleus {ECO:0000250}. Nucleus, nucleolus {ECO:0000250}. Note=Shuttles between the nucleus and nucleolus. {ECO:0000250}.			GTPase activity [GO:0003924]; GTP binding [GO:0005525]; poly(A) RNA binding [GO:0044822]
P98192	GNPAT_MOUSE	SUBCELLULAR LOCATION: Peroxisome membrane {ECO:0000250}; Peripheral membrane protein {ECO:0000250}; Matrix side {ECO:0000250}. Note=Exclusively localized to the lumenal side of the peroxisomal membrane. {ECO:0000250}.			catalytic activity [GO:0003824]; glycerone-phosphate O-acyltransferase activity [GO:0016287]; palmitoyl-CoA hydrolase activity [GO:0016290]; receptor binding [GO:0005102]
Q69ZN6	GNPTA_MOUSE	SUBCELLULAR LOCATION: N-acetylglucosamine-1-phosphotransferase subunit alpha: Golgi apparatus membrane {ECO:0000250|UniProtKB:Q3T906}; Single-pass type I membrane protein {ECO:0000250|UniProtKB:Q3T906}.; SUBCELLULAR LOCATION: N-acetylglucosamine-1-phosphotransferase subunit beta: Golgi apparatus membrane {ECO:0000250|UniProtKB:Q3T906}; Single-pass type II membrane protein {ECO:0000250|UniProtKB:Q…		TRANSMEM 22 42 Helical. {ECO:0000255}.; TRANSMEM 1194 1214 Helical. {ECO:0000255}.	calcium ion binding [GO:0005509]; UDP-N-acetylglucosamine-lysosomal-enzyme N-acetylglucosaminephosphotransferase activity [GO:0003976]
Q91W53	GOGA7_MOUSE	SUBCELLULAR LOCATION: Golgi apparatus membrane {ECO:0000250}; Lipid-anchor {ECO:0000250}.
Q9QYE6	GOGA5_MOUSE	SUBCELLULAR LOCATION: Golgi apparatus membrane {ECO:0000250}; Single-pass type IV membrane protein {ECO:0000250}. Note=Found throughout the Golgi. {ECO:0000250}.		TRANSMEM 697 717 Helical; Anchor for type IV membrane protein. {ECO:0000255}.	protein homodimerization activity [GO:0042803]; Rab GTPase binding [GO:0017137]
Q91XA2	GOLM1_MOUSE	SUBCELLULAR LOCATION: Golgi apparatus, cis-Golgi network membrane {ECO:0000250}; Single-pass type II membrane protein {ECO:0000250}. Note=Early Golgi. Cycles via the cell surface and endosomes upon lumenal pH disruption (By similarity). {ECO:0000250}.		TRANSMEM 13 35 Helical; Signal-anchor for type II membrane protein. {ECO:0000255}.
O88630	GOSR1_MOUSE	SUBCELLULAR LOCATION: Golgi apparatus membrane {ECO:0000269|PubMed:15250942}; Single-pass type IV membrane protein {ECO:0000269|PubMed:15250942}. Note=Localizes throughout the Golgi apparatus, with lowest levels in the trans-Golgi network. Enriched on vesicular components at the terminal rims of the Golgi. {ECO:0000250}.		TRANSMEM 230 250 Helical; Anchor for type IV membrane protein. {ECO:0000255}.	SNAP receptor activity [GO:0005484]
O35166	GOSR2_MOUSE	SUBCELLULAR LOCATION: Golgi apparatus, cis-Golgi network membrane {ECO:0000250}; Single-pass type IV membrane protein {ECO:0000250}. Golgi apparatus membrane {ECO:0000250}. Note=Concentrated most in the intermediate compartment/cis-Golgi network and the cis-Golgi cisternae 1 and 2. Greatly reduced in concentration at the trans end of the Golgi apparatus (By similarity). {ECO:0000250}.		TRANSMEM 191 211 Helical; Anchor for type IV membrane protein. {ECO:0000255}.	SNAP receptor activity [GO:0005484]; SNARE binding [GO:0000149]
Q9CR60	GOT1B_MOUSE	SUBCELLULAR LOCATION: Golgi apparatus membrane {ECO:0000250}; Multi-pass membrane protein {ECO:0000250}.		TRANSMEM 10 30 Helical; Name=1. {ECO:0000255}.; TRANSMEM 33 53 Helical; Name=2. {ECO:0000255}.; TRANSMEM 91 109 Helical; Name=4. {ECO:0000255}.	lipase activity [GO:0016298]; signal transducer activity [GO:0004871]
Q91WD0	GP108_MOUSE	SUBCELLULAR LOCATION: Membrane {ECO:0000305}; Multi-pass membrane protein {ECO:0000305}.		TRANSMEM 289 309 Helical; Name=1. {ECO:0000255}.; TRANSMEM 318 338 Helical; Name=2. {ECO:0000255}.; TRANSMEM 362 382 Helical; Name=3. {ECO:0000255}.; TRANSMEM 393 413 Helical; Name=4. {ECO:0000255}.; TRANSMEM 427 447 Helical; Name=5. {ECO:0000255}.; TRANSMEM 475 495 Helical; Name=6. {ECO:0000255}.; TRANSMEM 499 519 Helical; Name=7. {ECO:0000255}.
Q8BPS4	GP180_MOUSE	SUBCELLULAR LOCATION: Membrane {ECO:0000305}; Multi-pass membrane protein {ECO:0000305}.		TRANSMEM 174 194 Helical. {ECO:0000255}.; TRANSMEM 206 226 Helical. {ECO:0000255}.; TRANSMEM 250 270 Helical. {ECO:0000255}.; TRANSMEM 285 305 Helical. {ECO:0000255}.; TRANSMEM 322 342 Helical. {ECO:0000255}.; TRANSMEM 361 381 Helical. {ECO:0000255}.; TRANSMEM 390 410 Helical. {ECO:0000255}.
Q9WTK3	GPAA1_MOUSE	SUBCELLULAR LOCATION: Endoplasmic reticulum membrane {ECO:0000250}; Multi-pass membrane protein {ECO:0000250}.		TRANSMEM 24 44 Helical. {ECO:0000255}.; TRANSMEM 368 388 Helical. {ECO:0000255}.; TRANSMEM 427 447 Helical. {ECO:0000255}.; TRANSMEM 458 478 Helical. {ECO:0000255}.; TRANSMEM 500 520 Helical. {ECO:0000255}.; TRANSMEM 543 563 Helical. {ECO:0000255}.; TRANSMEM 599 619 Helical. {ECO:0000255}.	GPI anchor binding [GO:0034235]; GPI-anchor transamidase activity [GO:0003923]
Q61586	GPAT1_MOUSE	SUBCELLULAR LOCATION: Mitochondrion outer membrane {ECO:0000250}; Multi-pass membrane protein {ECO:0000250}.		TRANSMEM 472 494 Helical. {ECO:0000255}.; TRANSMEM 575 593 Helical. {ECO:0000255}.	glycerol-3-phosphate O-acyltransferase activity [GO:0004366]
Q8K2C8	GPAT4_MOUSE	SUBCELLULAR LOCATION: Endoplasmic reticulum membrane {ECO:0000250}; Multi-pass membrane protein {ECO:0000250}.		TRANSMEM 156 176 Helical. {ECO:0000255}.; TRANSMEM 180 200 Helical. {ECO:0000255}.	glycerol-3-phosphate O-acyltransferase activity [GO:0004366]
Q64521	GPDM_MOUSE	SUBCELLULAR LOCATION: Mitochondrion inner membrane.			calcium ion binding [GO:0005509]; sn-glycerol-3-phosphate:ubiquinone-8 oxidoreductase activity [GO:0052591]
B2ZXD5	GPHR_CRIGR	SUBCELLULAR LOCATION: Golgi apparatus membrane {ECO:0000269|PubMed:18794847}; Multi-pass membrane protein {ECO:0000269|PubMed:18794847}.		TRANSMEM 5 25 Helical. {ECO:0000255}.; TRANSMEM 46 66 Helical. {ECO:0000255}.; TRANSMEM 79 99 Helical. {ECO:0000255}.; TRANSMEM 114 134 Helical. {ECO:0000255}.; TRANSMEM 150 170 Helical. {ECO:0000255}.; TRANSMEM 290 310 Helical. {ECO:0000255}.; TRANSMEM 343 363 Helical. {ECO:0000255}.; TRANSMEM 378 398 Helical. {ECO:0000255}.; TRANSMEM 425 445 Helical. {ECO:0000255}.	voltage-gated anion channel activity [GO:0008308]
Q9CXY9	GPI8_MOUSE	SUBCELLULAR LOCATION: Endoplasmic reticulum membrane {ECO:0000250}; Single-pass type I membrane protein {ECO:0000250}.		TRANSMEM 368 388 Helical. {ECO:0000255}.	cysteine-type peptidase activity [GO:0008234]; GPI-anchor transamidase activity [GO:0003923]
P24140	GPT_CRIGR	SUBCELLULAR LOCATION: Endoplasmic reticulum membrane; Multi-pass membrane protein.		TRANSMEM 7 32 Helical. {ECO:0000255}.; TRANSMEM 58 79 Helical. {ECO:0000255}.; TRANSMEM 95 114 Helical. {ECO:0000255}.; TRANSMEM 126 145 Helical. {ECO:0000255}.; TRANSMEM 165 184 Helical. {ECO:0000255}.; TRANSMEM 195 211 Helical. {ECO:0000255}.; TRANSMEM 222 240 Helical. {ECO:0000255}.; TRANSMEM 253 269 Helical. {ECO:0000255}.; TRANSMEM 275 294 Helical. {ECO:0000255}.; TRANSMEM 379 397 Helical. {…	phospho-N-acetylmuramoyl-pentapeptide-transferase activity [GO:0008963]; transferase activity, transferring glycosyl groups [GO:0016757]; UDP-N-acetylglucosamine-dolichyl-phosphate N-acetylglucosaminephosphotransferase activity [GO:0003975]
P31422	GRM3_RAT	SUBCELLULAR LOCATION: Cell membrane; Multi-pass membrane protein.		TRANSMEM 577 599 Helical; Name=1. {ECO:0000255}.; TRANSMEM 614 634 Helical; Name=2. {ECO:0000255}.; TRANSMEM 646 664 Helical; Name=3. {ECO:0000255}.; TRANSMEM 689 709 Helical; Name=4. {ECO:0000255}.; TRANSMEM 735 756 Helical; Name=5. {ECO:0000255}.; TRANSMEM 770 792 Helical; Name=6. {ECO:0000255}.; TRANSMEM 803 828 Helical; Name=7. {ECO:0000255}.	group II metabotropic glutamate receptor activity [GO:0001641]
P20029	GRP78_MOUSE	SUBCELLULAR LOCATION: Endoplasmic reticulum lumen {ECO:0000255|PROSITE-ProRule:PRU10138, ECO:0000269|PubMed:21992152}. Melanosome {ECO:0000250}. Cytoplasm {ECO:0000269|PubMed:21992152}.			ATPase activity [GO:0016887]; ATP binding [GO:0005524]; enzyme binding [GO:0019899]; glycoprotein binding [GO:0001948]; misfolded protein binding [GO:0051787]; protein domain specific binding [GO:0019904]; ribosome binding [GO:0043022]; ubiquitin protein ligase binding [GO:0031625]
Q61543	GSLG1_MOUSE	SUBCELLULAR LOCATION: Cell membrane {ECO:0000269|PubMed:9099943}; Single-pass type I membrane protein {ECO:0000269|PubMed:9099943}. Golgi apparatus membrane {ECO:0000269|PubMed:9099943}; Single-pass type I membrane protein {ECO:0000269|PubMed:9099943}. Note=Golgi and microvilli on the cell surface.		TRANSMEM 1142 1162 Helical. {ECO:0000255}.
P17809	GTR1_MOUSE	SUBCELLULAR LOCATION: Cell membrane {ECO:0000269|PubMed:17320047}; Multi-pass membrane protein {ECO:0000269|PubMed:17320047}. Melanosome {ECO:0000250}. Note=Localizes primarily at the cell surface. {ECO:0000250}.		TRANSMEM 12 33 Helical; Name=1. {ECO:0000250}.; TRANSMEM 67 87 Helical; Name=2. {ECO:0000250}.; TRANSMEM 91 112 Helical; Name=3. {ECO:0000250}.; TRANSMEM 121 144 Helical; Name=4. {ECO:0000250}.; TRANSMEM 156 176 Helical; Name=5. {ECO:0000250}.; TRANSMEM 186 206 Helical; Name=6. {ECO:0000250}.; TRANSMEM 272 293 Helical; Name=7. {ECO:0000250}.; TRANSMEM 307 328 Helical; Name=8. {ECO:0000250}.; TRAN…	dehydroascorbic acid transporter activity [GO:0033300]; D-glucose transmembrane transporter activity [GO:0055056]; glucose transmembrane transporter activity [GO:0005355]; identical protein binding [GO:0042802]; protein self-association [GO:0043621]; sugar:proton symporter activity [GO:0005351]; xenobiotic transporter activity [GO:0042910]
P32037	GTR3_MOUSE	SUBCELLULAR LOCATION: Membrane; Multi-pass membrane protein.		TRANSMEM 11 31 Helical; Name=1. {ECO:0000255}.; TRANSMEM 65 85 Helical; Name=2. {ECO:0000255}.; TRANSMEM 94 114 Helical; Name=3. {ECO:0000255}.; TRANSMEM 125 145 Helical; Name=4. {ECO:0000255}.; TRANSMEM 154 174 Helical; Name=5. {ECO:0000255}.; TRANSMEM 184 204 Helical; Name=6. {ECO:0000255}.; TRANSMEM 270 290 Helical; Name=7. {ECO:0000255}.; TRANSMEM 305 325 Helical; Name=8. {ECO:0000255}.; TRAN…	dehydroascorbic acid transporter activity [GO:0033300]; D-glucose transmembrane transporter activity [GO:0055056]; sugar:proton symporter activity [GO:0005351]
Q3UHH8	GXLT1_MOUSE	SUBCELLULAR LOCATION: Membrane {ECO:0000305}; Single-pass type II membrane protein {ECO:0000305}.		TRANSMEM 7 29 Helical; Signal-anchor for type II membrane protein. {ECO:0000255}.	UDP-xylosyltransferase activity [GO:0035252]
P68433	H31_MOUSE	SUBCELLULAR LOCATION: Nucleus. Chromosome.			DNA binding [GO:0003677]
P62806	H4_MOUSE	SUBCELLULAR LOCATION: Nucleus {ECO:0000250}. Chromosome {ECO:0000250}.			DNA binding [GO:0003677]; poly(A) RNA binding [GO:0044822]
P01902	HA1D_MOUSE	SUBCELLULAR LOCATION: Membrane; Single-pass type I membrane protein.		TRANSMEM 306 328 Helical. {ECO:0000255}.	beta-2-microglobulin binding [GO:0030881]; peptide antigen binding [GO:0042605]; poly(A) RNA binding [GO:0044822]; receptor binding [GO:0005102]; TAP binding [GO:0046977]; T cell receptor binding [GO:0042608]
Q9D3B1	HACD2_MOUSE	SUBCELLULAR LOCATION: Endoplasmic reticulum membrane {ECO:0000250|UniProtKB:Q6Y1H2}; Multi-pass membrane protein {ECO:0000250|UniProtKB:Q6Y1H2}.		TRANSMEM 42 60 Helical. {ECO:0000255}.; TRANSMEM 80 97 Helical. {ECO:0000255}.; TRANSMEM 108 125 Helical. {ECO:0000255}.; TRANSMEM 131 146 Helical. {ECO:0000255}.; TRANSMEM 170 187 Helical. {ECO:0000255}.; TRANSMEM 218 235 Helical. {ECO:0000255}.	3-hydroxyacyl-CoA dehydratase activity [GO:0018812]; enzyme binding [GO:0019899]
Q8K2C9	HACD3_MOUSE	SUBCELLULAR LOCATION: Endoplasmic reticulum membrane {ECO:0000250|UniProtKB:Q9P035}; Multi-pass membrane protein {ECO:0000250|UniProtKB:Q9P035}.		TRANSMEM 150 170 Helical. {ECO:0000255}.; TRANSMEM 190 210 Helical. {ECO:0000255}.; TRANSMEM 213 233 Helical. {ECO:0000255}.; TRANSMEM 243 263 Helical. {ECO:0000255}.; TRANSMEM 281 301 Helical. {ECO:0000255}.; TRANSMEM 323 343 Helical. {ECO:0000255}.	3-hydroxyacyl-CoA dehydratase activity [GO:0018812]; enzyme binding [GO:0019899]
O35387	HAX1_MOUSE	SUBCELLULAR LOCATION: Mitochondrion. Endoplasmic reticulum. Nucleus membrane. Sarcoplasmic reticulum {ECO:0000250}. Cytoplasmic vesicle {ECO:0000250}.			interleukin-1 binding [GO:0019966]; protein N-terminus binding [GO:0047485]
O08756	HCD2_MOUSE	SUBCELLULAR LOCATION: Mitochondrion {ECO:0000250}.			3-hydroxy-2-methylbutyryl-CoA dehydrogenase activity [GO:0047015]; 3-hydroxyacyl-CoA dehydrogenase activity [GO:0003857]; poly(A) RNA binding [GO:0044822]; testosterone dehydrogenase [NAD(P)] activity [GO:0030283]
Q61191	HCFC1_MOUSE	SUBCELLULAR LOCATION: Nucleus {ECO:0000269|PubMed:9990006}. Cytoplasm {ECO:0000269|PubMed:9990006}. Note=HCFC1R1 modulates its subcellular localization and overexpression of HCFC1R1 leads to accumulation of HCFC1 in the cytoplasm. Non-processed HCFC1 associates with chromatin. Colocalizes with CREB3 and CANX in the ER (By similarity). {ECO:0000250}.			chromatin binding [GO:0003682]; histone acetyltransferase activity (H4-K16 specific) [GO:0046972]; histone acetyltransferase activity (H4-K5 specific) [GO:0043995]; histone acetyltransferase activity (H4-K8 specific) [GO:0043996]; identical protein binding [GO:0042802]; RNA polymerase II distal enhancer sequence-specific DNA binding transcription factor activity involved in positive regulation of…
Q9JJK5	HERP1_MOUSE	SUBCELLULAR LOCATION: Endoplasmic reticulum membrane {ECO:0000250}; Multi-pass membrane protein {ECO:0000250}.		TRANSMEM 264 284 Helical. {ECO:0000255}.; TRANSMEM 290 310 Helical. {ECO:0000255}.	ion channel binding [GO:0044325]
P04441	HG2A_MOUSE	SUBCELLULAR LOCATION: Membrane {ECO:0000305}; Single-pass type II membrane protein {ECO:0000305}.		TRANSMEM 30 55 Helical; Signal-anchor for type II membrane protein. {ECO:0000255}.	beta-amyloid binding [GO:0001540]; cytokine binding [GO:0019955]; cytokine receptor activity [GO:0004896]; macrophage migration inhibitory factor binding [GO:0035718]; MHC class II protein binding [GO:0042289]; MHC class II protein binding, via antigen binding groove [GO:0042658]; MHC class II protein complex binding [GO:0023026]; nitric-oxide synthase binding [GO:0050998]; protein binding involv…
Q9JLR9	HIG1A_MOUSE	SUBCELLULAR LOCATION: Mitochondrion membrane {ECO:0000255|PROSITE-ProRule:PRU00836}; Multi-pass membrane protein {ECO:0000255|PROSITE-ProRule:PRU00836}. Mitochondrion inner membrane {ECO:0000250}.		TRANSMEM 28 48 Helical. {ECO:0000255|PROSITE-ProRule:PRU00836}.; TRANSMEM 69 89 Helical. {ECO:0000255|PROSITE-ProRule:PRU00836}.
Q9D8V0	HM13_MOUSE	SUBCELLULAR LOCATION: Endoplasmic reticulum membrane {ECO:0000269|PubMed:12972007, ECO:0000269|PubMed:16730383}; Multi-pass membrane protein {ECO:0000305}. Membrane {ECO:0000250|UniProtKB:Q8TCT9}; Multi-pass membrane protein {ECO:0000250|UniProtKB:Q8TCT9}; Lumenal side {ECO:0000250|UniProtKB:Q8TCT9}.; SUBCELLULAR LOCATION: Isoform 4: Cell membrane {ECO:0000269|PubMed:16730383}; Multi-pass membran…		TRANSMEM 32 52 Helical. {ECO:0000255}.; TRANSMEM 78 98 Helical. {ECO:0000255}.; TRANSMEM 101 121 Helical. {ECO:0000255}.; TRANSMEM 158 178 Helical. {ECO:0000255}.; TRANSMEM 182 202 Helical. {ECO:0000255}.; TRANSMEM 210 230 Helical. {ECO:0000255}.; TRANSMEM 257 277 Helical. {ECO:0000255}.; TRANSMEM 291 311 Helical. {ECO:0000255}.; TRANSMEM 315 335 Helical. {ECO:0000255}.	aspartic endopeptidase activity, intramembrane cleaving [GO:0042500]; peptidase activity [GO:0008233]; protein homodimerization activity [GO:0042803]; ubiquitin protein ligase binding [GO:0031625]
O70252	HMOX2_MOUSE	SUBCELLULAR LOCATION: Microsome. Endoplasmic reticulum.			heme oxygenase (decyclizing) activity [GO:0004392]; metal ion binding [GO:0046872]
P14901	HMOX1_MOUSE	SUBCELLULAR LOCATION: Microsome. Endoplasmic reticulum membrane {ECO:0000250}; Peripheral membrane protein; Cytoplasmic side.			heme binding [GO:0020037]; heme oxygenase (decyclizing) activity [GO:0004392]; metal ion binding [GO:0046872]; phospholipase D activity [GO:0004630]; protein homodimerization activity [GO:0042803]; signal transducer activity [GO:0004871]
O35737	HNRH1_MOUSE	SUBCELLULAR LOCATION: Nucleus, nucleoplasm {ECO:0000250}.			nucleotide binding [GO:0000166]; poly(A) RNA binding [GO:0044822]; RNA binding [GO:0003723]
P70333	HNRH2_MOUSE	SUBCELLULAR LOCATION: Nucleus, nucleoplasm {ECO:0000250}.			nucleotide binding [GO:0000166]; poly(A) RNA binding [GO:0044822]
Q00PI9	HNRL2_MOUSE	SUBCELLULAR LOCATION: Nucleus {ECO:0000269|PubMed:17008314}.			poly(A) RNA binding [GO:0044822]
Q9Z204	HNRPC_MOUSE	SUBCELLULAR LOCATION: Nucleus {ECO:0000250|UniProtKB:P07910}. Note=Component of ribonucleosomes. {ECO:0000250|UniProtKB:P07910}.			identical protein binding [GO:0042802]; mRNA 3'-UTR binding [GO:0003730]; mRNA binding [GO:0003729]; N6-methyladenosine-containing RNA binding [GO:1990247]; nucleosomal DNA binding [GO:0031492]; nucleotide binding [GO:0000166]; poly(A) RNA binding [GO:0044822]; poly(U) RNA binding [GO:0008266]; RNA polymerase II core promoter proximal region sequence-specific DNA binding [GO:0000978]; RNA polymer…
Q9Z2X1	HNRPF_MOUSE	SUBCELLULAR LOCATION: Nucleus, nucleoplasm {ECO:0000250}.			nucleotide binding [GO:0000166]; poly(A) RNA binding [GO:0044822]; single-stranded RNA binding [GO:0003727]
P61979	HNRPK_MOUSE	SUBCELLULAR LOCATION: Cytoplasm {ECO:0000250}. Nucleus, nucleoplasm {ECO:0000250}. Cell projection, podosome {ECO:0000250}.			poly(A) RNA binding [GO:0044822]; RNA binding [GO:0003723]; RNA polymerase II core promoter proximal region sequence-specific DNA binding [GO:0000978]; RNA polymerase II core promoter proximal region sequence-specific DNA binding transcription factor activity involved in positive regulation of transcription [GO:0001077]
Q8R081	HNRPL_MOUSE	SUBCELLULAR LOCATION: Nucleus, nucleoplasm {ECO:0000250}. Cytoplasm {ECO:0000250}. Note=Localized in cytoplasmic mRNP granules containing untranslated mRNAs.			nucleotide binding [GO:0000166]; poly(A) RNA binding [GO:0044822]; transcription regulatory region DNA binding [GO:0044212]
Q9D0E1	HNRPM_MOUSE	SUBCELLULAR LOCATION: Nucleus {ECO:0000250}.			antigen binding [GO:0003823]; nucleotide binding [GO:0000166]; poly(A) RNA binding [GO:0044822]; protein domain specific binding [GO:0019904]
Q8VEK3	HNRPU_MOUSE	SUBCELLULAR LOCATION: Nucleus {ECO:0000269|PubMed:18332112}. Cytoplasm {ECO:0000250|UniProtKB:Q00839}. Cell surface {ECO:0000250|UniProtKB:Q00839}. Note=Localized in cytoplasmic mRNP granules containing untranslated mRNAs. Component of ribonucleosomes. {ECO:0000250|UniProtKB:Q00839}.			ATP binding [GO:0005524]; core promoter binding [GO:0001047]; poly(A) RNA binding [GO:0044822]
Q7TMK9	HNRPQ_MOUSE	SUBCELLULAR LOCATION: Nucleus. Cytoplasm. Note=Localized in cytoplasmic mRNP granules containing untranslated mRNAs. Isoforms 1 and 2 are expressed predominantly in the nucleoplasm (By similarity). According to PubMed:10734137, isoform 2 is predominantly found in cytoplasm. The tyrosine phosphorylated form bound to RNA is found in microsomes. {ECO:0000250}.			nucleotide binding [GO:0000166]; poly(A) binding [GO:0008143]; poly(A) RNA binding [GO:0044822]
Q8R3H7	HS2ST_MOUSE	SUBCELLULAR LOCATION: Golgi apparatus membrane {ECO:0000269|PubMed:11687650}; Single-pass type II membrane protein {ECO:0000269|PubMed:11687650}.		TRANSMEM 12 28 Helical; Signal-anchor for type II membrane protein. {ECO:0000255}.	heparan sulfate 2-O-sulfotransferase activity [GO:0004394]
P07901	HS90A_MOUSE	SUBCELLULAR LOCATION: Cytoplasm {ECO:0000269|PubMed:11751894}. Melanosome {ECO:0000250}. Cell membrane {ECO:0000250}.			ATPase activity [GO:0016887]; ATP binding [GO:0005524]; GTPase binding [GO:0051020]; identical protein binding [GO:0042802]; MHC class II protein complex binding [GO:0023026]; nitric-oxide synthase regulator activity [GO:0030235]; poly(A) RNA binding [GO:0044822]; protein homodimerization activity [GO:0042803]; TPR domain binding [GO:0030911]; unfolded protein binding [GO:0051082]
P11499	HS90B_MOUSE	SUBCELLULAR LOCATION: Cytoplasm. Melanosome {ECO:0000250}.			ATP binding [GO:0005524]; CTP binding [GO:0002135]; dATP binding [GO:0032564]; double-stranded RNA binding [GO:0003725]; GTP binding [GO:0005525]; kinase binding [GO:0019900]; MHC class II protein complex binding [GO:0023026]; nitric-oxide synthase regulator activity [GO:0030235]; poly(A) RNA binding [GO:0044822]; TPR domain binding [GO:0030911]; UTP binding [GO:0002134]
P63017	HSP7C_MOUSE	SUBCELLULAR LOCATION: Cytoplasm {ECO:0000250}. Melanosome {ECO:0000250}. Nucleus, nucleolus {ECO:0000250}. Cell membrane {ECO:0000250}. Note=Localized in cytoplasmic mRNP granules containing untranslated mRNAs. Translocates rapidly from the cytoplasm to the nuclei, and especially to the nucleoli, upon heat shock (By similarity). {ECO:0000250}.			ATPase activity [GO:0016887]; ATPase activity, coupled [GO:0042623]; ATP binding [GO:0005524]; C3HC4-type RING finger domain binding [GO:0055131]; enzyme binding [GO:0019899]; G-protein coupled receptor binding [GO:0001664]; heat shock protein binding [GO:0031072]; MHC class II protein complex binding [GO:0023026]; poly(A) RNA binding [GO:0044822]; ubiquitin protein ligase binding [GO:0031625]; u…
Q99M31	HSP7E_MOUSE	SUBCELLULAR LOCATION: Cytoplasm, cytosol {ECO:0000250}.			ATP binding [GO:0005524]
Q7TMY8	HUWE1_MOUSE	SUBCELLULAR LOCATION: Cytoplasm {ECO:0000269|PubMed:17823942}. Nucleus {ECO:0000269|PubMed:17823942}. Note=Mainly expressed in the cytoplasm of most tissues, except in the nucleus of spermatogonia, primary spermatocytes and neuronal cells.			DNA binding [GO:0003677]; ligase activity [GO:0016874]; poly(A) RNA binding [GO:0044822]; ubiquitin-protein transferase activity [GO:0004842]
P17710	HXK1_MOUSE	SUBCELLULAR LOCATION: Isoform HK1: Mitochondrion outer membrane; Peripheral membrane protein.; SUBCELLULAR LOCATION: Isoform HK1-SC: Membrane. Note=Isoform HK1-SC is an integral membrane protein.			ATP binding [GO:0005524]; fructokinase activity [GO:0008865]; glucokinase activity [GO:0004340]; hexokinase activity [GO:0004396]; mannokinase activity [GO:0019158]
O08528	HXK2_MOUSE				ATP binding [GO:0005524]; fructokinase activity [GO:0008865]; glucokinase activity [GO:0004340]; glucose binding [GO:0005536]; hexokinase activity [GO:0004396]; mannokinase activity [GO:0019158]
Q9JKR6	HYOU1_MOUSE	SUBCELLULAR LOCATION: Endoplasmic reticulum lumen {ECO:0000269|PubMed:7641295}.			ATP binding [GO:0005524]
Q6ZPR6	IBTK_MOUSE	SUBCELLULAR LOCATION: Cytoplasm {ECO:0000250}. Membrane {ECO:0000250}; Peripheral membrane protein {ECO:0000250}. Note=Translocates to the plasma membrane upon IgM stimulation. {ECO:0000250}.			protein kinase binding [GO:0019901]; protein tyrosine kinase inhibitor activity [GO:0030292]
P13597	ICAM1_MOUSE	SUBCELLULAR LOCATION: Membrane; Single-pass type I membrane protein.		TRANSMEM 486 509 Helical. {ECO:0000255}.	integrin binding [GO:0005178]
P56574	IDHP_RAT	SUBCELLULAR LOCATION: Mitochondrion {ECO:0000269|Ref.2}.			isocitrate dehydrogenase (NADP+) activity [GO:0004450]; magnesium ion binding [GO:0000287]; NAD binding [GO:0051287]
Q6ZWX6	IF2A_MOUSE	SUBCELLULAR LOCATION: Cytoplasmic granule {ECO:0000269|PubMed:19861488}. Note=The cytoplasmic granules are stress granules which are a dense aggregation in the cytosol composed of proteins and RNAs that appear when the cell is under stress. Colocalizes with NANOS3 in the stress granules.			poly(A) RNA binding [GO:0044822]; ribosome binding [GO:0043022]; translation initiation factor activity [GO:0003743]
P60843	IF4A1_MOUSE				ATP binding [GO:0005524]; ATP-dependent RNA helicase activity [GO:0004004]; double-stranded RNA binding [GO:0003725]; poly(A) RNA binding [GO:0044822]; translation initiation factor activity [GO:0003743]
Q91VC3	IF4A3_MOUSE	SUBCELLULAR LOCATION: Nucleus {ECO:0000250}. Nucleus speckle {ECO:0000250}. Cytoplasm {ECO:0000250}. Note=Nucleocytoplasmic shuttling protein. Travels to the cytoplasm as part of the exon junction complex (EJC) bound to mRNA. Detected in dendritic layer as well as the nuclear and cytoplasmic (somatic) compartments of neurons. Colocalizes with STAU1 and FMR1 in dendrites (By similarity). {ECO:0000…			ATP binding [GO:0005524]; ATP-dependent RNA helicase activity [GO:0004004]; mRNA binding [GO:0003729]; poly(A) binding [GO:0008143]
Q6NZJ6	IF4G1_MOUSE				poly(A) RNA binding [GO:0044822]; translation initiation factor activity [GO:0003743]
Q62448	IF4G2_MOUSE				poly(A) RNA binding [GO:0044822]; translation factor activity, RNA binding [GO:0008135]; translation initiation factor activity [GO:0003743]
Q9WUK2	IF4H_MOUSE	SUBCELLULAR LOCATION: Cytoplasm, perinuclear region.			nucleotide binding [GO:0000166]; poly(A) RNA binding [GO:0044822]; translation initiation factor activity [GO:0003743]
P63242	IF5A1_MOUSE	SUBCELLULAR LOCATION: Cytoplasm {ECO:0000269|PubMed:17707773}. Nucleus {ECO:0000269|PubMed:17707773}. Endoplasmic reticulum membrane {ECO:0000250}; Peripheral membrane protein {ECO:0000250}; Cytoplasmic side {ECO:0000250}. Nucleus, nuclear pore complex {ECO:0000250}. Note=The N-terminal extension contributes in signaling this protein to nuclear localization.			poly(A) RNA binding [GO:0044822]; protein N-terminus binding [GO:0047485]; ribosome binding [GO:0043022]; RNA binding [GO:0003723]; translation elongation factor activity [GO:0003746]; U6 snRNA binding [GO:0017070]
P59325	IF5_MOUSE				GTP binding [GO:0005525]; poly(A) RNA binding [GO:0044822]; translation initiation factor activity [GO:0003743]
Q9CQW9	IFM3_MOUSE	SUBCELLULAR LOCATION: Cell membrane; Single-pass type II membrane protein. Late endosome membrane {ECO:0000250}; Single-pass type II membrane protein {ECO:0000250}. Lysosome membrane {ECO:0000250}; Single-pass type II membrane protein {ECO:0000250}.	INTRAMEM 58 78 Helical. {ECO:0000255}.	TRANSMEM 110 130 Helical. {ECO:0000255}.
Q8R366	IGSF8_MOUSE	SUBCELLULAR LOCATION: Cell membrane {ECO:0000269|PubMed:21609323}; Single-pass membrane protein {ECO:0000269|PubMed:21609323}.		TRANSMEM 578 598 Helical. {ECO:0000255}.
Q9CXY6	ILF2_MOUSE	SUBCELLULAR LOCATION: Nucleus, nucleolus {ECO:0000269|PubMed:11804788}. Cytoplasm {ECO:0000250}. Nucleus {ECO:0000250}. Note=Localized in cytoplasmic mRNP granules containing untranslated mRNAs. {ECO:0000250}.			ATP binding [GO:0005524]; DNA binding [GO:0003677]; double-stranded RNA binding [GO:0003725]; poly(A) RNA binding [GO:0044822]; transferase activity [GO:0016740]
Q8BU33	ILVBL_MOUSE	SUBCELLULAR LOCATION: Membrane; Single-pass membrane protein.		TRANSMEM 13 33 Helical. {ECO:0000255}.	magnesium ion binding [GO:0000287]; thiamine pyrophosphate binding [GO:0030976]; transferase activity [GO:0016740]
P70168	IMB1_MOUSE	SUBCELLULAR LOCATION: Cytoplasm {ECO:0000250}. Nucleus envelope {ECO:0000250}.			enzyme binding [GO:0019899]; poly(A) RNA binding [GO:0044822]; protein domain specific binding [GO:0019904]; protein transporter activity [GO:0008565]
Q8BPT6	IMP2L_MOUSE	SUBCELLULAR LOCATION: Mitochondrion inner membrane {ECO:0000250}; Single-pass membrane protein {ECO:0000250}.		TRANSMEM 19 37 Helical. {ECO:0000255}.	peptidase activity [GO:0008233]; serine-type peptidase activity [GO:0008236]
D4AD37	IMPA3_RAT	SUBCELLULAR LOCATION: Golgi apparatus, trans-Golgi network membrane {ECO:0000250}; Single-pass type II membrane protein {ECO:0000250}.		TRANSMEM 13 33 Helical. {ECO:0000255}.	3'(2'),5'-bisphosphate nucleotidase activity [GO:0008441]; inositol monophosphate 1-phosphatase activity [GO:0008934]; inositol monophosphate 3-phosphatase activity [GO:0052832]; inositol monophosphate 4-phosphatase activity [GO:0052833]; metal ion binding [GO:0046872]
Q6P4S8	INT1_MOUSE	SUBCELLULAR LOCATION: Nucleus membrane {ECO:0000305}; Single-pass membrane protein {ECO:0000305}.		TRANSMEM 1165 1185 Helical. {ECO:0000255}.
Q80UK8	INT2_MOUSE	SUBCELLULAR LOCATION: Nucleus membrane {ECO:0000250}; Single-pass membrane protein {ECO:0000250}.		TRANSMEM 421 437 Helical. {ECO:0000255}.
Q8VI75	IPO4_MOUSE	SUBCELLULAR LOCATION: Cytoplasm {ECO:0000250}. Nucleus {ECO:0000250}.
Q8BKC5	IPO5_MOUSE	SUBCELLULAR LOCATION: Cytoplasm {ECO:0000269|PubMed:17143267}. Nucleus {ECO:0000269|PubMed:17143267}.			poly(A) RNA binding [GO:0044822]; protein transporter activity [GO:0008565]
Q9CR20	IR3IP_MOUSE	SUBCELLULAR LOCATION: Endoplasmic reticulum membrane {ECO:0000250}; Multi-pass membrane protein {ECO:0000250}.		TRANSMEM 2 22 Helical. {ECO:0000255}.; TRANSMEM 62 82 Helical. {ECO:0000255}.
Q60766	IRGM1_MOUSE	SUBCELLULAR LOCATION: Golgi apparatus membrane. Cell membrane. Cytoplasmic vesicle, phagosome membrane. Cytoplasmic vesicle, autophagosome membrane. Lysosome membrane. Late endosome membrane. Cell projection, phagocytic cup. Note=Behaves like an integral membrane protein. Recruited to the plasma membrane around forming phagocytic cups, it remains associated with maturing phagosomes. Association w…			GTP binding [GO:0005525]; hydrolase activity [GO:0016787]
Q00651	ITA4_MOUSE	SUBCELLULAR LOCATION: Membrane; Single-pass type I membrane protein.		TRANSMEM 984 1007 Helical. {ECO:0000255}.	cell adhesion molecule binding [GO:0050839]; fibronectin binding [GO:0001968]; metal ion binding [GO:0046872]
P24063	ITAL_MOUSE	SUBCELLULAR LOCATION: Membrane; Single-pass type I membrane protein.		TRANSMEM 1088 1108 Helical. {ECO:0000255}.	cell adhesion molecule binding [GO:0050839]; ICAM-3 receptor activity [GO:0030369]; metal ion binding [GO:0046872]
P43406	ITAV_MOUSE	SUBCELLULAR LOCATION: Membrane; Single-pass type I membrane protein.		TRANSMEM 989 1012 Helical. {ECO:0000255}.	extracellular matrix binding [GO:0050840]; extracellular matrix protein binding [GO:1990430]; fibronectin binding [GO:0001968]; metal ion binding [GO:0046872]; protease binding [GO:0002020]; protein heterodimerization activity [GO:0046982]; transforming growth factor beta binding [GO:0050431]; voltage-gated calcium channel activity [GO:0005245]
P09055	ITB1_MOUSE	SUBCELLULAR LOCATION: Cell membrane {ECO:0000250|UniProtKB:P05556}; Single-pass type I membrane protein {ECO:0000255}. Cell projection, invadopodium membrane {ECO:0000250|UniProtKB:P05556}; Single-pass type I membrane protein {ECO:0000255}. Cell projection, ruffle membrane {ECO:0000250|UniProtKB:P05556}; Single-pass type I membrane protein {ECO:0000255}. Recycling endosome {ECO:0000269|PubMed:217…		TRANSMEM 729 751 Helical. {ECO:0000255}.	actin binding [GO:0003779]; cell adhesion molecule binding [GO:0050839]; collagen binding involved in cell-matrix adhesion [GO:0098639]; integrin binding [GO:0005178]; metal ion binding [GO:0046872]; protease binding [GO:0002020]; protein heterodimerization activity [GO:0046982]; receptor activity [GO:0004872]
P11835	ITB2_MOUSE	SUBCELLULAR LOCATION: Membrane; Single-pass type I membrane protein.		TRANSMEM 703 725 Helical. {ECO:0000255}.	cell adhesion molecule binding [GO:0050839]; glycoprotein binding [GO:0001948]; ICAM-3 receptor activity [GO:0030369]; metal ion binding [GO:0046872]; protein kinase binding [GO:0019901]
O70309	ITB5_MOUSE	SUBCELLULAR LOCATION: Membrane; Single-pass type I membrane protein.		TRANSMEM 720 742 Helical. {ECO:0000255}.	integrin binding [GO:0005178]; receptor activity [GO:0004872]
Q5PQL7	ITM2C_RAT	SUBCELLULAR LOCATION: Lysosome membrane {ECO:0000250}; Single-pass type II membrane protein {ECO:0000250}. Cell membrane {ECO:0000250}; Single-pass type II membrane protein {ECO:0000250}.		TRANSMEM 57 77 Helical; Signal-anchor for type II membrane protein. {ECO:0000255}.	ATP binding [GO:0005524]; beta-amyloid binding [GO:0001540]
Q9Z329	ITPR2_MOUSE	SUBCELLULAR LOCATION: Endoplasmic reticulum membrane {ECO:0000269|PubMed:15632133}; Multi-pass membrane protein {ECO:0000269|PubMed:15632133}.		TRANSMEM 2228 2248 Helical. {ECO:0000255}.; TRANSMEM 2261 2281 Helical. {ECO:0000255}.; TRANSMEM 2308 2328 Helical. {ECO:0000255}.; TRANSMEM 2352 2372 Helical. {ECO:0000255}.; TRANSMEM 2395 2415 Helical. {ECO:0000255}.; TRANSMEM 2521 2541 Helical. {ECO:0000255}.	calcium-release channel activity [GO:0015278]; inositol 1,4,5-trisphosphate-sensitive calcium-release channel activity [GO:0005220]; phosphatidylinositol binding [GO:0035091]
P70227	ITPR3_MOUSE	SUBCELLULAR LOCATION: Endoplasmic reticulum membrane {ECO:0000269|PubMed:15632133, ECO:0000269|PubMed:21030605}; Multi-pass membrane protein {ECO:0000269|PubMed:15632133, ECO:0000269|PubMed:21030605}.		TRANSMEM 2234 2254 Helical. {ECO:0000255}.; TRANSMEM 2263 2283 Helical. {ECO:0000255}.; TRANSMEM 2293 2310 Helical. {ECO:0000255}.; TRANSMEM 2325 2345 Helical. {ECO:0000255}.; TRANSMEM 2368 2388 Helical. {ECO:0000255}.; TRANSMEM 2496 2516 Helical. {ECO:0000255}.	inositol 1,4,5 trisphosphate binding [GO:0070679]; inositol 1,4,5-trisphosphate-sensitive calcium-release channel activity [GO:0005220]; intracellular ligand-gated calcium channel activity [GO:0005218]; phosphatidylinositol binding [GO:0035091]
Q5XKN4	JAGN1_MOUSE	SUBCELLULAR LOCATION: Endoplasmic reticulum membrane {ECO:0000250|UniProtKB:Q8N5M9}; Multi-pass membrane protein {ECO:0000255}.		TRANSMEM 40 60 Helical. {ECO:0000255}.; TRANSMEM 72 92 Helical. {ECO:0000255}.; TRANSMEM 97 117 Helical. {ECO:0000255}.; TRANSMEM 138 158 Helical. {ECO:0000255}.
Q6IFW6	K1C10_RAT				structural molecule activity [GO:0005198]
Q91X21	K2013_MOUSE	SUBCELLULAR LOCATION: Membrane {ECO:0000305}; Single-pass type I membrane protein {ECO:0000305}.		TRANSMEM 590 610 Helical. {ECO:0000255}.
Q6IG02	K22E_RAT				structural molecule activity [GO:0005198]
Q6IMF3	K2C1_RAT	SUBCELLULAR LOCATION: Cell membrane {ECO:0000250}.			structural molecule activity [GO:0005198]
Q922U2	K2C5_MOUSE				scaffold protein binding [GO:0097110]; structural molecule activity [GO:0005198]
Q8K135	K319L_MOUSE	SUBCELLULAR LOCATION: Cytoplasmic granule membrane {ECO:0000250}; Multi-pass membrane protein {ECO:0000250}.		TRANSMEM 30 50 Helical. {ECO:0000255}.; TRANSMEM 929 949 Helical. {ECO:0000255}.
Q9WTP6	KAD2_MOUSE	SUBCELLULAR LOCATION: Mitochondrion intermembrane space {ECO:0000255|HAMAP-Rule:MF_03168}.			adenylate kinase activity [GO:0004017]; ATP binding [GO:0005524]
P12368	KAP2_RAT	SUBCELLULAR LOCATION: Cytoplasm {ECO:0000250}. Cell membrane {ECO:0000250}. Note=Colocalizes with PJA2 in the cytoplasm and the cell membrane. {ECO:0000250}.			cAMP binding [GO:0030552]; cAMP-dependent protein kinase regulator activity [GO:0008603]; protein domain specific binding [GO:0019904]; protein homodimerization activity [GO:0042803]; protein kinase A catalytic subunit binding [GO:0034236]; small molecule binding [GO:0036094]
Q9DC28	KC1D_MOUSE	SUBCELLULAR LOCATION: Cytoplasm {ECO:0000250}. Nucleus {ECO:0000269|PubMed:10848614, ECO:0000269|PubMed:17101137, ECO:0000269|PubMed:19414593}. Cytoplasm, cytoskeleton, microtubule organizing center, centrosome {ECO:0000250}. Cytoplasm, perinuclear region {ECO:0000250}. Cell membrane {ECO:0000250}. Cytoplasm, cytoskeleton, spindle {ECO:0000250}. Golgi apparatus {ECO:0000250}. Note=Localized at mi…			ATP binding [GO:0005524]; peptide binding [GO:0042277]; protein kinase activity [GO:0004672]; protein serine/threonine kinase activity [GO:0004674]; tau-protein kinase activity [GO:0050321]
P11798	KCC2A_MOUSE	SUBCELLULAR LOCATION: Isoform Alpha KAP: Cytoplasm {ECO:0000305}. Cell junction, synapse, presynaptic cell membrane {ECO:0000250}. Cell junction, synapse {ECO:0000250}. Note=Postsynaptic lipid rafts. {ECO:0000250}.			ATP binding [GO:0005524]; calmodulin binding [GO:0005516]; calmodulin-dependent protein kinase activity [GO:0004683]; glutamate receptor binding [GO:0035254]; kinase activity [GO:0016301]; protein homodimerization activity [GO:0042803]; protein serine/threonine kinase activity [GO:0004674]
Q6GV12	KDSR_MOUSE	SUBCELLULAR LOCATION: Endoplasmic reticulum membrane; Multi-pass membrane protein.		TRANSMEM 271 291 Helical. {ECO:0000255}.; TRANSMEM 294 314 Helical. {ECO:0000255}.	3-dehydrosphinganine reductase activity [GO:0047560]
Q91V33	KHDR1_RAT	SUBCELLULAR LOCATION: Nucleus {ECO:0000250|UniProtKB:Q07666}. Membrane {ECO:0000250|UniProtKB:Q07666}.			poly(A) binding [GO:0008143]; poly(A) RNA binding [GO:0044822]; poly(U) RNA binding [GO:0008266]; protein complex binding [GO:0032403]; RNA binding [GO:0003723]; SH3/SH2 adaptor activity [GO:0005070]; SH3 domain binding [GO:0017124]
Q6P9P6	KIF11_MOUSE	SUBCELLULAR LOCATION: Cytoplasm. Cytoplasm, cytoskeleton, spindle pole {ECO:0000250}.			ATP binding [GO:0005524]; ATP-dependent microtubule motor activity, plus-end-directed [GO:0008574]; protein complex binding [GO:0032403]; protein kinase binding [GO:0019901]
Q2PQA9	KINH_RAT	SUBCELLULAR LOCATION: Cytoplasm, cytoskeleton {ECO:0000269|PubMed:7514426}. Note=Uniformly distributed between soma and neurites in hippocampal neurons.			ATP binding [GO:0005524]; ATP-dependent microtubule motor activity, plus-end-directed [GO:0008574]; microtubule binding [GO:0008017]; microtubule motor activity [GO:0003777]
Q9CR64	KISHA_MOUSE	SUBCELLULAR LOCATION: Golgi apparatus membrane {ECO:0000250}; Single-pass type I membrane protein {ECO:0000250}.		TRANSMEM 54 71 Helical. {ECO:0000255}.
P52480	KPYM_MOUSE	SUBCELLULAR LOCATION: Cytoplasm {ECO:0000250}. Nucleus {ECO:0000250}.			ATP binding [GO:0005524]; magnesium ion binding [GO:0000287]; MHC class II protein complex binding [GO:0023026]; poly(A) RNA binding [GO:0044822]; potassium ion binding [GO:0030955]; pyruvate kinase activity [GO:0004743]
Q5RL79	KTAP2_MOUSE	SUBCELLULAR LOCATION: Endoplasmic reticulum membrane {ECO:0000250}; Multi-pass membrane protein {ECO:0000250}.		TRANSMEM 6 23 Helical. {ECO:0000255}.; TRANSMEM 35 55 Helical. {ECO:0000255}.; TRANSMEM 76 108 Helical. {ECO:0000255}.
Q61595	KTN1_MOUSE	SUBCELLULAR LOCATION: Endoplasmic reticulum membrane {ECO:0000269|PubMed:15316074}; Single-pass type II membrane protein {ECO:0000269|PubMed:15316074}. Note=Vesicle membrane protein anchored to the endoplasmic reticulum (By similarity). Some isoforms containing the inserts at residues 1007-1035 and 1154-1177 are detected in neurite processes. {ECO:0000250}.		TRANSMEM 9 29 Helical; Signal-anchor for type II membrane protein. {ECO:0000255}.	kinesin binding [GO:0019894]
P17047	LAMP2_MOUSE	SUBCELLULAR LOCATION: Cell membrane; Single-pass type I membrane protein. Endosome membrane; Single-pass type I membrane protein. Lysosome membrane; Single-pass type I membrane protein. Note=This protein shuttles between lysosomes, endosomes, and the plasma membrane.		TRANSMEM 380 404 Helical. {ECO:0000255|PROSITE-ProRule:PRU00740}.	enzyme binding [GO:0019899]; protein domain specific binding [GO:0019904]
P49129	LAMP1_CRIGR	SUBCELLULAR LOCATION: Cell membrane {ECO:0000250}; Single-pass type I membrane protein {ECO:0000255|PROSITE-ProRule:PRU00740}. Endosome membrane {ECO:0000250}; Single-pass type I membrane protein {ECO:0000255|PROSITE-ProRule:PRU00740}. Lysosome membrane {ECO:0000255|PROSITE-ProRule:PRU00740}; Single-pass type I membrane protein {ECO:0000255|PROSITE-ProRule:PRU00740}. Late endosome {ECO:0000250}. …		TRANSMEM 372 395 Helical. {ECO:0000255|PROSITE-ProRule:PRU00740}.
Q61029	LAP2B_MOUSE	SUBCELLULAR LOCATION: Nucleus inner membrane {ECO:0000250}; Single-pass type II membrane protein {ECO:0000250}. Chromosome {ECO:0000250}. Note=Tightly associated with the nuclear lamina. {ECO:0000250}.		TRANSMEM 410 430 Helical; Signal-anchor for type II membrane protein. {ECO:0000255}.	DNA binding [GO:0003677]
Q6ZQ58	LARP1_MOUSE	SUBCELLULAR LOCATION: Cytoplasm {ECO:0000269|PubMed:10878606}.			eukaryotic initiation factor 4E binding [GO:0008190]; mRNA 3'-UTR binding [GO:0003730]; mRNA 5'-UTR binding [GO:0048027]; poly(A) RNA binding [GO:0044822]; RNA cap binding [GO:0000339]; translation activator activity [GO:0008494]; translation initiation factor binding [GO:0031369]
Q8BWW4	LARP4_MOUSE				poly(A) RNA binding [GO:0044822]
A2BE28	LAS1L_MOUSE	SUBCELLULAR LOCATION: Nucleus, nucleolus {ECO:0000250}. Nucleus, nucleoplasm {ECO:0000269|PubMed:22872859}. Cytoplasm {ECO:0000269|PubMed:22872859}. Note=Localizes mainly to the granular component, the region implicated in the later steps of rRNA processing and subunit assembly and export (By similarity). Mainly found in the nucleoplasm, with low levels detected in the cytoplasmic and chromatin f…			poly(A) RNA binding [GO:0044822]
Q63016	LAT1_RAT	SUBCELLULAR LOCATION: Cytoplasm, cytosol {ECO:0000250}. Apical cell membrane; Multi-pass membrane protein. Note=Located to the plasma membrane by SLC3A2/4F2hc. Expressed in both luminal and abluminal membranes of brain capillary endothelial cells. Expressed along the retinal capillaries in the ganglion cell and inner plexiform layers. Localized to the apical membrane of placental syncytiophoblast…		TRANSMEM 51 71 Helical. {ECO:0000255}.; TRANSMEM 85 105 Helical. {ECO:0000255}.; TRANSMEM 121 141 Helical. {ECO:0000255}.; TRANSMEM 147 167 Helical. {ECO:0000255}.; TRANSMEM 174 194 Helical. {ECO:0000255}.; TRANSMEM 200 220 Helical. {ECO:0000255}.; TRANSMEM 248 268 Helical. {ECO:0000255}.; TRANSMEM 279 299 Helical. {ECO:0000255}.; TRANSMEM 324 344 Helical. {ECO:0000255}.; TRANSMEM 398 418 Helical…	amino acid transmembrane transporter activity [GO:0015171]; antiporter activity [GO:0015297]; L-leucine transmembrane transporter activity [GO:0015190]; L-phenylalanine transmembrane transporter activity [GO:0015192]; L-tryptophan transmembrane transporter activity [GO:0015196]; peptide antigen binding [GO:0042605]
Q9Z127	LAT1_MOUSE	SUBCELLULAR LOCATION: Cytoplasm, cytosol {ECO:0000269|PubMed:9915839}. Apical cell membrane {ECO:0000269|PubMed:9915839}; Multi-pass membrane protein {ECO:0000269|PubMed:9915839}. Note=Located to the plasma membrane by SLC3A2/4F2hc. Expressed in both luminal and abluminal membranes of brain capillary endothelial cells (By similarity). Localized to the apical membrane of placental syncytiophoblast…		TRANSMEM 51 71 Helical. {ECO:0000255}.; TRANSMEM 85 105 Helical. {ECO:0000255}.; TRANSMEM 121 141 Helical. {ECO:0000255}.; TRANSMEM 147 167 Helical. {ECO:0000255}.; TRANSMEM 174 194 Helical. {ECO:0000255}.; TRANSMEM 200 220 Helical. {ECO:0000255}.; TRANSMEM 248 268 Helical. {ECO:0000255}.; TRANSMEM 279 299 Helical. {ECO:0000255}.; TRANSMEM 324 344 Helical. {ECO:0000255}.; TRANSMEM 398 418 Helical…	antiporter activity [GO:0015297]; L-amino acid transmembrane transporter activity [GO:0015179]; L-leucine transmembrane transporter activity [GO:0015190]; L-phenylalanine transmembrane transporter activity [GO:0015192]; L-tryptophan transmembrane transporter activity [GO:0015196]
Q3U9G9	LBR_MOUSE	SUBCELLULAR LOCATION: Nucleus inner membrane {ECO:0000250}; Multi-pass membrane protein {ECO:0000250}.		TRANSMEM 222 242 Helical. {ECO:0000255}.; TRANSMEM 269 289 Helical. {ECO:0000255}.; TRANSMEM 310 330 Helical. {ECO:0000255}.; TRANSMEM 337 357 Helical. {ECO:0000255}.; TRANSMEM 427 447 Helical. {ECO:0000255}.; TRANSMEM 458 478 Helical. {ECO:0000255}.; TRANSMEM 492 512 Helical. {ECO:0000255}.; TRANSMEM 572 592 Helical. {ECO:0000255}.	chromo shadow domain binding [GO:0070087]; DNA binding [GO:0003677]; oxidoreductase activity, acting on the CH-CH group of donors, NAD or NADP as acceptor [GO:0016628]; poly(A) RNA binding [GO:0044822]
Q8C129	LCAP_MOUSE	SUBCELLULAR LOCATION: Cell membrane {ECO:0000250}; Single-pass type II membrane protein {ECO:0000250}. Endomembrane system {ECO:0000250}; Single-pass type II membrane protein {ECO:0000250}. Note=Localized mainly in intracellular vesicles together with GLUT4. Relocalizes to the plasma membrane in response to insulin. The dileucine internalization motif and/or the interaction with tankyrases may be…		TRANSMEM 110 131 Helical; Signal-anchor for type II membrane protein. {ECO:0000255}.	aminopeptidase activity [GO:0004177]; metallopeptidase activity [GO:0008237]; zinc ion binding [GO:0008270]
P06151	LDHA_MOUSE	SUBCELLULAR LOCATION: Cytoplasm.			L-lactate dehydrogenase activity [GO:0004459]
P35951	LDLR_MOUSE	SUBCELLULAR LOCATION: Cell membrane; Single-pass type I membrane protein. Endomembrane system; Single-pass type I membrane protein. Membrane, clathrin-coated pit {ECO:0000250}; Single-pass type I membrane protein {ECO:0000250}. Golgi apparatus {ECO:0000250}. Early endosome {ECO:0000250}. Late endosome {ECO:0000250}. Cell surface {ECO:0000250}. Lysosome {ECO:0000250}. Note=Found distributed from t…		TRANSMEM 791 812 Helical. {ECO:0000255}.	calcium ion binding [GO:0005509]; glycoprotein binding [GO:0001948]; low-density lipoprotein particle binding [GO:0030169]; low-density lipoprotein receptor activity [GO:0005041]; very-low-density lipoprotein particle receptor activity [GO:0030229]
Q6DVA0	LEMD2_MOUSE	SUBCELLULAR LOCATION: Nucleus inner membrane {ECO:0000269|PubMed:16339967, ECO:0000269|PubMed:17062158}; Multi-pass membrane protein {ECO:0000269|PubMed:16339967}. Note=Lamina-associated protein residing in the inner nuclear membrane (INM). Localized exclusively to the nuclear envelope, giving rise to a typical rim-like staining of the nuclear periphery.		TRANSMEM 221 241 Helical. {ECO:0000255}.; TRANSMEM 385 405 Helical. {ECO:0000255}.
[truncated: 618 more rows]

## Sheet: GRAVY
header	GRAVY
[truncated: 1,630 more rows]

## Sheet: TM
				# Transmembrane helicase (TM)	# Proteins	%
[truncated: 3 more rows]
