# Supplementary material for: Streamlined Membrane Proteome Preparation for Shotgun Proteomics Analysis with Triton X-100 Cloud Point Extraction and Nanodiamond Solid Phase Extraction
Source: Materials (Basel). 2016 May 18;9(5):385. doi: 10.3390/ma9050385 (PMC5503057; doi:10.3390/ma9050385)
Supplement: Supplementary file 1 [file materials-09-00385-s001.zip › materials-124749-supplementary/Excel S2.xlsx]

## Sheet: Table B2_Fraction D3
E-mail	pth@sinica.edu.tw
Search title	Submitted from Minh-separateSearch150515 by Mascot Daemon on PUBLICPCX32-PC
MS data file	C:\Users\service401\Desktop\Minh\150515-D3-T1p125_150525.msm
Database	Sprot 2015_08
Taxonomy	Rodentia (Rodents) (26,337 sequences)
Timestamp	18 Aug 2015 at 14:25:55 GMT
Type of search	MS/MS Ion Search
Enzyme	Trypsin
Variable modifications	Carbamidomethyl (C),Oxidation (M)
Mass values	Monoisotopic
Protein mass	Unrestricted
Peptide mass tolerance	10 ppm
Fragment mass tolerance	0.6 Da
Max missed cleavages	2
Instrument type	ESI-TRAP
Number of queries	19518
Significance threshold p<	0.025601
Max. number of families	AUTO
Ions score or expect cut-off	0.05
Preferred taxonomy	All entries
Show Percolator scores?	no
Family	Member	Database	Accession	Score	Mass	Num. of significant matches	emPAI	pI	Sequence coverage	Num. of significant unique sequences	Description
1	1	Sprot	PYR1_MOUSE	1529	243084	58	0.96	6	0.35	52	CAD protein OS=Mus musculus GN=Cad PE=2 SV=1
4	1	Sprot	ADT2_MOUSE	1004	32910	43	7.05	9.74	0.65	10	ADP/ATP translocase 2 OS=Mus musculus GN=Slc25a5 PE=1 SV=3
4	2	Sprot	ADT1_MOUSE	903	32883	42	6.36	9.73	0.63	9	ADP/ATP translocase 1 OS=Mus musculus GN=Slc25a4 PE=1 SV=4
3	1	Sprot	MBB1A_MOUSE	1017	151942	39	1.13	9.08	0.38	37	Myb-binding protein 1A OS=Mus musculus GN=Mybbp1a PE=1 SV=2
5	1	Sprot	AT2A2_MOUSE	988	114784	37	1.52	5.23	0.41	26	Sarcoplasmic/endoplasmic reticulum calcium ATPase 2 OS=Mus musculus GN=Atp2a2 PE=1 SV=2
6	1	Sprot	KTN1_MOUSE	927	152498	36	0.89	5.67	0.32	32	Kinectin OS=Mus musculus GN=Ktn1 PE=2 SV=1
10	1	Sprot	TBB5_CRIGR	811	49639	33	4.44	4.78	0.67	4	Tubulin beta-5 chain OS=Cricetulus griseus GN=TUBB5 PE=1 SV=1
7	1	Sprot	CLH1_MOUSE	861	191435	32	0.61	5.48	0.28	30	Clathrin heavy chain 1 OS=Mus musculus GN=Cltc PE=1 SV=3
10	2	Sprot	TBB4B_MOUSE	737	49799	32	4.09	4.79	0.67	5	Tubulin beta-4B chain OS=Mus musculus GN=Tubb4b PE=1 SV=1
2	1	Sprot	RPN2_MOUSE	1044	69020	31	1.85	5.54	0.57	24	Dolichyl-diphosphooligosaccharide--protein glycosyltransferase subunit 2 OS=Mus musculus GN=Rpn2 PE=2 SV=1
20	1	Sprot	EF2_MOUSE	677	95253	31	1.51	6.41	0.39	29	Elongation factor 2 OS=Mus musculus GN=Eef2 PE=1 SV=2
23	1	Sprot	CALX_MOUSE	640	67236	29	2.35	4.5	0.47	24	Calnexin OS=Mus musculus GN=Canx PE=1 SV=1
31	1	Sprot	RPN1_MOUSE	543	68486	29	2.28	6.02	0.57	27	Dolichyl-diphosphooligosaccharide--protein glycosyltransferase subunit 1 OS=Mus musculus GN=Rpn1 PE=1 SV=1
8	1	Sprot	PPBT_MOUSE	845	57478	27	2.33	6.52	0.47	20	Alkaline phosphatase, tissue-nonspecific isozyme OS=Mus musculus GN=Alpl PE=1 SV=2
12	1	Sprot	HSP7C_CRIGR	793	70761	27	2.03	5.24	0.47	21	Heat shock cognate 71 kDa protein OS=Cricetulus griseus GN=HSPA8 PE=2 SV=1
13	1	Sprot	AT131_MOUSE	771	132303	27	0.81	8.34	0.3	26	Manganese-transporting ATPase 13A1 OS=Mus musculus GN=Atp13a1 PE=2 SV=2
17	1	Sprot	RL4_MOUSE	694	47124	27	3.32	11.01	0.46	20	60S ribosomal protein L4 OS=Mus musculus GN=Rpl4 PE=1 SV=3
14	1	Sprot	KPYM_MOUSE	761	57808	26	2.67	7.18	0.56	24	Pyruvate kinase PKM OS=Mus musculus GN=Pkm PE=1 SV=4
22	1	Sprot	NOMO1_MOUSE	645	133336	25	0.73	5.75	0.34	24	Nodal modulator 1 OS=Mus musculus GN=Nomo1 PE=1 SV=1
25	1	Sprot	HNRPU_MOUSE	583	87863	25	1.13	5.92	0.33	19	Heterogeneous nuclear ribonucleoprotein U OS=Mus musculus GN=Hnrnpu PE=1 SV=1
11	1	Sprot	ABCB6_MOUSE	794	93711	24	0.97	8.25	0.34	20	ATP-binding cassette sub-family B member 6, mitochondrial OS=Mus musculus GN=Abcb6 PE=1 SV=1
15	1	Sprot	CMC1_MOUSE	749	74523	24	1.34	8.43	0.49	21	Calcium-binding mitochondrial carrier protein Aralar1 OS=Mus musculus GN=Slc25a12 PE=1 SV=1
24	1	Sprot	IGEB_MOUSE	585	62708	24	1.88	9.38	0.42	20	IgE-binding protein OS=Mus musculus GN=Iap PE=2 SV=1
30	1	Sprot	TFR1_MOUSE	545	85677	24	1.1	6.13	0.36	21	Transferrin receptor protein 1 OS=Mus musculus GN=Tfrc PE=1 SV=1
19	1	Sprot	AT1A1_MOUSE	683	112910	23	0.76	5.3	0.31	21	Sodium/potassium-transporting ATPase subunit alpha-1 OS=Mus musculus GN=Atp1a1 PE=1 SV=1
27	1	Sprot	ESYT1_MOUSE	572	121478	23	0.73	5.63	0.31	22	Extended synaptotagmin-1 OS=Mus musculus GN=Esyt1 PE=1 SV=2
33	1	Sprot	PO210_MOUSE	525	203973	23	0.37	6.18	0.17	21	Nuclear pore membrane glycoprotein 210 OS=Mus musculus GN=Nup210 PE=1 SV=2
36	1	Sprot	QCR1_MOUSE	517	52818	23	2.3	5.81	0.51	18	Cytochrome b-c1 complex subunit 1, mitochondrial OS=Mus musculus GN=Uqcrc1 PE=1 SV=2
41	1	Sprot	4F2_MOUSE	494	58300	23	2.11	5.62	0.53	21	4F2 cell-surface antigen heavy chain OS=Mus musculus GN=Slc3a2 PE=1 SV=1
67	1	Sprot	STT3A_MOUSE	382	80545	23	1.12	8.3	0.3	19	Dolichyl-diphosphooligosaccharide--protein glycosyltransferase subunit STT3A OS=Mus musculus GN=Stt3a PE=1 SV=1
72	1	Sprot	ITPR3_MOUSE	373	304080	23	0.23	6.11	0.13	21	Inositol 1,4,5-trisphosphate receptor type 3 OS=Mus musculus GN=Itpr3 PE=1 SV=3
16	1	Sprot	TBA1A_CRIGR	643	50104	22	2.32	4.94	0.56	6	Tubulin alpha-1A chain OS=Cricetulus griseus GN=TUBA1A PE=2 SV=1
16	2	Sprot	TBA4A_MOUSE	542	49892	22	2.14	4.95	0.57	6	Tubulin alpha-4A chain OS=Mus musculus GN=Tuba4a PE=1 SV=1
26	1	Sprot	EMC1_MOUSE	578	111535	22	0.77	7	0.29	21	ER membrane protein complex subunit 1 OS=Mus musculus GN=Emc1 PE=1 SV=1
9	1	Sprot	VDAC1_MOUSE	844	32331	20	3.37	8.55	0.66	15	Voltage-dependent anion-selective channel protein 1 OS=Mus musculus GN=Vdac1 PE=1 SV=3
54	1	Sprot	EF1A1_CRIGR	435	50082	20	1.77	9.1	0.49	14	Elongation factor 1-alpha 1 OS=Cricetulus griseus GN=EEF1A1 PE=2 SV=1
99	1	Sprot	RL3_MOUSE	331	46081	20	2.23	10.22	0.49	15	60S ribosomal protein L3 OS=Mus musculus GN=Rpl3 PE=1 SV=3
12	2	Sprot	GRP78_MESAU	546	72334	19	1.12	5.07	0.36	16	78 kDa glucose-regulated protein OS=Mesocricetus auratus GN=HSPA5 PE=1 SV=1
21	1	Sprot	CTR1_MOUSE	656	67048	19	0.96	6.82	0.3	11	High affinity cationic amino acid transporter 1 OS=Mus musculus GN=Slc7a1 PE=1 SV=1
28	1	Sprot	OST48_MOUSE	564	48997	19	1.36	5.52	0.43	13	Dolichyl-diphosphooligosaccharide--protein glycosyltransferase 48 kDa subunit OS=Mus musculus GN=Ddost PE=1 SV=2
29	1	Sprot	QCR2_MOUSE	558	48205	19	1.88	9.26	0.5	16	Cytochrome b-c1 complex subunit 2, mitochondrial OS=Mus musculus GN=Uqcrc2 PE=1 SV=1
37	1	Sprot	RS2_MOUSE	503	31212	19	3.6	10.25	0.47	15	40S ribosomal protein S2 OS=Mus musculus GN=Rps2 PE=2 SV=3
51	1	Sprot	S12A2_MOUSE	440	130950	19	0.48	6.94	0.18	16	Solute carrier family 12 member 2 OS=Mus musculus GN=Slc12a2 PE=1 SV=2
53	1	Sprot	RS3_MOUSE	437	26657	19	7.29	9.68	0.66	17	40S ribosomal protein S3 OS=Mus musculus GN=Rps3 PE=1 SV=1
59	1	Sprot	GSLG1_CRIGR	401	132240	19	0.51	6.34	0.26	18	Golgi apparatus protein 1 OS=Cricetulus griseus GN=GLG1 PE=1 SV=1
68	1	Sprot	RL7_MOUSE	381	31400	19	4.01	10.89	0.46	16	60S ribosomal protein L7 OS=Mus musculus GN=Rpl7 PE=1 SV=2
10	3	Sprot	TBB3_MOUSE	504	50386	18	1.44	4.82	0.34	1	Tubulin beta-3 chain OS=Mus musculus GN=Tubb3 PE=1 SV=1
42	1	Sprot	PHB_MOUSE	493	29802	18	2.32	5.57	0.58	12	Prohibitin OS=Mus musculus GN=Phb PE=1 SV=1
55	1	Sprot	MPCP_MOUSE	422	39606	18	2.61	9.36	0.58	16	Phosphate carrier protein, mitochondrial OS=Mus musculus GN=Slc25a3 PE=1 SV=1
60	1	Sprot	MA2A1_MOUSE	399	131548	18	0.51	8.17	0.21	17	Alpha-mannosidase 2 OS=Mus musculus GN=Man2a1 PE=1 SV=2
120	1	Sprot	PLXB2_MOUSE	300	206099	18	0.27	5.58	0.12	16	Plexin-B2 OS=Mus musculus GN=Plxnb2 PE=1 SV=1
18	1	Sprot	STML2_MOUSE	687	38361	17	2.21	8.95	0.57	13	Stomatin-like protein 2, mitochondrial OS=Mus musculus GN=Stoml2 PE=1 SV=1
32	1	Sprot	CKAP4_MOUSE	534	63654	17	0.94	5.46	0.33	14	Cytoskeleton-associated protein 4 OS=Mus musculus GN=Ckap4 PE=1 SV=2
44	1	Sprot	TCPH_MOUSE	480	59614	17	1.13	7.95	0.34	14	T-complex protein 1 subunit eta OS=Mus musculus GN=Cct7 PE=1 SV=1
45	1	Sprot	PHB2_MOUSE	475	33276	17	3.19	9.83	0.61	15	Prohibitin-2 OS=Mus musculus GN=Phb2 PE=1 SV=1
77	1	Sprot	MIC60_MOUSE	365	83848	17	0.85	6.18	0.34	17	MICOS complex subunit Mic60 OS=Mus musculus GN=Immt PE=1 SV=1
38	1	Sprot	SFXN1_MOUSE	502	35626	16	2.51	9.35	0.57	12	Sideroflexin-1 OS=Mus musculus GN=Sfxn1 PE=1 SV=3
39	1	Sprot	AFG32_MOUSE	498	89463	16	0.72	8.77	0.28	14	AFG3-like protein 2 OS=Mus musculus GN=Afg3l2 PE=1 SV=1
40	2	Sprot	ATLA3_MOUSE	456	60537	16	1.22	5.73	0.52	16	Atlastin-3 OS=Mus musculus GN=Atl3 PE=2 SV=1
63	1	Sprot	ATAD3_MOUSE	394	66701	16	1.06	9.32	0.41	16	ATPase family AAA domain-containing protein 3 OS=Mus musculus GN=Atad3 PE=1 SV=1
87	1	Sprot	SAM50_MOUSE	347	51831	16	1.39	6.34	0.42	15	Sorting and assembly machinery component 50 homolog OS=Mus musculus GN=Samm50 PE=1 SV=1
96	1	Sprot	NCLN_MOUSE	332	62868	16	1.15	6.03	0.31	16	Nicalin OS=Mus musculus GN=Ncln PE=2 SV=2
10	4	Sprot	TBB6_MOUSE	357	50058	15	0.93	4.8	0.29	2	Tubulin beta-6 chain OS=Mus musculus GN=Tubb6 PE=1 SV=1
35	1	Sprot	TCPA_MOUSE	520	60411	15	1.11	5.82	0.46	15	T-complex protein 1 subunit alpha OS=Mus musculus GN=Tcp1 PE=1 SV=3
40	1	Sprot	ATLA2_MOUSE	494	66182	15	0.89	5.27	0.34	13	Atlastin-2 OS=Mus musculus GN=Atl2 PE=1 SV=1
49	1	Sprot	TCPD_MOUSE	457	58030	15	1.07	8.24	0.43	14	T-complex protein 1 subunit delta OS=Mus musculus GN=Cct4 PE=1 SV=3
50	1	Sprot	ERMP1_MOUSE	440	100084	15	0.57	7.14	0.27	15	Endoplasmic reticulum metallopeptidase 1 OS=Mus musculus GN=Ermp1 PE=2 SV=2
58	1	Sprot	U520_MOUSE	412	244392	15	0.19	5.73	0.09	14	U5 small nuclear ribonucleoprotein 200 kDa helicase OS=Mus musculus GN=Snrnp200 PE=1 SV=1
61	1	Sprot	ASPH_MOUSE	399	82991	15	0.73	4.97	0.26	15	Aspartyl/asparaginyl beta-hydroxylase OS=Mus musculus GN=Asph PE=1 SV=1
70	1	Sprot	NCPR_MOUSE	378	76995	15	0.8	5.34	0.29	13	NADPH--cytochrome P450 reductase OS=Mus musculus GN=Por PE=2 SV=2
117	1	Sprot	ESYT2_MOUSE	302	94081	15	0.47	7.63	0.24	12	Extended synaptotagmin-2 OS=Mus musculus GN=Esyt2 PE=1 SV=1
133	1	Sprot	DYHC1_MOUSE	284	531710	15	0.08	6.03	0.05	14	Cytoplasmic dynein 1 heavy chain 1 OS=Mus musculus GN=Dync1h1 PE=1 SV=2
43	1	Sprot	TOM40_MOUSE	482	37871	14	2.02	7.64	0.51	11	Mitochondrial import receptor subunit TOM40 homolog OS=Mus musculus GN=Tomm40 PE=1 SV=3
46	1	Sprot	ODP2_MOUSE	469	67899	14	0.78	8.81	0.31	12	Dihydrolipoyllysine-residue acetyltransferase component of pyruvate dehydrogenase complex, mitochondrial OS=Mus musculus GN=Dlat PE=1 SV=2
47	1	Sprot	TCPG_MOUSE	466	60591	14	0.91	6.28	0.36	13	T-complex protein 1 subunit gamma OS=Mus musculus GN=Cct3 PE=1 SV=1
56	1	Sprot	LMAN1_MOUSE	418	57753	14	1.07	5.92	0.39	14	Protein ERGIC-53 OS=Mus musculus GN=Lman1 PE=2 SV=1
57	1	Sprot	S61A1_MOUSE	416	52231	14	0.88	8.3	0.29	6	Protein transport protein Sec61 subunit alpha isoform 1 OS=Mus musculus GN=Sec61a1 PE=2 SV=2
62	1	Sprot	SYEP_MOUSE	399	169972	14	0.28	7.75	0.15	14	Bifunctional glutamate/proline--tRNA ligase OS=Mus musculus GN=Eprs PE=1 SV=4
73	1	Sprot	HS90B_MOUSE	373	83229	14	0.66	4.97	0.28	11	Heat shock protein HSP 90-beta OS=Mus musculus GN=Hsp90ab1 PE=1 SV=3
113	1	Sprot	RTN4_MOUSE	307	126535	14	0.33	4.47	0.17	12	Reticulon-4 OS=Mus musculus GN=Rtn4 PE=1 SV=2
125	1	Sprot	PRS10_MOUSE	298	44145	14	1.42	7.1	0.52	13	26S protease regulatory subunit 10B OS=Mus musculus GN=Psmc6 PE=1 SV=1
149	1	Sprot	MA1B1_MOUSE	256	75103	14	0.69	8.61	0.26	13	Endoplasmic reticulum mannosyl-oligosaccharide 1,2-alpha-mannosidase OS=Mus musculus GN=Man1b1 PE=2 SV=1
159	1	Sprot	LRC59_MOUSE	247	34856	14	1.35	9.57	0.42	10	Leucine-rich repeat-containing protein 59 OS=Mus musculus GN=Lrrc59 PE=1 SV=1
205	1	Sprot	EIF3A_MOUSE	212	161838	14	0.3	6.38	0.14	14	Eukaryotic translation initiation factor 3 subunit A OS=Mus musculus GN=Eif3a PE=1 SV=5
5	2	Sprot	AT2A3_MOUSE	431	113565	13	0.41	5.64	0.13	7	Sarcoplasmic/endoplasmic reticulum calcium ATPase 3 OS=Mus musculus GN=Atp2a3 PE=2 SV=3
9	2	Sprot	VDAC2_MOUSE	506	31713	13	2.08	7.44	0.6	12	Voltage-dependent anion-selective channel protein 2 OS=Mus musculus GN=Vdac2 PE=1 SV=2
9	3	Sprot	VDAC3_MOUSE	424	30733	13	1.63	8.96	0.45	10	Voltage-dependent anion-selective channel protein 3 OS=Mus musculus GN=Vdac3 PE=1 SV=1
34	1	Sprot	RAB1A_MOUSE	521	22663	13	2.68	5.93	0.6	6	Ras-related protein Rab-1A OS=Mus musculus GN=Rab1A PE=1 SV=3
69	1	Sprot	RS6_MOUSE	378	28663	13	2.85	10.85	0.39	12	40S ribosomal protein S6 OS=Mus musculus GN=Rps6 PE=1 SV=1
91	1	Sprot	IF4A1_MOUSE	342	46125	13	1.33	5.32	0.43	12	Eukaryotic initiation factor 4A-I OS=Mus musculus GN=Eif4a1 PE=1 SV=1
93	1	Sprot	ABCB7_MOUSE	340	82529	13	0.55	9.36	0.25	12	ATP-binding cassette sub-family B member 7, mitochondrial OS=Mus musculus GN=Abcb7 PE=1 SV=3
98	1	Sprot	LMAN2_MOUSE	332	40404	13	1.62	6.46	0.54	13	Vesicular integral-membrane protein VIP36 OS=Mus musculus GN=Lman2 PE=2 SV=2
105	1	Sprot	MTX1_MOUSE	319	35601	13	1.31	5.82	0.28	9	Metaxin-1 OS=Mus musculus GN=Mtx1 PE=1 SV=1
123	1	Sprot	ACSL5_MOUSE	298	76157	13	0.61	6.74	0.28	10	Long-chain-fatty-acid--CoA ligase 5 OS=Mus musculus GN=Acsl5 PE=1 SV=1
132	1	Sprot	MCM5_MOUSE	290	82290	13	0.61	8.7	0.21	13	DNA replication licensing factor MCM5 OS=Mus musculus GN=Mcm5 PE=2 SV=1
134	1	Sprot	MOGS_MOUSE	283	91774	13	0.53	9.06	0.24	13	Mannosyl-oligosaccharide glucosidase OS=Mus musculus GN=Mogs PE=2 SV=1
193	1	Sprot	FAS_MOUSE	223	272257	13	0.16	6.13	0.08	13	Fatty acid synthase OS=Mus musculus GN=Fasn PE=1 SV=2
258	1	Sprot	RS9_MOUSE	178	22578	13	4.49	10.66	0.36	12	40S ribosomal protein S9 OS=Mus musculus GN=Rps9 PE=1 SV=3
48	1	Sprot	MAVS_MOUSE	464	53366	12	0.86	5.96	0.4	10	Mitochondrial antiviral-signaling protein OS=Mus musculus GN=Mavs PE=1 SV=1
65	1	Sprot	HMOX2_MOUSE	388	35716	12	1.72	5.61	0.48	10	Heme oxygenase 2 OS=Mus musculus GN=Hmox2 PE=2 SV=1
71	1	Sprot	ECM29_MOUSE	374	203573	12	0.18	6.68	0.09	11	Proteasome-associated protein ECM29 homolog OS=Mus musculus GN=Ecm29 PE=1 SV=3
82	1	Sprot	DDX21_MOUSE	353	93493	12	0.47	9.19	0.22	12	Nucleolar RNA helicase 2 OS=Mus musculus GN=Ddx21 PE=1 SV=3
94	1	Sprot	TMED9_MOUSE	337	27110	12	2.34	8.49	0.44	7	Transmembrane emp24 domain-containing protein 9 OS=Mus musculus GN=Tmed9 PE=1 SV=2
100	1	Sprot	M2OM_MOUSE	331	34133	12	1.61	9.95	0.44	10	Mitochondrial 2-oxoglutarate/malate carrier protein OS=Mus musculus GN=Slc25a11 PE=1 SV=3
101	1	Sprot	GBLP_MOUSE	329	35055	12	1.78	7.6	0.6	12	Guanine nucleotide-binding protein subunit beta-2-like 1 OS=Mus musculus GN=Gnb2l1 PE=1 SV=3
107	1	Sprot	CH60_MOUSE	312	60917	12	0.64	5.91	0.28	9	60 kDa heat shock protein, mitochondrial OS=Mus musculus GN=Hspd1 PE=1 SV=1
109	1	Sprot	AT5F1_MOUSE	311	28930	12	1.79	9.11	0.43	9	ATP synthase F(0) complex subunit B1, mitochondrial OS=Mus musculus GN=Atp5f1 PE=1 SV=1
114	1	Sprot	FACE1_MOUSE	306	54699	12	0.83	6.49	0.29	11	CAAX prenyl protease 1 homolog OS=Mus musculus GN=Zmpste24 PE=1 SV=2
135	1	Sprot	PRP8_MOUSE	283	273443	12	0.14	8.95	0.07	12	Pre-mRNA-processing-splicing factor 8 OS=Mus musculus GN=Prpf8 PE=1 SV=2
137	1	Sprot	RL7A_MOUSE	283	29958	12	2.29	10.56	0.48	12	60S ribosomal protein L7a OS=Mus musculus GN=Rpl7a PE=1 SV=2
164	1	Sprot	PREB_MOUSE	243	45409	12	1.07	9.01	0.44	11	Prolactin regulatory element-binding protein OS=Mus musculus GN=Preb PE=1 SV=1
167	1	Sprot	TOM70_MOUSE	242	67547	12	0.71	7.46	0.26	11	Mitochondrial import receptor subunit TOM70 OS=Mus musculus GN=Tomm70a PE=1 SV=2
189	1	Sprot	SAC1_MOUSE	225	66901	12	0.72	6.85	0.3	12	Phosphatidylinositide phosphatase SAC1 OS=Mus musculus GN=Sacm1l PE=2 SV=1
238	1	Sprot	RL8_MOUSE	189	28007	12	2.57	11.03	0.46	12	60S ribosomal protein L8 OS=Mus musculus GN=Rpl8 PE=1 SV=2
34	3	Sprot	RAB14_MOUSE	274	23882	11	2.45	5.85	0.67	8	Ras-related protein Rab-14 OS=Mus musculus GN=Rab14 PE=1 SV=3
66	1	Sprot	YMEL1_MOUSE	388	79978	11	0.51	9.01	0.25	11	ATP-dependent zinc metalloprotease YME1L1 OS=Mus musculus GN=Yme1l1 PE=2 SV=1
80	1	Sprot	ACTB_CAVPO	360	41710	11	1.05	5.29	0.45	10	Actin, cytoplasmic 1 OS=Cavia porcellus GN=ACTB PE=2 SV=1
81	1	Sprot	SC22B_CRIGR	356	24653	11	2.32	8.88	0.52	9	Vesicle-trafficking protein SEC22b OS=Cricetulus griseus GN=Sec22b PE=1 SV=3
84	1	Sprot	FACR1_MOUSE	352	59397	11	0.75	9.26	0.3	11	Fatty acyl-CoA reductase 1 OS=Mus musculus GN=Far1 PE=1 SV=1
86	1	Sprot	GNAI2_MOUSE	348	40463	11	1.25	5.28	0.46	6	Guanine nucleotide-binding protein G(i) subunit alpha-2 OS=Mus musculus GN=Gnai2 PE=1 SV=5
88	1	Sprot	SRPRB_MOUSE	346	29561	11	2.03	9.34	0.54	11	Signal recognition particle receptor subunit beta OS=Mus musculus GN=Srprb PE=1 SV=1
89	1	Sprot	ATPB_MOUSE	344	56265	11	0.71	5.19	0.33	10	ATP synthase subunit beta, mitochondrial OS=Mus musculus GN=Atp5b PE=1 SV=2
94	2	Sprot	TMED4_MOUSE	311	26005	11	1.79	8.33	0.34	5	Transmembrane emp24 domain-containing protein 4 OS=Mus musculus GN=Tmed4 PE=2 SV=1
97	1	Sprot	ATPA_MOUSE	332	59716	11	0.74	9.22	0.32	11	ATP synthase subunit alpha, mitochondrial OS=Mus musculus GN=Atp5a1 PE=1 SV=1
102	1	Sprot	NDC1_MOUSE	325	75361	11	0.55	9.09	0.24	11	Nucleoporin NDC1 OS=Mus musculus GN=Ndc1 PE=2 SV=1
111	1	Sprot	NB5R3_MOUSE	308	34106	11	1.62	8.55	0.48	10	NADH-cytochrome b5 reductase 3 OS=Mus musculus GN=Cyb5r3 PE=1 SV=3
112	1	Sprot	AL3A2_MOUSE	308	53936	11	0.85	8.59	0.25	10	Fatty aldehyde dehydrogenase OS=Mus musculus GN=Aldh3a2 PE=2 SV=2
124	1	Sprot	CP20A_MOUSE	298	52116	11	0.78	6.48	0.31	10	Cytochrome P450 20A1 OS=Mus musculus GN=Cyp20a1 PE=2 SV=1
127	1	Sprot	SSRD_MOUSE	297	18924	11	2.47	5.5	0.55	7	Translocon-associated protein subunit delta OS=Mus musculus GN=Ssr4 PE=2 SV=1
128	1	Sprot	DDX5_MOUSE	296	69247	11	0.61	9.06	0.27	11	Probable ATP-dependent RNA helicase DDX5 OS=Mus musculus GN=Ddx5 PE=1 SV=2
147	1	Sprot	VPP1_MOUSE	257	96404	11	0.41	6.29	0.19	10	V-type proton ATPase 116 kDa subunit a isoform 1 OS=Mus musculus GN=Atp6v0a1 PE=1 SV=3
151	1	Sprot	ATP5H_MOUSE	252	18738	11	3.77	5.52	0.76	8	ATP synthase subunit d, mitochondrial OS=Mus musculus GN=Atp5h PE=1 SV=3
178	1	Sprot	MIA3_MOUSE	235	213544	11	0.15	4.68	0.08	10	Melanoma inhibitory activity protein 3 OS=Mus musculus GN=Mia3 PE=1 SV=2
186	1	Sprot	RS18_MOUSE	228	17708	11	4.2	10.99	0.54	9	40S ribosomal protein S18 OS=Mus musculus GN=Rps18 PE=1 SV=3
199	1	Sprot	SYRC_MOUSE	217	75625	11	0.49	7.48	0.19	10	Arginine--tRNA ligase, cytoplasmic OS=Mus musculus GN=Rars PE=2 SV=2
211	1	Sprot	RL10_MOUSE	206	24588	11	2.75	10.11	0.43	11	60S ribosomal protein L10 OS=Mus musculus GN=Rpl10 PE=1 SV=3
221	1	Sprot	CY1_MOUSE	195	35305	11	0.97	9.24	0.4	7	Cytochrome c1, heme protein, mitochondrial OS=Mus musculus GN=Cyc1 PE=1 SV=1
374	1	Sprot	APMAP_MOUSE	124	46405	11	0.91	5.97	0.44	10	Adipocyte plasma membrane-associated protein OS=Mus musculus GN=Apmap PE=1 SV=1
34	6	Sprot	RAB10_MOUSE	155	22527	10	2.25	8.59	0.54	6	Ras-related protein Rab-10 OS=Mus musculus GN=Rab10 PE=1 SV=1
64	1	Sprot	TMEDA_MESAU	390	24805	10	2.31	6.25	0.41	8	Transmembrane protein Tmp21 OS=Mesocricetus auratus GN=TMED10 PE=1 SV=1
67	2	Sprot	STT3B_MOUSE	227	93185	10	0.34	9.07	0.14	9	Dolichyl-diphosphooligosaccharide--protein glycosyltransferase subunit STT3B OS=Mus musculus GN=Stt3b PE=1 SV=2
74	1	Sprot	EIF3L_MOUSE	371	66570	10	0.57	6.01	0.24	9	Eukaryotic translation initiation factor 3 subunit L OS=Mus musculus GN=Eif3l PE=1 SV=1
76	1	Sprot	MCL1_MOUSE	367	35195	10	0.81	5.88	0.39	7	Induced myeloid leukemia cell differentiation protein Mcl-1 homolog OS=Mus musculus GN=Mcl1 PE=1 SV=3
95	1	Sprot	RL6_MOUSE	336	33489	10	1.04	10.69	0.32	8	60S ribosomal protein L6 OS=Mus musculus GN=Rpl6 PE=1 SV=3
103	1	Sprot	RS4X_MESAU	324	29579	10	1.74	10.16	0.41	9	40S ribosomal protein S4, X isoform OS=Mesocricetus auratus GN=RPS4X PE=2 SV=2
104	1	Sprot	SCAM3_MOUSE	323	38433	10	0.86	7.55	0.31	8	Secretory carrier-associated membrane protein 3 OS=Mus musculus GN=Scamp3 PE=1 SV=3
115	1	Sprot	SRPR_MOUSE	305	69579	10	0.54	9.07	0.21	9	Signal recognition particle receptor subunit alpha OS=Mus musculus GN=Srpr PE=1 SV=1
119	1	Sprot	DIC_MOUSE	301	31694	10	1.56	9.43	0.55	10	Mitochondrial dicarboxylate carrier OS=Mus musculus GN=Slc25a10 PE=1 SV=2
126	1	Sprot	RLA0_MOUSE	297	34195	10	1.39	5.91	0.44	10	60S acidic ribosomal protein P0 OS=Mus musculus GN=Rplp0 PE=1 SV=3
130	1	Sprot	PRS6A_MOUSE	293	49518	10	0.73	5.09	0.26	9	26S protease regulatory subunit 6A OS=Mus musculus GN=Psmc3 PE=1 SV=2
131	1	Sprot	RAB2A_MOUSE	291	23533	10	2.1	6.08	0.58	9	Ras-related protein Rab-2A OS=Mus musculus GN=Rab2a PE=1 SV=1
143	1	Sprot	TCPQ_MOUSE	260	59518	10	0.66	5.44	0.22	10	T-complex protein 1 subunit theta OS=Mus musculus GN=Cct8 PE=1 SV=3
144	1	Sprot	DDX3X_MOUSE	259	73056	10	0.51	6.73	0.24	10	ATP-dependent RNA helicase DDX3X OS=Mus musculus GN=Ddx3x PE=1 SV=3
145	1	Sprot	H4_MOUSE	259	11360	10	8.73	11.36	0.53	8	Histone H4 OS=Mus musculus GN=Hist1h4a PE=1 SV=2
162	1	Sprot	TM9S4_MOUSE	245	74644	10	0.44	6.86	0.16	9	Transmembrane 9 superfamily member 4 OS=Mus musculus GN=Tm9sf4 PE=2 SV=1
163	1	Sprot	HNRPM_MOUSE	244	77597	10	0.37	8.8	0.16	8	Heterogeneous nuclear ribonucleoprotein M OS=Mus musculus GN=Hnrnpm PE=1 SV=3
166	1	Sprot	TMED2_CRIGR	242	22175	10	2.78	5.07	0.57	9	Transmembrane emp24 domain-containing protein 2 (Fragment) OS=Cricetulus griseus GN=TMED2 PE=1 SV=1
181	1	Sprot	LY75_MOUSE	231	197225	10	0.17	5.97	0.1	10	Lymphocyte antigen 75 OS=Mus musculus GN=Ly75 PE=1 SV=2
182	1	Sprot	TCPZ_MOUSE	231	57968	10	0.68	6.63	0.32	10	T-complex protein 1 subunit zeta OS=Mus musculus GN=Cct6a PE=1 SV=3
187	1	Sprot	LETM1_MOUSE	228	82937	10	0.44	6.16	0.27	10	LETM1 and EF-hand domain-containing protein 1, mitochondrial OS=Mus musculus GN=Letm1 PE=2 SV=1
219	1	Sprot	SYIC_MOUSE	197	144179	10	0.18	6.14	0.09	8	Isoleucine--tRNA ligase, cytoplasmic OS=Mus musculus GN=Iars PE=2 SV=2
236	1	Sprot	RL18A_MOUSE	189	20719	10	2.58	10.73	0.43	9	60S ribosomal protein L18a OS=Mus musculus GN=Rpl18a PE=1 SV=1
290	1	Sprot	SF3B1_MOUSE	163	145724	10	0.21	6.65	0.11	9	Splicing factor 3B subunit 1 OS=Mus musculus GN=Sf3b1 PE=1 SV=1
316	1	Sprot	RL13A_MOUSE	151	23449	10	2.53	11.02	0.36	10	60S ribosomal protein L13a OS=Mus musculus GN=Rpl13a PE=1 SV=4
438	1	Sprot	RL28_MOUSE	107	15724	10	4.27	12.02	0.51	9	60S ribosomal protein L28 OS=Mus musculus GN=Rpl28 PE=1 SV=2
34	2	Sprot	RAB1B_MOUSE	405	22173	9	1.53	5.55	0.48	2	Ras-related protein Rab-1B OS=Mus musculus GN=Rab1b PE=1 SV=1
52	1	Sprot	RAB5C_MOUSE	437	23398	9	2.11	8.64	0.54	6	Ras-related protein Rab-5C OS=Mus musculus GN=Rab5c PE=1 SV=2
57	2	Sprot	S61A2_MOUSE	287	52214	9	0.41	8.31	0.17	1	Protein transport protein Sec61 subunit alpha isoform 2 OS=Mus musculus GN=Sec61a2 PE=2 SV=3
75	1	Sprot	AAAT_MOUSE	370	58445	9	0.51	8.14	0.18	8	Neutral amino acid transporter B(0) OS=Mus musculus GN=Slc1a5 PE=1 SV=2
78	1	Sprot	RAB7A_MOUSE	365	23475	9	2.11	6.4	0.65	9	Ras-related protein Rab-7a OS=Mus musculus GN=Rab7a PE=1 SV=2
79	1	Sprot	G3P_MOUSE	364	35787	9	1.12	8.44	0.39	8	Glyceraldehyde-3-phosphate dehydrogenase OS=Mus musculus GN=Gapdh PE=1 SV=2
85	1	Sprot	ERD22_MOUSE	349	24438	9	1.33	8.86	0.41	4	ER lumen protein-retaining receptor 2 OS=Mus musculus GN=Kdelr2 PE=2 SV=1
86	2	Sprot	GNAI3_CAVPO	285	40578	9	0.8	5.5	0.27	3	Guanine nucleotide-binding protein G(k) subunit alpha OS=Cavia porcellus GN=GNAI3 PE=2 SV=3
92	1	Sprot	STX12_MOUSE	340	31176	9	1.15	5.33	0.34	7	Syntaxin-12 OS=Mus musculus GN=Stx12 PE=1 SV=1
106	1	Sprot	PYRD_MOUSE	316	42674	9	0.88	9.56	0.43	9	Dihydroorotate dehydrogenase (quinone), mitochondrial OS=Mus musculus GN=Dhodh PE=2 SV=2
108	1	Sprot	PIGS_MOUSE	312	61671	9	0.48	6.45	0.22	8	GPI transamidase component PIG-S OS=Mus musculus GN=Pigs PE=1 SV=3
110	1	Sprot	BCS1_MOUSE	309	47376	9	0.77	7.75	0.25	9	Mitochondrial chaperone BCS1 OS=Mus musculus GN=Bcs1l PE=1 SV=1
116	1	Sprot	SPCS2_MOUSE	303	24962	9	1.91	8.75	0.47	9	Signal peptidase complex subunit 2 OS=Mus musculus GN=Spcs2 PE=1 SV=1
118	1	Sprot	DJC11_MOUSE	301	63194	9	0.54	8.51	0.22	9	DnaJ homolog subfamily C member 11 OS=Mus musculus GN=Dnajc11 PE=2 SV=2
136	1	Sprot	RL5_MOUSE	283	34379	9	1.18	9.78	0.32	8	60S ribosomal protein L5 OS=Mus musculus GN=Rpl5 PE=1 SV=3
138	1	Sprot	CLPT1_MOUSE	281	75243	9	0.43	5.88	0.21	9	Cleft lip and palate transmembrane protein 1 homolog OS=Mus musculus GN=Clptm1 PE=2 SV=1
140	1	Sprot	FAF2_MOUSE	275	52438	9	0.68	5.35	0.29	9	FAS-associated factor 2 OS=Mus musculus GN=Faf2 PE=2 SV=2
146	1	Sprot	MIRO1_MOUSE	259	72196	9	0.34	6.06	0.14	6	Mitochondrial Rho GTPase 1 OS=Mus musculus GN=Rhot1 PE=2 SV=1
150	1	Sprot	TCPE_MOUSE	255	59586	9	0.58	5.72	0.3	9	T-complex protein 1 subunit epsilon OS=Mus musculus GN=Cct5 PE=1 SV=1
161	1	Sprot	RB11B_MOUSE	246	24474	9	1.64	5.64	0.44	8	Ras-related protein Rab-11B OS=Mus musculus GN=Rab11b PE=1 SV=3
170	1	Sprot	NOP56_MOUSE	239	64424	9	0.45	9.22	0.2	7	Nucleolar protein 56 OS=Mus musculus GN=Nop56 PE=1 SV=2
173	1	Sprot	TMM33_MOUSE	238	28013	9	1.6	9.72	0.4	9	Transmembrane protein 33 OS=Mus musculus GN=Tmem33 PE=2 SV=1
177	1	Sprot	RL14_MOUSE	235	23549	9	1.73	11.03	0.32	7	60S ribosomal protein L14 OS=Mus musculus GN=Rpl14 PE=1 SV=3
179	1	Sprot	EDC4_MOUSE	235	152389	9	0.2	5.51	0.14	9	Enhancer of mRNA-decapping protein 4 OS=Mus musculus GN=Edc4 PE=1 SV=2
180	1	Sprot	TM214_MOUSE	234	76381	9	0.43	9.41	0.2	9	Transmembrane protein 214 OS=Mus musculus GN=Tmem214 PE=2 SV=1
184	1	Sprot	FBRL_MOUSE	229	34286	9	1.19	10.25	0.41	9	rRNA 2'-O-methyltransferase fibrillarin OS=Mus musculus GN=Fbl PE=2 SV=2
207	1	Sprot	PEX14_MOUSE	209	41183	9	0.92	5.03	0.32	8	Peroxisomal membrane protein PEX14 OS=Mus musculus GN=Pex14 PE=1 SV=1
217	1	Sprot	TM9S2_MOUSE	199	75280	9	0.43	7.21	0.19	8	Transmembrane 9 superfamily member 2 OS=Mus musculus GN=Tm9sf2 PE=2 SV=1
224	1	Sprot	RL9_MOUSE	195	21868	9	1.94	9.96	0.47	8	60S ribosomal protein L9 OS=Mus musculus GN=Rpl9 PE=1 SV=2
240	1	Sprot	ABCD3_MOUSE	188	75426	9	0.43	9.32	0.19	9	ATP-binding cassette sub-family D member 3 OS=Mus musculus GN=Abcd3 PE=1 SV=2
256	1	Sprot	PA2G4_MOUSE	179	43671	9	0.86	6.41	0.26	9	Proliferation-associated protein 2G4 OS=Mus musculus GN=Pa2g4 PE=1 SV=3
262	1	Sprot	MTCH2_MOUSE	175	33477	9	1.23	8.59	0.43	9	Mitochondrial carrier homolog 2 OS=Mus musculus GN=Mtch2 PE=1 SV=1
286	1	Sprot	PPIA_CRIGR	164	17888	9	2.15	8.44	0.55	7	Peptidyl-prolyl cis-trans isomerase A OS=Cricetulus griseus GN=PPIA PE=2 SV=2
306	1	Sprot	RS15A_MOUSE	156	14830	9	4.8	10.14	0.62	8	40S ribosomal protein S15a OS=Mus musculus GN=Rps15a PE=1 SV=2
314	1	Sprot	COX41_MOUSE	152	19518	9	2.33	9.25	0.43	7	Cytochrome c oxidase subunit 4 isoform 1, mitochondrial OS=Mus musculus GN=Cox4i1 PE=1 SV=2
350	1	Sprot	RL32_MOUSE	133	15850	9	4.21	11.32	0.53	8	60S ribosomal protein L32 OS=Mus musculus GN=Rpl32 PE=1 SV=2
417	1	Sprot	HACD3_MOUSE	112	43103	9	0.74	9.18	0.22	8	Very-long-chain (3R)-3-hydroxyacyl-CoA dehydratase 3 OS=Mus musculus GN=Hacd3 PE=1 SV=2
34	4	Sprot	RAB6A_MOUSE	235	23575	8	1.41	5.42	0.44	7	Ras-related protein Rab-6A OS=Mus musculus GN=Rab6a PE=1 SV=4
90	1	Sprot	SURF4_MOUSE	343	30361	8	1.19	7.64	0.27	6	Surfeit locus protein 4 OS=Mus musculus GN=Surf4 PE=2 SV=1
121	1	Sprot	EPN4_MOUSE	299	68469	8	0.42	5.88	0.18	8	Clathrin interactor 1 OS=Mus musculus GN=Clint1 PE=1 SV=2
139	1	Sprot	RS8_MOUSE	276	24190	8	1.66	10.32	0.47	8	40S ribosomal protein S8 OS=Mus musculus GN=Rps8 PE=1 SV=2
156	1	Sprot	ATPG_MOUSE	249	32865	8	1.07	9.06	0.25	8	ATP synthase subunit gamma, mitochondrial OS=Mus musculus GN=Atp5c1 PE=1 SV=1
158	1	Sprot	DRS7B_MOUSE	248	34964	8	0.82	9.66	0.38	7	Dehydrogenase/reductase SDR family member 7B OS=Mus musculus GN=Dhrs7b PE=2 SV=1
160	1	Sprot	ARF1_MOUSE	246	20684	8	1.71	6.32	0.55	3	ADP-ribosylation factor 1 OS=Mus musculus GN=Arf1 PE=1 SV=2
176	1	Sprot	RL13_MOUSE	235	24290	8	1.65	11.54	0.33	7	60S ribosomal protein L13 OS=Mus musculus GN=Rpl13 PE=2 SV=3
183	1	Sprot	TMX2_MOUSE	230	33921	8	0.85	8.97	0.42	7	Thioredoxin-related transmembrane protein 2 OS=Mus musculus GN=Tmx2 PE=2 SV=1
195	1	Sprot	CTGE5_MOUSE	220	87664	8	0.32	5.04	0.17	8	cTAGE family member 5 OS=Mus musculus GN=Ctage5 PE=1 SV=1
201	1	Sprot	HXK2_MOUSE	216	102469	8	0.27	5.77	0.11	7	Hexokinase-2 OS=Mus musculus GN=Hk2 PE=2 SV=1
212	1	Sprot	RAP1A_MOUSE	206	20974	8	2.07	6.38	0.49	3	Ras-related protein Rap-1A OS=Mus musculus GN=Rap1a PE=2 SV=1
229	1	Sprot	GEMI5_MOUSE	193	166487	8	0.16	6.25	0.09	8	Gem-associated protein 5 OS=Mus musculus GN=Gemin5 PE=2 SV=2
250	1	Sprot	UBP19_MOUSE	182	150454	8	0.17	5.99	0.11	8	Ubiquitin carboxyl-terminal hydrolase 19 OS=Mus musculus GN=Usp19 PE=1 SV=1
252	1	Sprot	COX2_UROCA	181	25813	8	1.5	4.68	0.41	5	Cytochrome c oxidase subunit 2 OS=Uromys caudimaculatus GN=MT-CO2 PE=3 SV=1
264	1	Sprot	RS16_MOUSE	174	16435	8	3.14	10.21	0.61	8	40S ribosomal protein S16 OS=Mus musculus GN=Rps16 PE=2 SV=4
273	1	Sprot	IF4G1_MOUSE	170	175967	8	0.13	5.3	0.06	7	Eukaryotic translation initiation factor 4 gamma 1 OS=Mus musculus GN=Eif4g1 PE=1 SV=1
281	1	Sprot	RS3A_MOUSE	165	29866	8	1.22	9.75	0.3	8	40S ribosomal protein S3a OS=Mus musculus GN=Rps3a PE=1 SV=3
299	1	Sprot	ERGI1_MOUSE	158	32541	8	1.08	6.59	0.3	8	Endoplasmic reticulum-Golgi intermediate compartment protein 1 OS=Mus musculus GN=Ergic1 PE=1 SV=1
301	1	Sprot	RL15_MOUSE	157	24131	8	1.67	11.62	0.42	8	60S ribosomal protein L15 OS=Mus musculus GN=Rpl15 PE=2 SV=4
303	1	Sprot	LMF2_MOUSE	157	79947	8	0.3	9.99	0.13	7	Lipase maturation factor 2 OS=Mus musculus GN=Lmf2 PE=2 SV=1
324	1	Sprot	ABD12_MOUSE	146	45241	8	0.59	8.9	0.32	7	Monoacylglycerol lipase ABHD12 OS=Mus musculus GN=Abhd12 PE=1 SV=2
329	1	Sprot	SYVN1_MOUSE	143	67252	8	0.43	6.47	0.18	8	E3 ubiquitin-protein ligase synoviolin OS=Mus musculus GN=Syvn1 PE=1 SV=3
332	1	Sprot	IRGM1_MOUSE	141	46522	8	0.47	8.56	0.17	6	Immunity-related GTPase family M protein 1 OS=Mus musculus GN=Irgm1 PE=1 SV=1
394	1	Sprot	ALG5_MOUSE	119	36767	8	0.92	8.83	0.28	7	Dolichyl-phosphate beta-glucosyltransferase OS=Mus musculus GN=Alg5 PE=2 SV=1
396	1	Sprot	TECR_MOUSE	117	36067	8	0.94	9.6	0.27	8	Very-long-chain enoyl-CoA reductase OS=Mus musculus GN=Tecr PE=1 SV=1
34	7	Sprot	RAB8A_MOUSE	150	23653	7	1.12	9.15	0.35	3	Ras-related protein Rab-8A OS=Mus musculus GN=Rab8a PE=1 SV=2
60	2	Sprot	MA2A2_MOUSE	193	130566	7	0.18	6.4	0.1	6	Alpha-mannosidase 2x OS=Mus musculus GN=Man2a2 PE=2 SV=2
85	2	Sprot	ERD21_MOUSE	337	24544	7	1.06	8.8	0.33	4	ER lumen protein-retaining receptor 1 OS=Mus musculus GN=Kdelr1 PE=2 SV=1
129	1	Sprot	UBXN4_MOUSE	293	56437	7	0.38	6.23	0.19	6	UBX domain-containing protein 4 OS=Mus musculus GN=Ubxn4 PE=1 SV=1
141	1	Sprot	RAB18_MOUSE	275	23021	7	1.46	5.24	0.44	7	Ras-related protein Rab-18 OS=Mus musculus GN=Rab18 PE=2 SV=2
152	1	Sprot	MLEC_MOUSE	251	32322	7	0.74	5.73	0.27	6	Malectin OS=Mus musculus GN=Mlec PE=2 SV=2
153	1	Sprot	CERS2_MOUSE	251	44995	7	0.4	8.85	0.16	3	Ceramide synthase 2 OS=Mus musculus GN=Cers2 PE=1 SV=1
155	1	Sprot	DGKE_MOUSE	250	63593	7	0.39	7.43	0.21	7	Diacylglycerol kinase epsilon OS=Mus musculus GN=Dgke PE=2 SV=1
168	1	Sprot	TM14C_MOUSE	242	11634	7	1.68	9.7	0.5	3	Transmembrane protein 14C OS=Mus musculus GN=Tmem14c PE=1 SV=1
171	1	Sprot	MARC2_MOUSE	239	38170	7	0.73	8.95	0.24	7	Mitochondrial amidoxime reducing component 2 OS=Mus musculus GN=Marc2 PE=1 SV=1
174	1	Sprot	CDIPT_MOUSE	236	23583	7	1.12	8.56	0.31	5	CDP-diacylglycerol--inositol 3-phosphatidyltransferase OS=Mus musculus GN=Cdipt PE=1 SV=1
175	1	Sprot	MARH5_MOUSE	236	31211	7	0.95	9	0.37	7	E3 ubiquitin-protein ligase MARCH5 OS=Mus musculus GN=March5 PE=2 SV=1
192	1	Sprot	SC11A_MOUSE	224	20613	7	1.71	9.33	0.31	5	Signal peptidase complex catalytic subunit SEC11A OS=Mus musculus GN=Sec11a PE=2 SV=1
196	1	Sprot	RS24_MESAU	217	15413	7	1.57	10.79	0.29	4	40S ribosomal protein S24 OS=Mesocricetus auratus GN=RPS24 PE=3 SV=1
202	1	Sprot	SE1L1_MOUSE	214	88285	7	0.27	5.36	0.14	7	Protein sel-1 homolog 1 OS=Mus musculus GN=Sel1l PE=2 SV=2
206	1	Sprot	CMTD1_MOUSE	210	28943	7	1.05	8.61	0.55	7	Catechol O-methyltransferase domain-containing protein 1 OS=Mus musculus GN=Comtd1 PE=2 SV=1
213	1	Sprot	MOT1_MOUSE	202	53232	7	0.4	7.42	0.17	6	Monocarboxylate transporter 1 OS=Mus musculus GN=Slc16a1 PE=1 SV=1
214	1	Sprot	TMM43_MOUSE	202	44755	7	0.6	6.85	0.34	7	Transmembrane protein 43 OS=Mus musculus GN=Tmem43 PE=1 SV=1
215	1	Sprot	RL18_MOUSE	201	21631	7	1.26	11.79	0.26	6	60S ribosomal protein L18 OS=Mus musculus GN=Rpl18 PE=2 SV=3
227	1	Sprot	GALT7_MOUSE	194	75371	7	0.32	8.1	0.14	7	N-acetylgalactosaminyltransferase 7 OS=Mus musculus GN=Galnt7 PE=2 SV=2
231	1	Sprot	DHB12_MOUSE	192	34719	7	0.67	9.55	0.23	5	Very-long-chain 3-oxoacyl-CoA reductase OS=Mus musculus GN=Hsd17b12 PE=2 SV=1
233	1	Sprot	TOM22_MOUSE	190	15527	7	1.55	4.29	0.33	3	Mitochondrial import receptor subunit TOM22 homolog OS=Mus musculus GN=Tomm22 PE=2 SV=3
234	1	Sprot	SC11C_MOUSE	190	21646	7	1.26	9.22	0.45	6	Signal peptidase complex catalytic subunit SEC11C OS=Mus musculus GN=Sec11c PE=2 SV=3
239	1	Sprot	RL30_MOUSE	188	12776	7	2.88	9.65	0.57	6	60S ribosomal protein L30 OS=Mus musculus GN=Rpl30 PE=3 SV=2
247	1	Sprot	BAP31_MOUSE	183	27939	7	1.1	8.73	0.31	7	B-cell receptor-associated protein 31 OS=Mus musculus GN=Bcap31 PE=1 SV=4
251	1	Sprot	RS5_MOUSE	181	22875	7	1.17	9.73	0.3	6	40S ribosomal protein S5 OS=Mus musculus GN=Rps5 PE=1 SV=3
254	1	Sprot	RL24_MOUSE	181	17768	7	2.17	11.26	0.27	5	60S ribosomal protein L24 OS=Mus musculus GN=Rpl24 PE=1 SV=2
255	1	Sprot	MGT4A_MOUSE	180	61441	7	0.41	7.24	0.18	7	Alpha-1,3-mannosyl-glycoprotein 4-beta-N-acetylglucosaminyltransferase A OS=Mus musculus GN=Mgat4a PE=2 SV=1
259	1	Sprot	STING_MOUSE	177	42802	7	0.63	7.12	0.22	7	Stimulator of interferon genes protein OS=Mus musculus GN=Tmem173 PE=1 SV=2
263	1	Sprot	K2C1_RAT	175	64791	7	0.32	8	0.08	4	Keratin, type II cytoskeletal 1 OS=Rattus norvegicus GN=Krt1 PE=2 SV=1
266	1	Sprot	PX11B_MOUSE	173	28691	7	1.07	10	0.37	7	Peroxisomal membrane protein 11B OS=Mus musculus GN=Pex11b PE=1 SV=1
279	1	Sprot	ACACA_MOUSE	166	265088	7	0.08	5.97	0.05	7	Acetyl-CoA carboxylase 1 OS=Mus musculus GN=Acaca PE=1 SV=1
284	1	Sprot	CAND1_MOUSE	164	136245	7	0.17	5.52	0.09	7	Cullin-associated NEDD8-dissociated protein 1 OS=Mus musculus GN=Cand1 PE=2 SV=2
289	1	Sprot	BASI_MOUSE	163	42418	7	0.53	5.56	0.21	6	Basigin OS=Mus musculus GN=Bsg PE=1 SV=2
292	1	Sprot	EIF3E_MOUSE	162	52187	7	0.41	5.71	0.2	6	Eukaryotic translation initiation factor 3 subunit E OS=Mus musculus GN=Eif3e PE=1 SV=1
294	1	Sprot	CDK1_MOUSE	160	34085	7	0.55	8.39	0.22	5	Cyclin-dependent kinase 1 OS=Mus musculus GN=Cdk1 PE=1 SV=3
300	1	Sprot	RL10A_RAT	158	24816	7	1.3	9.94	0.34	7	60S ribosomal protein L10a OS=Rattus norvegicus GN=Rpl10a PE=1 SV=2
304	1	Sprot	PARL_MOUSE	156	41937	7	0.43	9.95	0.27	5	Presenilins-associated rhomboid-like protein, mitochondrial OS=Mus musculus GN=Parl PE=1 SV=1
315	1	Sprot	DHR13_MOUSE	152	40719	7	0.67	8.11	0.22	7	Dehydrogenase/reductase SDR family member 13 OS=Mus musculus GN=Dhrs13 PE=2 SV=1
357	2	Sprot	VAPA_MOUSE	126	27837	7	1.11	8.59	0.47	6	Vesicle-associated membrane protein-associated protein A OS=Mus musculus GN=Vapa PE=1 SV=2
392	1	Sprot	ATAD1_MOUSE	120	40718	7	0.34	6.43	0.13	4	ATPase family AAA domain-containing protein 1 OS=Mus musculus GN=Atad1 PE=1 SV=1
406	1	Sprot	GPDM_MOUSE	115	80902	7	0.3	6.17	0.14	7	Glycerol-3-phosphate dehydrogenase, mitochondrial OS=Mus musculus GN=Gpd2 PE=1 SV=2
414	1	Sprot	MIMIT_MOUSE	114	19616	7	1.85	7.88	0.45	7	Mimitin, mitochondrial OS=Mus musculus GN=Ndufaf2 PE=2 SV=1
736	1	Sprot	RL26_MOUSE	56	17248	7	2.28	10.55	0.41	7	60S ribosomal protein L26 OS=Mus musculus GN=Rpl26 PE=1 SV=1
749	1	Sprot	RL35A_MOUSE	55	12546	7	3.99	10.9	0.34	6	60S ribosomal protein L35a OS=Mus musculus GN=Rpl35a PE=1 SV=2
11	2	Sprot	MDR1A_MOUSE	144	140558	6	0.14	8.94	0.07	5	Multidrug resistance protein 1A OS=Mus musculus GN=Abcb1a PE=1 SV=3
34	5	Sprot	RAB35_MOUSE	158	23011	6	0.9	8.52	0.34	4	Ras-related protein Rab-35 OS=Mus musculus GN=Rab35 PE=1 SV=1
122	1	Sprot	PGRC2_MOUSE	299	23320	6	1.14	5.03	0.35	5	Membrane-associated progesterone receptor component 2 OS=Mus musculus GN=Pgrmc2 PE=1 SV=2
142	1	Sprot	ASM3B_MOUSE	261	51567	6	0.42	5.97	0.19	6	Acid sphingomyelinase-like phosphodiesterase 3b OS=Mus musculus GN=Smpdl3b PE=1 SV=1
146	2	Sprot	MIRO2_MOUSE	171	69027	6	0.24	5.65	0.14	4	Mitochondrial Rho GTPase 2 OS=Mus musculus GN=Rhot2 PE=2 SV=1
154	1	Sprot	RL12_MOUSE	250	17794	6	1.69	9.48	0.55	6	60S ribosomal protein L12 OS=Mus musculus GN=Rpl12 PE=1 SV=2
157	1	Sprot	TM87A_MOUSE	248	63339	6	0.33	6.25	0.13	6	Transmembrane protein 87A OS=Mus musculus GN=Tmem87a PE=1 SV=1
160	2	Sprot	ARF5_MOUSE	183	20517	6	1.05	6.3	0.47	2	ADP-ribosylation factor 5 OS=Mus musculus GN=Arf5 PE=1 SV=2
165	1	Sprot	DHRS1_MOUSE	242	33983	6	0.55	8.66	0.19	5	Dehydrogenase/reductase SDR family member 1 OS=Mus musculus GN=Dhrs1 PE=2 SV=1
172	1	Sprot	SYMC_MOUSE	238	101366	6	0.2	6.78	0.12	6	Methionine--tRNA ligase, cytoplasmic OS=Mus musculus GN=Mars PE=2 SV=1
188	1	Sprot	SERA_MOUSE	227	56549	6	0.38	6.12	0.14	6	D-3-phosphoglycerate dehydrogenase OS=Mus musculus GN=Phgdh PE=1 SV=3
194	1	Sprot	HA1D_MOUSE	223	41464	6	0.54	6.16	0.23	6	H-2 class I histocompatibility antigen, K-D alpha chain OS=Mus musculus GN=H2-K1 PE=1 SV=1
198	1	Sprot	IMB1_MOUSE	217	97122	6	0.21	4.68	0.1	6	Importin subunit beta-1 OS=Mus musculus GN=Kpnb1 PE=1 SV=2
200	1	Sprot	OCAD1_MOUSE	217	27593	6	0.9	7.66	0.41	5	OCIA domain-containing protein 1 OS=Mus musculus GN=Ociad1 PE=1 SV=1
208	1	Sprot	PM34_MOUSE	208	34391	6	0.54	10.11	0.2	5	Peroxisomal membrane protein PMP34 OS=Mus musculus GN=Slc25a17 PE=2 SV=1
209	1	Sprot	DHX30_MOUSE	207	136583	6	0.12	8.97	0.06	5	Putative ATP-dependent RNA helicase DHX30 OS=Mus musculus GN=Dhx30 PE=2 SV=1
212	2	Sprot	RAP1B_MOUSE	171	20812	6	1.34	5.65	0.34	1	Ras-related protein Rap-1b OS=Mus musculus GN=Rap1b PE=2 SV=2
216	1	Sprot	EMD_MOUSE	199	29417	6	0.83	4.85	0.37	5	Emerin OS=Mus musculus GN=Emd PE=1 SV=1
218	1	Sprot	ACBD5_MOUSE	197	56578	6	0.38	5.26	0.17	6	Acyl-CoA-binding domain-containing protein 5 OS=Mus musculus GN=Acbd5 PE=1 SV=1
222	1	Sprot	MA1A2_MOUSE	195	72825	6	0.28	8.34	0.15	6	Mannosyl-oligosaccharide 1,2-alpha-mannosidase IB OS=Mus musculus GN=Man1a2 PE=2 SV=1
225	1	Sprot	FAAH1_MOUSE	195	63180	6	0.27	8.19	0.15	5	Fatty-acid amide hydrolase 1 OS=Mus musculus GN=Faah PE=2 SV=1
228	1	Sprot	HS2ST_CRILO	193	41804	6	0.43	8.73	0.15	4	Heparan sulfate 2-O-sulfotransferase 1 OS=Cricetulus longicaudatus GN=HS2ST1 PE=1 SV=1
232	1	Sprot	CCHL_MOUSE	191	30958	6	0.78	6.66	0.36	6	Cytochrome c-type heme lyase OS=Mus musculus GN=Hccs PE=1 SV=2
237	1	Sprot	LBR_MOUSE	189	71395	6	0.29	9.43	0.11	6	Lamin-B receptor OS=Mus musculus GN=Lbr PE=1 SV=2
241	1	Sprot	S2533_MOUSE	188	35041	6	0.41	9.72	0.25	4	Solute carrier family 25 member 33 OS=Mus musculus GN=Slc25a33 PE=2 SV=1
242	1	Sprot	NOP9_MOUSE	187	70003	6	0.24	6.86	0.14	5	Nucleolar protein 9 OS=Mus musculus GN=Nop9 PE=2 SV=1
243	1	Sprot	QSOX2_MOUSE	186	77726	6	0.26	8.84	0.12	6	Sulfhydryl oxidase 2 OS=Mus musculus GN=Qsox2 PE=2 SV=1
246	1	Sprot	NOP58_MOUSE	185	60305	6	0.22	8.53	0.12	4	Nucleolar protein 58 OS=Mus musculus GN=Nop58 PE=1 SV=1
248	1	Sprot	SYVC_MOUSE	182	140127	6	0.14	7.9	0.08	6	Valine--tRNA ligase OS=Mus musculus GN=Vars PE=2 SV=1
253	1	Sprot	TCPB_MOUSE	181	57441	6	0.37	5.97	0.25	6	T-complex protein 1 subunit beta OS=Mus musculus GN=Cct2 PE=1 SV=4
257	1	Sprot	CLCC1_MOUSE	179	60582	6	0.35	5.44	0.18	6	Chloride channel CLIC-like protein 1 OS=Mus musculus GN=Clcc1 PE=1 SV=1
260	1	Sprot	RDH11_MOUSE	176	35125	6	0.67	9.1	0.28	6	Retinol dehydrogenase 11 OS=Mus musculus GN=Rdh11 PE=2 SV=2
268	1	Sprot	TIM22_MOUSE	172	20101	6	1.08	8.5	0.44	5	Mitochondrial import inner membrane translocase subunit Tim22 OS=Mus musculus GN=Timm22 PE=2 SV=1
270	1	Sprot	UN93B_MOUSE	171	66937	6	0.25	5.99	0.1	5	Protein unc-93 homolog B1 OS=Mus musculus GN=Unc93b1 PE=1 SV=2
277	1	Sprot	ARL8B_MOUSE	167	21525	6	1.27	8.67	0.44	6	ADP-ribosylation factor-like protein 8B OS=Mus musculus GN=Arl8b PE=2 SV=1
278	1	Sprot	DCAKD_MOUSE	167	26459	6	0.96	9.61	0.35	6	Dephospho-CoA kinase domain-containing protein OS=Mus musculus GN=Dcakd PE=2 SV=1
280	1	Sprot	PEX16_MOUSE	165	38653	6	0.47	9.72	0.24	5	Peroxisomal membrane protein PEX16 OS=Mus musculus GN=Pex16 PE=2 SV=2
287	1	Sprot	ARP3_MOUSE	163	47327	6	0.46	5.61	0.26	6	Actin-related protein 3 OS=Mus musculus GN=Actr3 PE=1 SV=3
295	1	Sprot	MGAT1_MOUSE	160	51658	6	0.42	9.02	0.24	6	Alpha-1,3-mannosyl-glycoprotein 2-beta-N-acetylglucosaminyltransferase OS=Mus musculus GN=Mgat1 PE=2 SV=1
297	1	Sprot	CP51A_MOUSE	159	56739	6	0.24	8.6	0.12	4	Lanosterol 14-alpha demethylase OS=Mus musculus GN=Cyp51a1 PE=2 SV=1
298	1	Sprot	UB2J1_MOUSE	158	34968	6	0.67	6.51	0.25	6	Ubiquitin-conjugating enzyme E2 J1 OS=Mus musculus GN=Ube2j1 PE=1 SV=2
302	1	Sprot	K1C10_MOUSE	157	57735	6	0.37	5.04	0.09	1	Keratin, type I cytoskeletal 10 OS=Mus musculus GN=Krt10 PE=1 SV=3
302	2	Sprot	K1C10_RAT	123	56470	6	0.38	5.1	0.11	1	Keratin, type I cytoskeletal 10 OS=Rattus norvegicus GN=Krt10 PE=3 SV=1
308	1	Sprot	TOP2A_MOUSE	155	172682	6	0.09	8.73	0.05	5	DNA topoisomerase 2-alpha OS=Mus musculus GN=Top2a PE=1 SV=2
310	1	Sprot	FAM3A_MOUSE	155	25377	6	1.01	8.67	0.36	6	Protein FAM3A OS=Mus musculus GN=Fam3a PE=2 SV=1
318	1	Sprot	G3BP1_MOUSE	150	51797	6	0.42	5.41	0.15	6	Ras GTPase-activating protein-binding protein 1 OS=Mus musculus GN=G3bp1 PE=1 SV=1
319	1	Sprot	LGAT1_MOUSE	149	43060	6	0.42	8.96	0.19	5	Acyl-CoA:lysophosphatidylglycerol acyltransferase 1 OS=Mus musculus GN=Lpgat1 PE=2 SV=1
326	1	Sprot	ERG1_MOUSE	145	63730	6	0.33	8.67	0.19	6	Squalene monooxygenase OS=Mus musculus GN=Sqle PE=2 SV=1
331	1	Sprot	RS23_CHILA	142	15798	6	2.03	10.5	0.43	6	40S ribosomal protein S23 OS=Chinchilla lanigera GN=RPS23 PE=2 SV=1
333	1	Sprot	RS19_MOUSE	141	16076	6	1.96	10.41	0.43	6	40S ribosomal protein S19 OS=Mus musculus GN=Rps19 PE=1 SV=3
342	1	Sprot	MPC2_MOUSE	138	14277	6	2.37	10.62	0.46	5	Mitochondrial pyruvate carrier 2 OS=Mus musculus GN=Mpc2 PE=1 SV=1
343	1	Sprot	BAG6_MOUSE	138	120962	6	0.16	5.46	0.09	6	Large proline-rich protein BAG6 OS=Mus musculus GN=Bag6 PE=1 SV=1
348	1	Sprot	DHX9_MOUSE	133	149381	6	0.13	6.39	0.04	5	ATP-dependent RNA helicase A OS=Mus musculus GN=Dhx9 PE=1 SV=2
356	1	Sprot	LMNB1_MOUSE	131	66745	6	0.31	5.11	0.13	6	Lamin-B1 OS=Mus musculus GN=Lmnb1 PE=1 SV=3
361	1	Sprot	PUR8_MOUSE	128	54831	6	0.32	6.9	0.15	5	Adenylosuccinate lyase OS=Mus musculus GN=Adsl PE=2 SV=2
363	1	Sprot	GTR1_MOUSE	127	53949	6	0.4	9.05	0.12	6	Solute carrier family 2, facilitated glucose transporter member 1 OS=Mus musculus GN=Slc2a1 PE=1 SV=4
381	1	Sprot	MPRD_MOUSE	122	31152	6	0.77	5.24	0.27	5	Cation-dependent mannose-6-phosphate receptor OS=Mus musculus GN=M6pr PE=1 SV=1
393	1	Sprot	AKAP1_MOUSE	119	92137	6	0.18	4.91	0.11	5	A-kinase anchor protein 1, mitochondrial OS=Mus musculus GN=Akap1 PE=1 SV=4
402	1	Sprot	CERS5_MOUSE	116	48135	6	0.45	8.36	0.14	5	Ceramide synthase 5 OS=Mus musculus GN=Cers5 PE=1 SV=1
436	1	Sprot	RL34_MOUSE	107	13284	6	2.67	11.47	0.37	6	60S ribosomal protein L34 OS=Mus musculus GN=Rpl34 PE=1 SV=2
462	1	Sprot	NDUA4_MOUSE	100	9321	6	2.36	9.52	0.48	4	Cytochrome c oxidase subunit NDUFA4 OS=Mus musculus GN=Ndufa4 PE=1 SV=2
467	1	Sprot	PSA2_MOUSE	100	25910	6	0.77	6.92	0.31	5	Proteasome subunit alpha type-2 OS=Mus musculus GN=Psma2 PE=1 SV=3
471	1	Sprot	ADA10_MOUSE	100	83914	6	0.2	8.27	0.09	5	Disintegrin and metalloproteinase domain-containing protein 10 OS=Mus musculus GN=Adam10 PE=1 SV=2
476	1	Sprot	ZFPL1_MOUSE	98	34133	6	0.55	8.57	0.2	5	Zinc finger protein-like 1 OS=Mus musculus GN=Zfpl1 PE=1 SV=1
503	1	Sprot	IGSF8_MOUSE	92	64970	6	0.26	8.22	0.12	5	Immunoglobulin superfamily member 8 OS=Mus musculus GN=Igsf8 PE=1 SV=2
519	1	Sprot	GLPK_MOUSE	89	61188	6	0.34	5.62	0.15	6	Glycerol kinase OS=Mus musculus GN=Gk PE=2 SV=2
520	1	Sprot	HMOX1_MOUSE	89	32908	6	0.57	6.08	0.35	5	Heme oxygenase 1 OS=Mus musculus GN=Hmox1 PE=1 SV=1
542	1	Sprot	SLMAP_MOUSE	85	96873	6	0.21	5.24	0.09	6	Sarcolemmal membrane-associated protein OS=Mus musculus GN=Slmap PE=1 SV=2
582	1	Sprot	NOG1_MOUSE	76	74066	6	0.28	9.55	0.12	6	Nucleolar GTP-binding protein 1 OS=Mus musculus GN=Gtpbp4 PE=2 SV=3
39	2	Sprot	AFG31_MOUSE	112	86992	5	0.19	9	0.09	3	AFG3-like protein 1 OS=Mus musculus GN=Afg3l1 PE=2 SV=2
52	2	Sprot	RAB5A_MOUSE	136	23584	5	0.87	8.32	0.31	3	Ras-related protein Rab-5A OS=Mus musculus GN=Rab5a PE=1 SV=1
73	2	Sprot	HS90A_MOUSE	140	84735	5	0.2	4.93	0.11	2	Heat shock protein HSP 90-alpha OS=Mus musculus GN=Hsp90aa1 PE=1 SV=4
83	1	Sprot	MA1A1_MOUSE	352	73230	5	0.23	6.34	0.12	4	Mannosyl-oligosaccharide 1,2-alpha-mannosidase IA OS=Mus musculus GN=Man1a1 PE=1 SV=1
123	2	Sprot	ACSL1_MOUSE	129	77901	5	0.21	6.81	0.11	3	Long-chain-fatty-acid--CoA ligase 1 OS=Mus musculus GN=Acsl1 PE=1 SV=2
148	1	Sprot	ENOA_MOUSE	256	47111	5	0.38	6.37	0.2	5	Alpha-enolase OS=Mus musculus GN=Eno1 PE=1 SV=3
190	1	Sprot	PCAT1_MOUSE	225	59705	5	0.22	6.02	0.14	4	Lysophosphatidylcholine acyltransferase 1 OS=Mus musculus GN=Lpcat1 PE=1 SV=1
197	1	Sprot	TI17A_MOUSE	217	18100	5	1.25	7.74	0.51	4	Mitochondrial import inner membrane translocase subunit Tim17-A OS=Mus musculus GN=Timm17a PE=2 SV=1
203	1	Sprot	SSRA_MOUSE	214	32045	5	0.45	4.36	0.23	4	Translocon-associated protein subunit alpha OS=Mus musculus GN=Ssr1 PE=1 SV=1
210	1	Sprot	TIM23_MOUSE	206	21964	5	0.71	9.24	0.42	4	Mitochondrial import inner membrane translocase subunit Tim23 OS=Mus musculus GN=Timm23 PE=2 SV=1
223	1	Sprot	TIM50_MOUSE	195	39752	5	0.46	8.26	0.17	5	Mitochondrial import inner membrane translocase subunit TIM50 OS=Mus musculus GN=Timm50 PE=1 SV=1
226	1	Sprot	IF2G_MOUSE	194	51033	5	0.34	8.66	0.17	5	Eukaryotic translation initiation factor 2 subunit 3, X-linked OS=Mus musculus GN=Eif2s3x PE=1 SV=2
230	1	Sprot	STX8_MOUSE	192	26908	5	0.56	4.92	0.24	4	Syntaxin-8 OS=Mus musculus GN=Stx8 PE=1 SV=1
244	1	Sprot	CATB_MOUSE	186	37256	5	0.17	5.57	0.09	2	Cathepsin B OS=Mus musculus GN=Ctsb PE=1 SV=2
245	1	Sprot	NOP2_MOUSE	186	86699	5	0.19	9.27	0.09	5	Probable 28S rRNA (cytosine-C(5))-methyltransferase OS=Mus musculus GN=Nop2 PE=1 SV=1
249	1	Sprot	PUR6_MOUSE	182	46976	5	0.38	6.94	0.2	5	Multifunctional protein ADE2 OS=Mus musculus GN=Paics PE=1 SV=4
265	1	Sprot	RSSA_CRIGR	174	32860	5	0.57	4.86	0.26	5	40S ribosomal protein SA OS=Cricetulus griseus GN=Rpsa PE=1 SV=3
276	1	Sprot	RL19_MOUSE	167	23451	5	0.88	11.48	0.18	5	60S ribosomal protein L19 OS=Mus musculus GN=Rpl19 PE=1 SV=1
282	1	Sprot	RL23_MOUSE	165	14856	5	1.65	10.51	0.4	5	60S ribosomal protein L23 OS=Mus musculus GN=Rpl23 PE=1 SV=1
285	1	Sprot	LTOR1_MOUSE	164	17738	5	1.28	5.01	0.43	5	Ragulator complex protein LAMTOR1 OS=Mus musculus GN=Lamtor1 PE=1 SV=1
288	1	Sprot	ACLY_MOUSE	163	119651	5	0.13	7.13	0.07	5	ATP-citrate synthase OS=Mus musculus GN=Acly PE=1 SV=1
291	1	Sprot	CASC4_MOUSE	163	49379	5	0.36	5.27	0.19	5	Protein CASC4 OS=Mus musculus GN=Casc4 PE=2 SV=1
309	1	Sprot	FAM3C_MOUSE	155	24737	5	0.82	8.52	0.23	4	Protein FAM3C OS=Mus musculus GN=Fam3c PE=1 SV=1
311	1	Sprot	HNRPK_MOUSE	155	50944	5	0.34	5.39	0.16	5	Heterogeneous nuclear ribonucleoprotein K OS=Mus musculus GN=Hnrnpk PE=1 SV=1
312	1	Sprot	YIF1B_MOUSE	153	33961	5	0.55	9.19	0.3	5	Protein YIF1B OS=Mus musculus GN=Yif1b PE=1 SV=2
313	1	Sprot	RL21_MOUSE	153	18550	5	1.2	10.49	0.32	1	60S ribosomal protein L21 OS=Mus musculus GN=Rpl21 PE=2 SV=3
313	2	Sprot	RL21_CHILA	135	18569	5	1.2	10.44	0.27	1	60S ribosomal protein L21 OS=Chinchilla lanigera GN=RPL21 PE=2 SV=3
321	1	Sprot	AUP1_MOUSE	147	46092	5	0.3	8.71	0.19	4	Ancient ubiquitous protein 1 OS=Mus musculus GN=Aup1 PE=2 SV=1
322	1	Sprot	HNRPF_MOUSE	147	45701	5	0.3	5.31	0.13	3	Heterogeneous nuclear ribonucleoprotein F OS=Mus musculus GN=Hnrnpf PE=1 SV=3
328	1	Sprot	CISY_MOUSE	144	51703	5	0.34	8.72	0.18	5	Citrate synthase, mitochondrial OS=Mus musculus GN=Cs PE=1 SV=1
334	1	Sprot	GGTA1_MOUSE	141	46445	5	0.38	6.08	0.2	5	N-acetyllactosaminide alpha-1,3-galactosyltransferase OS=Mus musculus GN=Ggta1 PE=2 SV=1
335	1	Sprot	HIG1A_MOUSE	140	10418	5	1.98	9.79	0.35	3	HIG1 domain family member 1A, mitochondrial OS=Mus musculus GN=Higd1a PE=2 SV=1
339	1	Sprot	DAD1_MESAU	139	12489	5	1.5	6.52	0.35	4	Dolichyl-diphosphooligosaccharide--protein glycosyltransferase subunit DAD1 OS=Mesocricetus auratus GN=DAD1 PE=3 SV=3
345	1	Sprot	RMD3_MOUSE	134	51997	5	0.34	5.11	0.14	5	Regulator of microtubule dynamics protein 3 OS=Mus musculus GN=Rmdn3 PE=1 SV=2
352	1	Sprot	MBOA7_MOUSE	133	53400	5	0.33	8.96	0.21	5	Lysophospholipid acyltransferase 7 OS=Mus musculus GN=Mboat7 PE=2 SV=1
360	1	Sprot	PFKAP_MOUSE	129	85400	5	0.19	6.73	0.09	5	ATP-dependent 6-phosphofructokinase, platelet type OS=Mus musculus GN=Pfkp PE=1 SV=1
371	1	Sprot	MTFP1_MOUSE	125	18303	5	0.9	8.74	0.42	4	Mitochondrial fission process protein 1 OS=Mus musculus GN=Mtfp1 PE=1 SV=1
372	1	Sprot	NNTM_MOUSE	124	113765	5	0.14	7.53	0.07	5	NAD(P) transhydrogenase, mitochondrial OS=Mus musculus GN=Nnt PE=1 SV=2
378	1	Sprot	PSMD6_MOUSE	123	45507	5	0.39	5.38	0.19	5	26S proteasome non-ATPase regulatory subunit 6 OS=Mus musculus GN=Psmd6 PE=1 SV=1
380	1	Sprot	RL27A_MOUSE	123	16595	5	1.4	11.12	0.23	5	60S ribosomal protein L27a OS=Mus musculus GN=Rpl27a PE=2 SV=5
385	1	Sprot	TMX1_MOUSE	121	31376	5	0.46	5.19	0.13	4	Thioredoxin-related transmembrane protein 1 OS=Mus musculus GN=Tmx1 PE=1 SV=1
400	1	Sprot	VATL_MOUSE	116	15798	5	0.74	9.1	0.32	2	V-type proton ATPase 16 kDa proteolipid subunit OS=Mus musculus GN=Atp6v0c PE=2 SV=1
410	1	Sprot	QCR7_MOUSE	115	13519	5	1.91	9.1	0.44	5	Cytochrome b-c1 complex subunit 7 OS=Mus musculus GN=Uqcrb PE=1 SV=3
419	1	Sprot	TM9S1_MOUSE	112	68883	5	0.24	6.62	0.1	5	Transmembrane 9 superfamily member 1 OS=Mus musculus GN=Tm9sf1 PE=2 SV=2
423	1	Sprot	S38A2_MOUSE	111	55467	5	0.31	8.05	0.16	5	Sodium-coupled neutral amino acid transporter 2 OS=Mus musculus GN=Slc38a2 PE=1 SV=1
426	1	Sprot	BAK_MOUSE	110	23280	5	0.66	5.79	0.36	4	Bcl-2 homologous antagonist/killer OS=Mus musculus GN=Bak1 PE=1 SV=3
437	1	Sprot	COX5A_MOUSE	107	16091	5	1.47	6.08	0.27	5	Cytochrome c oxidase subunit 5A, mitochondrial OS=Mus musculus GN=Cox5a PE=1 SV=2
442	1	Sprot	AB17B_MOUSE	106	32180	5	0.59	5.9	0.32	5	Alpha/beta hydrolase domain-containing protein 17B OS=Mus musculus GN=Abhd17b PE=2 SV=1
447	1	Sprot	SPRY7_MOUSE	105	21667	5	0.72	6.22	0.33	4	SPRY domain-containing protein 7 OS=Mus musculus GN=Spryd7 PE=2 SV=2
461	1	Sprot	PRDX1_MOUSE	100	22162	5	0.94	8.26	0.31	5	Peroxiredoxin-1 OS=Mus musculus GN=Prdx1 PE=1 SV=1
472	1	Sprot	ERGI3_MOUSE	99	43181	5	0.41	6.02	0.15	5	Endoplasmic reticulum-Golgi intermediate compartment protein 3 OS=Mus musculus GN=Ergic3 PE=2 SV=1
482	1	Sprot	CYB5B_MOUSE	97	16308	5	1.44	4.79	0.51	5	Cytochrome b5 type B OS=Mus musculus GN=Cyb5b PE=1 SV=1
486	1	Sprot	THEM6_MOUSE	97	23788	5	0.86	9.32	0.25	5	Protein THEM6 OS=Mus musculus GN=Them6 PE=2 SV=1
488	1	Sprot	TOIP1_MOUSE	96	66740	5	0.25	6.58	0.13	5	Torsin-1A-interacting protein 1 OS=Mus musculus GN=Tor1aip1 PE=1 SV=3
493	1	Sprot	CNOT1_MOUSE	94	266637	5	0.05	6.65	0.02	4	CCR4-NOT transcription complex subunit 1 OS=Mus musculus GN=Cnot1 PE=1 SV=2
496	1	Sprot	LYAG_MOUSE	94	106180	5	0.15	5.53	0.07	5	Lysosomal alpha-glucosidase OS=Mus musculus GN=Gaa PE=1 SV=2
501	1	Sprot	EF1G_MOUSE	92	50029	5	0.35	6.31	0.17	5	Elongation factor 1-gamma OS=Mus musculus GN=Eef1g PE=1 SV=3
508	1	Sprot	SND1_MOUSE	91	102025	5	0.16	7.08	0.08	5	Staphylococcal nuclease domain-containing protein 1 OS=Mus musculus GN=Snd1 PE=1 SV=1
512	1	Sprot	SYJ2B_MOUSE	90	15805	5	1.09	5.87	0.32	4	Synaptojanin-2-binding protein OS=Mus musculus GN=Synj2bp PE=1 SV=1
517	1	Sprot	CISD1_MOUSE	89	12089	5	2.28	9.17	0.53	4	CDGSH iron-sulfur domain-containing protein 1 OS=Mus musculus GN=Cisd1 PE=1 SV=1
525	1	Sprot	RL36_RAT	88	12260	5	2.25	11.59	0.27	3	60S ribosomal protein L36 OS=Rattus norvegicus GN=Rpl36 PE=1 SV=2
555	1	Sprot	PRS6B_MOUSE	83	47379	5	0.13	5.09	0.12	2	26S protease regulatory subunit 6B OS=Mus musculus GN=Psmc4 PE=1 SV=2
560	1	Sprot	CDC42_MOUSE	81	21245	5	0.52	6.15	0.2	3	Cell division control protein 42 homolog OS=Mus musculus GN=Cdc42 PE=1 SV=2
588	1	Sprot	AT1B3_MOUSE	75	31755	5	0.46	8.72	0.3	4	Sodium/potassium-transporting ATPase subunit beta-3 OS=Mus musculus GN=Atp1b3 PE=1 SV=1
652	1	Sprot	TM9S3_MOUSE	67	67500	5	0.25	6.83	0.18	5	Transmembrane 9 superfamily member 3 OS=Mus musculus GN=Tm9sf3 PE=1 SV=1
887	1	Sprot	TPSN_MOUSE	39	49705	5	0.35	8.71	0.18	5	Tapasin OS=Mus musculus GN=Tapbp PE=2 SV=2
16	3	Sprot	TBAL3_MOUSE	88	49956	4	0.27	5.37	0.08	1	Tubulin alpha chain-like 3 OS=Mus musculus GN=Tubal3 PE=2 SV=2
34	8	Sprot	RAB3D_MOUSE	100	24401	4	0.44	4.76	0.13	1	Ras-related protein Rab-3D OS=Mus musculus GN=Rab3d PE=1 SV=1
34	9	Sprot	RB39B_MOUSE	84	24621	4	0.43	7.7	0.14	1	Ras-related protein Rab-39B OS=Mus musculus GN=Rab39b PE=1 SV=1
38	2	Sprot	SFXN3_MOUSE	101	35384	4	0.29	9.58	0.18	2	Sideroflexin-3 OS=Mus musculus GN=Sfxn3 PE=1 SV=1
52	3	Sprot	RAB5B_MOUSE	105	23692	4	0.65	8.29	0.23	2	Ras-related protein Rab-5B OS=Mus musculus GN=Rab5b PE=1 SV=1
85	3	Sprot	ERD23_MOUSE	126	25094	4	0.6	9.14	0.22	3	ER lumen protein-retaining receptor 3 OS=Mus musculus GN=Kdelr3 PE=2 SV=1
91	2	Sprot	IF4A3_MOUSE	78	46810	4	0.21	6.3	0.1	2	Eukaryotic initiation factor 4A-III OS=Mus musculus GN=Eif4a3 PE=2 SV=3
169	1	Sprot	GHITM_MOUSE	239	37250	4	0.38	9.82	0.2	3	Growth hormone-inducible transmembrane protein OS=Mus musculus GN=Ghitm PE=2 SV=1
185	1	Sprot	B2L13_MOUSE	228	46691	4	0.21	4.57	0.24	3	Bcl-2-like protein 13 OS=Mus musculus GN=Bcl2l13 PE=1 SV=2
191	1	Sprot	NB5R1_MOUSE	225	34113	4	0.42	8.97	0.21	4	NADH-cytochrome b5 reductase 1 OS=Mus musculus GN=Cyb5r1 PE=2 SV=1
204	1	Sprot	UCRI_MOUSE	213	29349	4	0.36	8.91	0.13	2	Cytochrome b-c1 complex subunit Rieske, mitochondrial OS=Mus musculus GN=Uqcrfs1 PE=1 SV=1
220	1	Sprot	MIC27_MOUSE	196	29242	4	0.5	9.34	0.25	4	MICOS complex subunit Mic27 OS=Mus musculus GN=Apool PE=2 SV=1
235	1	Sprot	COPG1_MOUSE	190	97450	4	0.13	5.23	0.1	4	Coatomer subunit gamma-1 OS=Mus musculus GN=Copg1 PE=2 SV=1
261	1	Sprot	GPAA1_MOUSE	176	67905	4	0.19	8.61	0.08	4	Glycosylphosphatidylinositol anchor attachment 1 protein OS=Mus musculus GN=Gpaa1 PE=1 SV=3
263	3	Sprot	K22E_MOUSE	111	70880	4	0.19	8.26	0.05	2	Keratin, type II cytoskeletal 2 epidermal OS=Mus musculus GN=Krt2 PE=1 SV=1
267	1	Sprot	PEX13_MOUSE	173	44582	4	0.31	6.99	0.23	4	Peroxisomal membrane protein PEX13 OS=Mus musculus GN=Pex13 PE=1 SV=1
269	1	Sprot	RS17_CRIGR	171	15514	4	0.75	9.85	0.33	3	40S ribosomal protein S17 OS=Cricetulus griseus GN=RPS17 PE=2 SV=2
272	1	Sprot	ZDH20_MOUSE	170	43947	4	0.23	8.6	0.13	3	Probable palmitoyltransferase ZDHHC20 OS=Mus musculus GN=Zdhhc20 PE=2 SV=1
274	1	Sprot	PRAF3_MOUSE	167	21543	4	0.73	9.61	0.2	4	PRA1 family protein 3 OS=Mus musculus GN=Arl6ip5 PE=1 SV=2
275	1	Sprot	PIGB_MOUSE	167	63079	4	0.21	9.36	0.1	4	GPI mannosyltransferase 3 OS=Mus musculus GN=Pigb PE=2 SV=2
283	1	Sprot	TAP2_MOUSE	164	77396	4	0.17	6.82	0.09	4	Antigen peptide transporter 2 OS=Mus musculus GN=Tap2 PE=2 SV=1
293	1	Sprot	PSB1_MOUSE	162	26355	4	0.57	7.67	0.23	3	Proteasome subunit beta type-1 OS=Mus musculus GN=Psmb1 PE=1 SV=1
294	2	Sprot	FYN_MOUSE	56	60636	4	0.16	6.23	0.07	3	Tyrosine-protein kinase Fyn OS=Mus musculus GN=Fyn PE=1 SV=4
296	1	Sprot	ERLN1_MOUSE	160	38912	4	0.36	6.73	0.18	3	Erlin-1 OS=Mus musculus GN=Erlin1 PE=1 SV=1
305	1	Sprot	TI17B_MOUSE	156	18340	4	0.62	9.21	0.35	3	Mitochondrial import inner membrane translocase subunit Tim17-B OS=Mus musculus GN=Timm17b PE=2 SV=1
320	1	Sprot	VAMP7_MOUSE	149	24951	4	0.61	8.86	0.26	4	Vesicle-associated membrane protein 7 OS=Mus musculus GN=Vamp7 PE=1 SV=1
322	2	Sprot	HNRH1_MOUSE	128	49168	4	0.2	5.89	0.11	2	Heterogeneous nuclear ribonucleoprotein H OS=Mus musculus GN=Hnrnph1 PE=1 SV=3
323	1	Sprot	G6PC3_MOUSE	146	38756	4	0.26	8.42	0.16	3	Glucose-6-phosphatase 3 OS=Mus musculus GN=G6pc3 PE=1 SV=1
325	1	Sprot	CHP1_MOUSE	146	22418	4	0.48	4.97	0.2	3	Calcineurin B homologous protein 1 OS=Mus musculus GN=Chp1 PE=1 SV=2
336	1	Sprot	S27A4_MOUSE	140	72272	4	0.18	8.85	0.1	4	Long-chain fatty acid transport protein 4 OS=Mus musculus GN=Slc27a4 PE=1 SV=1
340	1	Sprot	GOSR2_MOUSE	139	24710	4	0.61	7.94	0.29	4	Golgi SNAP receptor complex member 2 OS=Mus musculus GN=Gosr2 PE=2 SV=2
344	1	Sprot	TADBP_MOUSE	137	44519	4	0.31	6.26	0.19	4	TAR DNA-binding protein 43 OS=Mus musculus GN=Tardbp PE=1 SV=1
347	1	Sprot	LDHA_MOUSE	133	36475	4	0.39	7.62	0.2	4	L-lactate dehydrogenase A chain OS=Mus musculus GN=Ldha PE=1 SV=3
353	1	Sprot	MCM3_MOUSE	132	91489	4	0.1	5.36	0.07	3	DNA replication licensing factor MCM3 OS=Mus musculus GN=Mcm3 PE=1 SV=2
354	1	Sprot	TBL2_MOUSE	132	49552	4	0.27	9.22	0.2	4	Transducin beta-like protein 2 OS=Mus musculus GN=Tbl2 PE=2 SV=2
355	1	Sprot	GOGA5_MOUSE	132	82318	4	0.16	5.89	0.07	4	Golgin subfamily A member 5 OS=Mus musculus GN=Golga5 PE=1 SV=2
357	1	Sprot	VAPB_MOUSE	130	26929	4	0.55	7.64	0.25	3	Vesicle-associated membrane protein-associated protein B OS=Mus musculus GN=Vapb PE=2 SV=3
358	1	Sprot	PRS4_MOUSE	130	49154	4	0.28	5.87	0.14	4	26S protease regulatory subunit 4 OS=Mus musculus GN=Psmc1 PE=1 SV=1
362	1	Sprot	SOAT1_MOUSE	128	63757	4	0.21	9.15	0.11	4	Sterol O-acyltransferase 1 OS=Mus musculus GN=Soat1 PE=1 SV=2
364	1	Sprot	BRI3B_MOUSE	127	28245	4	0.52	9.58	0.19	4	BRI3-binding protein OS=Mus musculus GN=Bri3bp PE=2 SV=1
365	1	Sprot	PR38B_MOUSE	127	63715	4	0.21	10.53	0.1	4	Pre-mRNA-splicing factor 38B OS=Mus musculus GN=Prpf38b PE=1 SV=1
366	1	Sprot	IFM3_MOUSE	126	14945	4	1.17	6.89	0.32	3	Interferon-induced transmembrane protein 3 OS=Mus musculus GN=Ifitm3 PE=1 SV=1
369	1	Sprot	HAX1_MOUSE	125	31635	4	0.46	4.72	0.21	4	HCLS1-associated protein X-1 OS=Mus musculus GN=Hax1 PE=1 SV=1
373	1	Sprot	S35B2_MOUSE	124	47339	4	0.29	9.4	0.12	4	Adenosine 3'-phospho 5'-phosphosulfate transporter 1 OS=Mus musculus GN=Slc35b2 PE=2 SV=1
375	1	Sprot	RS11_MOUSE	124	18419	4	0.89	10.31	0.34	4	40S ribosomal protein S11 OS=Mus musculus GN=Rps11 PE=1 SV=3
376	1	Sprot	NMT1_MOUSE	124	56852	4	0.17	8.04	0.11	3	Glycylpeptide N-tetradecanoyltransferase 1 OS=Mus musculus GN=Nmt1 PE=1 SV=1
379	1	Sprot	MAGT1_MOUSE	123	37944	4	0.37	9.8	0.11	4	Magnesium transporter protein 1 OS=Mus musculus GN=Magt1 PE=2 SV=1
382	1	Sprot	DNMT1_MOUSE	122	183074	4	0.07	7.92	0.03	4	DNA (cytosine-5)-methyltransferase 1 OS=Mus musculus GN=Dnmt1 PE=1 SV=5
383	1	Sprot	KCC2A_MOUSE	122	54081	4	0.25	6.61	0.1	3	Calcium/calmodulin-dependent protein kinase type II subunit alpha OS=Mus musculus GN=Camk2a PE=1 SV=2
384	1	Sprot	FKB11_MOUSE	122	22123	4	0.71	9.42	0.18	4	Peptidyl-prolyl cis-trans isomerase FKBP11 OS=Mus musculus GN=Fkbp11 PE=1 SV=1
386	1	Sprot	ADPGK_MOUSE	121	53869	4	0.25	5.37	0.14	4	ADP-dependent glucokinase OS=Mus musculus GN=Adpgk PE=1 SV=2
387	1	Sprot	TM55A_MOUSE	121	28019	4	0.53	9.07	0.31	4	Type 2 phosphatidylinositol 4,5-bisphosphate 4-phosphatase OS=Mus musculus GN=Tmem55a PE=1 SV=1
389	1	Sprot	ENDD1_MOUSE	121	55227	4	0.24	5.8	0.11	4	Endonuclease domain-containing 1 protein OS=Mus musculus GN=Endod1 PE=1 SV=2
391	1	Sprot	DX39A_MOUSE	120	49036	4	0.28	5.46	0.11	2	ATP-dependent RNA helicase DDX39A OS=Mus musculus GN=Ddx39a PE=2 SV=1
391	2	Sprot	DX39B_MOUSE	100	49004	4	0.28	5.44	0.12	2	Spliceosome RNA helicase Ddx39b OS=Mus musculus GN=Ddx39b PE=1 SV=1
395	1	Sprot	MBRL_MOUSE	118	63520	4	0.15	5.28	0.1	3	Membralin OS=Mus musculus GN=Tmem259 PE=1 SV=2
397	1	Sprot	PIGU_CRIGR	117	49947	4	0.27	7.59	0.13	4	Phosphatidylinositol glycan anchor biosynthesis class U protein OS=Cricetulus griseus GN=PIGU PE=1 SV=3
404	1	Sprot	HNRPC_MOUSE	115	34364	4	0.41	4.92	0.19	4	Heterogeneous nuclear ribonucleoproteins C1/C2 OS=Mus musculus GN=Hnrnpc PE=1 SV=1
405	1	Sprot	PSB3_MOUSE	115	22949	4	0.67	6.15	0.27	4	Proteasome subunit beta type-3 OS=Mus musculus GN=Psmb3 PE=1 SV=1
413	1	Sprot	NSDHL_MOUSE	114	40660	4	0.34	7.71	0.25	4	Sterol-4-alpha-carboxylate 3-dehydrogenase, decarboxylating OS=Mus musculus GN=Nsdhl PE=2 SV=1
415	1	Sprot	SYDC_MOUSE	113	57111	4	0.23	6.07	0.13	4	Aspartate--tRNA ligase, cytoplasmic OS=Mus musculus GN=Dars PE=2 SV=2
418	1	Sprot	YIPF3_MOUSE	112	37974	4	0.37	5.59	0.15	4	Protein YIPF3 OS=Mus musculus GN=Yipf3 PE=1 SV=1
421	1	Sprot	PELP1_MOUSE	111	117995	4	0.11	4.31	0.04	4	Proline-, glutamic acid- and leucine-rich protein 1 OS=Mus musculus GN=Pelp1 PE=1 SV=2
422	1	Sprot	GPI8_MOUSE	111	44867	4	0.31	6.07	0.13	4	GPI-anchor transamidase OS=Mus musculus GN=Pigk PE=2 SV=2
429	1	Sprot	PTH2_MOUSE	109	19514	4	0.82	6.96	0.28	4	Peptidyl-tRNA hydrolase 2, mitochondrial OS=Mus musculus GN=Ptrh2 PE=2 SV=1
431	1	Sprot	TM163_MOUSE	109	31173	4	0.46	7.77	0.16	3	Transmembrane protein 163 OS=Mus musculus GN=Tmem163 PE=1 SV=1
434	1	Sprot	K2013_MOUSE	107	69381	4	0.19	7.7	0.14	4	Uncharacterized protein KIAA2013 OS=Mus musculus GN=Kiaa2013 PE=2 SV=1
440	1	Sprot	TSPO_MOUSE	107	18829	4	0.36	9.52	0.15	1	Translocator protein OS=Mus musculus GN=Tspo PE=1 SV=1
443	1	Sprot	BAX_MOUSE	106	21381	4	0.73	4.86	0.23	4	Apoptosis regulator BAX OS=Mus musculus GN=Bax PE=1 SV=1
444	1	Sprot	NDUAD_MOUSE	106	16849	4	1	9.47	0.36	4	NADH dehydrogenase [ubiquinone] 1 alpha subcomplex subunit 13 OS=Mus musculus GN=Ndufa13 PE=1 SV=3
448	1	Sprot	PCBP1_MOUSE	105	37474	4	0.38	6.66	0.14	3	Poly(rC)-binding protein 1 OS=Mus musculus GN=Pcbp1 PE=1 SV=1
451	1	Sprot	PRS7_MOUSE	104	48617	4	0.28	5.72	0.12	4	26S protease regulatory subunit 7 OS=Mus musculus GN=Psmc2 PE=1 SV=5
458	1	Sprot	NCEH1_MOUSE	101	45711	4	0.3	6.56	0.15	4	Neutral cholesterol ester hydrolase 1 OS=Mus musculus GN=Nceh1 PE=1 SV=1
473	1	Sprot	ZNT7_MOUSE	99	41763	4	0.33	6.33	0.14	4	Zinc transporter 7 OS=Mus musculus GN=Slc30a7 PE=1 SV=1
484	1	Sprot	COX15_MOUSE	97	45823	4	0.3	9.82	0.16	3	Cytochrome c oxidase assembly protein COX15 homolog OS=Mus musculus GN=Cox15 PE=2 SV=1
492	1	Sprot	PCYOX_MOUSE	94	56459	4	0.24	6.44	0.13	4	Prenylcysteine oxidase OS=Mus musculus GN=Pcyox1 PE=1 SV=1
499	1	Sprot	SPB1_MOUSE	93	95474	4	0.14	8.51	0.06	4	pre-rRNA processing protein FTSJ3 OS=Mus musculus GN=Ftsj3 PE=1 SV=1
502	1	Sprot	ERGI2_MOUSE	92	42454	4	0.33	6.39	0.25	4	Endoplasmic reticulum-Golgi intermediate compartment protein 2 OS=Mus musculus GN=Ergic2 PE=2 SV=1
504	1	Sprot	DHRS7_MOUSE	92	38143	4	0.37	8.58	0.22	4	Dehydrogenase/reductase SDR family member 7 OS=Mus musculus GN=Dhrs7 PE=2 SV=2
515	1	Sprot	DERL1_MOUSE	89	28816	4	0.51	9.54	0.22	4	Derlin-1 OS=Mus musculus GN=Derl1 PE=1 SV=1
522	1	Sprot	GNL3_MOUSE	89	60749	4	0.16	9.21	0.1	3	Guanine nucleotide-binding protein-like 3 OS=Mus musculus GN=Gnl3 PE=1 SV=2
524	1	Sprot	RS26_MOUSE	88	13007	4	1.43	11.01	0.37	4	40S ribosomal protein S26 OS=Mus musculus GN=Rps26 PE=3 SV=3
530	1	Sprot	CS052_MOUSE	87	29397	4	0.5	6.25	0.22	4	Uncharacterized protein C19orf52 homolog OS=Mus musculus PE=2 SV=1
536	1	Sprot	FADS2_MOUSE	86	52354	4	0.26	8.86	0.12	4	Fatty acid desaturase 2 OS=Mus musculus GN=Fads2 PE=2 SV=1
543	1	Sprot	RS7_MOUSE	85	22113	4	0.71	10.09	0.32	4	40S ribosomal protein S7 OS=Mus musculus GN=Rps7 PE=2 SV=1
553	1	Sprot	CQ062_MOUSE	83	20908	4	0.76	8.63	0.22	4	Uncharacterized protein C17orf62 homolog OS=Mus musculus PE=2 SV=2
554	1	Sprot	RS14_CRIGR	83	16263	4	1.04	10.07	0.36	4	40S ribosomal protein S14 OS=Cricetulus griseus GN=RPS14 PE=2 SV=3
561	1	Sprot	RAN_MOUSE	81	24408	4	0.62	7.01	0.22	4	GTP-binding nuclear protein Ran OS=Mus musculus GN=Ran PE=1 SV=3
576	2	Sprot	LAT1_RAT	48	55867	4	0.24	8.18	0.07	2	Large neutral amino acids transporter small subunit 1 OS=Rattus norvegicus GN=Slc7a5 PE=1 SV=2
577	1	Sprot	JAGN1_MOUSE	77	21088	4	0.75	9.8	0.17	4	Protein jagunal homolog 1 OS=Mus musculus GN=Jagn1 PE=2 SV=2
578	1	Sprot	VP13C_MOUSE	77	419824	4	0.03	6.37	0.02	4	Vacuolar protein sorting-associated protein 13C OS=Mus musculus GN=Vps13c PE=1 SV=2
597	1	Sprot	RL27_MOUSE	74	15788	4	1.09	10.56	0.4	4	60S ribosomal protein L27 OS=Mus musculus GN=Rpl27 PE=1 SV=2
621	1	Sprot	UBR4_MOUSE	70	571927	4	0.02	5.72	0.01	4	E3 ubiquitin-protein ligase UBR4 OS=Mus musculus GN=Ubr4 PE=1 SV=1
637	1	Sprot	FUT8_MOUSE	68	66515	4	0.2	7.13	0.1	4	Alpha-(1,6)-fucosyltransferase OS=Mus musculus GN=Fut8 PE=2 SV=2
640	1	Sprot	B4GT1_MOUSE	68	44383	4	0.31	9.45	0.13	4	Beta-1,4-galactosyltransferase 1 OS=Mus musculus GN=B4galt1 PE=1 SV=1
659	1	Sprot	ENPP1_MOUSE	66	103109	4	0.12	6.14	0.1	4	Ectonucleotide pyrophosphatase/phosphodiesterase family member 1 OS=Mus musculus GN=Enpp1 PE=1 SV=4
660	1	Sprot	RS20_MOUSE	66	13364	4	1.38	9.95	0.29	4	40S ribosomal protein S20 OS=Mus musculus GN=Rps20 PE=1 SV=1
662	1	Sprot	TM147_MOUSE	66	25318	4	0.6	7.64	0.2	4	Transmembrane protein 147 OS=Mus musculus GN=Tmem147 PE=2 SV=1
675	1	Sprot	EIF3C_MOUSE	64	105465	4	0.12	5.55	0.05	4	Eukaryotic translation initiation factor 3 subunit C OS=Mus musculus GN=Eif3c PE=1 SV=1
694	1	Sprot	SAR1B_CRIGR	61	22396	4	0.69	5.76	0.23	4	GTP-binding protein SAR1b OS=Cricetulus griseus GN=SAR1B PE=1 SV=1
711	1	Sprot	SMD1_MOUSE	58	13273	4	1.38	11.56	0.55	4	Small nuclear ribonucleoprotein Sm D1 OS=Mus musculus GN=Snrpd1 PE=3 SV=1
743	1	Sprot	GDIB_MOUSE	55	50505	4	0.2	5.93	0.07	3	Rab GDP dissociation inhibitor beta OS=Mus musculus GN=Gdi2 PE=1 SV=1
874	1	Sprot	VMP1_MOUSE	40	45931	4	0.3	6.47	0.16	4	Vacuole membrane protein 1 OS=Mus musculus GN=Vmp1 PE=2 SV=2
147	2	Sprot	VPP2_MOUSE	122	98081	3	0.1	6.2	0.04	2	V-type proton ATPase 116 kDa subunit a isoform 2 OS=Mus musculus GN=Atp6v0a2 PE=1 SV=2
184	2	Sprot	DDX6_MOUSE	66	54157	3	0.18	8.85	0.11	3	Probable ATP-dependent RNA helicase DDX6 OS=Mus musculus GN=Ddx6 PE=1 SV=1
271	1	Sprot	EMC3_MOUSE	170	29960	3	0.35	6.33	0.19	3	ER membrane protein complex subunit 3 OS=Mus musculus GN=Emc3 PE=2 SV=3
296	2	Sprot	ERLN2_MOUSE	148	37848	3	0.27	5.37	0.12	2	Erlin-2 OS=Mus musculus GN=Erlin2 PE=1 SV=1
302	3	Sprot	K1C13_MOUSE	37	47724	3	0.21	4.79	0.06	1	Keratin, type I cytoskeletal 13 OS=Mus musculus GN=Krt13 PE=1 SV=2
307	1	Sprot	TMX3_MOUSE	155	51815	3	0.19	5.02	0.13	3	Protein disulfide-isomerase TMX3 OS=Mus musculus GN=Tmx3 PE=1 SV=2
317	1	Sprot	GOT1B_MOUSE	150	15411	3	0.76	10.58	0.19	3	Vesicle transport protein GOT1B OS=Mus musculus GN=Golt1b PE=2 SV=1
327	1	Sprot	BUB3_MOUSE	145	36931	3	0.27	6.36	0.13	3	Mitotic checkpoint protein BUB3 OS=Mus musculus GN=Bub3 PE=2 SV=2
330	1	Sprot	CP4F3_MOUSE	135	59804	3	0.16	8.81	0.06	3	Leukotriene-B(4) omega-hydroxylase 2 OS=Mus musculus GN=Cyp4f3 PE=2 SV=2
337	1	Sprot	BST2_MOUSE	140	19140	3	0.59	6.82	0.12	3	Bone marrow stromal antigen 2 OS=Mus musculus GN=Bst2 PE=1 SV=1
338	1	Sprot	NAGPA_MOUSE	140	56008	3	0.11	5.34	0.05	2	N-acetylglucosamine-1-phosphodiester alpha-N-acetylglucosaminidase OS=Mus musculus GN=Nagpa PE=2 SV=2
346	1	Sprot	EIF3F_MOUSE	134	37960	3	0.27	5.33	0.12	3	Eukaryotic translation initiation factor 3 subunit F OS=Mus musculus GN=Eif3f PE=1 SV=2
349	1	Sprot	ABCF2_MOUSE	133	71736	3	0.13	6.58	0.09	3	ATP-binding cassette sub-family F member 2 OS=Mus musculus GN=Abcf2 PE=2 SV=1
351	1	Sprot	RER1_MOUSE	133	22973	3	0.47	9.54	0.2	3	Protein RER1 OS=Mus musculus GN=Rer1 PE=1 SV=1
367	1	Sprot	ACATN_MOUSE	125	61036	3	0.16	8.4	0.07	3	Acetyl-coenzyme A transporter 1 OS=Mus musculus GN=Slc33a1 PE=1 SV=1
368	1	Sprot	SATT_MOUSE	125	56026	3	0.17	5.61	0.1	3	Neutral amino acid transporter A OS=Mus musculus GN=Slc1a4 PE=1 SV=1
370	1	Sprot	DDRGK_MOUSE	125	35956	3	0.18	5.32	0.1	2	DDRGK domain-containing protein 1 OS=Mus musculus GN=Ddrgk1 PE=1 SV=2
388	1	Sprot	COMT_MOUSE	121	29467	3	0.35	5.52	0.14	3	Catechol O-methyltransferase OS=Mus musculus GN=Comt PE=1 SV=2
390	1	Sprot	RS27L_MOUSE	121	9471	3	1.46	9.57	0.25	2	40S ribosomal protein S27-like OS=Mus musculus GN=Rps27l PE=3 SV=3
401	1	Sprot	P5CR2_MOUSE	116	33638	3	0.3	7.67	0.11	3	Pyrroline-5-carboxylate reductase 2 OS=Mus musculus GN=Pycr2 PE=2 SV=1
403	1	Sprot	H2B1B_MOUSE	116	13944	3	0.86	10.31	0.27	2	Histone H2B type 1-B OS=Mus musculus GN=Hist1h2bb PE=1 SV=3
408	1	Sprot	P5CS_MOUSE	115	87212	3	0.11	7.18	0.04	3	Delta-1-pyrroline-5-carboxylate synthase OS=Mus musculus GN=Aldh18a1 PE=1 SV=2
416	1	Sprot	TMED1_MOUSE	113	25247	3	0.42	4.41	0.17	3	Transmembrane emp24 domain-containing protein 1 OS=Mus musculus GN=Tmed1 PE=2 SV=1
420	1	Sprot	RL11_CHILA	112	20240	3	0.55	9.64	0.17	3	60S ribosomal protein L11 OS=Chinchilla lanigera GN=RPL11 PE=2 SV=3
424	1	Sprot	PSMD3_MOUSE	110	60680	3	0.16	8.48	0.07	3	26S proteasome non-ATPase regulatory subunit 3 OS=Mus musculus GN=Psmd3 PE=1 SV=3
428	1	Sprot	CCD51_MOUSE	109	45104	3	0.22	8.23	0.1	3	Coiled-coil domain-containing protein 51 OS=Mus musculus GN=Ccdc51 PE=2 SV=1
432	1	Sprot	PSB4_MOUSE	108	29097	3	0.36	5.47	0.2	3	Proteasome subunit beta type-4 OS=Mus musculus GN=Psmb4 PE=1 SV=1
439	1	Sprot	TIM16_MOUSE	107	13776	3	0.88	9.64	0.43	3	Mitochondrial import inner membrane translocase subunit TIM16 OS=Mus musculus GN=Pam16 PE=2 SV=1
445	1	Sprot	RS13_CRIGR	106	17182	3	0.66	10.53	0.23	3	40S ribosomal protein S13 OS=Cricetulus griseus GN=RPS13 PE=3 SV=3
446	1	Sprot	STX16_MOUSE	106	37057	3	0.17	5.58	0.08	2	Syntaxin-16 OS=Mus musculus GN=Stx16 PE=1 SV=3
450	1	Sprot	S38A4_MOUSE	105	60424	3	0.16	6.01	0.1	3	Sodium-coupled neutral amino acid transporter 4 OS=Mus musculus GN=Slc38a4 PE=1 SV=1
453	1	Sprot	RRP12_MOUSE	103	143041	3	0.07	9.07	0.04	3	RRP12-like protein OS=Mus musculus GN=Rrp12 PE=1 SV=1
454	1	Sprot	RL31_MARMO	103	14454	3	0.49	10.54	0.18	2	60S ribosomal protein L31 OS=Marmota monax GN=RPL31 PE=2 SV=1
455	1	Sprot	RL7L_MOUSE	102	28526	3	0.37	10.64	0.2	3	60S ribosomal protein L7-like 1 OS=Mus musculus GN=Rpl7l1 PE=2 SV=1
459	1	Sprot	TMED5_MOUSE	101	26155	3	0.4	4.81	0.23	3	Transmembrane emp24 domain-containing protein 5 OS=Mus musculus GN=Tmed5 PE=2 SV=1
460	1	Sprot	SCAM2_MOUSE	100	36441	3	0.28	5.93	0.19	3	Secretory carrier-associated membrane protein 2 OS=Mus musculus GN=Scamp2 PE=2 SV=1
463	1	Sprot	B3GT6_MOUSE	100	36998	3	0.27	9.04	0.1	3	Beta-1,3-galactosyltransferase 6 OS=Mus musculus GN=B3galt6 PE=2 SV=1
464	1	Sprot	COPB_MOUSE	100	106998	3	0.09	5.69	0.04	3	Coatomer subunit beta OS=Mus musculus GN=Copb1 PE=1 SV=1
470	1	Sprot	MPU1_MOUSE	100	26480	3	0.4	8.97	0.14	3	Mannose-P-dolichol utilization defect 1 protein OS=Mus musculus GN=Mpdu1 PE=2 SV=1
474	1	Sprot	LNP_MOUSE	99	47470	3	0.21	5.24	0.16	3	Protein lunapark OS=Mus musculus GN=Lnp PE=1 SV=1
477	1	Sprot	GDPD1_MOUSE	98	35844	3	0.28	8.55	0.13	3	Glycerophosphodiester phosphodiesterase domain-containing protein 1 OS=Mus musculus GN=Gdpd1 PE=2 SV=1
478	1	Sprot	FKBP8_RAT	98	43528	3	0.23	5.13	0.25	3	Peptidyl-prolyl cis-trans isomerase FKBP8 OS=Rattus norvegicus GN=Fkbp8 PE=2 SV=1
479	1	Sprot	F134C_MOUSE	98	51605	3	0.19	4.84	0.08	3	Protein FAM134C OS=Mus musculus GN=Fam134c PE=1 SV=1
481	1	Sprot	S29A1_MOUSE	97	50159	3	0.13	8.68	0.05	2	Equilibrative nucleoside transporter 1 OS=Mus musculus GN=Slc29a1 PE=1 SV=3
485	1	Sprot	REEP5_MOUSE	97	21037	3	0.52	8.59	0.22	3	Receptor expression-enhancing protein 5 OS=Mus musculus GN=Reep5 PE=1 SV=1
489	1	Sprot	VPS45_MOUSE	96	65012	3	0.15	8.42	0.06	3	Vacuolar protein sorting-associated protein 45 OS=Mus musculus GN=Vps45 PE=1 SV=1
490	1	Sprot	TOM20_MOUSE	95	16274	3	0.43	8.8	0.19	2	Mitochondrial import receptor subunit TOM20 homolog OS=Mus musculus GN=Tomm20 PE=1 SV=1
491	1	Sprot	ATPK_MOUSE	95	10337	3	1.29	9.95	0.26	2	ATP synthase subunit f, mitochondrial OS=Mus musculus GN=Atp5j2 PE=1 SV=3
494	1	Sprot	TXTP_MOUSE	94	33910	3	0.3	9.91	0.14	3	Tricarboxylate transport protein, mitochondrial OS=Mus musculus GN=Slc25a1 PE=2 SV=1
495	1	Sprot	SYLC_MOUSE	94	134106	3	0.07	6.64	0.03	3	Leucine--tRNA ligase, cytoplasmic OS=Mus musculus GN=Lars PE=1 SV=2
507	1	Sprot	SEC63_MOUSE	91	87815	3	0.11	5.28	0.05	3	Translocation protein SEC63 homolog OS=Mus musculus GN=Sec63 PE=2 SV=4
514	1	Sprot	UGGG1_MOUSE	90	176323	3	0.05	5.4	0.03	3	UDP-glucose:glycoprotein glucosyltransferase 1 OS=Mus musculus GN=Uggt1 PE=1 SV=4
516	1	Sprot	TMED7_RAT	89	25463	3	0.42	6.43	0.19	3	Transmembrane emp24 domain-containing protein 7 OS=Rattus norvegicus GN=Tmed7 PE=1 SV=1
521	1	Sprot	HG2A_MOUSE	89	31537	3	0.33	8.61	0.09	3	H-2 class II histocompatibility antigen gamma chain OS=Mus musculus GN=Cd74 PE=1 SV=3
525	2	Sprot	RL36_MOUSE	46	12208	3	1.03	11.35	0.24	1	60S ribosomal protein L36 OS=Mus musculus GN=Rpl36 PE=3 SV=2
527	1	Sprot	MIC26_MOUSE	88	22590	3	0.48	9.28	0.18	3	MICOS complex subunit Mic26 OS=Mus musculus GN=Apoo PE=1 SV=2
528	1	Sprot	PRS8_MOUSE	87	45597	3	0.22	7.11	0.12	3	26S protease regulatory subunit 8 OS=Mus musculus GN=Psmc5 PE=1 SV=1
531	1	Sprot	SC61B_MOUSE	87	9952	3	1.35	11.57	0.38	3	Protein transport protein Sec61 subunit beta OS=Mus musculus GN=Sec61b PE=1 SV=3
534	1	Sprot	F134A_MOUSE	86	57506	3	0.17	4.39	0.05	3	Protein FAM134A OS=Mus musculus GN=Fam134a PE=1 SV=2
535	1	Sprot	TRABD_MOUSE	86	42162	3	0.24	8.65	0.09	3	TraB domain-containing protein OS=Mus musculus GN=Trabd PE=2 SV=1
541	1	Sprot	RL17_MOUSE	85	21409	3	0.51	10.2	0.15	3	60S ribosomal protein L17 OS=Mus musculus GN=Rpl17 PE=2 SV=3
544	1	Sprot	S4A7_MOUSE	85	116440	3	0.08	5.84	0.04	3	Sodium bicarbonate cotransporter 3 OS=Mus musculus GN=Slc4a7 PE=1 SV=2
549	1	Sprot	ATP5I_MOUSE	84	8230	3	1.78	9.34	0.44	3	ATP synthase subunit e, mitochondrial OS=Mus musculus GN=Atp5i PE=1 SV=2
552	1	Sprot	H2A1C_RAT	83	14097	3	0.85	11.05	0.27	3	Histone H2A type 1-C OS=Rattus norvegicus PE=1 SV=2
558	1	Sprot	RS27A_CAVPO	81	17953	3	0.63	9.68	0.2	3	Ubiquitin-40S ribosomal protein S27a OS=Cavia porcellus GN=RPS27A PE=1 SV=2
563	1	Sprot	ALG11_MOUSE	81	55234	3	0.18	8.58	0.11	3	GDP-Man:Man(3)GlcNAc(2)-PP-Dol alpha-1,2-mannosyltransferase OS=Mus musculus GN=Alg11 PE=2 SV=1
564	1	Sprot	FND3B_MOUSE	81	132679	3	0.05	5.89	0.02	2	Fibronectin type III domain-containing protein 3B OS=Mus musculus GN=Fndc3b PE=1 SV=1
566	1	Sprot	PGK1_CRIGR	80	44534	3	0.22	8.02	0.12	3	Phosphoglycerate kinase 1 OS=Cricetulus griseus GN=PGK1 PE=2 SV=2
570	1	Sprot	ZDH17_MOUSE	80	72573	3	0.13	7.08	0.06	3	Palmitoyltransferase ZDHHC17 OS=Mus musculus GN=Zdhhc17 PE=1 SV=2
575	1	Sprot	P4K2A_MOUSE	78	54224	3	0.18	8.25	0.11	3	Phosphatidylinositol 4-kinase type 2-alpha OS=Mus musculus GN=Pi4k2a PE=1 SV=1
576	1	Sprot	LAT1_MOUSE	78	55836	3	0.18	8.18	0.07	1	Large neutral amino acids transporter small subunit 1 OS=Mus musculus GN=Slc7a5 PE=1 SV=2
585	1	Sprot	C1TC_MOUSE	76	101136	3	0.09	6.7	0.08	3	C-1-tetrahydrofolate synthase, cytoplasmic OS=Mus musculus GN=Mthfd1 PE=1 SV=4
600	1	Sprot	OGFD3_MOUSE	73	35363	3	0.29	6.28	0.18	3	2-oxoglutarate and iron-dependent oxygenase domain-containing protein 3 OS=Mus musculus GN=Ogfod3 PE=2 SV=1
601	1	Sprot	MIC13_MOUSE	73	13365	3	0.54	8.68	0.45	2	MICOS complex subunit MIC13 OS=Mus musculus GN=Mic13 PE=3 SV=1
608	1	Sprot	CTL1_MOUSE	72	73018	3	0.13	9.04	0.06	3	Choline transporter-like protein 1 OS=Mus musculus GN=Slc44a1 PE=1 SV=3
610	1	Sprot	SYPL1_MOUSE	72	28881	3	0.36	9.01	0.13	2	Synaptophysin-like protein 1 OS=Mus musculus GN=Sypl1 PE=1 SV=2
612	1	Sprot	RAC1_CAVPO	71	8805	3	1.62	8.63	0.49	2	Ras-related C3 botulinum toxin substrate 1 (Fragment) OS=Cavia porcellus GN=RAC1 PE=1 SV=2
614	1	Sprot	LYRIC_MOUSE	71	63808	3	0.15	9.34	0.11	3	Protein LYRIC OS=Mus musculus GN=Mtdh PE=1 SV=1
622	1	Sprot	TAPT1_MOUSE	70	63853	3	0.15	8.47	0.06	2	Transmembrane anterior posterior transformation protein 1 OS=Mus musculus GN=Tapt1 PE=2 SV=2
625	1	Sprot	AGK_MOUSE	70	46946	3	0.21	8.65	0.18	3	Acylglycerol kinase, mitochondrial OS=Mus musculus GN=Agk PE=1 SV=1
626	1	Sprot	DDX54_MOUSE	70	97687	3	0.1	10.01	0.05	3	ATP-dependent RNA helicase DDX54 OS=Mus musculus GN=Ddx54 PE=1 SV=1
628	1	Sprot	GALT2_MOUSE	69	64473	3	0.15	8.8	0.07	3	Polypeptide N-acetylgalactosaminyltransferase 2 OS=Mus musculus GN=Galnt2 PE=2 SV=1
639	1	Sprot	OSTC_MOUSE	68	16804	3	0.42	9.23	0.14	2	Oligosaccharyltransferase complex subunit OSTC OS=Mus musculus GN=Ostc PE=2 SV=1
644	1	Sprot	TIF1B_MOUSE	68	88791	3	0.11	5.52	0.06	3	Transcription intermediary factor 1-beta OS=Mus musculus GN=Trim28 PE=1 SV=3
646	1	Sprot	GALT1_MOUSE	67	64213	3	0.15	7.83	0.06	3	Polypeptide N-acetylgalactosaminyltransferase 1 OS=Mus musculus GN=Galnt1 PE=1 SV=1
658	1	Sprot	VTI1B_MOUSE	66	26697	3	0.25	8.73	0.1	2	Vesicle transport through interaction with t-SNAREs homolog 1B OS=Mus musculus GN=Vti1b PE=1 SV=1
674	1	Sprot	IMA1_MOUSE	64	57892	3	0.17	5.49	0.1	3	Importin subunit alpha-1 OS=Mus musculus GN=Kpna2 PE=1 SV=2
676	1	Sprot	NU1M_MOUSE	64	36035	3	0.28	6.42	0.09	3	NADH-ubiquinone oxidoreductase chain 1 OS=Mus musculus GN=Mtnd1 PE=1 SV=3
678	1	Sprot	PEX5_CAVPO	63	70876	3	0.14	4.43	0.07	3	Peroxisomal targeting signal 1 receptor OS=Cavia porcellus GN=PEX5 PE=2 SV=1
679	1	Sprot	TM206_MOUSE	63	40152	3	0.25	7.63	0.14	3	Transmembrane protein 206 OS=Mus musculus GN=Tmem206 PE=1 SV=1
684	1	Sprot	ICAM1_MOUSE	62	58807	3	0.17	5.79	0.06	3	Intercellular adhesion molecule 1 OS=Mus musculus GN=Icam1 PE=1 SV=1
685	1	Sprot	RAB21_MOUSE	62	24091	3	0.45	8.11	0.1	3	Ras-related protein Rab-21 OS=Mus musculus GN=Rab21 PE=1 SV=4
698	1	Sprot	AIMP2_MOUSE	61	35355	3	0.29	7.7	0.12	3	Aminoacyl tRNA synthase complex-interacting multifunctional protein 2 OS=Mus musculus GN=Aimp2 PE=1 SV=2
699	1	Sprot	ALG3_MOUSE	61	50153	3	0.2	9.37	0.06	3	Dol-P-Man:Man(5)GlcNAc(2)-PP-Dol alpha-1,3-mannosyltransferase OS=Mus musculus GN=Alg3 PE=2 SV=2
701	1	Sprot	SEC20_MOUSE	60	26159	3	0.4	8.9	0.2	3	Vesicle transport protein SEC20 OS=Mus musculus GN=Bnip1 PE=2 SV=1
703	1	Sprot	S2551_MOUSE	60	33668	3	0.3	9.69	0.13	3	Solute carrier family 25 member 51 OS=Mus musculus GN=Slc25a51 PE=2 SV=1
718	1	Sprot	ATF6B_MOUSE	58	75960	3	0.08	6.22	0.07	2	Cyclic AMP-dependent transcription factor ATF-6 beta OS=Mus musculus GN=Atf6b PE=2 SV=1
720	1	Sprot	HM13_MOUSE	58	41721	3	0.15	5.7	0.12	2	Minor histocompatibility antigen H13 OS=Mus musculus GN=Hm13 PE=1 SV=1
726	1	Sprot	SGMR1_MOUSE	57	25234	3	0.42	5.56	0.26	3	Sigma non-opioid intracellular receptor 1 OS=Mus musculus GN=Sigmar1 PE=1 SV=1
735	1	Sprot	RALA_MOUSE	56	23538	3	0.46	6.66	0.18	3	Ras-related protein Ral-A OS=Mus musculus GN=Rala PE=1 SV=1
756	1	Sprot	DGLB_MOUSE	54	73857	3	0.13	6.26	0.06	3	Sn1-specific diacylglycerol lipase beta OS=Mus musculus GN=Daglb PE=1 SV=2
772	1	Sprot	MPC1_MOUSE	51	12446	3	1	9.67	0.3	1	Mitochondrial pyruvate carrier 1 OS=Mus musculus GN=Mpc1 PE=1 SV=1
775	1	Sprot	ATP5L_MOUSE	51	11417	3	1.12	9.74	0.33	2	ATP synthase subunit g, mitochondrial OS=Mus musculus GN=Atp5l PE=1 SV=1
791	1	Sprot	STOM_MOUSE	49	31355	3	0.33	6.45	0.15	3	Erythrocyte band 7 integral membrane protein OS=Mus musculus GN=Stom PE=1 SV=3
803	1	Sprot	BIRC6_MOUSE	48	531833	3	0.02	5.7	0.01	3	Baculoviral IAP repeat-containing protein 6 OS=Mus musculus GN=Birc6 PE=1 SV=2
815	1	Sprot	SWET1_MOUSE	47	24633	3	0.43	8.9	0.12	3	Sugar transporter SWEET1 OS=Mus musculus GN=Slc50a1 PE=2 SV=1
830	1	Sprot	GPHR_CRIGR	45	52703	3	0.12	9.35	0.09	2	Golgi pH regulator OS=Cricetulus griseus GN=GPR89 PE=2 SV=1
843	1	Sprot	CYB5_MOUSE	43	15232	3	0.77	4.96	0.31	3	Cytochrome b5 OS=Mus musculus GN=Cyb5a PE=1 SV=2
849	1	Sprot	S35B1_MOUSE	43	35859	3	0.18	9.44	0.08	2	Solute carrier family 35 member B1 OS=Mus musculus GN=Slc35b1 PE=2 SV=1
857	1	Sprot	TYW1_MOUSE	42	81547	3	0.12	8.06	0.04	3	S-adenosyl-L-methionine-dependent tRNA 4-demethylwyosine synthase OS=Mus musculus GN=Tyw1 PE=1 SV=1
870	1	Sprot	NDUB6_MOUSE	41	15505	3	0.75	9.79	0.27	3	NADH dehydrogenase [ubiquinone] 1 beta subcomplex subunit 6 OS=Mus musculus GN=Ndufb6 PE=1 SV=3
875	1	Sprot	HACD2_MOUSE	40	28384	3	0.37	9.59	0.14	3	Very-long-chain (3R)-3-hydroxyacyl-CoA dehydratase 2 OS=Mus musculus GN=Hacd2 PE=2 SV=1
906	1	Sprot	STX4_MOUSE	38	34144	3	0.3	5.84	0.15	3	Syntaxin-4 OS=Mus musculus GN=Stx4 PE=1 SV=1
909	1	Sprot	AG10B_MOUSE	37	55428	3	0.11	9.6	0.06	2	Putative Dol-P-Glc:Glc(2)Man(9)GlcNAc(2)-PP-Dol alpha-1,2-glucosyltransferase OS=Mus musculus GN=Alg10b PE=2 SV=1
920	1	Sprot	CAMLG_MOUSE	36	32522	3	0.32	7.62	0.15	3	Calcium signal-modulating cyclophilin ligand OS=Mus musculus GN=Camlg PE=1 SV=2
948	1	Sprot	RNFT1_MOUSE	34	45247	3	0.22	8.5	0.08	3	RING finger and transmembrane domain-containing protein 1 OS=Mus musculus GN=Rnft1 PE=2 SV=1
968	1	Sprot	EI2BD_MOUSE	33	57588	3	0.11	9.36	0.06	2	Translation initiation factor eIF-2B subunit delta OS=Mus musculus GN=Eif2b4 PE=2 SV=2
1078	1	Sprot	ZDH13_MOUSE	25	70843	3	0.14	8.51	0.07	3	Palmitoyltransferase ZDHHC13 OS=Mus musculus GN=Zdhhc13 PE=1 SV=2
68	2	Sprot	TRRAP_MOUSE	42	291370	2	0.02	8.76	0.01	1	Transformation/transcription domain-associated protein OS=Mus musculus GN=Trrap PE=1 SV=2
72	2	Sprot	ITPR2_MOUSE	70	307278	2	0.02	6.02	0.01	2	Inositol 1,4,5-trisphosphate receptor type 2 OS=Mus musculus GN=Itpr2 PE=1 SV=4
79	2	Sprot	G3PT_MOUSE	80	47626	2	0.13	8.14	0.04	1	Glyceraldehyde-3-phosphate dehydrogenase, testis-specific OS=Mus musculus GN=Gapdhs PE=2 SV=1
122	2	Sprot	PGRC1_MOUSE	56	21681	2	0.31	4.57	0.12	1	Membrane-associated progesterone receptor component 1 OS=Mus musculus GN=Pgrmc1 PE=1 SV=4
201	2	Sprot	HXK1_MOUSE	103	108234	2	0.06	6.37	0.03	1	Hexokinase-1 OS=Mus musculus GN=Hk1 PE=1 SV=3
263	2	Sprot	K2C6A_RAT	117	59213	2	0.11	8.06	0.04	2	Keratin, type II cytoskeletal 6A OS=Rattus norvegicus GN=Krt6a PE=1 SV=1
263	4	Sprot	K2C79_MOUSE	82	57517	2	0.11	7.55	0.04	2	Keratin, type II cytoskeletal 79 OS=Mus musculus GN=Krt79 PE=2 SV=2
330	2	Sprot	CP4F5_RAT	92	60642	2	0.1	6.72	0.06	2	Cytochrome P450 4F5 OS=Rattus norvegicus GN=Cyp4f5 PE=2 SV=1
341	1	Sprot	LDLR_MOUSE	138	94885	2	0.07	4.82	0.03	2	Low-density lipoprotein receptor OS=Mus musculus GN=Ldlr PE=1 SV=2
359	1	Sprot	IR3IP_MOUSE	130	9011	2	0.87	7.96	0.34	2	Immediate early response 3-interacting protein 1 OS=Mus musculus GN=Ier3ip1 PE=3 SV=1
377	1	Sprot	PIGT_MOUSE	124	65663	2	0.05	8.68	0.03	1	GPI transamidase component PIG-T OS=Mus musculus GN=Pigt PE=1 SV=2
398	1	Sprot	CDS2_MOUSE	117	51280	2	0.12	6.6	0.1	2	Phosphatidate cytidylyltransferase 2 OS=Mus musculus GN=Cds2 PE=1 SV=1
407	1	Sprot	CISD2_MOUSE	115	15232	2	0.47	9.57	0.2	2	CDGSH iron-sulfur domain-containing protein 2 OS=Mus musculus GN=Cisd2 PE=1 SV=1
409	1	Sprot	RL37A_MOUSE	115	10268	2	0.74	10.44	0.38	2	60S ribosomal protein L37a OS=Mus musculus GN=Rpl37a PE=3 SV=2
411	1	Sprot	TSN13_MOUSE	115	22205	2	0.3	8.76	0.15	2	Tetraspanin-13 OS=Mus musculus GN=Tspan13 PE=2 SV=1
412	1	Sprot	PIGN_MOUSE	114	104977	2	0.06	7.33	0.03	2	GPI ethanolamine phosphate transferase 1 OS=Mus musculus GN=Pign PE=2 SV=2
425	1	Sprot	CD109_MOUSE	110	161557	2	0.04	5.37	0.02	2	CD109 antigen OS=Mus musculus GN=Cd109 PE=2 SV=1
427	1	Sprot	PRP6_MOUSE	109	106655	2	0.06	8.31	0.03	2	Pre-mRNA-processing factor 6 OS=Mus musculus GN=Prpf6 PE=2 SV=1
430	1	Sprot	ROMO1_MOUSE	109	8177	2	0.98	9.58	0.52	2	Reactive oxygen species modulator 1 OS=Mus musculus GN=Romo1 PE=2 SV=1
433	1	Sprot	KDSR_MOUSE	107	35933	2	0.18	8.06	0.09	2	3-ketodihydrosphingosine reductase OS=Mus musculus GN=Kdsr PE=2 SV=1
435	1	Sprot	EMC10_MOUSE	107	27036	2	0.24	5.65	0.17	2	ER membrane protein complex subunit 10 OS=Mus musculus GN=Emc10 PE=2 SV=2
448	2	Sprot	PCBP2_MOUSE	68	38197	2	0.17	6.33	0.07	1	Poly(rC)-binding protein 2 OS=Mus musculus GN=Pcbp2 PE=1 SV=1
449	1	Sprot	TAP1_MOUSE	105	78814	2	0.08	8.97	0.06	2	Antigen peptide transporter 1 OS=Mus musculus GN=Tap1 PE=2 SV=3
452	1	Sprot	YIPF5_MOUSE	103	27855	2	0.24	4.18	0.08	2	Protein YIPF5 OS=Mus musculus GN=Yipf5 PE=2 SV=1
457	1	Sprot	NICA_MOUSE	102	78443	2	0.08	5.75	0.03	2	Nicastrin OS=Mus musculus GN=Ncstn PE=1 SV=3
465	1	Sprot	REEP6_MOUSE	100	22190	2	0.3	6.82	0.14	2	Receptor expression-enhancing protein 6 OS=Mus musculus GN=Reep6 PE=1 SV=1
466	1	Sprot	USMG5_MOUSE	100	6377	2	1.37	9.84	0.43	2	Up-regulated during skeletal muscle growth protein 5 OS=Mus musculus GN=Usmg5 PE=1 SV=1
468	1	Sprot	PSB5_MOUSE	100	28514	2	0.23	6.52	0.19	2	Proteasome subunit beta type-5 OS=Mus musculus GN=Psmb5 PE=1 SV=3
475	1	Sprot	LACTB_MOUSE	98	60667	2	0.1	8.97	0.05	2	Serine beta-lactamase-like protein LACTB, mitochondrial OS=Mus musculus GN=Lactb PE=1 SV=1
480	1	Sprot	TM165_MOUSE	98	34768	2	0.19	6.97	0.11	2	Transmembrane protein 165 OS=Mus musculus GN=Tmem165 PE=2 SV=2
483	1	Sprot	ELOV1_MOUSE	97	32656	2	0.2	9.63	0.08	2	Elongation of very long chain fatty acids protein 1 OS=Mus musculus GN=Elovl1 PE=2 SV=1
487	1	Sprot	VMA21_MOUSE	96	11358	2	0.66	6.56	0.25	2	Vacuolar ATPase assembly integral membrane protein Vma21 OS=Mus musculus GN=Vma21 PE=1 SV=1
498	1	Sprot	TRAM1_MOUSE	93	43012	2	0.15	9.7	0.06	2	Translocating chain-associated membrane protein 1 OS=Mus musculus GN=Tram1 PE=1 SV=3
505	1	Sprot	DRG1_MOUSE	92	40487	2	0.16	9	0.12	2	Developmentally-regulated GTP-binding protein 1 OS=Mus musculus GN=Drg1 PE=1 SV=1
506	1	Sprot	MYADM_MOUSE	92	35261	2	0.18	8.69	0.08	2	Myeloid-associated differentiation marker OS=Mus musculus GN=Myadm PE=2 SV=2
509	1	Sprot	RBM39_MOUSE	91	59370	2	0.11	10.1	0.05	2	RNA-binding protein 39 OS=Mus musculus GN=Rbm39 PE=1 SV=2
510	1	Sprot	SENP3_MOUSE	91	64362	2	0.05	8.98	0.02	1	Sentrin-specific protease 3 OS=Mus musculus GN=Senp3 PE=1 SV=1
511	1	Sprot	NDUC2_MOUSE	90	14154	2	0.5	9.24	0.27	2	NADH dehydrogenase [ubiquinone] 1 subunit C2 OS=Mus musculus GN=Ndufc2 PE=1 SV=1
513	1	Sprot	NDUA9_MOUSE	90	42498	2	0.15	9.75	0.07	2	NADH dehydrogenase [ubiquinone] 1 alpha subcomplex subunit 9, mitochondrial OS=Mus musculus GN=Ndufa9 PE=1 SV=2
518	1	Sprot	NU4M_MOUSE	89	51847	2	0.12	9.42	0.08	2	NADH-ubiquinone oxidoreductase chain 4 OS=Mus musculus GN=Mtnd4 PE=1 SV=1
526	1	Sprot	PSA6_MOUSE	88	27355	2	0.24	6.34	0.1	2	Proteasome subunit alpha type-6 OS=Mus musculus GN=Psma6 PE=1 SV=1
532	1	Sprot	EMC4_MOUSE	87	20103	2	0.34	8.84	0.16	2	ER membrane protein complex subunit 4 OS=Mus musculus GN=Emc4 PE=2 SV=1
537	1	Sprot	TM168_MOUSE	86	79621	2	0.08	8.25	0.04	2	Transmembrane protein 168 OS=Mus musculus GN=Tmem168 PE=2 SV=1
538	1	Sprot	DHSD_MOUSE	86	17003	2	0.41	9.3	0.11	2	Succinate dehydrogenase [ubiquinone] cytochrome b small subunit, mitochondrial OS=Mus musculus GN=Sdhd PE=2 SV=2
539	1	Sprot	MFTC_MOUSE	85	35026	2	0.19	9.5	0.12	2	Mitochondrial folate transporter/carrier OS=Mus musculus GN=Slc25a32 PE=2 SV=1
540	1	Sprot	PLP2_MOUSE	85	16597	2	0.42	6.69	0.18	2	Proteolipid protein 2 OS=Mus musculus GN=Plp2 PE=2 SV=1
545	1	Sprot	RENR_MOUSE	85	39067	2	0.17	5.36	0.11	2	Renin receptor OS=Mus musculus GN=Atp6ap2 PE=2 SV=2
546	1	Sprot	KTAP2_MOUSE	85	14665	2	0.22	9.67	0.13	1	Keratinocyte-associated protein 2 OS=Mus musculus GN=Krtcap2 PE=2 SV=2
547	1	Sprot	TPST1_MOUSE	85	42105	2	0.15	9.2	0.14	2	Protein-tyrosine sulfotransferase 1 OS=Mus musculus GN=Tpst1 PE=2 SV=1
557	1	Sprot	CENPV_MOUSE	82	27524	2	0.24	9.85	0.13	2	Centromere protein V OS=Mus musculus GN=Cenpv PE=2 SV=2
559	1	Sprot	ANKL2_MOUSE	81	106132	2	0.06	7.07	0.04	2	Ankyrin repeat and LEM domain-containing protein 2 OS=Mus musculus GN=Ankle2 PE=2 SV=2
562	1	Sprot	XPO1_MOUSE	81	123013	2	0.02	5.72	0.02	1	Exportin-1 OS=Mus musculus GN=Xpo1 PE=1 SV=1
567	1	Sprot	RN149_MOUSE	80	42526	2	0.07	6.56	0.05	1	E3 ubiquitin-protein ligase RNF149 OS=Mus musculus GN=Rnf149 PE=1 SV=3
569	1	Sprot	ADA17_MOUSE	80	92996	2	0.07	5.63	0.03	2	Disintegrin and metalloproteinase domain-containing protein 17 OS=Mus musculus GN=Adam17 PE=1 SV=3
572	1	Sprot	PDIA6_MOUSE	79	48070	2	0.13	5	0.07	2	Protein disulfide-isomerase A6 OS=Mus musculus GN=Pdia6 PE=1 SV=3
573	1	Sprot	UB2G2_MOUSE	78	18554	2	0.37	4.62	0.28	2	Ubiquitin-conjugating enzyme E2 G2 OS=Mus musculus GN=Ube2g2 PE=1 SV=1
574	1	Sprot	ORML2_MOUSE	78	17378	2	0.4	9.65	0.32	1	ORM1-like protein 2 OS=Mus musculus GN=Ormdl2 PE=2 SV=1
574	2	Sprot	ORML3_MOUSE	52	17465	2	0.4	9.65	0.2	1	ORM1-like protein 3 OS=Mus musculus GN=Ormdl3 PE=2 SV=1
576	3	Sprot	YLAT2_MOUSE	25	56734	2	0.11	7.01	0.06	1	Y+L amino acid transporter 2 OS=Mus musculus GN=Slc7a6 PE=1 SV=1
580	1	Sprot	ERG7_MOUSE	76	83088	2	0.08	5.96	0.04	2	Lanosterol synthase OS=Mus musculus GN=Lss PE=2 SV=2
584	1	Sprot	ADRM1_MOUSE	76	42034	2	0.15	4.96	0.06	2	Proteasomal ubiquitin receptor ADRM1 OS=Mus musculus GN=Adrm1 PE=1 SV=2
586	1	Sprot	GLCE_MOUSE	76	70045	2	0.09	8.95	0.06	2	D-glucuronyl C5-epimerase OS=Mus musculus GN=Glce PE=1 SV=2
587	1	Sprot	AL3B1_MOUSE	75	52259	2	0.12	7.5	0.06	2	Aldehyde dehydrogenase family 3 member B1 OS=Mus musculus GN=Aldh3b1 PE=2 SV=1
589	1	Sprot	TRPV2_MOUSE	75	85910	2	0.07	6.55	0.03	2	Transient receptor potential cation channel subfamily V member 2 OS=Mus musculus GN=Trpv2 PE=1 SV=2
592	1	Sprot	T126A_MOUSE	75	21526	2	0.31	9.45	0.14	2	Transmembrane protein 126A OS=Mus musculus GN=Tmem126a PE=2 SV=1
594	1	Sprot	YBOX1_MOUSE	75	35709	2	0.18	9.87	0.11	2	Nuclease-sensitive element-binding protein 1 OS=Mus musculus GN=Ybx1 PE=1 SV=3
602	1	Sprot	ARL1_MOUSE	73	20398	2	0.33	5.63	0.11	2	ADP-ribosylation factor-like protein 1 OS=Mus musculus GN=Arl1 PE=2 SV=1
603	1	Sprot	SIAT1_MOUSE	73	46556	2	0.14	9.01	0.08	2	Beta-galactoside alpha-2,6-sialyltransferase 1 OS=Mus musculus GN=St6gal1 PE=1 SV=2
604	1	Sprot	VRK2_MOUSE	72	58082	2	0.11	9.12	0.06	2	Serine/threonine-protein kinase VRK2 OS=Mus musculus GN=Vrk2 PE=1 SV=2
609	1	Sprot	AOFA_MOUSE	72	59564	2	0.11	7.9	0.04	2	Amine oxidase [flavin-containing] A OS=Mus musculus GN=Maoa PE=1 SV=3
611	1	Sprot	U5S1_MOUSE	71	109291	2	0.06	4.86	0.03	2	116 kDa U5 small nuclear ribonucleoprotein component OS=Mus musculus GN=Eftud2 PE=2 SV=1
612	2	Sprot	RAC2_CAVPO	70	21394	2	0.32	7.55	0.13	1	Ras-related C3 botulinum toxin substrate 2 OS=Cavia porcellus GN=RAC2 PE=2 SV=2
613	1	Sprot	PGAP1_MOUSE	71	104511	2	0.06	9.05	0.03	2	GPI inositol-deacylase OS=Mus musculus GN=Pgap1 PE=1 SV=3
615	1	Sprot	ILF2_MOUSE	71	43035	2	0.15	5.19	0.06	2	Interleukin enhancer-binding factor 2 OS=Mus musculus GN=Ilf2 PE=1 SV=1
616	1	Sprot	VAMP4_MOUSE	71	16342	2	0.43	6.75	0.22	2	Vesicle-associated membrane protein 4 OS=Mus musculus GN=Vamp4 PE=1 SV=1
620	1	Sprot	DERL2_MOUSE	70	27621	2	0.24	6.73	0.17	2	Derlin-2 OS=Mus musculus GN=Derl2 PE=1 SV=2
630	1	Sprot	MGAT2_MOUSE	69	50997	2	0.13	8.85	0.07	2	Alpha-1,6-mannosyl-glycoprotein 2-beta-N-acetylglucosaminyltransferase OS=Mus musculus GN=Mgat2 PE=2 SV=1
631	1	Sprot	GDE1_MOUSE	69	37605	2	0.17	6.41	0.12	2	Glycerophosphodiester phosphodiesterase 1 OS=Mus musculus GN=Gde1 PE=2 SV=1
632	1	Sprot	FA73A_MOUSE	69	67492	2	0.09	5.3	0.07	2	Protein FAM73A OS=Mus musculus GN=Fam73a PE=2 SV=1
635	1	Sprot	ALG8_MOUSE	69	59496	2	0.11	9.21	0.05	2	Probable dolichyl pyrophosphate Glc1Man9GlcNAc2 alpha-1,3-glucosyltransferase OS=Mus musculus GN=Alg8 PE=2 SV=2
640	2	Sprot	B4GT5_MOUSE	39	44786	2	0.14	7.74	0.04	2	Beta-1,4-galactosyltransferase 5 OS=Mus musculus GN=B4galt5 PE=2 SV=2
645	1	Sprot	NDUBA_MOUSE	67	21010	2	0.32	8.19	0.19	2	NADH dehydrogenase [ubiquinone] 1 beta subcomplex subunit 10 OS=Mus musculus GN=Ndufb10 PE=1 SV=3
648	1	Sprot	H32_MOUSE	67	15379	2	0.46	11.27	0.35	2	Histone H3.2 OS=Mus musculus GN=Hist1h3b PE=1 SV=2
649	1	Sprot	COX7R_MOUSE	67	12391	2	0.59	9.61	0.41	2	Cytochrome c oxidase subunit 7A-related protein, mitochondrial OS=Mus musculus GN=Cox7a2l PE=1 SV=1
650	1	Sprot	DOPP1_MOUSE	67	27081	2	0.24	9.61	0.13	2	Dolichyldiphosphatase 1 OS=Mus musculus GN=Dolpp1 PE=2 SV=1
651	1	Sprot	DEGS1_MOUSE	67	38216	2	0.17	7.33	0.1	2	Sphingolipid delta(4)-desaturase DES1 OS=Mus musculus GN=Degs1 PE=2 SV=1
654	1	Sprot	RS25_MOUSE	66	13734	2	0.52	10.12	0.13	2	40S ribosomal protein S25 OS=Mus musculus GN=Rps25 PE=1 SV=1
656	1	Sprot	DDX47_MOUSE	66	50607	2	0.13	9.19	0.05	2	Probable ATP-dependent RNA helicase DDX47 OS=Mus musculus GN=Ddx47 PE=2 SV=2
657	1	Sprot	GRP75_CRIGR	66	73685	2	0.09	5.87	0.04	2	Stress-70 protein, mitochondrial OS=Cricetulus griseus GN=HSPA9 PE=2 SV=1
661	1	Sprot	YIF1A_MOUSE	66	32114	2	0.2	9.11	0.09	2	Protein YIF1A OS=Mus musculus GN=Yif1a PE=2 SV=1
664	1	Sprot	C1GLT_MOUSE	65	42277	2	0.15	6.73	0.08	2	Glycoprotein-N-acetylgalactosamine 3-beta-galactosyltransferase 1 OS=Mus musculus GN=C1galt1 PE=1 SV=1
666	1	Sprot	MFF_MOUSE	64	32911	2	0.2	6.38	0.14	2	Mitochondrial fission factor OS=Mus musculus GN=Mff PE=1 SV=1
668	1	Sprot	TMUB2_MOUSE	65	33787	2	0.19	4.81	0.16	2	Transmembrane and ubiquitin-like domain-containing protein 2 OS=Mus musculus GN=Tmub2 PE=1 SV=1
669	1	Sprot	RL22_MOUSE	65	14750	2	0.48	9.21	0.3	2	60S ribosomal protein L22 OS=Mus musculus GN=Rpl22 PE=1 SV=2
672	1	Sprot	SNP23_MOUSE	64	23246	2	0.29	4.88	0.19	2	Synaptosomal-associated protein 23 OS=Mus musculus GN=Snap23 PE=1 SV=1
673	1	Sprot	UBP2L_MOUSE	64	116728	2	0.05	6.61	0.03	2	Ubiquitin-associated protein 2-like OS=Mus musculus GN=Ubap2l PE=1 SV=1
682	1	Sprot	CHMP6_MOUSE	63	23401	2	0.29	5.4	0.13	2	Charged multivesicular body protein 6 OS=Mus musculus GN=Chmp6 PE=2 SV=2
683	1	Sprot	NOX1_MOUSE	63	68149	2	0.09	9.06	0.03	2	NADPH oxidase 1 OS=Mus musculus GN=Nox1 PE=1 SV=2
687	1	Sprot	CD44_MOUSE	62	85565	2	0.07	4.82	0.05	2	CD44 antigen OS=Mus musculus GN=Cd44 PE=1 SV=3
689	1	Sprot	CYFP1_MOUSE	62	145148	2	0.04	6.46	0.02	2	Cytoplasmic FMR1-interacting protein 1 OS=Mus musculus GN=Cyfip1 PE=1 SV=1
690	1	Sprot	DOCK2_MOUSE	62	211568	2	0.03	6.54	0.01	2	Dedicator of cytokinesis protein 2 OS=Mus musculus GN=Dock2 PE=1 SV=3
692	1	Sprot	STIM1_MOUSE	62	77518	2	0.08	6.07	0.04	2	Stromal interaction molecule 1 OS=Mus musculus GN=Stim1 PE=1 SV=2
693	1	Sprot	ABEC3_RAT	62	51051	2	0.12	9.18	0.1	2	DNA dC->dU-editing enzyme APOBEC3 OS=Rattus norvegicus GN=Apobec3 PE=3 SV=1
695	1	Sprot	RT34_MOUSE	61	25811	2	0.26	10.44	0.07	2	28S ribosomal protein S34, mitochondrial OS=Mus musculus GN=Mrps34 PE=2 SV=1
700	1	Sprot	BI1_MOUSE	60	26460	2	0.25	8.95	0.04	2	Bax inhibitor 1 OS=Mus musculus GN=Tmbim6 PE=2 SV=1
704	1	Sprot	CAP1_MOUSE	60	51532	2	0.12	7.16	0.09	2	Adenylyl cyclase-associated protein 1 OS=Mus musculus GN=Cap1 PE=1 SV=4
705	1	Sprot	DHC24_MOUSE	60	60073	2	0.11	8.42	0.05	2	Delta(24)-sterol reductase OS=Mus musculus GN=Dhcr24 PE=2 SV=1
707	1	Sprot	SC24A_MOUSE	59	118707	2	0.05	7.88	0.03	2	Protein transport protein Sec24A OS=Mus musculus GN=Sec24a PE=1 SV=1
708	1	Sprot	CC127_MOUSE	59	30490	2	0.22	9.19	0.12	2	Coiled-coil domain-containing protein 127 OS=Mus musculus GN=Ccdc127 PE=2 SV=2
709	1	Sprot	RSMB_MOUSE	59	23640	2	0.28	10.91	0.04	2	Small nuclear ribonucleoprotein-associated protein B OS=Mus musculus GN=Snrpb PE=1 SV=1
712	1	Sprot	CNST_MOUSE	58	76818	2	0.08	4.47	0.06	2	Consortin OS=Mus musculus GN=Cnst PE=1 SV=1
713	1	Sprot	LAP2B_MOUSE	58	50342	2	0.13	9.45	0.1	2	Lamina-associated polypeptide 2, isoforms beta/delta/epsilon/gamma OS=Mus musculus GN=Tmpo PE=1 SV=4
721	1	Sprot	C560_MOUSE	57	18370	2	0.38	9.97	0.12	2	Succinate dehydrogenase cytochrome b560 subunit, mitochondrial OS=Mus musculus GN=Sdhc PE=2 SV=1
723	1	Sprot	ARPC4_MOUSE	57	19654	2	0.35	8.53	0.11	2	Actin-related protein 2/3 complex subunit 4 OS=Mus musculus GN=Arpc4 PE=1 SV=3
725	1	Sprot	CLP1L_MOUSE	57	62143	2	0.1	8.95	0.05	2	Cleft lip and palate transmembrane protein 1-like protein OS=Mus musculus GN=Clptm1l PE=2 SV=1
728	1	Sprot	COA3_MOUSE	57	11979	2	0.61	9.86	0.18	2	Cytochrome c oxidase assembly factor 3 homolog, mitochondrial OS=Mus musculus GN=Coa3 PE=3 SV=1
730	1	Sprot	PSA1_MOUSE	56	29528	2	0.22	6	0.09	2	Proteasome subunit alpha type-1 OS=Mus musculus GN=Psma1 PE=1 SV=1
731	1	Sprot	PSA5_MOUSE	56	26394	2	0.25	4.74	0.12	2	Proteasome subunit alpha type-5 OS=Mus musculus GN=Psma5 PE=1 SV=1
732	1	Sprot	IPO4_MOUSE	56	119198	2	0.05	4.92	0.03	2	Importin-4 OS=Mus musculus GN=Ipo4 PE=1 SV=1
734	1	Sprot	TPP2_MOUSE	56	139790	2	0.04	6.13	0.03	2	Tripeptidyl-peptidase 2 OS=Mus musculus GN=Tpp2 PE=1 SV=3
740	1	Sprot	UTP18_MOUSE	56	61180	2	0.1	8.95	0.05	2	U3 small nucleolar RNA-associated protein 18 homolog OS=Mus musculus GN=Utp18 PE=1 SV=1
741	1	Sprot	UBQL2_MOUSE	55	67308	2	0.09	5.16	0.05	2	Ubiquilin-2 OS=Mus musculus GN=Ubqln2 PE=1 SV=2
742	1	Sprot	QCR9_MOUSE	55	7441	2	1.11	9.16	0.38	2	Cytochrome b-c1 complex subunit 9 OS=Mus musculus GN=Uqcr10 PE=1 SV=1
744	1	Sprot	GXLT1_MOUSE	55	46461	2	0.14	9.14	0.05	2	Glucoside xylosyltransferase 1 OS=Mus musculus GN=Gxylt1 PE=2 SV=2
745	1	Sprot	ATP8_MOUSE	55	7761	2	1.05	9.88	0.34	2	ATP synthase protein 8 OS=Mus musculus GN=Mtatp8 PE=1 SV=1
746	1	Sprot	LMTK2_MOUSE	55	160409	2	0.04	4.37	0.02	2	Serine/threonine-protein kinase LMTK2 OS=Mus musculus GN=Lmtk2 PE=1 SV=3
748	1	Sprot	PSB6_MOUSE	55	25362	2	0.26	4.97	0.09	2	Proteasome subunit beta type-6 OS=Mus musculus GN=Psmb6 PE=1 SV=3
751	1	Sprot	SMD3_MOUSE	54	13907	2	0.52	10.33	0.15	2	Small nuclear ribonucleoprotein Sm D3 OS=Mus musculus GN=Snrpd3 PE=1 SV=1
752	1	Sprot	CYAC3_MOUSE	54	27068	2	0.24	9.48	0.06	2	Cytochrome b ascorbate-dependent protein 3 OS=Mus musculus GN=Cyb561a3 PE=1 SV=1
753	1	Sprot	VKORL_MOUSE	54	19766	2	0.35	9.14	0.12	2	Vitamin K epoxide reductase complex subunit 1-like protein 1 OS=Mus musculus GN=Vkorc1l1 PE=1 SV=1
754	1	Sprot	SEC62_MOUSE	54	45552	2	0.14	6.89	0.04	2	Translocation protein SEC62 OS=Mus musculus GN=Sec62 PE=1 SV=1
758	1	Sprot	DOLK_MOUSE	54	59107	2	0.11	8.63	0.06	2	Dolichol kinase OS=Mus musculus GN=Dolk PE=2 SV=1
759	1	Sprot	MBOA5_MOUSE	53	56110	2	0.11	8.79	0.05	2	Lysophospholipid acyltransferase 5 OS=Mus musculus GN=Lpcat3 PE=1 SV=1
761	1	Sprot	B2L11_MOUSE	53	22053	2	0.31	6.1	0.11	2	Bcl-2-like protein 11 OS=Mus musculus GN=Bcl2l11 PE=1 SV=1
764	1	Sprot	LAMP2_MOUSE	52	45652	2	0.14	7.05	0.05	2	Lysosome-associated membrane glycoprotein 2 OS=Mus musculus GN=Lamp2 PE=2 SV=2
765	1	Sprot	MFS10_MOUSE	52	49337	2	0.13	9.97	0.07	2	Major facilitator superfamily domain-containing protein 10 OS=Mus musculus GN=Mfsd10 PE=2 SV=1
769	1	Sprot	BBC3_MOUSE	52	20735	2	0.15	6.92	0.07	1	Bcl-2-binding component 3 OS=Mus musculus GN=Bbc3 PE=1 SV=1
773	1	Sprot	PSB2_MOUSE	51	22892	2	0.29	6.52	0.15	2	Proteasome subunit beta type-2 OS=Mus musculus GN=Psmb2 PE=1 SV=1
777	1	Sprot	UTP20_MOUSE	51	317542	2	0.01	8.33	0.01	1	Small subunit processome component 20 homolog OS=Mus musculus GN=Utp20 PE=2 SV=2
778	1	Sprot	ASNS_MOUSE	50	64241	2	0.1	6.12	0.03	2	Asparagine synthetase [glutamine-hydrolyzing] OS=Mus musculus GN=Asns PE=2 SV=3
783	1	Sprot	ALG12_MOUSE	50	54508	2	0.12	9.4	0.07	2	Dol-P-Man:Man(7)GlcNAc(2)-PP-Dol alpha-1,6-mannosyltransferase OS=Mus musculus GN=Alg12 PE=2 SV=2
788	1	Sprot	RENT1_MOUSE	49	123889	2	0.05	6.18	0.02	2	Regulator of nonsense transcripts 1 OS=Mus musculus GN=Upf1 PE=1 SV=2
794	1	Sprot	SYNC_MOUSE	49	64238	2	0.1	5.62	0.03	2	Asparagine--tRNA ligase, cytoplasmic OS=Mus musculus GN=Nars PE=1 SV=2
795	1	Sprot	PRAF1_MOUSE	49	20606	2	0.33	7.74	0.19	2	Prenylated Rab acceptor protein 1 OS=Mus musculus GN=Rabac1 PE=1 SV=1
796	1	Sprot	UBAC2_MOUSE	49	39031	2	0.17	9.53	0.11	2	Ubiquitin-associated domain-containing protein 2 OS=Mus musculus GN=Ubac2 PE=2 SV=1
802	1	Sprot	T106B_MOUSE	48	31153	2	0.21	6.22	0.11	2	Transmembrane protein 106B OS=Mus musculus GN=Tmem106b PE=1 SV=1
807	1	Sprot	IPO5_MOUSE	47	123511	2	0.05	4.82	0.02	2	Importin-5 OS=Mus musculus GN=Ipo5 PE=1 SV=3
808	1	Sprot	GBRL2_MOUSE	47	13658	2	0.53	7.82	0.21	2	Gamma-aminobutyric acid receptor-associated protein-like 2 OS=Mus musculus GN=Gabarapl2 PE=1 SV=1
809	1	Sprot	COX6C_MOUSE	47	8464	2	0.94	10.13	0.18	2	Cytochrome c oxidase subunit 6C OS=Mus musculus GN=Cox6c PE=1 SV=3
817	1	Sprot	MTMR5_MOUSE	47	208561	2	0.03	6.71	0.02	2	Myotubularin-related protein 5 OS=Mus musculus GN=Sbf1 PE=1 SV=2
818	1	Sprot	FUND2_MOUSE	46	16554	2	0.42	9.71	0.15	2	FUN14 domain-containing protein 2 OS=Mus musculus GN=Fundc2 PE=2 SV=1
824	1	Sprot	EIF3M_MOUSE	46	42490	2	0.15	5.5	0.09	2	Eukaryotic translation initiation factor 3 subunit M OS=Mus musculus GN=Eif3m PE=2 SV=1
825	1	Sprot	COPA_MOUSE	46	138344	2	0.04	7.69	0.02	2	Coatomer subunit alpha OS=Mus musculus GN=Copa PE=1 SV=2
827	1	Sprot	ATP7A_CRIGR	46	160233	2	0.04	6.24	0.01	2	Copper-transporting ATPase 1 (Fragment) OS=Cricetulus griseus GN=ATP7A PE=2 SV=1
828	1	Sprot	OXA1L_MOUSE	46	48189	2	0.13	9.68	0.04	2	Mitochondrial inner membrane protein OXA1L OS=Mus musculus GN=Oxa1l PE=2 SV=1
837	1	Sprot	MATR3_MOUSE	44	94572	2	0.07	5.87	0.05	2	Matrin-3 OS=Mus musculus GN=Matr3 PE=1 SV=1
846	1	Sprot	UD11_MOUSE	43	60008	2	0.05	8.88	0.04	1	UDP-glucuronosyltransferase 1-1 OS=Mus musculus GN=Ugt1a1 PE=2 SV=2
850	1	Sprot	PLCC_MOUSE	43	43268	2	0.15	8.81	0.05	2	1-acyl-sn-glycerol-3-phosphate acyltransferase gamma OS=Mus musculus GN=Agpat3 PE=1 SV=2
852	1	Sprot	HUWE1_MOUSE	43	482332	2	0.01	5.1	0.01	2	E3 ubiquitin-protein ligase HUWE1 OS=Mus musculus GN=Huwe1 PE=1 SV=5
855	1	Sprot	SK2L2_MOUSE	42	117561	2	0.03	6.01	0.02	1	Superkiller viralicidic activity 2-like 2 OS=Mus musculus GN=Skiv2l2 PE=1 SV=1
856	1	Sprot	ACER3_MOUSE	42	31543	2	0.21	9.18	0.06	1	Alkaline ceramidase 3 OS=Mus musculus GN=Acer3 PE=2 SV=1
859	1	Sprot	TMX4_MOUSE	42	37108	2	0.17	4.3	0.09	2	Thioredoxin-related transmembrane protein 4 OS=Mus musculus GN=Tmx4 PE=2 SV=2
861	1	Sprot	BID_MOUSE	42	21938	2	0.31	4.71	0.15	2	BH3-interacting domain death agonist OS=Mus musculus GN=Bid PE=1 SV=2
865	1	Sprot	S12A9_MOUSE	41	96268	2	0.06	6.58	0.04	2	Solute carrier family 12 member 9 OS=Mus musculus GN=Slc12a9 PE=1 SV=2
868	1	Sprot	FUMH_MOUSE	41	54322	2	0.12	9.12	0.1	2	Fumarate hydratase, mitochondrial OS=Mus musculus GN=Fh PE=1 SV=3
873	1	Sprot	PLRKT_MOUSE	41	17250	2	0.4	9.48	0.13	2	Plasminogen receptor (KT) OS=Mus musculus GN=Plgrkt PE=1 SV=1
878	1	Sprot	EPT1_MOUSE	40	45317	2	0.14	6.35	0.06	1	Ethanolaminephosphotransferase 1 OS=Mus musculus GN=Ept1 PE=2 SV=3
884	1	Sprot	CP054_MOUSE	39	24516	2	0.13	5.3	0.09	1	Transmembrane protein C16orf54 homolog OS=Mus musculus PE=1 SV=1
886	1	Sprot	RPA2_MOUSE	39	128129	2	0.05	7.65	0.04	2	DNA-directed RNA polymerase I subunit RPA2 OS=Mus musculus GN=Polr1b PE=2 SV=2
901	1	Sprot	CLCN3_CAVPO	36	84431	2	0.07	6.91	0.04	2	H(+)/Cl(-) exchange transporter 3 OS=Cavia porcellus GN=CLCN3 PE=2 SV=1
910	1	Sprot	TOM7_MOUSE	37	6173	2	1.4	10.16	0.55	2	Mitochondrial import receptor subunit TOM7 homolog OS=Mus musculus GN=Tomm7 PE=3 SV=1
914	1	Sprot	EXTL3_MOUSE	37	104407	2	0.03	6.15	0.02	1	Exostosin-like 3 OS=Mus musculus GN=Extl3 PE=2 SV=2
924	1	Sprot	GP108_MOUSE	36	63940	2	0.1	7.27	0.06	2	Protein GPR108 OS=Mus musculus GN=Gpr108 PE=2 SV=1
929	1	Sprot	VAS1_MOUSE	36	50975	2	0.13	5.57	0.05	2	V-type proton ATPase subunit S1 OS=Mus musculus GN=Atp6ap1 PE=1 SV=1
930	1	Sprot	CCD47_MOUSE	36	55808	2	0.11	4.74	0.06	2	Coiled-coil domain-containing protein 47 OS=Mus musculus GN=Ccdc47 PE=2 SV=2
932	1	Sprot	TMCO1_MOUSE	36	21161	2	0.32	9.77	0.12	2	Transmembrane and coiled-coil domain-containing protein 1 OS=Mus musculus GN=Tmco1 PE=2 SV=1
936	1	Sprot	BAP29_MOUSE	35	27946	2	0.24	9.72	0.15	2	B-cell receptor-associated protein 29 OS=Mus musculus GN=Bcap29 PE=1 SV=1
937	1	Sprot	CC115_MOUSE	35	19730	2	0.35	8.95	0.18	2	Coiled-coil domain-containing protein 115 OS=Mus musculus GN=Ccdc115 PE=2 SV=1
938	1	Sprot	AR6P6_MOUSE	35	24893	2	0.27	7.66	0.08	2	ADP-ribosylation factor-like protein 6-interacting protein 6 OS=Mus musculus GN=Arl6ip6 PE=1 SV=1
950	1	Sprot	S39A7_MOUSE	34	50625	2	0.13	6.36	0.15	2	Zinc transporter SLC39A7 OS=Mus musculus GN=Slc39a7 PE=1 SV=2
953	1	Sprot	SGPL1_MOUSE	34	63636	2	0.1	9.2	0.05	2	Sphingosine-1-phosphate lyase 1 OS=Mus musculus GN=Sgpl1 PE=1 SV=1
956	1	Sprot	AP1G1_MOUSE	34	91292	2	0.07	6.36	0.03	2	AP-1 complex subunit gamma-1 OS=Mus musculus GN=Ap1g1 PE=1 SV=3
958	1	Sprot	GL8D1_MOUSE	34	41964	2	0.15	9.43	0.07	2	Glycosyltransferase 8 domain-containing protein 1 OS=Mus musculus GN=Glt8d1 PE=2 SV=1
965	1	Sprot	SYFB_MOUSE	33	65655	2	0.1	6.69	0.04	2	Phenylalanine--tRNA ligase beta subunit OS=Mus musculus GN=Farsb PE=2 SV=2
966	1	Sprot	CHCH2_MOUSE	33	15651	2	0.2	9.78	0.16	1	Coiled-coil-helix-coiled-coil-helix domain-containing protein 2 OS=Mus musculus GN=Chchd2 PE=2 SV=1
967	1	Sprot	RAB9A_MOUSE	33	22895	2	0.29	5.43	0.19	2	Ras-related protein Rab-9A OS=Mus musculus GN=Rab9a PE=1 SV=1
977	1	Sprot	PAIRB_MOUSE	32	44687	2	0.14	8.6	0.08	2	Plasminogen activator inhibitor 1 RNA-binding protein OS=Mus musculus GN=Serbp1 PE=1 SV=2
984	1	Sprot	ST14_MOUSE	32	94594	2	0.07	6.38	0.03	2	Suppressor of tumorigenicity 14 protein homolog OS=Mus musculus GN=St14 PE=1 SV=2
985	1	Sprot	BRX1_MOUSE	32	41215	2	0.16	10.04	0.06	2	Ribosome biogenesis protein BRX1 homolog OS=Mus musculus GN=Brix1 PE=2 SV=3
987	1	Sprot	YKT6_MOUSE	32	22300	2	0.3	5.97	0.18	2	Synaptobrevin homolog YKT6 OS=Mus musculus GN=Ykt6 PE=2 SV=1
988	1	Sprot	ST7_MOUSE	31	66053	2	0.1	7.97	0.06	2	Suppressor of tumorigenicity 7 protein OS=Mus musculus GN=St7 PE=2 SV=1
1002	1	Sprot	EIF3B_MOUSE	30	91313	2	0.07	4.92	0.05	2	Eukaryotic translation initiation factor 3 subunit B OS=Mus musculus GN=Eif3b PE=1 SV=1
1012	1	Sprot	DDX18_MOUSE	30	74134	2	0.08	9.54	0.04	2	ATP-dependent RNA helicase DDX18 OS=Mus musculus GN=Ddx18 PE=2 SV=1
1013	1	Sprot	VA0D1_MOUSE	30	40275	2	0.16	4.89	0.07	2	V-type proton ATPase subunit d 1 OS=Mus musculus GN=Atp6v0d1 PE=1 SV=2
1025	1	Sprot	ITB5_MOUSE	29	87851	2	0.07	5.81	0.04	2	Integrin beta-5 OS=Mus musculus GN=Itgb5 PE=1 SV=2
1033	1	Sprot	XXLT1_MOUSE	29	43810	2	0.07	7.68	0.05	1	Xyloside xylosyltransferase 1 OS=Mus musculus GN=Xxylt1 PE=2 SV=2
1036	1	Sprot	ARP2_MOUSE	29	44732	2	0.14	6.3	0.07	2	Actin-related protein 2 OS=Mus musculus GN=Actr2 PE=1 SV=1
1041	1	Sprot	DNJC5_MOUSE	28	22086	2	0.31	4.93	0.25	2	DnaJ homolog subfamily C member 5 OS=Mus musculus GN=Dnajc5 PE=1 SV=1
1051	1	Sprot	EMC7_MOUSE	27	26293	2	0.25	9.22	0.24	2	ER membrane protein complex subunit 7 OS=Mus musculus GN=Emc7 PE=2 SV=1
1055	1	Sprot	YIPF4_MOUSE	27	27265	2	0.24	4.51	0.13	2	Protein YIPF4 OS=Mus musculus GN=Yipf4 PE=2 SV=1
1061	1	Sprot	RN121_MOUSE	26	37961	2	0.17	6.6	0.05	2	RING finger protein 121 OS=Mus musculus GN=Rnf121 PE=2 SV=1
1063	1	Sprot	ACOD1_MOUSE	26	41020	2	0.16	9.16	0.11	2	Acyl-CoA desaturase 1 OS=Mus musculus GN=Scd1 PE=1 SV=2
1085	1	Sprot	D19L1_MOUSE	24	84132	2	0.07	9.29	0.06	2	Probable C-mannosyltransferase DPY19L1 OS=Mus musculus GN=Dpy19l1 PE=2 SV=1
1102	1	Sprot	SCO2_MOUSE	23	28926	2	0.23	8.41	0.14	2	Protein SCO2 homolog, mitochondrial OS=Mus musculus GN=Sco2 PE=2 SV=1
1106	1	Sprot	MANEA_MOUSE	22	53149	2	0.12	8.66	0.1	2	Glycoprotein endo-alpha-1,2-mannosidase OS=Mus musculus GN=Manea PE=2 SV=1

## Sheet: Membrane Proteins by GO
Entry	Entry name	Protein names	Transmembrane	Subcellular location [CC]	Intramembrane	Topological domain	Function [CC]
P10852	4F2_MOUSE	4F2 cell-surface antigen heavy chain (4F2hc) (Solute carrier family 3 member 2) (CD antigen CD98)	TRANSMEM 76 99 Helical; Signal-anchor for type II membrane protein.	SUBCELLULAR LOCATION: Apical cell membrane; Single-pass type II membrane protein. Melanosome {ECO:0000250}. Note=Identified by mass spectrometry in melanosome fractions from stage I to stage IV (By similarity). Localized to the plasma membrane when associated with SLC7A5 or SLC7A8 (By similarity). Localized to the placental apical membrane (By similarity). Located selectively at cell-cell adhesio…		TOPO_DOM 1 75 Cytoplasmic. {ECO:0000255}.; TOPO_DOM 100 526 Extracellular. {ECO:0000255}.	FUNCTION: Required for the function of light chain amino-acid transporters. Involved in sodium-independent, high-affinity transport of large neutral amino acids such as phenylalanine, tyrosine, leucine, arginine and tryptophan. Involved in guiding and targeting of LAT1 and LAT2 to the plasma membrane. When associated with SLC7A6 or SLC7A7 acts as an arginine/glutamine exchanger, following an anti…
P51912	AAAT_MOUSE	Neutral amino acid transporter B(0) (ATB(0)) (ASC-like Na(+)-dependent neutral amino acid transporter ASCT2) (Insulin-activated amino acid transporter) (Sodium-dependent neutral amino acid transporter type 2) (Solute carrier family 1 member 5)	TRANSMEM 52 72 Helical. {ECO:0000255}.; TRANSMEM 98 118 Helical. {ECO:0000255}.; TRANSMEM 132 152 Helical. {ECO:0000255}.; TRANSMEM 237 257 Helical. {ECO:0000255}.; TRANSMEM 278 298 Helical. {ECO:0000255}.; TRANSMEM 318 338 Helical. {ECO:0000255}.; TRANSMEM 348 368 Helical. {ECO:0000255}.; TRANSMEM 389 409 Helical. {ECO:0000255}.; TRANSMEM 411 431 Helical. {ECO:0000255}.; TRANSMEM 438 458 Helical…	SUBCELLULAR LOCATION: Cell membrane {ECO:0000305}; Multi-pass membrane protein {ECO:0000305}. Melanosome {ECO:0000250}.		TOPO_DOM 1 51 Cytoplasmic. {ECO:0000255}.; TOPO_DOM 153 236 Extracellular. {ECO:0000255}.	FUNCTION: Sodium-dependent amino acids transporter that has a broad substrate specificity, with a preference for zwitterionic amino acids. It accepts as substrates all neutral amino acids, including glutamine, asparagine, and branched-chain and aromatic amino acids, and excludes methylated, anionic, and cationic amino acids. May also be activated by insulin. {ECO:0000269|PubMed:7702599}.
Q7M759	AB17B_MOUSE	Alpha/beta hydrolase domain-containing protein 17B (EC 3.-.-.-)		SUBCELLULAR LOCATION: Secreted {ECO:0000305}.
Q9DC29	ABCB6_MOUSE	ATP-binding cassette sub-family B member 6, mitochondrial	TRANSMEM 27 47 Helical. {ECO:0000255|PROSITE-ProRule:PRU00441}.; TRANSMEM 73 93 Helical. {ECO:0000255|PROSITE-ProRule:PRU00441}.; TRANSMEM 107 127 Helical. {ECO:0000255|PROSITE-ProRule:PRU00441}.; TRANSMEM 148 168 Helical. {ECO:0000255|PROSITE-ProRule:PRU00441}.; TRANSMEM 186 206 Helical. {ECO:0000255|PROSITE-ProRule:PRU00441}.; TRANSMEM 264 284 Helical. {ECO:0000255|PROSITE-ProRule:PRU00441}.; T…	SUBCELLULAR LOCATION: Cell membrane {ECO:0000250}. Mitochondrion outer membrane {ECO:0000250}; Multi-pass membrane protein {ECO:0000255|PROSITE-ProRule:PRU00441}. Endoplasmic reticulum {ECO:0000250}. Golgi apparatus {ECO:0000250}. Endosome {ECO:0000269|PubMed:17006453, ECO:0000269|PubMed:23519333}. Note=localized to the endosome-like compartement and dendrite tips.			FUNCTION: Binds heme and porphyrins and functions in their ATP-dependent uptake into the mitochondria. Plays a crucial role in heme synthesis. {ECO:0000269|PubMed:17006453}.
Q61102	ABCB7_MOUSE	ATP-binding cassette sub-family B member 7, mitochondrial (ATP-binding cassette transporter 7) (ABC transporter 7 protein)	TRANSMEM 141 161 Helical. {ECO:0000255|PROSITE-ProRule:PRU00441}.; TRANSMEM 186 206 Helical. {ECO:0000255|PROSITE-ProRule:PRU00441}.; TRANSMEM 260 280 Helical. {ECO:0000255|PROSITE-ProRule:PRU00441}.; TRANSMEM 291 311 Helical. {ECO:0000255|PROSITE-ProRule:PRU00441}.; TRANSMEM 383 403 Helical. {ECO:0000255|PROSITE-ProRule:PRU00441}.; TRANSMEM 410 430 Helical. {ECO:0000255|PROSITE-ProRule:PRU00441}.	SUBCELLULAR LOCATION: Mitochondrion inner membrane {ECO:0000305}; Multi-pass membrane protein {ECO:0000255|PROSITE-ProRule:PRU00441}.			FUNCTION: Could be involved in the transport of heme from the mitochondria to the cytosol. Plays a central role in the maturation of cytosolic iron-sulfur (Fe/S) cluster-containing proteins (By similarity). {ECO:0000250}.
P55096	ABCD3_MOUSE	ATP-binding cassette sub-family D member 3 (68 kDa peroxisomal membrane protein) (PMP68) (70 kDa peroxisomal membrane protein) (PMP70)	TRANSMEM 84 104 Helical. {ECO:0000255|PROSITE-ProRule:PRU00441}.; TRANSMEM 126 146 Helical. {ECO:0000255|PROSITE-ProRule:PRU00441}.; TRANSMEM 224 244 Helical. {ECO:0000255|PROSITE-ProRule:PRU00441}.; TRANSMEM 313 333 Helical. {ECO:0000255|PROSITE-ProRule:PRU00441}.	SUBCELLULAR LOCATION: Peroxisome membrane; Multi-pass membrane protein.			FUNCTION: Probable transporter involved in the transport of branched-chain fatty acids and C27 bile acids into the peroxisome; the latter function is a crucial step in bile acid biosynthesis. The nucleotide-binding fold acts as an ATP-binding subunit with ATPase activity. {ECO:0000250|UniProtKB:P28288}.
Q99LE6	ABCF2_MOUSE	ATP-binding cassette sub-family F member 2
Q99LR1	ABD12_MOUSE	Monoacylglycerol lipase ABHD12 (EC 3.1.1.23) (2-arachidonoylglycerol hydrolase) (Abhydrolase domain-containing protein 12)	TRANSMEM 75 95 Helical. {ECO:0000269|PubMed:18096503}.	SUBCELLULAR LOCATION: Membrane {ECO:0000269|PubMed:18096503}; Single-pass membrane protein {ECO:0000269|PubMed:18096503}. Mitochondrion {ECO:0000269|PubMed:20657592}.		TOPO_DOM 1 74 Cytoplasmic. {ECO:0000269|PubMed:18096503}.; TOPO_DOM 96 398 Extracellular. {ECO:0000269|PubMed:18096503}.	FUNCTION: Lysophosphatidylserine (LPS) lipase that plays a key role in the central nervous system. Represents a major LPS lipase in the brain (PubMed:23297193). May also have a 2-arachidonoylglycerol (2-AG) hydrolase activity and act as a regulator of endocannabinoid signaling pathways (PubMed:18096503). {ECO:0000269|PubMed:18096503, ECO:0000269|PubMed:23297193}.
Q99J27	ACATN_MOUSE	Acetyl-coenzyme A transporter 1 (AT-1) (Acetyl-CoA transporter 1) (Solute carrier family 33 member 1)	TRANSMEM 75 95 Helical. {ECO:0000255}.; TRANSMEM 114 134 Helical. {ECO:0000255}.; TRANSMEM 142 162 Helical. {ECO:0000255}.; TRANSMEM 176 196 Helical. {ECO:0000255}.; TRANSMEM 218 238 Helical. {ECO:0000255}.; TRANSMEM 257 277 Helical. {ECO:0000255}.; TRANSMEM 301 321 Helical. {ECO:0000255}.; TRANSMEM 345 365 Helical. {ECO:0000255}.; TRANSMEM 376 396 Helical. {ECO:0000255}.; TRANSMEM 406 426 Helica…	SUBCELLULAR LOCATION: Endoplasmic reticulum membrane {ECO:0000305}; Multi-pass membrane protein {ECO:0000305}.		TOPO_DOM 1 74 Cytoplasmic. {ECO:0000255}.; TOPO_DOM 96 113 Extracellular. {ECO:0000255}.; TOPO_DOM 135 141 Cytoplasmic. {ECO:0000255}.; TOPO_DOM 163 175 Extracellular. {ECO:0000255}.; TOPO_DOM 197 217 Cytoplasmic. {ECO:0000255}.; TOPO_DOM 239 256 Extracellular. {ECO:0000255}.; TOPO_DOM 278 300 Cytoplasmic. {ECO:0000255}.; TOPO_DOM 322 344 Extracellular. {ECO:0000255}.; TOPO_DOM 366 375 Cytoplasmi…	FUNCTION: Probable acetyl-CoA transporter necessary for O-acetylation of gangliosides (PubMed:10570973). Negatively regulates BMP signaling (By similarity). {ECO:0000250|UniProtKB:O00400, ECO:0000269|PubMed:10570973}.
Q5XG73	ACBD5_MOUSE	Acyl-CoA-binding domain-containing protein 5	TRANSMEM 480 500 Helical. {ECO:0000255}.	SUBCELLULAR LOCATION: Peroxisome membrane {ECO:0000269|PubMed:17768142}; Single-pass membrane protein {ECO:0000269|PubMed:17768142}.			FUNCTION: Acyl-CoA binding protein which acts as the peroxisome receptor for pexophagy but is dispensable for aggrephagy and nonselective autophagy. Binds medium- and long-chain acyl-CoA esters (By similarity). {ECO:0000250}.
Q9D099	ACER3_MOUSE	Alkaline ceramidase 3 (AlkCDase 3) (Alkaline CDase 3) (EC 3.5.1.-) (Alkaline phytoceramidase) (aPHC)	TRANSMEM 30 52 Helical. {ECO:0000255}.; TRANSMEM 65 84 Helical. {ECO:0000255}.; TRANSMEM 94 111 Helical. {ECO:0000255}.; TRANSMEM 118 137 Helical. {ECO:0000255}.; TRANSMEM 147 169 Helical. {ECO:0000255}.; TRANSMEM 174 196 Helical. {ECO:0000255}.; TRANSMEM 216 238 Helical. {ECO:0000255}.	SUBCELLULAR LOCATION: Endoplasmic reticulum membrane {ECO:0000250}; Multi-pass membrane protein {ECO:0000250}. Golgi apparatus membrane {ECO:0000250}; Multi-pass membrane protein {ECO:0000250}.			FUNCTION: Hydrolyzes only phytoceramide into phytosphingosine and free fatty acid. Does not have reverse activity (By similarity). {ECO:0000250}.
Q91V92	ACLY_MOUSE	ATP-citrate synthase (EC 2.3.3.8) (ATP-citrate (pro-S-)-lyase) (Citrate cleavage enzyme)		SUBCELLULAR LOCATION: Cytoplasm {ECO:0000250}.			FUNCTION: ATP citrate-lyase is the primary enzyme responsible for the synthesis of cytosolic acetyl-CoA in many tissues. Has a central role in de novo lipid synthesis. In nervous tissue it may be involved in the biosynthesis of acetylcholine (By similarity). {ECO:0000250}.
P13516	ACOD1_MOUSE	Acyl-CoA desaturase 1 (EC 1.14.19.1) (Delta(9)-desaturase 1) (Delta-9 desaturase 1) (Fatty acid desaturase 1) (Stearoyl-CoA desaturase 1)	TRANSMEM 68 89 Helical. {ECO:0000255}.; TRANSMEM 99 115 Helical. {ECO:0000255}.; TRANSMEM 213 231 Helical. {ECO:0000255}.; TRANSMEM 247 269 Helical. {ECO:0000255}.	SUBCELLULAR LOCATION: Endoplasmic reticulum membrane {ECO:0000269|PubMed:16275639}; Multi-pass membrane protein {ECO:0000269|PubMed:16275639}.		TOPO_DOM 1 67 Cytoplasmic. {ECO:0000255}.; TOPO_DOM 90 98 Lumenal. {ECO:0000255}.; TOPO_DOM 116 212 Cytoplasmic. {ECO:0000255}.; TOPO_DOM 232 246 Lumenal. {ECO:0000255}.; TOPO_DOM 270 355 Cytoplasmic. {ECO:0000255}.	FUNCTION: Terminal component of the liver microsomal stearyl-CoA desaturase system, that utilizes O(2) and electrons from reduced cytochrome b5 to catalyze the insertion of a double bond into a spectrum of fatty acyl-CoA substrates including palmitoyl-CoA and stearoyl-CoA.
P41216	ACSL1_MOUSE	Long-chain-fatty-acid--CoA ligase 1 (EC 6.2.1.3) (Long-chain acyl-CoA synthetase 1) (LACS 1)	TRANSMEM 25 45 Helical; Signal-anchor for type III membrane protein. {ECO:0000255}.	SUBCELLULAR LOCATION: Mitochondrion outer membrane {ECO:0000250}; Single-pass type III membrane protein {ECO:0000250}. Peroxisome membrane {ECO:0000250}; Single-pass type III membrane protein {ECO:0000250}. Microsome membrane {ECO:0000250}; Single-pass type III membrane protein {ECO:0000250}. Endoplasmic reticulum membrane {ECO:0000250}; Single-pass type III membrane protein {ECO:0000250}.		TOPO_DOM 46 699 Cytoplasmic. {ECO:0000255}.	FUNCTION: Activation of long-chain fatty acids for both synthesis of cellular lipids, and degradation via beta-oxidation. Preferentially uses oleate, arachidonate, eicosapentaenoate and docosahexaenoate as substrates (By similarity). {ECO:0000250}.
Q8JZR0	ACSL5_MOUSE	Long-chain-fatty-acid--CoA ligase 5 (EC 6.2.1.3) (Long-chain acyl-CoA synthetase 5) (LACS 5)	TRANSMEM 12 32 Helical; Signal-anchor for type III membrane protein. {ECO:0000255}.	SUBCELLULAR LOCATION: Mitochondrion {ECO:0000250}. Endoplasmic reticulum {ECO:0000250}. Mitochondrion outer membrane {ECO:0000250}; Single-pass type III membrane protein {ECO:0000250}. Endoplasmic reticulum membrane {ECO:0000250}; Single-pass type III membrane protein {ECO:0000250}.		TOPO_DOM 33 683 Cytoplasmic. {ECO:0000255}.	FUNCTION: Acyl-CoA synthetases (ACSL) activates long-chain fatty acids for both synthesis of cellular lipids, and degradation via beta-oxidation. ACSL5 may activate fatty acids from exogenous sources for the synthesis of triacylglycerol destined for intracellular storage (By similarity). It was suggested that it may also stimulate fatty acid oxidation (By similarity). At the villus tip of the cry…
Q71FK5	ACTB_CAVPO	Actin, cytoplasmic 1 (Beta-actin) [Cleaved into: Actin, cytoplasmic 1, N-terminally processed]		SUBCELLULAR LOCATION: Cytoplasm, cytoskeleton. Note=Localized in cytoplasmic mRNP granules containing untranslated mRNAs. {ECO:0000250}.			FUNCTION: Actins are highly conserved proteins that are involved in various types of cell motility and are ubiquitously expressed in all eukaryotic cells.
O35598	ADA10_MOUSE	Disintegrin and metalloproteinase domain-containing protein 10 (ADAM 10) (EC 3.4.24.81) (Kuzbanian protein homolog) (Mammalian disintegrin-metalloprotease) (CD antigen CD156c)	TRANSMEM 674 694 Helical. {ECO:0000255}.	SUBCELLULAR LOCATION: Membrane; Single-pass type I membrane protein.		TOPO_DOM 20 673 Extracellular. {ECO:0000255}.; TOPO_DOM 695 749 Cytoplasmic. {ECO:0000255}.	FUNCTION: Cleaves the membrane-bound precursor of TNF-alpha to its mature soluble form. Responsible for the proteolytical release of soluble JAM3 from endothelial cells surface (By similarity). Responsible for the proteolytic release of several other cell-surface proteins, including heparin-binding epidermal growth-like factor, ephrin-A2 and for constitutive and regulated alpha-secretase cleavage…
Q9Z0F8	ADA17_MOUSE	Disintegrin and metalloproteinase domain-containing protein 17 (ADAM 17) (EC 3.4.24.86) (TNF-alpha convertase) (TNF-alpha-converting enzyme) (CD antigen CD156b)	TRANSMEM 672 692 Helical. {ECO:0000255}.	SUBCELLULAR LOCATION: Isoform Long: Cell membrane; Single-pass type I membrane protein.; SUBCELLULAR LOCATION: Isoform Short: Secreted.		TOPO_DOM 215 671 Extracellular. {ECO:0000255}.; TOPO_DOM 693 827 Cytoplasmic. {ECO:0000255}.	FUNCTION: Cleaves the membrane-bound precursor of TNF-alpha to its mature soluble form. Responsible for the proteolytical release of soluble JAM3 from endothelial cells surface. Plays a role in the proteolytic processing of ACE2 (By similarity). Responsible for the proteolytic release of several other cell-surface proteins, including p75 TNF-receptor, interleukin 1 receptor type II, p55 TNF-recep…
Q8VDL4	ADPGK_MOUSE	ADP-dependent glucokinase (ADP-GK) (ADPGK) (EC 2.7.1.147)		SUBCELLULAR LOCATION: Secreted {ECO:0000305}.			FUNCTION: Catalyzes the phosphorylation of D-glucose to D-glucose 6-phosphate using ADP as the phosphate donor. GDP and CDP can replace ADP, but with reduced efficiency.
Q9JKV1	ADRM1_MOUSE	Proteasomal ubiquitin receptor ADRM1 (110 kDa cell membrane glycoprotein) (Gp110) (Adhesion-regulating molecule 1) (ARM-1) (Rpn13 homolog)		SUBCELLULAR LOCATION: Cytoplasm {ECO:0000269|PubMed:15819879}. Nucleus {ECO:0000250}.			FUNCTION: Functions as a proteasomal ubiquitin receptor. Recruits the deubiquitinating enzyme UCHL5 at the 26S proteasome and promotes its activity. {ECO:0000269|PubMed:15819879, ECO:0000269|PubMed:18497827}.
P48962	ADT1_MOUSE	ADP/ATP translocase 1 (ADP,ATP carrier protein 1) (ADP,ATP carrier protein, heart/skeletal muscle isoform T1) (Adenine nucleotide translocator 1) (ANT 1) (Solute carrier family 25 member 4) (mANC1)	TRANSMEM 5 39 Helical; Name=1. {ECO:0000250}.; TRANSMEM 75 100 Helical; Name=2. {ECO:0000250}.; TRANSMEM 109 143 Helical; Name=3. {ECO:0000250}.; TRANSMEM 176 202 Helical; Name=4. {ECO:0000250}.; TRANSMEM 207 241 Helical; Name=5. {ECO:0000250}.; TRANSMEM 273 298 Helical; Name=6. {ECO:0000250}.	SUBCELLULAR LOCATION: Mitochondrion inner membrane; Multi-pass membrane protein. Note=The complex formed with ARL2BP, ARL2 and SLC25A4 is expressed in mitochondria.			FUNCTION: Catalyzes the exchange of cytoplasmic ADP with mitochondrial ATP across the mitochondrial inner membrane.
P51881	ADT2_MOUSE	ADP/ATP translocase 2 (ADP,ATP carrier protein 2) (Adenine nucleotide translocator 2) (ANT 2) (Solute carrier family 25 member 5) [Cleaved into: ADP/ATP translocase 2, N-terminally processed]	TRANSMEM 5 39 Helical; Name=1. {ECO:0000250}.; TRANSMEM 75 100 Helical; Name=2. {ECO:0000250}.; TRANSMEM 109 143 Helical; Name=3. {ECO:0000250}.; TRANSMEM 176 202 Helical; Name=4. {ECO:0000250}.; TRANSMEM 207 241 Helical; Name=5. {ECO:0000250}.; TRANSMEM 273 298 Helical; Name=6. {ECO:0000250}.	SUBCELLULAR LOCATION: Mitochondrion inner membrane; Multi-pass membrane protein.			FUNCTION: Catalyzes the exchange of cytoplasmic ADP with mitochondrial ATP across the mitochondrial inner membrane. As part of the mitotic spindle-associated MMXD complex it may play a role in chromosome segregation (By similarity). {ECO:0000250}.
Q920A7	AFG31_MOUSE	AFG3-like protein 1 (EC 3.4.24.-)	TRANSMEM 139 158 Helical. {ECO:0000255}.; TRANSMEM 246 264 Helical. {ECO:0000255}.	SUBCELLULAR LOCATION: Mitochondrion membrane {ECO:0000305}; Multi-pass membrane protein {ECO:0000305}.			FUNCTION: Putative ATP-dependent protease.
Q8JZQ2	AFG32_MOUSE	AFG3-like protein 2 (EC 3.4.24.-)	TRANSMEM 142 162 Helical. {ECO:0000255}.; TRANSMEM 250 270 Helical. {ECO:0000255}.	SUBCELLULAR LOCATION: Mitochondrion membrane {ECO:0000250}; Multi-pass membrane protein {ECO:0000250}.			FUNCTION: ATP-dependent protease which is essential for axonal development. {ECO:0000269|PubMed:18337413}.
Q3UGP8	AG10B_MOUSE	Putative Dol-P-Glc:Glc(2)Man(9)GlcNAc(2)-PP-Dol alpha-1,2-glucosyltransferase (EC 2.4.1.256) (Alpha-1,2-glucosyltransferase ALG10-A) (Alpha-2-glucosyltransferase ALG10-B) (Asparagine-linked glycosylation protein 10 homolog B)	TRANSMEM 7 27 Helical. {ECO:0000255}.; TRANSMEM 65 85 Helical. {ECO:0000255}.; TRANSMEM 98 118 Helical. {ECO:0000255}.; TRANSMEM 127 147 Helical. {ECO:0000255}.; TRANSMEM 151 171 Helical. {ECO:0000255}.; TRANSMEM 176 196 Helical. {ECO:0000255}.; TRANSMEM 257 277 Helical. {ECO:0000255}.; TRANSMEM 284 304 Helical. {ECO:0000255}.; TRANSMEM 318 338 Helical. {ECO:0000255}.; TRANSMEM 366 386 Helical. {…	SUBCELLULAR LOCATION: Cell membrane {ECO:0000250}; Multi-pass membrane protein {ECO:0000250}.		TOPO_DOM 1 6 Cytoplasmic. {ECO:0000255}.; TOPO_DOM 28 64 Extracellular. {ECO:0000255}.; TOPO_DOM 86 97 Cytoplasmic. {ECO:0000255}.; TOPO_DOM 119 126 Extracellular. {ECO:0000255}.; TOPO_DOM 148 150 Cytoplasmic. {ECO:0000255}.; TOPO_DOM 172 175 Extracellular. {ECO:0000255}.; TOPO_DOM 197 256 Cytoplasmic. {ECO:0000255}.; TOPO_DOM 278 283 Extracellular. {ECO:0000255}.; TOPO_DOM 305 317 Cytoplasmic. {…	FUNCTION: Putative alpha-1,2-glucosyltransferase, which adds the third glucose residue to the lipid-linked oligosaccharide precursor for N-linked glycosylation. Transfers glucose from dolichyl phosphate glucose (Dol-P-Glc) onto the lipid-linked oligosaccharide Glc(2)Man(9)GlcNAc(2)-PP-Dol. When coupled to KCNH2 may reduce KCNH2 sensitivity to classic proarrhythmic drug blockade, possibly by media…
Q9ESW4	AGK_MOUSE	Acylglycerol kinase, mitochondrial (EC 2.7.1.107) (EC 2.7.1.94) (Multiple substrate lipid kinase) (MuLK) (Multi-substrate lipid kinase)		SUBCELLULAR LOCATION: Mitochondrion membrane {ECO:0000250}.			FUNCTION: Lipid kinase that can phosphorylate both monoacylglycerol and diacylglycerol to form lysophosphatidic acid (LPA) and phosphatidic acid (PA), respectively. Does not phosphorylate sphingosine. Overexpression increases the formation and secretion of LPA, resulting in transactivation of EGFR and activation of the downstream MAPK signaling pathway, leading to increased cell growth. {ECO:0000…
Q8R010	AIMP2_MOUSE	Aminoacyl tRNA synthase complex-interacting multifunctional protein 2 (Multisynthase complex auxiliary component p38) (Protein JTV-1)		SUBCELLULAR LOCATION: Cytoplasm, cytosol {ECO:0000269|PubMed:18695251}. Nucleus {ECO:0000269|PubMed:18695251}. Note=Following DNA damage, dissociates from the aminoacyl-tRNA synthase complex and translocates from the cytoplasm to the nucleus.			FUNCTION: Required for assembly and stability of the aminoacyl-tRNA synthase complex. Mediates ubiquitination and degradation of FUBP1, a transcriptional activator of MYC, leading to MYC down-regulation which is required for aveolar type II cell differentiation. Blocks MDM2-mediated ubiquitination and degradation of p53/TP53. Functions as a proapoptotic factor. {ECO:0000269|PubMed:12060739, ECO:0…
O08715	AKAP1_MOUSE	A-kinase anchor protein 1, mitochondrial (Dual specificity A-kinase-anchoring protein 1) (D-AKAP-1) (Protein kinase A-anchoring protein 1) (PRKA1) (Spermatid A-kinase anchor protein) (S-AKAP)		SUBCELLULAR LOCATION: Isoform 2: Endoplasmic reticulum.; SUBCELLULAR LOCATION: Isoform 4: Endoplasmic reticulum.; SUBCELLULAR LOCATION: Isoform 1: Mitochondrion outer membrane.; SUBCELLULAR LOCATION: Isoform 3: Mitochondrion outer membrane.; SUBCELLULAR LOCATION: Isoform 5: Mitochondrion outer membrane.; SUBCELLULAR LOCATION: Isoform 6: Mitochondrion outer membrane.			FUNCTION: Differentially targeted protein that binds to type I and II regulatory subunits of protein kinase A. Anchors them to the cytoplasmic face of the mitochondrial outer membrane or allows them to reside in the endoplasmic reticulum. Does not contain the classic KDEL endoplasmic reticulum-targeting sequence. This explains how it is able to switch its localization, either being in the endopla…
P47740	AL3A2_MOUSE	Fatty aldehyde dehydrogenase (EC 1.2.1.3) (Aldehyde dehydrogenase 3) (Aldehyde dehydrogenase family 3 member A2)	TRANSMEM 464 480 Helical. {ECO:0000255}.	SUBCELLULAR LOCATION: Endoplasmic reticulum membrane; Single-pass membrane protein; Cytoplasmic side.		TOPO_DOM 1 463 Cytoplasmic.	FUNCTION: Catalyzes the oxidation of long-chain aliphatic aldehydes to fatty acids. Responsible for conversion of the sphingosine 1-phosphate (S1P) degradation product hexadecenal to hexadecenoic acid (By similarity). {ECO:0000250}.
Q80VQ0	AL3B1_MOUSE	Aldehyde dehydrogenase family 3 member B1 (EC 1.2.1.5) (Aldehyde dehydrogenase 7)		SUBCELLULAR LOCATION: Cell membrane {ECO:0000250}; Lipid-anchor {ECO:0000250}. Note=Primarily in the plasma membrane as well as in some punctate structures in the cytoplasm. {ECO:0000250}.			FUNCTION: Oxidizes medium and long chain saturated and unsaturated aldehydes. Metabolizes also benzaldehyde. Low activity towards acetaldehyde and 3,4-dihydroxyphenylacetaldehyde. May not metabolize short chain aldehydes. May use both NADP(+) and NAD(+) as cofactors. May have a protective role against the cytotoxicity induced by lipid peroxidation. {ECO:0000250}.
Q3TZM9	ALG11_MOUSE	GDP-Man:Man(3)GlcNAc(2)-PP-Dol alpha-1,2-mannosyltransferase (EC 2.4.1.131) (Asparagine-linked glycosylation protein 11 homolog) (Glycolipid 2-alpha-mannosyltransferase)	TRANSMEM 22 42 Helical. {ECO:0000255}.; TRANSMEM 234 254 Helical. {ECO:0000255}.	SUBCELLULAR LOCATION: Endoplasmic reticulum membrane {ECO:0000250}; Multi-pass membrane protein {ECO:0000250}.			FUNCTION: Mannosyltransferase involved in the last steps of the synthesis of Man5GlcNAc(2)-PP-dolichol core oligosaccharide on the cytoplasmic face of the endoplasmic reticulum. Catalyzes the addition of the 4th and 5th mannose residues to the dolichol-linked oligosaccharide chain (By similarity). {ECO:0000250}.
Q8VDB2	ALG12_MOUSE	Dol-P-Man:Man(7)GlcNAc(2)-PP-Dol alpha-1,6-mannosyltransferase (EC 2.4.1.260) (Asparagine-linked glycosylation protein 12 homolog) (Dolichyl-P-Man:Man(7)GlcNAc(2)-PP-dolichyl-alpha-1,6-mannosyltransferase) (Mannosyltransferase ALG12 homolog)	TRANSMEM 12 32 Helical. {ECO:0000255}.; TRANSMEM 69 89 Helical. {ECO:0000255}.; TRANSMEM 94 114 Helical. {ECO:0000255}.; TRANSMEM 123 143 Helical. {ECO:0000255}.; TRANSMEM 146 166 Helical. {ECO:0000255}.; TRANSMEM 178 198 Helical. {ECO:0000255}.; TRANSMEM 213 233 Helical. {ECO:0000255}.; TRANSMEM 265 285 Helical. {ECO:0000255}.; TRANSMEM 291 311 Helical. {ECO:0000255}.; TRANSMEM 313 333 Helical. …	SUBCELLULAR LOCATION: Endoplasmic reticulum membrane {ECO:0000250}; Multi-pass membrane protein {ECO:0000250}.			FUNCTION: Adds the eighth mannose residue in an alpha-1,6 linkage onto the dolichol-PP-oligosaccharide precursor (dolichol-PP-Man(7)GlcNAc(2)) required for protein glycosylation. {ECO:0000250}.
Q8K2A8	ALG3_MOUSE	Dol-P-Man:Man(5)GlcNAc(2)-PP-Dol alpha-1,3-mannosyltransferase (EC 2.4.1.258) (Asparagine-linked glycosylation protein 3 homolog) (Dol-P-Man-dependent alpha(1-3)-mannosyltransferase) (Dolichyl-P-Man:Man(5)GlcNAc(2)-PP-dolichyl mannosyltransferase) (Dolichyl-phosphate-mannose--glycolipid alpha-mannosyltransferase) (Not56-like protein)	TRANSMEM 41 61 Helical. {ECO:0000255}.; TRANSMEM 95 115 Helical. {ECO:0000255}.; TRANSMEM 123 143 Helical. {ECO:0000255}.; TRANSMEM 149 169 Helical. {ECO:0000255}.; TRANSMEM 172 192 Helical. {ECO:0000255}.; TRANSMEM 203 223 Helical. {ECO:0000255}.; TRANSMEM 231 251 Helical. {ECO:0000255}.; TRANSMEM 289 309 Helical. {ECO:0000255}.; TRANSMEM 332 352 Helical. {ECO:0000255}.; TRANSMEM 356 376 Helical…	SUBCELLULAR LOCATION: Endoplasmic reticulum membrane {ECO:0000305}; Multi-pass membrane protein {ECO:0000305}.			FUNCTION: Adds the first Dol-P-Man derived mannose in an alpha-1,3 linkage to Man5GlcNAc2-PP-Dol.
Q9DB25	ALG5_MOUSE	Dolichyl-phosphate beta-glucosyltransferase (DolP-glucosyltransferase) (EC 2.4.1.117) (Asparagine-linked glycosylation protein 5 homolog)	TRANSMEM 8 28 Helical; Signal-anchor for type II membrane protein. {ECO:0000255}.	SUBCELLULAR LOCATION: Endoplasmic reticulum membrane {ECO:0000250}; Single-pass type II membrane protein {ECO:0000250}.		TOPO_DOM 1 7 Cytoplasmic. {ECO:0000255}.; TOPO_DOM 29 324 Lumenal. {ECO:0000255}.
Q6P8H8	ALG8_MOUSE	Probable dolichyl pyrophosphate Glc1Man9GlcNAc2 alpha-1,3-glucosyltransferase (EC 2.4.1.265) (Asparagine-linked glycosylation protein 8 homolog) (Dol-P-Glc:Glc(1)Man(9)GlcNAc(2)-PP-dolichyl alpha-1,3-glucosyltransferase) (Dolichyl-P-Glc:Glc1Man9GlcNAc2-PP-dolichyl glucosyltransferase)	TRANSMEM 9 29 Helical. {ECO:0000255}.; TRANSMEM 108 128 Helical. {ECO:0000255}.; TRANSMEM 143 163 Helical. {ECO:0000255}.; TRANSMEM 188 208 Helical. {ECO:0000255}.; TRANSMEM 238 258 Helical. {ECO:0000255}.; TRANSMEM 334 354 Helical. {ECO:0000255}.; TRANSMEM 361 380 Helical. {ECO:0000255}.; TRANSMEM 400 422 Helical. {ECO:0000255}.; TRANSMEM 427 449 Helical. {ECO:0000255}.; TRANSMEM 461 481 Helical…	SUBCELLULAR LOCATION: Endoplasmic reticulum membrane {ECO:0000250}; Multi-pass membrane protein {ECO:0000250}.			FUNCTION: Adds the second glucose residue to the lipid-linked oligosaccharide precursor for N-linked glycosylation. Transfers glucose from dolichyl phosphate glucose (Dol-P-Glc) onto the lipid-linked oligosaccharide Glc(1)Man(9)GlcNAc(2)-PP-Dol (By similarity). {ECO:0000250}.
Q6P1H6	ANKL2_MOUSE	Ankyrin repeat and LEM domain-containing protein 2 (LEM domain-containing protein 4)	TRANSMEM 8 28 Helical; Signal-anchor for type III membrane protein. {ECO:0000255}.	SUBCELLULAR LOCATION: Endoplasmic reticulum membrane {ECO:0000250}; Single-pass type III membrane protein {ECO:0000250}.		TOPO_DOM 1 7 Extracellular. {ECO:0000255}.; TOPO_DOM 29 964 Cytoplasmic. {ECO:0000255}.	FUNCTION: Involved in mitotic nuclear envelope reassembly by promoting dephosphorylation of BAF/BANF1 during mitotic exit. Coordinates the control of BAF/BANF1 dephosphorylation by inhibiting VRK1 kinase and promoting dephosphorylation of BAF/BANF1 by protein phosphatase 2A (PP2A), thereby facilitating nuclear envelope assembly. It is unclear whether it acts as a real PP2A regulatory subunit or w…
Q64133	AOFA_MOUSE	Amine oxidase [flavin-containing] A (EC 1.4.3.4) (Monoamine oxidase type A) (MAO-A)	TRANSMEM 498 518 Helical; Anchor for type IV membrane protein. {ECO:0000250}.	SUBCELLULAR LOCATION: Mitochondrion outer membrane; Single-pass type IV membrane protein; Cytoplasmic side.		TOPO_DOM 1 497 Cytoplasmic. {ECO:0000250}.; TOPO_DOM 519 526 Mitochondrial intermembrane. {ECO:0000250}.	FUNCTION: Catalyzes the oxidative deamination of biogenic and xenobiotic amines and has important functions in the metabolism of neuroactive and vasoactive amines in the central nervous system and peripheral tissues. MAOA preferentially oxidizes biogenic amines such as 5-hydroxytryptamine (5-HT), norepinephrine and epinephrine (By similarity). {ECO:0000250}.
P22892	AP1G1_MOUSE	AP-1 complex subunit gamma-1 (Adaptor protein complex AP-1 subunit gamma-1) (Adaptor-related protein complex 1 subunit gamma-1) (Clathrin assembly protein complex 1 gamma-1 large chain) (Gamma-adaptin) (Gamma1-adaptin) (Golgi adaptor HA1/AP1 adaptin subunit gamma-1)		SUBCELLULAR LOCATION: Golgi apparatus. Cytoplasmic vesicle, clathrin-coated vesicle membrane; Peripheral membrane protein; Cytoplasmic side. Note=Component of the coat surrounding the cytoplasmic face of coated vesicles located at the Golgi complex.			FUNCTION: Subunit of clathrin-associated adaptor protein complex 1 that plays a role in protein sorting in the late-Golgi/trans-Golgi network (TGN) and/or endosomes. The AP complexes mediate both the recruitment of clathrin to membranes and the recognition of sorting signals within the cytosolic tails of transmembrane cargo molecules.
Q9D7N9	APMAP_MOUSE	Adipocyte plasma membrane-associated protein (Protein DD16)	TRANSMEM 40 60 Helical; Signal-anchor for type II membrane protein. {ECO:0000255}.	SUBCELLULAR LOCATION: Membrane {ECO:0000250}; Single-pass type II membrane protein {ECO:0000250}.		TOPO_DOM 2 39 Cytoplasmic. {ECO:0000255}.; TOPO_DOM 61 415 Extracellular. {ECO:0000255}.	FUNCTION: Exhibits strong arylesterase activity with beta-naphthyl acetate and phenyl acetate (By similarity). May play a role in adipocyte differentiation. {ECO:0000250}.
Q8BH07	AR6P6_MOUSE	ADP-ribosylation factor-like protein 6-interacting protein 6 (ARL-6-interacting protein 6) (Aip-6)	TRANSMEM 111 131 Helical. {ECO:0000255}.; TRANSMEM 150 170 Helical. {ECO:0000255}.; TRANSMEM 205 225 Helical. {ECO:0000255}.	SUBCELLULAR LOCATION: Membrane {ECO:0000305}; Multi-pass membrane protein {ECO:0000305}.
P84078	ARF1_MOUSE	ADP-ribosylation factor 1		SUBCELLULAR LOCATION: Golgi apparatus. Cytoplasm, perinuclear region {ECO:0000250}. Cell junction, synapse, synaptosome {ECO:0000250}. Cell junction, synapse, postsynaptic cell membrane, postsynaptic density {ECO:0000250}.			FUNCTION: GTP-binding protein that functions as an allosteric activator of the cholera toxin catalytic subunit, an ADP-ribosyltransferase. Involved in protein trafficking among different compartments. Modulates vesicle budding and uncoating within the Golgi complex. Deactivation induces the redistribution of the entire Golgi complex to the endoplasmic reticulum, suggesting a crucial role in prote…
P84084	ARF5_MOUSE	ADP-ribosylation factor 5		SUBCELLULAR LOCATION: Golgi apparatus. Cytoplasm, perinuclear region {ECO:0000250}.			FUNCTION: GTP-binding protein that functions as an allosteric activator of the cholera toxin catalytic subunit, an ADP-ribosyltransferase. Involved in protein trafficking; may modulate vesicle budding and uncoating within the Golgi apparatus.
P61211	ARL1_MOUSE	ADP-ribosylation factor-like protein 1		SUBCELLULAR LOCATION: Golgi apparatus membrane {ECO:0000250}; Peripheral membrane protein {ECO:0000250}; Cytoplasmic side {ECO:0000250}.			FUNCTION: GTP-binding protein. Can activate phospholipase D with very low efficiency. Important for normal function of the Golgi apparatus (By similarity). {ECO:0000250}.
Q9CQW2	ARL8B_MOUSE	ADP-ribosylation factor-like protein 8B (ADP-ribosylation factor-like protein 10C) (Novel small G protein indispensable for equal chromosome segregation 1)		SUBCELLULAR LOCATION: Late endosome membrane {ECO:0000250}. Lysosome membrane {ECO:0000250}. Cytoplasm, cytoskeleton, spindle {ECO:0000250}. Note=Alternatively, may localize with microtubules at the spindle mid-zone during mitosis. {ECO:0000250}.	INTRAMEM 1 19 Note=Mediates targeting to membranes. {ECO:0000250}.		FUNCTION: May play a role in lysosomes motility. Alternatively, may play a role in chromosome segregation (By similarity). {ECO:0000250}.
P61161	ARP2_MOUSE	Actin-related protein 2 (Actin-like protein 2)		SUBCELLULAR LOCATION: Cytoplasm, cytoskeleton {ECO:0000250}. Cell projection {ECO:0000250}.			FUNCTION: Functions as ATP-binding component of the Arp2/3 complex which is involved in regulation of actin polymerization and together with an activating nucleation-promoting factor (NPF) mediates the formation of branched actin networks. Seems to contact the pointed end of the daughter actin filament (By similarity). {ECO:0000250}.
Q99JY9	ARP3_MOUSE	Actin-related protein 3 (Actin-like protein 3)		SUBCELLULAR LOCATION: Cytoplasm, cytoskeleton {ECO:0000250}. Cell projection {ECO:0000250}. Note=In pre-apoptotic cells, colocalizes with MEFV in large specks (pyroptosomes). {ECO:0000250}.			FUNCTION: Functions as ATP-binding component of the Arp2/3 complex which is involved in regulation of actin polymerization and together with an activating nucleation-promoting factor (NPF) mediates the formation of branched actin networks. Seems to contact the pointed end of the daughter actin filament. Plays a role in ciliogenesis (By similarity). {ECO:0000250}.
Q8BSY0	ASPH_MOUSE	Aspartyl/asparaginyl beta-hydroxylase (EC 1.14.11.16) (Aspartate beta-hydroxylase) (ASP beta-hydroxylase) (Peptide-aspartate beta-dioxygenase)	TRANSMEM 63 83 Helical; Signal-anchor for type II membrane protein. {ECO:0000255}.	SUBCELLULAR LOCATION: Isoform 1: Endoplasmic reticulum membrane {ECO:0000250|UniProtKB:Q28056}; Single-pass type II membrane protein {ECO:0000250|UniProtKB:Q28056}.; SUBCELLULAR LOCATION: Isoform 2: Sarcoplasmic reticulum membrane {ECO:0000269|PubMed:8530521}; Single-pass type II membrane protein {ECO:0000303|PubMed:8530521}.		TOPO_DOM 1 62 Cytoplasmic. {ECO:0000255}.; TOPO_DOM 84 741 Lumenal. {ECO:0000255}.	FUNCTION: Isoform 1: specifically hydroxylates an Asp or Asn residue in certain epidermal growth factor-like (EGF) domains of a number of proteins. {ECO:0000269|PubMed:11773073}.
Q9EPE9	AT131_MOUSE	Manganese-transporting ATPase 13A1 (CATP) (EC 3.6.3.-)	TRANSMEM 64 84 Helical. {ECO:0000255}.; TRANSMEM 93 113 Helical. {ECO:0000255}.; TRANSMEM 241 261 Helical. {ECO:0000255}.; TRANSMEM 441 461 Helical. {ECO:0000255}.; TRANSMEM 986 1006 Helical. {ECO:0000255}.; TRANSMEM 1008 1028 Helical. {ECO:0000255}.; TRANSMEM 1048 1068 Helical. {ECO:0000255}.; TRANSMEM 1093 1113 Helical. {ECO:0000255}.; TRANSMEM 1129 1149 Helical. {ECO:0000255}.; TRANSMEM 1163 1…	SUBCELLULAR LOCATION: Endoplasmic reticulum membrane {ECO:0000250}; Multi-pass membrane protein {ECO:0000250}.		TOPO_DOM 1 63 Cytoplasmic. {ECO:0000255}.; TOPO_DOM 85 92 Extracellular. {ECO:0000255}.; TOPO_DOM 114 240 Cytoplasmic. {ECO:0000255}.; TOPO_DOM 262 440 Extracellular. {ECO:0000255}.; TOPO_DOM 462 985 Cytoplasmic. {ECO:0000255}.; TOPO_DOM 1007 1007 Extracellular. {ECO:0000255}.; TOPO_DOM 1029 1047 Cytoplasmic. {ECO:0000255}.; TOPO_DOM 1069 1092 Extracellular. {ECO:0000255}.; TOPO_DOM 1114 1128 Cyt…	FUNCTION: Mediates manganese transport into the endoplasmic reticulum. The ATPase activity is required for cellular manganese homeostasis (By similarity). {ECO:0000250}.
Q8VDN2	AT1A1_MOUSE	Sodium/potassium-transporting ATPase subunit alpha-1 (Na(+)/K(+) ATPase alpha-1 subunit) (EC 3.6.3.9) (Sodium pump subunit alpha-1)	TRANSMEM 97 117 Helical. {ECO:0000255}.; TRANSMEM 130 150 Helical. {ECO:0000255}.; TRANSMEM 292 312 Helical. {ECO:0000255}.; TRANSMEM 320 340 Helical. {ECO:0000255}.; TRANSMEM 790 810 Helical. {ECO:0000255}.; TRANSMEM 866 886 Helical. {ECO:0000255}.; TRANSMEM 916 936 Helical. {ECO:0000255}.; TRANSMEM 953 973 Helical. {ECO:0000255}.; TRANSMEM 980 1000 Helical. {ECO:0000255}.	SUBCELLULAR LOCATION: Cell membrane {ECO:0000250}; Multi-pass membrane protein {ECO:0000250}. Melanosome {ECO:0000250}.		TOPO_DOM 6 96 Cytoplasmic. {ECO:0000255}.; TOPO_DOM 118 129 Extracellular. {ECO:0000255}.; TOPO_DOM 151 291 Cytoplasmic. {ECO:0000255}.; TOPO_DOM 313 319 Extracellular. {ECO:0000255}.; TOPO_DOM 341 789 Cytoplasmic. {ECO:0000255}.; TOPO_DOM 811 865 Extracellular. {ECO:0000255}.; TOPO_DOM 887 915 Cytoplasmic. {ECO:0000255}.; TOPO_DOM 937 952 Extracellular. {ECO:0000255}.; TOPO_DOM 974 979 Cytoplasm…	FUNCTION: This is the catalytic component of the active enzyme, which catalyzes the hydrolysis of ATP coupled with the exchange of sodium and potassium ions across the plasma membrane. This action creates the electrochemical gradient of sodium and potassium ions, providing the energy for active transport of various nutrients (By similarity). {ECO:0000250}.
P97370	AT1B3_MOUSE	Sodium/potassium-transporting ATPase subunit beta-3 (Sodium/potassium-dependent ATPase subunit beta-3) (ATPB-3) (CD antigen CD298)	TRANSMEM 36 56 Helical; Signal-anchor for type II membrane protein. {ECO:0000255}.	SUBCELLULAR LOCATION: Cell membrane; Single-pass type II membrane protein. Melanosome {ECO:0000250}.		TOPO_DOM 1 35 Cytoplasmic. {ECO:0000255}.; TOPO_DOM 57 278 Extracellular. {ECO:0000255}.	FUNCTION: This is the non-catalytic component of the active enzyme, which catalyzes the hydrolysis of ATP coupled with the exchange of Na(+) and K(+) ions across the plasma membrane. The exact function of the beta-3 subunit is not known.
O55143	AT2A2_MOUSE	Sarcoplasmic/endoplasmic reticulum calcium ATPase 2 (SERCA2) (SR Ca(2+)-ATPase 2) (EC 3.6.3.8) (Calcium pump 2) (Calcium-transporting ATPase sarcoplasmic reticulum type, slow twitch skeletal muscle isoform) (Endoplasmic reticulum class 1/2 Ca(2+) ATPase)	TRANSMEM 49 69 Helical; Name=1. {ECO:0000250}.; TRANSMEM 90 110 Helical; Name=2. {ECO:0000250}.; TRANSMEM 254 273 Helical; Name=3. {ECO:0000250}.; TRANSMEM 296 313 Helical; Name=4. {ECO:0000250}.; TRANSMEM 757 776 Helical; Name=5. {ECO:0000250}.; TRANSMEM 787 807 Helical; Name=6. {ECO:0000250}.; TRANSMEM 828 850 Helical; Name=7. {ECO:0000250}.; TRANSMEM 897 916 Helical; Name=8. {ECO:0000250}.; TR…	SUBCELLULAR LOCATION: Endoplasmic reticulum membrane; Multi-pass membrane protein. Sarcoplasmic reticulum membrane; Multi-pass membrane protein.		TOPO_DOM 1 48 Cytoplasmic. {ECO:0000250}.; TOPO_DOM 70 89 Lumenal. {ECO:0000250}.; TOPO_DOM 111 253 Cytoplasmic. {ECO:0000250}.; TOPO_DOM 274 295 Lumenal. {ECO:0000250}.; TOPO_DOM 314 756 Cytoplasmic. {ECO:0000250}.; TOPO_DOM 777 786 Lumenal. {ECO:0000250}.; TOPO_DOM 808 827 Cytoplasmic. {ECO:0000250}.; TOPO_DOM 851 896 Lumenal. {ECO:0000250}.; TOPO_DOM 917 929 Cytoplasmic. {ECO:0000250}.; TOPO_D…	FUNCTION: This magnesium-dependent enzyme catalyzes the hydrolysis of ATP coupled with the translocation of calcium from the cytosol to the sarcoplasmic reticulum lumen. Isoform SERCA2A is involved in the regulation of the contraction/relaxation cycle (By similarity). {ECO:0000250}.
Q64518	AT2A3_MOUSE	Sarcoplasmic/endoplasmic reticulum calcium ATPase 3 (SERCA3) (SR Ca(2+)-ATPase 3) (EC 3.6.3.8) (Calcium pump 3)	TRANSMEM 49 69 Helical; Name=1. {ECO:0000250}.; TRANSMEM 90 110 Helical; Name=2. {ECO:0000250}.; TRANSMEM 254 273 Helical; Name=3. {ECO:0000250}.; TRANSMEM 296 313 Helical; Name=4. {ECO:0000250}.; TRANSMEM 758 777 Helical; Name=5. {ECO:0000250}.; TRANSMEM 788 808 Helical; Name=6. {ECO:0000250}.; TRANSMEM 829 851 Helical; Name=7. {ECO:0000250}.; TRANSMEM 898 917 Helical; Name=8. {ECO:0000250}.; TR…	SUBCELLULAR LOCATION: Nucleus membrane {ECO:0000250}; Multi-pass membrane protein {ECO:0000250}. Endoplasmic reticulum membrane {ECO:0000250}; Multi-pass membrane protein {ECO:0000250}. Sarcoplasmic reticulum membrane {ECO:0000250}; Multi-pass membrane protein {ECO:0000250}.		TOPO_DOM 1 48 Cytoplasmic. {ECO:0000250}.; TOPO_DOM 70 89 Lumenal. {ECO:0000250}.; TOPO_DOM 111 253 Cytoplasmic. {ECO:0000250}.; TOPO_DOM 274 295 Lumenal. {ECO:0000250}.; TOPO_DOM 314 757 Cytoplasmic. {ECO:0000250}.; TOPO_DOM 778 787 Lumenal. {ECO:0000250}.; TOPO_DOM 809 828 Cytoplasmic. {ECO:0000250}.; TOPO_DOM 852 897 Lumenal. {ECO:0000250}.; TOPO_DOM 918 930 Cytoplasmic. {ECO:0000250}.; TOPO_D…	FUNCTION: This magnesium-dependent enzyme catalyzes the hydrolysis of ATP coupled with the transport of the calcium. Transports calcium ions from the cytosol into the sarcoplasmic/endoplasmic reticulum lumen. Contributes to calcium sequestration involved in muscular excitation/contraction.
Q9CQQ7	AT5F1_MOUSE	ATP synthase F(0) complex subunit B1, mitochondrial (ATP synthase subunit b) (ATPase subunit b)		SUBCELLULAR LOCATION: Mitochondrion. Mitochondrion inner membrane.			FUNCTION: Mitochondrial membrane ATP synthase (F(1)F(0) ATP synthase or Complex V) produces ATP from ADP in the presence of a proton gradient across the membrane which is generated by electron transport complexes of the respiratory chain. F-type ATPases consist of two structural domains, F(1) - containing the extramembraneous catalytic core, and F(0) - containing the membrane proton channel, link…
Q9D5T0	ATAD1_MOUSE	ATPase family AAA domain-containing protein 1 (EC 3.6.1.3) (Thorase)		SUBCELLULAR LOCATION: Peroxisome. Cell junction, synapse, postsynaptic cell membrane.			FUNCTION: ATPase that plays a critical role in regulating the surface expression of AMPA receptors (AMPAR), thereby regulating synaptic plasticity and learning and memory. Required for NMDA-stimulated AMPAR internalization and inhibition of GRIA1 and GRIA2 recycling back to the plasma membrane; these activities are ATPase-dependent. {ECO:0000269|PubMed:21496646}.
Q925I1	ATAD3_MOUSE	ATPase family AAA domain-containing protein 3 (AAA-ATPase TOB3)	TRANSMEM 246 263 Helical. {ECO:0000255}.	SUBCELLULAR LOCATION: Mitochondrion inner membrane {ECO:0000250}; Single-pass membrane protein {ECO:0000250}. Mitochondrion matrix, mitochondrion nucleoid {ECO:0000250}. Note=In the mitochondrial inner membrane, enriched in sites with the potential to form contacts with the outer membrane. The N-terminal domain interacts with the inner surface of the mitochondrial outer membrane and the C-termina…		TOPO_DOM 1 245 Mitochondrial intermembrane. {ECO:0000255}.; TOPO_DOM 264 586 Mitochondrial matrix. {ECO:0000255}.	FUNCTION: Essential for mitochondrial network organization, mitochondrial metabolism and cell growth at organism and cellular level. May play an important in mitochondrial protein synthesis. May also participate in mitochondrial DNA replication. May bind to mitochondrial DNA D-loops and contribute to nucleoid stability. Required for enhanced channeling of cholesterol for hormone-dependent steroid…
O35451	ATF6B_MOUSE	Cyclic AMP-dependent transcription factor ATF-6 beta (cAMP-dependent transcription factor ATF-6 beta) (Activating transcription factor 6 beta) (ATF6-beta) (cAMP response element-binding protein-related protein) (Creb-rp) (cAMP-responsive element-binding protein-like 1) [Cleaved into: Processed cyclic AMP-dependent transcription factor ATF-6 beta]	TRANSMEM 394 414 Helical; Signal-anchor for type II membrane protein. {ECO:0000255}.	SUBCELLULAR LOCATION: Endoplasmic reticulum membrane {ECO:0000250}; Single-pass type II membrane protein {ECO:0000250}.; SUBCELLULAR LOCATION: Processed cyclic AMP-dependent transcription factor ATF-6 beta: Nucleus {ECO:0000255|PROSITE-ProRule:PRU00978}. Note=Under ER stress the cleaved N-terminal cytoplasmic domain translocates into the nucleus. {ECO:0000250}.		TOPO_DOM 2 393 Cytoplasmic. {ECO:0000255}.; TOPO_DOM 415 699 Lumenal. {ECO:0000255}.	FUNCTION: Transcriptional factor that acts in the unfolded protein response (UPR) pathway by activating UPR target genes induced during ER stress. Binds DNA on the 5'-CCAC[GA]-3' half of the ER stress response element (ERSE) (5'-CCAATN(9)CCAC[GA]-3') when NF-Y is bound to ERSE (By similarity). {ECO:0000250}.
Q6PA06	ATLA2_MOUSE	Atlastin-2 (EC 3.6.5.-) (ADP-ribosylation factor-like protein 6-interacting protein 2) (ARL-6-interacting protein 2) (Aip-2)	TRANSMEM 477 497 Helical. {ECO:0000255}.; TRANSMEM 500 520 Helical. {ECO:0000255}.	SUBCELLULAR LOCATION: Endoplasmic reticulum membrane {ECO:0000250}; Multi-pass membrane protein {ECO:0000250}.		TOPO_DOM 1 476 Cytoplasmic. {ECO:0000250}.; TOPO_DOM 498 499 Lumenal. {ECO:0000255}.; TOPO_DOM 521 583 Cytoplasmic. {ECO:0000250}.	FUNCTION: GTPase tethering membranes through formation of trans-homooligomers and mediating homotypic fusion of endoplasmic reticulum membranes. Functions in endoplasmic reticulum tubular network biogenesis (By similarity). {ECO:0000250}.
Q91YH5	ATLA3_MOUSE	Atlastin-3 (EC 3.6.5.-)	TRANSMEM 446 466 Helical. {ECO:0000255}.; TRANSMEM 468 488 Helical. {ECO:0000255}.	SUBCELLULAR LOCATION: Endoplasmic reticulum membrane {ECO:0000250}; Multi-pass membrane protein {ECO:0000250}. Note=Localizes to endoplasmic reticulum tubules and accumulates in punctuate structures corresponding to 3-way junctions, which represent crossing-points at which the tubules build a polygonal network. {ECO:0000250}.		TOPO_DOM 1 445 Cytoplasmic. {ECO:0000250}.; TOPO_DOM 467 467 Lumenal. {ECO:0000255}.; TOPO_DOM 489 541 Cytoplasmic. {ECO:0000250}.	FUNCTION: GTPase tethering membranes through formation of trans-homooligomers and mediating homotypic fusion of endoplasmic reticulum membranes. Functions in endoplasmic reticulum tubular network biogenesis (By similarity). {ECO:0000250}.
Q9DCX2	ATP5H_MOUSE	ATP synthase subunit d, mitochondrial (ATPase subunit d)		SUBCELLULAR LOCATION: Mitochondrion. Mitochondrion inner membrane.			FUNCTION: Mitochondrial membrane ATP synthase (F(1)F(0) ATP synthase or Complex V) produces ATP from ADP in the presence of a proton gradient across the membrane which is generated by electron transport complexes of the respiratory chain. F-type ATPases consist of two structural domains, F(1) - containing the extramembraneous catalytic core, and F(0) - containing the membrane proton channel, link…
Q06185	ATP5I_MOUSE	ATP synthase subunit e, mitochondrial (ATPase subunit e)		SUBCELLULAR LOCATION: Mitochondrion. Mitochondrion inner membrane.			FUNCTION: Mitochondrial membrane ATP synthase (F(1)F(0) ATP synthase or Complex V) produces ATP from ADP in the presence of a proton gradient across the membrane which is generated by electron transport complexes of the respiratory chain. F-type ATPases consist of two structural domains, F(1) - containing the extramembraneous catalytic core, and F(0) - containing the membrane proton channel, link…
Q9CPQ8	ATP5L_MOUSE	ATP synthase subunit g, mitochondrial (ATPase subunit g)		SUBCELLULAR LOCATION: Mitochondrion. Mitochondrion inner membrane.			FUNCTION: Mitochondrial membrane ATP synthase (F(1)F(0) ATP synthase or Complex V) produces ATP from ADP in the presence of a proton gradient across the membrane which is generated by electron transport complexes of the respiratory chain. F-type ATPases consist of two structural domains, F(1) - containing the extramembraneous catalytic core, and F(0) - containing the membrane proton channel, link…
P49015	ATP7A_CRIGR	Copper-transporting ATPase 1 (EC 3.6.3.54) (Copper pump 1) (Fragment)	TRANSMEM 643 665 Helical. {ECO:0000255}.; TRANSMEM 695 717 Helical. {ECO:0000255}.; TRANSMEM 736 760 Helical. {ECO:0000255}.; TRANSMEM 770 788 Helical. {ECO:0000255}.; TRANSMEM 930 952 Helical. {ECO:0000255}.; TRANSMEM 978 998 Helical. {ECO:0000255}.; TRANSMEM 1347 1373 Helical. {ECO:0000255}.; TRANSMEM 1379 1397 Helical. {ECO:0000255}.	SUBCELLULAR LOCATION: Membrane; Multi-pass membrane protein.		TOPO_DOM 1 642 Cytoplasmic. {ECO:0000255}.	FUNCTION: May function in the export of copper from the cytoplasm to an intracellular organelle. It may serve as well for the export of other metals.
P03930	ATP8_MOUSE	ATP synthase protein 8 (A6L) (F-ATPase subunit 8)	TRANSMEM 8 24 Helical. {ECO:0000255}.	SUBCELLULAR LOCATION: Mitochondrion membrane; Single-pass membrane protein.			FUNCTION: Mitochondrial membrane ATP synthase (F(1)F(0) ATP synthase or Complex V) produces ATP from ADP in the presence of a proton gradient across the membrane which is generated by electron transport complexes of the respiratory chain. F-type ATPases consist of two structural domains, F(1) - containing the extramembraneous catalytic core and F(0) - containing the membrane proton channel, linke…
Q03265	ATPA_MOUSE	ATP synthase subunit alpha, mitochondrial		SUBCELLULAR LOCATION: Mitochondrion inner membrane {ECO:0000250}. Cell membrane {ECO:0000250}; Peripheral membrane protein {ECO:0000250}; Extracellular side {ECO:0000250}. Note=Colocalizes with HRG on the cell surface of T-cells. {ECO:0000250}.			FUNCTION: Mitochondrial membrane ATP synthase (F(1)F(0) ATP synthase or Complex V) produces ATP from ADP in the presence of a proton gradient across the membrane which is generated by electron transport complexes of the respiratory chain. F-type ATPases consist of two structural domains, F(1) - containing the extramembraneous catalytic core, and F(0) - containing the membrane proton channel, link…
P56480	ATPB_MOUSE	ATP synthase subunit beta, mitochondrial (EC 3.6.3.14)		SUBCELLULAR LOCATION: Mitochondrion. Mitochondrion inner membrane. Note=Peripheral membrane protein.			FUNCTION: Mitochondrial membrane ATP synthase (F(1)F(0) ATP synthase or Complex V) produces ATP from ADP in the presence of a proton gradient across the membrane which is generated by electron transport complexes of the respiratory chain. F-type ATPases consist of two structural domains, F(1) - containing the extramembraneous catalytic core, and F(0) - containing the membrane proton channel, link…
Q91VR2	ATPG_MOUSE	ATP synthase subunit gamma, mitochondrial (F-ATPase gamma subunit)		SUBCELLULAR LOCATION: Mitochondrion. Mitochondrion inner membrane {ECO:0000250}; Peripheral membrane protein {ECO:0000250}.			FUNCTION: Mitochondrial membrane ATP synthase (F(1)F(0) ATP synthase or Complex V) produces ATP from ADP in the presence of a proton gradient across the membrane which is generated by electron transport complexes of the respiratory chain. F-type ATPases consist of two structural domains, F(1) - containing the extramembraneous catalytic core, and F(0) - containing the membrane proton channel, link…
P56135	ATPK_MOUSE	ATP synthase subunit f, mitochondrial	TRANSMEM 57 76 Helical. {ECO:0000255}.	SUBCELLULAR LOCATION: Mitochondrion. Mitochondrion inner membrane {ECO:0000305}; Single-pass membrane protein {ECO:0000305}.			FUNCTION: Mitochondrial membrane ATP synthase (F(1)F(0) ATP synthase or Complex V) produces ATP from ADP in the presence of a proton gradient across the membrane which is generated by electron transport complexes of the respiratory chain. F-type ATPases consist of two structural domains, F(1) - containing the extramembraneous catalytic core and F(0) - containing the membrane proton channel, linke…
P70295	AUP1_MOUSE	Ancient ubiquitous protein 1	TRANSMEM 21 41 Helical; Signal-anchor for type III membrane protein. {ECO:0000255}.	SUBCELLULAR LOCATION: Endoplasmic reticulum membrane {ECO:0000250}; Single-pass type III membrane protein {ECO:0000250}; Cytoplasmic side {ECO:0000250}.		TOPO_DOM 1 20 Lumenal. {ECO:0000255}.; TOPO_DOM 42 410 Cytoplasmic. {ECO:0000255}.	FUNCTION: May play a role in the translocation of terminally misfolded proteins from the endoplasmic reticulum lumen to the cytoplasm and their degradation by the proteasome. {ECO:0000250}.
O54918	B2L11_MOUSE	Bcl-2-like protein 11 (Bcl2-L-11) (Bcl2-interacting mediator of cell death)		SUBCELLULAR LOCATION: Membrane {ECO:0000269|PubMed:9430630}; Peripheral membrane protein {ECO:0000269|PubMed:9430630}. Mitochondrion {ECO:0000250}. Note=Associated with intracytoplasmic membranes.			FUNCTION: Induces apoptosis and anoikis. The isoforms vary in cytotoxicity with isoform BimS being the most potent and isoform BimEL being the least potent. {ECO:0000269|PubMed:9430630}.
P59017	B2L13_MOUSE	Bcl-2-like protein 13 (Bcl2-L-13) (Bcl-rambo) (Protein Mil1)	TRANSMEM 409 429 Helical. {ECO:0000255}.	SUBCELLULAR LOCATION: Mitochondrion membrane {ECO:0000250}; Single-pass membrane protein {ECO:0000250}.			FUNCTION: May promote the activation of caspase-3 and apoptosis.
Q91Z92	B3GT6_MOUSE	Beta-1,3-galactosyltransferase 6 (Beta-1,3-GalTase 6) (Beta3Gal-T6) (Beta3GalT6) (EC 2.4.1.134) (GAG GalTII) (Galactosyltransferase II) (Galactosylxylosylprotein 3-beta-galactosyltransferase) (UDP-Gal:betaGal beta 1,3-galactosyltransferase polypeptide 6)	TRANSMEM 12 30 Helical; Signal-anchor for type II membrane protein. {ECO:0000255}.	SUBCELLULAR LOCATION: Golgi apparatus membrane {ECO:0000250}; Single-pass type II membrane protein {ECO:0000250}.		TOPO_DOM 1 11 Cytoplasmic. {ECO:0000255}.; TOPO_DOM 31 325 Lumenal. {ECO:0000255}.	FUNCTION: Beta-1,3-galactosyltransferase that transfers galactose from UDP-galactose to substrates with a terminal beta-linked galactose residue. Has a preference for galactose-beta-1,4-xylose that is found in the linker region of glycosaminoglycans, such as heparan sulfate and chondroitin sulfate. Has no activity towards substrates with terminal glucosamine or galactosamine residues (By similari…
P15535	B4GT1_MOUSE	Beta-1,4-galactosyltransferase 1 (Beta-1,4-GalTase 1) (Beta4Gal-T1) (b4Gal-T1) (EC 2.4.1.-) (UDP-Gal:beta-GlcNAc beta-1,4-galactosyltransferase 1) (UDP-galactose:beta-N-acetylglucosamine beta-1,4-galactosyltransferase 1) [Cleaved into: Processed beta-1,4-galactosyltransferase 1] [Includes: Lactose synthase A protein (EC 2.4.1.22); N-acetyllactosamine synthase (EC 2.4.1.90) (Nal synthase); Beta-N-…	TRANSMEM 25 44 Helical; Signal-anchor for type II membrane protein. {ECO:0000255}.	SUBCELLULAR LOCATION: Isoform Long: Golgi apparatus, Golgi stack membrane {ECO:0000269|PubMed:18511602}; Single-pass type II membrane protein. Cell membrane; Single-pass type II membrane protein. Cell surface. Cell projection, filopodium {ECO:0000269|PubMed:18511602}. Note=Found in trans cisternae of Golgi. B4GALT1 cell surface expression is regulated by UBE2Q1 (PubMed:18511602). {ECO:0000269|Pub…		TOPO_DOM 1 24 Cytoplasmic. {ECO:0000255}.; TOPO_DOM 45 399 Lumenal. {ECO:0000255}.	FUNCTION: The Golgi complex form catalyzes the production of lactose in the lactating mammary gland and could also be responsible for the synthesis of complex-type N-linked oligosaccharides in many glycoproteins as well as the carbohydrate moieties of glycolipids.; FUNCTION: The cell surface form functions as a recognition molecule during a variety of cell to cell and cell to matrix interactions,…
Q9JMK0	B4GT5_MOUSE	Beta-1,4-galactosyltransferase 5 (Beta-1,4-GalTase 5) (Beta4Gal-T5) (b4Gal-T5) (EC 2.4.1.-) (Beta-1,4-GalT II) (UDP-Gal:beta-GlcNAc beta-1,4-galactosyltransferase 5) (UDP-galactose:beta-N-acetylglucosamine beta-1,4-galactosyltransferase 5)	TRANSMEM 15 35 Helical; Signal-anchor for type II membrane protein. {ECO:0000255}.	SUBCELLULAR LOCATION: Golgi apparatus, Golgi stack membrane {ECO:0000250}; Single-pass type II membrane protein {ECO:0000250}. Note=Trans cisternae of Golgi stack. {ECO:0000250}.		TOPO_DOM 1 14 Cytoplasmic. {ECO:0000255}.; TOPO_DOM 36 388 Lumenal. {ECO:0000255}.	FUNCTION: Responsible for the synthesis of complex-type N-linked oligosaccharides in many glycoproteins as well as the carbohydrate moieties of glycolipids. {ECO:0000250}.
O08734	BAK_MOUSE	Bcl-2 homologous antagonist/killer (Apoptosis regulator BAK)	TRANSMEM 186 203 Helical. {ECO:0000255}.	SUBCELLULAR LOCATION: Mitochondrion membrane {ECO:0000305}; Single-pass membrane protein {ECO:0000305}.			FUNCTION: In the presence of an appropriate stimulus, accelerates programmed cell death by binding to, and antagonizing the anti-apoptotic action of BCL2. {ECO:0000250}.
Q61334	BAP29_MOUSE	B-cell receptor-associated protein 29 (BCR-associated protein 29) (Bap29)	TRANSMEM 7 27 Helical. {ECO:0000255}.; TRANSMEM 44 64 Helical. {ECO:0000255}.; TRANSMEM 104 124 Helical. {ECO:0000255}.	SUBCELLULAR LOCATION: Endoplasmic reticulum membrane; Multi-pass membrane protein.		TOPO_DOM 1 6 Lumenal. {ECO:0000255}.; TOPO_DOM 28 43 Cytoplasmic. {ECO:0000255}.; TOPO_DOM 65 103 Lumenal. {ECO:0000255}.; TOPO_DOM 125 240 Cytoplasmic. {ECO:0000255}.	FUNCTION: May play a role in anterograde transport of membrane proteins from the endoplasmic reticulum to the Golgi. May be involved in CASP8-mediated apoptosis (By similarity). {ECO:0000250}.
Q61335	BAP31_MOUSE	B-cell receptor-associated protein 31 (BCR-associated protein 31) (Bap31) (p28)	TRANSMEM 7 27 Helical. {ECO:0000255}.; TRANSMEM 44 64 Helical. {ECO:0000255}.; TRANSMEM 103 123 Helical. {ECO:0000255}.	SUBCELLULAR LOCATION: Endoplasmic reticulum membrane {ECO:0000250}; Multi-pass membrane protein {ECO:0000250}. Endoplasmic reticulum-Golgi intermediate compartment membrane {ECO:0000250}; Multi-pass membrane protein {ECO:0000250}. Note=May shuttle between the ER and the intermediate compartment/cis-Golgi complex. {ECO:0000250}.		TOPO_DOM 2 6 Lumenal. {ECO:0000255}.; TOPO_DOM 28 43 Cytoplasmic. {ECO:0000255}.; TOPO_DOM 65 102 Lumenal. {ECO:0000255}.; TOPO_DOM 124 245 Cytoplasmic. {ECO:0000255}.	FUNCTION: Functions as a chaperone protein. Is one of the most abundant endoplasmic reticulum (ER) proteins. Plays a role in the export of secreted proteins in the ER, the recognition of abnormally folded protein and their targeting to the ER associated-degradation (ERAD). Also serves as a cargo receptor for the export of transmembrane proteins. May be involved in CASP8-mediated apoptosis. {ECO:0…
P18572	BASI_MOUSE	Basigin (Basic immunoglobulin superfamily) (HT7 antigen) (Membrane glycoprotein gp42) (CD antigen CD147)	TRANSMEM 326 349 Helical. {ECO:0000255}.	SUBCELLULAR LOCATION: Cell membrane {ECO:0000269|PubMed:12601063}; Single-pass type I membrane protein. Melanosome {ECO:0000250|UniProtKB:P35613}. Note=Colocalizes with SLC16A1 and SLC16A8. In spermatozoa, localized on the principal piece of caput and in the middle piece during transit in the corpus and cauda epididymides. {ECO:0000269|PubMed:11882021, ECO:0000269|PubMed:12601063}.		TOPO_DOM 22 325 Extracellular. {ECO:0000255}.; TOPO_DOM 350 389 Cytoplasmic. {ECO:0000255}.	FUNCTION: Plays an important role in targeting the monocarboxylate transporters SLC16A1, SLC16A3 and SLC16A8 to the plasma membrane. Plays pivotal roles in spermatogenesis, embryo implantation, neural network formation and tumor progression. Stimulates adjacent fibroblasts to produce matrix metalloproteinases (MMPS). Seems to be a receptor for oligomannosidic glycans. In vitro, promotes outgrowth…
Q07813	BAX_MOUSE	Apoptosis regulator BAX	TRANSMEM 172 192 Helical. {ECO:0000255}.	SUBCELLULAR LOCATION: Isoform Alpha: Mitochondrion outer membrane {ECO:0000250}; Single-pass membrane protein {ECO:0000250}. Cytoplasm {ECO:0000250}. Note=Colocalizes with 14-3-3 proteins in the cytoplasm. Under stress conditions, undergoes a conformation change that causes release from JNK-phosphorylated 14-3-3 proteins and translocation to the mitochondrion membrane (By similarity). {ECO:000025…			FUNCTION: Accelerates programmed cell death by binding to, and antagonizing the apoptosis repressor BCL2 or its adenovirus homolog E1B 19k protein. Under stress conditions, undergoes a conformation change that causes translocation to the mitochondrion membrane, leading to the release of cytochrome c that then triggers apoptosis. Promotes activation of CASP3, and thereby apoptosis. BAX deficiency …
Q9CZP5	BCS1_MOUSE	Mitochondrial chaperone BCS1 (BCS1-like protein)	TRANSMEM 16 32 Helical. {ECO:0000255}.	SUBCELLULAR LOCATION: Mitochondrion inner membrane {ECO:0000250}; Single-pass membrane protein {ECO:0000250}.		TOPO_DOM 1 15 Mitochondrial intermembrane. {ECO:0000255}.; TOPO_DOM 33 418 Mitochondrial matrix. {ECO:0000255}.	FUNCTION: Chaperone necessary for the assembly of mitochondrial respiratory chain complex III. Plays an important role in the maintenance of mitochondrial tubular networks, respiratory chain assembly and formation of the LETM1 complex (By similarity). {ECO:0000250}.
Q9D2C7	BI1_MOUSE	Bax inhibitor 1 (BI-1) (Testis-enhanced gene transcript protein) (Transmembrane BAX inhibitor motif-containing protein 6)	TRANSMEM 30 50 Helical. {ECO:0000255}.; TRANSMEM 53 73 Helical. {ECO:0000255}.; TRANSMEM 87 107 Helical. {ECO:0000255}.; TRANSMEM 113 133 Helical. {ECO:0000255}.; TRANSMEM 140 160 Helical. {ECO:0000255}.; TRANSMEM 167 187 Helical. {ECO:0000255}.	SUBCELLULAR LOCATION: Endoplasmic reticulum membrane {ECO:0000250}; Multi-pass membrane protein {ECO:0000250}.	INTRAMEM 207 227 Helical. {ECO:0000255}.	TOPO_DOM 1 29 Cytoplasmic. {ECO:0000255}.; TOPO_DOM 51 52 Lumenal. {ECO:0000255}.; TOPO_DOM 74 86 Cytoplasmic. {ECO:0000255}.; TOPO_DOM 108 112 Lumenal. {ECO:0000255}.; TOPO_DOM 134 139 Cytoplasmic. {ECO:0000255}.; TOPO_DOM 161 166 Lumenal. {ECO:0000255}.; TOPO_DOM 188 206 Cytoplasmic. {ECO:0000255}.; TOPO_DOM 228 237 Cytoplasmic. {ECO:0000255}.	FUNCTION: Suppressor of apoptosis. Modulates unfolded protein response signaling. Modulate ER calcium homeostasis by acting as a calcium-leak channel (By similarity). {ECO:0000250}.
P70444	BID_MOUSE	BH3-interacting domain death agonist (p22 BID) (BID) [Cleaved into: BH3-interacting domain death agonist p15 (p15 BID); BH3-interacting domain death agonist p13 (p13 BID); BH3-interacting domain death agonist p11 (p11 BID)]		SUBCELLULAR LOCATION: Cytoplasm {ECO:0000269|PubMed:9873064}. Mitochondrion membrane {ECO:0000269|PubMed:9873064}. Note=When uncleaved, it is predominantly cytoplasmic. p15 BID translocates to mitochondria as an integral membrane protein. p13 and p22 BID are associated with the mitochondrial membrane.			FUNCTION: Induces caspases and apoptosis. Counters the protective effect of Bcl-2. The major proteolytic product p15 BID allows the release of cytochrome c. {ECO:0000269|PubMed:9873064}.
O88738	BIRC6_MOUSE	Baculoviral IAP repeat-containing protein 6 (EC 6.3.2.-) (BIR repeat-containing ubiquitin-conjugating enzyme) (BRUCE) (Ubiquitin-conjugating BIR domain enzyme apollon) (APOLLON)		SUBCELLULAR LOCATION: Golgi apparatus, trans-Golgi network membrane {ECO:0000250}. Midbody {ECO:0000250}. Endosome {ECO:0000250}. Cytoplasm, cytoskeleton, spindle pole {ECO:0000250}. Cytoplasm, cytoskeleton, microtubule organizing center, centrosome {ECO:0000250}. Note=Concentrates in a pericentriolar compartment in interphase, moves partially to spindle poles in metaphase, and finally localizes …			FUNCTION: Anti-apoptotic protein which can regulate cell death by controlling caspases and by acting as an E3 ubiquitin-protein ligase. Has an unusual ubiquitin conjugation system in that it could combine in a single polypeptide, ubiquitin conjugating (E2) with ubiquitin ligase (E3) activity, forming a chimeric E2/E3 ubiquitin ligase. Its tragets include CASP9 and DIABLO/SMAC. Acts as an inhibito…
Q8BXV2	BRI3B_MOUSE	BRI3-binding protein (I3-binding protein)	TRANSMEM 19 39 Helical. {ECO:0000255}.; TRANSMEM 131 151 Helical. {ECO:0000255}.; TRANSMEM 164 181 Helical. {ECO:0000255}.; TRANSMEM 190 210 Helical. {ECO:0000255}.	SUBCELLULAR LOCATION: Mitochondrion outer membrane {ECO:0000250}; Multi-pass membrane protein {ECO:0000250}.			FUNCTION: Involved in tumorigenesis and may function by stabilizing p53/TP53. {ECO:0000269|PubMed:17943721}.
Q8R2Q8	BST2_MOUSE	Bone marrow stromal antigen 2 (BST-2) (HM1.24 antigen) (CD antigen CD317)	TRANSMEM 31 51 Helical; Signal-anchor for type II membrane protein. {ECO:0000255}.	SUBCELLULAR LOCATION: Golgi apparatus, trans-Golgi network. Cell membrane; Single-pass type II membrane protein. Cell membrane {ECO:0000250}; Lipid-anchor, GPI-anchor {ECO:0000250}. Late endosome {ECO:0000250}. Membrane raft {ECO:0000250}. Cytoplasm {ECO:0000250}. Apical cell membrane {ECO:0000250}. Note=Shuttles between the cell membrane, where it is present predominantly in membrane/lipid rafts…		TOPO_DOM 1 30 Cytoplasmic. {ECO:0000255}.; TOPO_DOM 52 152 Extracellular. {ECO:0000255}.	FUNCTION: IFN-induced antiviral host restriction factor which efficiently blocks the release of diverse mammalian enveloped viruses by directly tethering nascent virions to the membranes of infected cells. Acts as a direct physical tether, holding virions to the cell membrane and linking virions to each other. The tethered virions can be internalized by endocytosis and subsequently degraded or th…
Q9JJ06	C1GLT_MOUSE	Glycoprotein-N-acetylgalactosamine 3-beta-galactosyltransferase 1 (EC 2.4.1.122) (Core 1 O-glycan T-synthase) (T-syn) (Core 1 UDP-galactose:N-acetylgalactosamine-alpha-R beta 1,3-galactosyltransferase 1) (Core 1 beta1,3-galactosyltransferase 1) (C1GalT1) (Core 1 beta3-Gal-T1)	TRANSMEM 9 29 Helical; Signal-anchor for type II membrane protein. {ECO:0000255}.	SUBCELLULAR LOCATION: Membrane; Single-pass type II membrane protein.		TOPO_DOM 2 8 Cytoplasmic. {ECO:0000255}.; TOPO_DOM 30 363 Lumenal. {ECO:0000255}.	FUNCTION: Glycosyltransferase that generates the core 1 O-glycan Gal-beta1-3GalNAc-alpha1-Ser/Thr (T antigen), which is a precursor for many extended O-glycans in glycoproteins. Plays a central role in many processes, such as angiogenesis, thrombopoiesis and kidney homeostasis development. {ECO:0000269|PubMed:14745002, ECO:0000269|PubMed:17062753}.
Q922D8	C1TC_MOUSE	C-1-tetrahydrofolate synthase, cytoplasmic (C1-THF synthase) [Cleaved into: C-1-tetrahydrofolate synthase, cytoplasmic, N-terminally processed] [Includes: Methylenetetrahydrofolate dehydrogenase (EC 1.5.1.5); Methenyltetrahydrofolate cyclohydrolase (EC 3.5.4.9); Formyltetrahydrofolate synthetase (EC 6.3.4.3)]		SUBCELLULAR LOCATION: Cytoplasm {ECO:0000250}.
Q9CZB0	C560_MOUSE	Succinate dehydrogenase cytochrome b560 subunit, mitochondrial (Integral membrane protein CII-3) (QPs-1) (QPs1)	TRANSMEM 63 92 Helical. {ECO:0000250}.; TRANSMEM 113 137 Helical. {ECO:0000250}.; TRANSMEM 145 166 Helical. {ECO:0000250}.	SUBCELLULAR LOCATION: Mitochondrion inner membrane {ECO:0000250}; Multi-pass membrane protein {ECO:0000250}.		TOPO_DOM 30 62 Mitochondrial matrix. {ECO:0000250}.; TOPO_DOM 93 112 Mitochondrial intermembrane. {ECO:0000250}.; TOPO_DOM 138 144 Mitochondrial matrix. {ECO:0000250}.; TOPO_DOM 167 169 Mitochondrial intermembrane. {ECO:0000250}.	FUNCTION: Membrane-anchoring subunit of succinate dehydrogenase (SDH) that is involved in complex II of the mitochondrial electron transport chain and is responsible for transferring electrons from succinate to ubiquinone (coenzyme Q). {ECO:0000250}.
P35564	CALX_MOUSE	Calnexin	TRANSMEM 483 503 Helical. {ECO:0000255}.	SUBCELLULAR LOCATION: Endoplasmic reticulum membrane {ECO:0000269|PubMed:7628443}; Single-pass type I membrane protein {ECO:0000269|PubMed:7628443}. Endoplasmic reticulum {ECO:0000250}. Melanosome {ECO:0000250}. Note=The palmitoylated form preferentially localizes to the perinuclear rough ER (By similarity). When bound to CD3 epsilon chains, calnexin's ER retention signal can be masked, permittin…		TOPO_DOM 21 482 Lumenal. {ECO:0000255}.; TOPO_DOM 504 591 Cytoplasmic. {ECO:0000255}.	FUNCTION: Calcium-binding protein that interacts with newly synthesized glycoproteins in the endoplasmic reticulum. It may act in assisting protein assembly and/or in the retention within the ER of unassembled protein subunits. It seems to play a major role in the quality control apparatus of the ER by the retention of incorrectly folded proteins. Associated with partial T-cell antigen receptor c…
P49070	CAMLG_MOUSE	Calcium signal-modulating cyclophilin ligand (CAML)	TRANSMEM 188 208 Helical. {ECO:0000255}.; TRANSMEM 239 255 Helical. {ECO:0000255}.	SUBCELLULAR LOCATION: Membrane; Multi-pass membrane protein.		TOPO_DOM 1 187 Cytoplasmic. {ECO:0000255}.; TOPO_DOM 209 238 Extracellular. {ECO:0000255}.; TOPO_DOM 256 294 Cytoplasmic. {ECO:0000255}.	FUNCTION: Likely involved in the mobilization of calcium as a result of the TCR/CD3 complex interaction. Binds to cyclophilin B.
Q6ZQ38	CAND1_MOUSE	Cullin-associated NEDD8-dissociated protein 1 (Cullin-associated and neddylation-dissociated protein 1) (p120 CAND1)		SUBCELLULAR LOCATION: Cytoplasm {ECO:0000250}. Nucleus {ECO:0000250}. Note=Predominantly cytoplasmic. {ECO:0000250}.			FUNCTION: Key assembly factor of SCF (SKP1-CUL1-F-box protein) E3 ubiquitin ligase complexes that promotes the exchange of the substrate-recognition F-box subunit in SCF complexes, thereby playing a key role in the cellular repertoire of SCF complexes. Acts as a F-box protein exchange factor. The exchange activity of CAND1 is coupled with cycles of neddylation conjugation: in the deneddylated sta…
P40124	CAP1_MOUSE	Adenylyl cyclase-associated protein 1 (CAP 1)		SUBCELLULAR LOCATION: Cell membrane {ECO:0000250}; Peripheral membrane protein {ECO:0000250}.			FUNCTION: Directly regulates filament dynamics and has been implicated in a number of complex developmental and morphological processes, including mRNA localization and the establishment of cell polarity. {ECO:0000250}.
Q6P2L7	CASC4_MOUSE	Protein CASC4 (Cancer susceptibility candidate gene 4 protein homolog)	TRANSMEM 15 35 Helical; Signal-anchor for type II membrane protein. {ECO:0000255}.	SUBCELLULAR LOCATION: Membrane {ECO:0000305}; Single-pass type II membrane protein {ECO:0000305}.		TOPO_DOM 1 14 Cytoplasmic. {ECO:0000255}.; TOPO_DOM 36 435 Lumenal. {ECO:0000255}.
P10605	CATB_MOUSE	Cathepsin B (EC 3.4.22.1) (Cathepsin B1) [Cleaved into: Cathepsin B light chain; Cathepsin B heavy chain]		SUBCELLULAR LOCATION: Lysosome. Melanosome {ECO:0000250}. Secreted, extracellular space {ECO:0000250}.			FUNCTION: Thiol protease which is believed to participate in intracellular degradation and turnover of proteins. Has also been implicated in tumor invasion and metastasis.
Q8VE99	CC115_MOUSE	Coiled-coil domain-containing protein 115 (Coiled-coil protein 1) (Ccp1)		SUBCELLULAR LOCATION: Endosome {ECO:0000269|PubMed:16378758}. Lysosome {ECO:0000269|PubMed:16378758}. Note=Seems not to be associated with recycling endosomes.
Q9D024	CCD47_MOUSE	Coiled-coil domain-containing protein 47 (Adipocyte-specific protein 4)	TRANSMEM 136 156 Helical. {ECO:0000255}.	SUBCELLULAR LOCATION: Membrane {ECO:0000305}; Single-pass membrane protein {ECO:0000305}.
Q3URS9	CCD51_MOUSE	Coiled-coil domain-containing protein 51	TRANSMEM 199 219 Helical. {ECO:0000255}.; TRANSMEM 383 403 Helical. {ECO:0000255}.	SUBCELLULAR LOCATION: Membrane {ECO:0000305}; Multi-pass membrane protein {ECO:0000305}.
P53702	CCHL_MOUSE	Cytochrome c-type heme lyase (CCHL) (EC 4.4.1.17) (Holocytochrome c-type synthase)		SUBCELLULAR LOCATION: Mitochondrion inner membrane {ECO:0000305}.			FUNCTION: Links covalently the heme group to the apoprotein of cytochrome c. {ECO:0000250}.
Q8R422	CD109_MOUSE	CD109 antigen (GPI-anchored alpha-2 macroglobulin-related protein) (CD antigen CD109)		SUBCELLULAR LOCATION: Cell membrane {ECO:0000250}; Lipid-anchor, GPI-anchor {ECO:0000250}.			FUNCTION: Modulates negatively TGFB1 signaling in keratinocytes. {ECO:0000250}.
P15379	CD44_MOUSE	CD44 antigen (Extracellular matrix receptor III) (ECMR-III) (GP90 lymphocyte homing/adhesion receptor) (HUTCH-I) (Hermes antigen) (Hyaluronate receptor) (Lymphocyte antigen 24) (Ly-24) (Phagocytic glycoprotein 1) (PGP-1) (Phagocytic glycoprotein I) (PGP-I) (CD antigen CD44)	TRANSMEM 686 706 Helical. {ECO:0000255}.	SUBCELLULAR LOCATION: Cell membrane {ECO:0000269|PubMed:17403031}; Single-pass type I membrane protein {ECO:0000269|PubMed:17403031}. Note=Colocalizes with actin in membrane protrusions at wounding edges.		TOPO_DOM 23 685 Extracellular. {ECO:0000255}.; TOPO_DOM 707 778 Cytoplasmic. {ECO:0000255}.	FUNCTION: Receptor for hyaluronic acid (HA). Mediates cell-cell and cell-matrix interactions through its affinity for HA, and possibly also through its affinity for other ligands such as osteopontin, collagens, and matrix metalloproteinases (MMPs). Adhesion with HA plays an important role in cell migration, tumor growth and progression. In cancer cells, may play an important role in invadopodia f…
P60766	CDC42_MOUSE	Cell division control protein 42 homolog (G25K GTP-binding protein)		SUBCELLULAR LOCATION: Cell membrane {ECO:0000305}; Lipid-anchor {ECO:0000305}; Cytoplasmic side {ECO:0000305}. Midbody {ECO:0000250}. Cytoplasm, cytoskeleton, microtubule organizing center, centrosome {ECO:0000250}. Note=Localizes to spindle during prometaphase cells. Moves to the central spindle as cells progressed through anaphase to telophase. Localizes at the end of cytokinesis in the interce…			FUNCTION: Plasma membrane-associated small GTPase which cycles between an active GTP-bound and an inactive GDP-bound state. In active state binds to a variety of effector proteins to regulate cellular responses. Involved in epithelial cell polarization processes. Regulates the bipolar attachment of spindle microtubules to kinetochores before chromosome congression in metaphase. Plays a role in th…
Q8VDP6	CDIPT_MOUSE	CDP-diacylglycerol--inositol 3-phosphatidyltransferase (EC 2.7.8.11) (Phosphatidylinositol synthase) (PI synthase) (PtdIns synthase)	TRANSMEM 6 26 Helical. {ECO:0000255}.; TRANSMEM 29 49 Helical. {ECO:0000255}.; TRANSMEM 74 94 Helical. {ECO:0000255}.; TRANSMEM 140 160 Helical. {ECO:0000255}.; TRANSMEM 175 195 Helical. {ECO:0000255}.	SUBCELLULAR LOCATION: Endoplasmic reticulum membrane {ECO:0000250}; Multi-pass membrane protein {ECO:0000250}. Golgi apparatus membrane {ECO:0000250}; Multi-pass membrane protein {ECO:0000250}. Cell membrane {ECO:0000250}; Multi-pass membrane protein {ECO:0000250}. Membrane {ECO:0000250}.			FUNCTION: Catalyzes the biosynthesis of phosphatidylinositol (PtdIns) as well as PtdIns:inositol exchange reaction. May thus act to reduce an excessive cellular PtdIns content. The exchange activity is due to the reverse reaction of PtdIns synthase and is dependent on CMP, which is tightly bound to the enzyme (By similarity). {ECO:0000250}.
P11440	CDK1_MOUSE	Cyclin-dependent kinase 1 (CDK1) (EC 2.7.11.22) (EC 2.7.11.23) (Cell division control protein 2 homolog) (Cell division protein kinase 1) (p34 protein kinase)		SUBCELLULAR LOCATION: Nucleus {ECO:0000269|PubMed:17942597}. Cytoplasm {ECO:0000269|PubMed:17942597}. Mitochondrion {ECO:0000269|PubMed:17942597}. Cytoplasm, cytoskeleton, microtubule organizing center, centrosome {ECO:0000250}. Cytoplasm, cytoskeleton, spindle {ECO:0000250}. Note=Colocalizes with SIRT2 on centrosome during prophase and on splindle fibers during metaphase of the mitotic cell cycl…			FUNCTION: Plays a key role in the control of the eukaryotic cell cycle by modulating the centrosome cycle as well as mitotic onset; promotes G2-M transition, and regulates G1 progress and G1-S transition via association with multiple interphase cyclins. Required in higher cells for entry into S-phase and mitosis. Phosphorylates PARVA/actopaxin, APC, AMPH, APC, BARD1, Bcl-xL/BCL2L1, BRCA2, CALD1, …
Q99L43	CDS2_MOUSE	Phosphatidate cytidylyltransferase 2 (EC 2.7.7.41) (CDP-DAG synthase 2) (CDP-DG synthase 2) (CDP-diacylglycerol synthase 2) (CDS 2) (CDP-diglyceride pyrophosphorylase 2) (CDP-diglyceride synthase 2) (CTP:phosphatidate cytidylyltransferase 2)	TRANSMEM 78 98 Helical. {ECO:0000255}.; TRANSMEM 129 149 Helical. {ECO:0000255}.; TRANSMEM 165 185 Helical. {ECO:0000255}.; TRANSMEM 212 232 Helical. {ECO:0000255}.; TRANSMEM 261 281 Helical. {ECO:0000255}.; TRANSMEM 339 359 Helical. {ECO:0000255}.	SUBCELLULAR LOCATION: Mitochondrion inner membrane {ECO:0000305}; Multi-pass membrane protein {ECO:0000305}; Matrix side {ECO:0000305}.			FUNCTION: Provides CDP-diacylglycerol, an important precursor for the synthesis of phosphatidylinositol, phosphatidylglycerol, and cardiolipin. {ECO:0000250}.
Q924Z4	CERS2_MOUSE	Ceramide synthase 2 (CerS2) (LAG1 longevity assurance homolog 2) (Translocating chain-associating membrane protein homolog 3) (TRAM homolog 3)	TRANSMEM 41 61 Helical. {ECO:0000255}.; TRANSMEM 140 160 Helical. {ECO:0000255}.; TRANSMEM 175 195 Helical. {ECO:0000255}.; TRANSMEM 209 229 Helical. {ECO:0000255}.; TRANSMEM 264 284 Helical. {ECO:0000255}.; TRANSMEM 304 324 Helical. {ECO:0000255}.	SUBCELLULAR LOCATION: Nucleus membrane {ECO:0000255|PROSITE-ProRule:PRU00108}; Multi-pass membrane protein {ECO:0000305}. Endoplasmic reticulum membrane {ECO:0000269|PubMed:15823095}; Multi-pass membrane protein {ECO:0000269|PubMed:15823095}.		TOPO_DOM 1 40 Lumenal. {ECO:0000255}.; TOPO_DOM 62 139 Cytoplasmic. {ECO:0000255}.; TOPO_DOM 161 174 Lumenal. {ECO:0000255}.; TOPO_DOM 196 208 Cytoplasmic. {ECO:0000255}.; TOPO_DOM 230 263 Lumenal. {ECO:0000255}.; TOPO_DOM 285 303 Cytoplasmic. {ECO:0000255}.; TOPO_DOM 325 380 Lumenal. {ECO:0000255}.	FUNCTION: Suppresses the growth of cancer cells. May be involved in sphingolipid synthesis (By similarity). {ECO:0000250}.
Q9D6K9	CERS5_MOUSE	Ceramide synthase 5 (CerS5) (EC 2.3.1.24) (LAG1 longevity assurance homolog 5) (Translocating chain-associating membrane protein homolog 4) (TRAM homolog 4)	TRANSMEM 44 64 Helical. {ECO:0000255}.; TRANSMEM 148 168 Helical. {ECO:0000255}.; TRANSMEM 187 207 Helical. {ECO:0000255}.; TRANSMEM 214 234 Helical. {ECO:0000255}.; TRANSMEM 272 292 Helical. {ECO:0000255}.; TRANSMEM 312 332 Helical. {ECO:0000255}.	SUBCELLULAR LOCATION: Nucleus membrane {ECO:0000255|PROSITE-ProRule:PRU00108}; Multi-pass membrane protein {ECO:0000305}. Endoplasmic reticulum membrane {ECO:0000269|PubMed:12912983}; Multi-pass membrane protein {ECO:0000269|PubMed:12912983}.		TOPO_DOM 1 43 Lumenal. {ECO:0000255}.; TOPO_DOM 65 147 Cytoplasmic. {ECO:0000255}.; TOPO_DOM 169 186 Lumenal. {ECO:0000255}.; TOPO_DOM 208 213 Cytoplasmic. {ECO:0000255}.; TOPO_DOM 235 271 Lumenal. {ECO:0000255}.; TOPO_DOM 293 311 Cytoplasmic. {ECO:0000255}.; TOPO_DOM 333 414 Lumenal. {ECO:0000255}.	FUNCTION: Dihydroceramide synthase. Catalyzes the acylation of sphingosine to form dihydroceramide, with high selectivity toward palmitoyl-CoA as acyl donor compared to stearoyl-CoA. Inhibited by fumonisin B1. {ECO:0000269|PubMed:12912983, ECO:0000269|PubMed:16100120}.
P63038	CH60_MOUSE	60 kDa heat shock protein, mitochondrial (60 kDa chaperonin) (Chaperonin 60) (CPN60) (HSP-65) (Heat shock protein 60) (HSP-60) (Hsp60) (Mitochondrial matrix protein P1)		SUBCELLULAR LOCATION: Mitochondrion matrix {ECO:0000250}.			FUNCTION: Implicated in mitochondrial protein import and macromolecular assembly. May facilitate the correct folding of imported proteins. May also prevent misfolding and promote the refolding and proper assembly of unfolded polypeptides generated under stress conditions in the mitochondrial matrix.
P0C0A3	CHMP6_MOUSE	Charged multivesicular body protein 6 (Chromatin-modifying protein 6)		SUBCELLULAR LOCATION: Endomembrane system {ECO:0000250}. Endosome membrane {ECO:0000250}; Lipid-anchor {ECO:0000250}. Late endosome membrane {ECO:0000250}. Note=Localizes to endosomal membranes. {ECO:0000250}.			FUNCTION: Probable core component of the endosomal sorting required for transport complex III (ESCRT-III) which is involved in multivesicular bodies (MVBs) formation and sorting of endosomal cargo proteins into MVBs. MVBs contain intraluminal vesicles (ILVs) that are generated by invagination and scission from the limiting membrane of the endosome and mostly are delivered to lysosomes enabling de…
P61022	CHP1_MOUSE	Calcineurin B homologous protein 1 (Calcineurin B-like protein) (Calcium-binding protein CHP) (Calcium-binding protein p22) (EF-hand calcium-binding domain-containing protein p22) (Sid 470) (p24)		SUBCELLULAR LOCATION: Nucleus {ECO:0000250}. Cytoplasm {ECO:0000250}. Cytoplasm, cytoskeleton {ECO:0000250}. Membrane {ECO:0000250}. Endoplasmic reticulum-Golgi intermediate compartment {ECO:0000250}. Endoplasmic reticulum {ECO:0000250}. Cell membrane {ECO:0000250}. Note=Localizes in cytoplasmic compartments in dividing cells. Localizes in the nucleus in quiescent cells. Exported from the nucleus…			FUNCTION: Calcium-binding protein involved in different processes such as regulation of vesicular trafficking, plasma membrane Na(+)/H(+) exchanger and gene transcription. Involved in the constitutive exocytic membrane traffic. Mediates the association between microtubules and membrane-bound organelles of the endoplasmic reticulum and Golgi apparatus and is also required for the targeting and fus…
Q91WS0	CISD1_MOUSE	CDGSH iron-sulfur domain-containing protein 1 (MitoNEET)	TRANSMEM 14 31 Helical; Signal-anchor for type III membrane protein. {ECO:0000255}.	SUBCELLULAR LOCATION: Mitochondrion outer membrane {ECO:0000269|PubMed:17376863}; Single-pass type III membrane protein {ECO:0000269|PubMed:17376863}.		TOPO_DOM 32 108 Cytoplasmic. {ECO:0000255}.	FUNCTION: Plays a key role in regulating maximal capacity for electron transport and oxidative phosphorylation. May be involved in Fe-S cluster shuttling and/or in redox reactions (By similarity). {ECO:0000250}.
Q9CQB5	CISD2_MOUSE	CDGSH iron-sulfur domain-containing protein 2 (MitoNEET-related 1 protein) (Miner1) (Nervous system overexpressed protein 70)	TRANSMEM 38 60 Helical. {ECO:0000255}.	SUBCELLULAR LOCATION: Endoplasmic reticulum membrane {ECO:0000269|PubMed:19451219}; Single-pass membrane protein {ECO:0000269|PubMed:19451219}. Mitochondrion outer membrane {ECO:0000269|PubMed:19451219}; Single-pass membrane protein {ECO:0000269|PubMed:19451219}. Note=According to PubMed:19451219, it mainly localizes to the mitochondrion outer membrane and localizes only at low level to the endop…		TOPO_DOM 1 37 Lumenal. {ECO:0000255}.; TOPO_DOM 61 135 Cytoplasmic. {ECO:0000255}.	FUNCTION: Regulator of autophagy that contributes to antagonize BECN1-mediated cellular autophagy at the endoplasmic reticulum. Participates in the interaction of BCL2 with BECN1 and is required for BCL2-mediated depression of endoplasmic reticulum Ca(2+) stores during autophagy. Contributes to BIK-initiated autophagy, while it is not involved in BIK-dependent activation of caspases. Involved in …
Q8BMK4	CKAP4_MOUSE	Cytoskeleton-associated protein 4 (63-kDa cytoskeleton-linking membrane protein) (Climp-63) (p63)	TRANSMEM 86 108 Helical. {ECO:0000255}.	SUBCELLULAR LOCATION: Endoplasmic reticulum membrane; Single-pass type II membrane protein. Cell membrane; Single-pass type II membrane protein. Cytoplasm, cytoskeleton. Cytoplasm, perinuclear region. Note=Translocates to the perinuclear region upon APF-stimulation. {ECO:0000250}.		TOPO_DOM 1 85 Cytoplasmic. {ECO:0000255}.; TOPO_DOM 109 575 Extracellular. {ECO:0000255}.	FUNCTION: High-affinity epithelial cell surface receptor for APF. {ECO:0000250}.; FUNCTION: Mediates the anchoring of the endoplasmic reticulum to microtubules. {ECO:0000250}.
Q99LI2	CLCC1_MOUSE	Chloride channel CLIC-like protein 1	TRANSMEM 185 205 Helical. {ECO:0000255}.; TRANSMEM 216 236 Helical. {ECO:0000255}.; TRANSMEM 330 350 Helical. {ECO:0000255}.	SUBCELLULAR LOCATION: Membrane {ECO:0000305}; Multi-pass membrane protein {ECO:0000305}. Endoplasmic reticulum {ECO:0000250}. Golgi apparatus {ECO:0000250}. Nucleus {ECO:0000250}.			FUNCTION: Seems to act as a chloride ion channel. {ECO:0000250}.
Q9R279	CLCN3_CAVPO	H(+)/Cl(-) exchange transporter 3 (Chloride channel protein 3) (ClC-3) (Chloride transporter ClC-3)	TRANSMEM 68 105 Helical. {ECO:0000250}.; TRANSMEM 151 174 Helical. {ECO:0000250}.; TRANSMEM 200 218 Helical. {ECO:0000250}.; TRANSMEM 224 243 Helical. {ECO:0000250}.; TRANSMEM 291 309 Helical. {ECO:0000250}.; TRANSMEM 333 358 Helical. {ECO:0000250}.; TRANSMEM 365 385 Helical. {ECO:0000250}.; TRANSMEM 442 462 Helical. {ECO:0000250}.; TRANSMEM 467 486 Helical. {ECO:0000250}.; TRANSMEM 548 566 Helic…	SUBCELLULAR LOCATION: Early endosome membrane {ECO:0000250}; Multi-pass membrane protein {ECO:0000250}. Late endosome membrane {ECO:0000250}; Multi-pass membrane protein {ECO:0000250}. Cytoplasmic vesicle, secretory vesicle membrane {ECO:0000250}; Multi-pass membrane protein {ECO:0000250}.	INTRAMEM 183 190 Helical. {ECO:0000250}.; INTRAMEM 255 267 Helical. {ECO:0000250}.; INTRAMEM 271 279 Helical. {ECO:0000250}.; INTRAMEM 514 528 Helical. {ECO:0000250}.; INTRAMEM 532 543 Helical. {ECO:0000250}.; INTRAMEM 544 547 Note=Loop between two helices. {ECO:0000250}.	TOPO_DOM 1 67 Cytoplasmic. {ECO:0000250}.; TOPO_DOM 567 760 Cytoplasmic. {ECO:0000250}.	FUNCTION: Mediates the exchange of chloride ions against protons. Functions as antiporter and contributes to the acidification of the endosome and synaptic vesicle lumen, and may thereby affect vesicle trafficking and exocytosis. May play an important role in neuronal cell function through regulation of membrane excitability by protein kinase C. It could help neuronal cells to establish short-ter…
Q68FD5	CLH1_MOUSE	Clathrin heavy chain 1		SUBCELLULAR LOCATION: Cytoplasmic vesicle membrane {ECO:0000250}; Peripheral membrane protein {ECO:0000250}; Cytoplasmic side {ECO:0000250}. Membrane, coated pit {ECO:0000250}; Peripheral membrane protein {ECO:0000250}; Cytoplasmic side {ECO:0000250}. Melanosome {ECO:0000250}. Note=Cytoplasmic face of coated pits and vesicles. {ECO:0000250}.			FUNCTION: Clathrin is the major protein of the polyhedral coat of coated pits and vesicles. Two different adapter protein complexes link the clathrin lattice either to the plasma membrane or to the trans-Golgi network (By similarity). {ECO:0000250}.
Q8BXA5	CLP1L_MOUSE	Cleft lip and palate transmembrane protein 1-like protein (CLPTM1-like protein)	TRANSMEM 11 31 Helical. {ECO:0000255}.; TRANSMEM 286 306 Helical. {ECO:0000255}.; TRANSMEM 326 342 Helical. {ECO:0000255}.; TRANSMEM 404 424 Helical. {ECO:0000255}.; TRANSMEM 430 450 Helical. {ECO:0000255}.	SUBCELLULAR LOCATION: Membrane {ECO:0000305}; Multi-pass membrane protein {ECO:0000305}.		TOPO_DOM 1 10 Cytoplasmic. {ECO:0000255}.; TOPO_DOM 32 285 Extracellular. {ECO:0000255}.; TOPO_DOM 307 325 Cytoplasmic. {ECO:0000255}.; TOPO_DOM 343 403 Extracellular. {ECO:0000255}.; TOPO_DOM 425 429 Cytoplasmic. {ECO:0000255}.; TOPO_DOM 451 539 Extracellular. {ECO:0000255}.	FUNCTION: Enhances cisplatin-mediated apoptosis, when overexpressed. {ECO:0000250}.
Q8VBZ3	CLPT1_MOUSE	Cleft lip and palate transmembrane protein 1 homolog (Thymic epithelial cell surface antigen)	TRANSMEM 355 375 Helical. {ECO:0000255}.; TRANSMEM 391 411 Helical. {ECO:0000255}.; TRANSMEM 417 437 Helical. {ECO:0000255}.; TRANSMEM 478 498 Helical. {ECO:0000255}.; TRANSMEM 503 523 Helical. {ECO:0000255}.	SUBCELLULAR LOCATION: Membrane {ECO:0000305}; Multi-pass membrane protein {ECO:0000305}.		TOPO_DOM 2 354 Extracellular. {ECO:0000255}.; TOPO_DOM 376 390 Cytoplasmic. {ECO:0000255}.; TOPO_DOM 412 416 Extracellular. {ECO:0000255}.; TOPO_DOM 438 477 Cytoplasmic. {ECO:0000255}.; TOPO_DOM 499 502 Extracellular. {ECO:0000255}.; TOPO_DOM 524 664 Cytoplasmic. {ECO:0000255}.	FUNCTION: May play a role in T-cell development. {ECO:0000269|PubMed:9218588}.
Q8BH59	CMC1_MOUSE	Calcium-binding mitochondrial carrier protein Aralar1 (Mitochondrial aspartate glutamate carrier 1) (Solute carrier family 25 member 12)	TRANSMEM 330 347 Helical; Name=1. {ECO:0000255}.; TRANSMEM 391 410 Helical; Name=2. {ECO:0000255}.; TRANSMEM 434 447 Helical; Name=3. {ECO:0000255}.; TRANSMEM 483 502 Helical; Name=4. {ECO:0000255}.; TRANSMEM 522 539 Helical; Name=5. {ECO:0000255}.; TRANSMEM 579 598 Helical; Name=6. {ECO:0000255}.	SUBCELLULAR LOCATION: Mitochondrion inner membrane {ECO:0000250}; Multi-pass membrane protein {ECO:0000250}.			FUNCTION: Catalyzes the calcium-dependent exchange of cytoplasmic glutamate with mitochondrial aspartate across the mitochondrial inner membrane. May have a function in the urea cycle (By similarity). {ECO:0000250}.
Q8BIG7	CMTD1_MOUSE	Catechol O-methyltransferase domain-containing protein 1 (EC 2.1.1.-)	TRANSMEM 12 32 Helical; Signal-anchor for type II membrane protein. {ECO:0000255}.	SUBCELLULAR LOCATION: Membrane {ECO:0000305}; Single-pass type II membrane protein {ECO:0000305}.			FUNCTION: Putative O-methyltransferase. {ECO:0000305}.
Q6ZQ08	CNOT1_MOUSE	CCR4-NOT transcription complex subunit 1 (CCR4-associated factor 1)		SUBCELLULAR LOCATION: Cytoplasm, P-body {ECO:0000269|PubMed:20133598}. Nucleus {ECO:0000250}. Cytoplasm {ECO:0000250}. Note=NANOS2 promotes its localization to P-body.			FUNCTION: Scaffolding component of the CCR4-NOT complex which is one of the major cellular mRNA deadenylases and is linked to various cellular processes including bulk mRNA degradation, miRNA-mediated repression, translational repression during translational initiation and general transcription regulation. Additional complex functions may be a consequence of its influence on mRNA expression. Its …
Q8CBC4	CNST_MOUSE	Consortin	TRANSMEM 651 671 Helical. {ECO:0000255}.	SUBCELLULAR LOCATION: Cell membrane {ECO:0000250}; Single-pass membrane protein {ECO:0000250}. Golgi apparatus, trans-Golgi network membrane {ECO:0000250}; Single-pass membrane protein {ECO:0000250}. Cytoplasmic vesicle, secretory vesicle {ECO:0000250}. Note=Located predominantly in the trans-Golgi network. Probably trafficks between the trans-Golgi network and the cell membrane via the secretory…		TOPO_DOM 1 650 Cytoplasmic. {ECO:0000255}.; TOPO_DOM 672 711 Extracellular. {ECO:0000255}.	FUNCTION: Required for targeting of connexins to the plasma membrane. {ECO:0000250}.
Q9D2R6	COA3_MOUSE	Cytochrome c oxidase assembly factor 3 homolog, mitochondrial (Coiled-coil domain-containing protein 56)	TRANSMEM 58 80 Helical. {ECO:0000255}.	SUBCELLULAR LOCATION: Mitochondrion inner membrane {ECO:0000250}; Single-pass membrane protein {ECO:0000250}.		TOPO_DOM 2 57 Mitochondrial matrix. {ECO:0000255}.; TOPO_DOM 81 108 Mitochondrial intermembrane. {ECO:0000255}.	FUNCTION: Component of some MITRAC complex, a cytochrome c oxidase (COX) assembly intermediate complex that regulates COX assembly. MITRAC complexes regulate both translation of mitochondrial encoded components and assembly of nuclear-encoded components imported in mitochondrion. Required for efficient translation of MT-CO1 and mitochondrial respiratory chain complex IV assembly (By similarity). …
O88587	COMT_MOUSE	Catechol O-methyltransferase (EC 2.1.1.6)	TRANSMEM 3 19 Helical; Signal-anchor for type II membrane protein. {ECO:0000255}.	SUBCELLULAR LOCATION: Isoform Soluble: Cytoplasm.; SUBCELLULAR LOCATION: Isoform Membrane-bound: Cell membrane; Single-pass type II membrane protein; Extracellular side.		TOPO_DOM 1 2 Cytoplasmic. {ECO:0000255}.; TOPO_DOM 20 265 Extracellular. {ECO:0000255}.	FUNCTION: Catalyzes the O-methylation, and thereby the inactivation, of catecholamine neurotransmitters and catechol hormones. Also shortens the biological half-lives of certain neuroactive drugs, like L-DOPA, alpha-methyl DOPA and isoproterenol.
Q8CIE6	COPA_MOUSE	Coatomer subunit alpha (Alpha-coat protein) (Alpha-COP) [Cleaved into: Xenin (Xenopsin-related peptide); Proxenin]		SUBCELLULAR LOCATION: Cytoplasm {ECO:0000250}. Golgi apparatus membrane {ECO:0000250}; Peripheral membrane protein {ECO:0000250}; Cytoplasmic side {ECO:0000250}. Cytoplasmic vesicle, COPI-coated vesicle membrane {ECO:0000250}; Peripheral membrane protein {ECO:0000250}; Cytoplasmic side {ECO:0000250}. Note=The coatomer is cytoplasmic or polymerized on the cytoplasmic side of the Golgi, as well as …			FUNCTION: The coatomer is a cytosolic protein complex that binds to dilysine motifs and reversibly associates with Golgi non-clathrin-coated vesicles, which further mediate biosynthetic protein transport from the ER, via the Golgi up to the trans Golgi network. Coatomer complex is required for budding from Golgi membranes, and is essential for the retrograde Golgi-to-ER transport of dilysine-tagg…
Q9JIF7	COPB_MOUSE	Coatomer subunit beta (Beta-coat protein) (Beta-COP)		SUBCELLULAR LOCATION: Cytoplasm {ECO:0000250}. Golgi apparatus membrane {ECO:0000250}; Peripheral membrane protein {ECO:0000250}; Cytoplasmic side {ECO:0000250}. Cytoplasmic vesicle, COPI-coated vesicle membrane; Peripheral membrane protein; Cytoplasmic side. Cell membrane {ECO:0000250}. Endoplasmic reticulum-Golgi intermediate compartment {ECO:0000250}. Note=The coatomer is cytoplasmic or polyme…			FUNCTION: The coatomer is a cytosolic protein complex that binds to dilysine motifs and reversibly associates with Golgi non-clathrin-coated vesicles, which further mediate biosynthetic protein transport from the ER, via the Golgi up to the trans Golgi network. Coatomer complex is required for budding from Golgi membranes, and is essential for the retrograde Golgi-to-ER transport of dilysine-tagg…
Q9QZE5	COPG1_MOUSE	Coatomer subunit gamma-1 (Gamma-1-coat protein) (Gamma-1-COP)		SUBCELLULAR LOCATION: Cytoplasm, cytosol {ECO:0000269|PubMed:17360540}. Golgi apparatus membrane {ECO:0000269|PubMed:17360540}; Peripheral membrane protein {ECO:0000269|PubMed:17360540}; Cytoplasmic side {ECO:0000269|PubMed:17360540}. Cytoplasmic vesicle, COPI-coated vesicle membrane {ECO:0000250}; Peripheral membrane protein {ECO:0000250}; Cytoplasmic side {ECO:0000250}. Note=The coatomer is cyt…			FUNCTION: The coatomer is a cytosolic protein complex that binds to dilysine motifs and reversibly associates with Golgi non-clathrin-coated vesicles, which further mediate biosynthetic protein transport from the ER, via the Golgi up to the trans Golgi network. Coatomer complex is required for budding from Golgi membranes, and is essential for the retrograde Golgi-to-ER transport of dilysine-tagg…
Q8BJ03	COX15_MOUSE	Cytochrome c oxidase assembly protein COX15 homolog	TRANSMEM 72 92 Helical. {ECO:0000255}.; TRANSMEM 157 174 Helical. {ECO:0000255}.; TRANSMEM 187 207 Helical. {ECO:0000255}.; TRANSMEM 230 250 Helical. {ECO:0000255}.; TRANSMEM 272 292 Helical. {ECO:0000255}.; TRANSMEM 360 380 Helical. {ECO:0000255}.; TRANSMEM 385 405 Helical. {ECO:0000255}.	SUBCELLULAR LOCATION: Mitochondrion membrane {ECO:0000250}; Multi-pass membrane protein {ECO:0000250}.			FUNCTION: May be involved in the biosynthesis of heme A. {ECO:0000250}.
Q38RU4	COX2_UROCA	Cytochrome c oxidase subunit 2 (Cytochrome c oxidase polypeptide II)	TRANSMEM 27 48 Helical. {ECO:0000255}.; TRANSMEM 63 82 Helical. {ECO:0000255}.	SUBCELLULAR LOCATION: Mitochondrion inner membrane; Multi-pass membrane protein.		TOPO_DOM 1 26 Mitochondrial intermembrane. {ECO:0000255}.; TOPO_DOM 49 62 Mitochondrial matrix. {ECO:0000255}.; TOPO_DOM 83 227 Mitochondrial intermembrane. {ECO:0000255}.	FUNCTION: Cytochrome c oxidase is the component of the respiratory chain that catalyzes the reduction of oxygen to water. Subunits 1-3 form the functional core of the enzyme complex. Subunit 2 transfers the electrons from cytochrome c via its binuclear copper A center to the bimetallic center of the catalytic subunit 1.
P19783	COX41_MOUSE	Cytochrome c oxidase subunit 4 isoform 1, mitochondrial (Cytochrome c oxidase polypeptide IV) (Cytochrome c oxidase subunit IV isoform 1) (COX IV-1)		SUBCELLULAR LOCATION: Mitochondrion inner membrane.			FUNCTION: This protein is one of the nuclear-coded polypeptide chains of cytochrome c oxidase, the terminal oxidase in mitochondrial electron transport.
P12787	COX5A_MOUSE	Cytochrome c oxidase subunit 5A, mitochondrial (Cytochrome c oxidase polypeptide Va)		SUBCELLULAR LOCATION: Mitochondrion inner membrane.			FUNCTION: This is the heme A-containing chain of cytochrome c oxidase, the terminal oxidase in mitochondrial electron transport.
Q9CPQ1	COX6C_MOUSE	Cytochrome c oxidase subunit 6C (Cytochrome c oxidase polypeptide VIc)	TRANSMEM 15 55 Helical. {ECO:0000250}.	SUBCELLULAR LOCATION: Mitochondrion inner membrane.		TOPO_DOM 4 14 Mitochondrial matrix. {ECO:0000250}.; TOPO_DOM 56 76 Mitochondrial intermembrane. {ECO:0000250}.	FUNCTION: This protein is one of the nuclear-coded polypeptide chains of cytochrome c oxidase, the terminal oxidase in mitochondrial electron transport. {ECO:0000250}.
Q61387	COX7R_MOUSE	Cytochrome c oxidase subunit 7A-related protein, mitochondrial (Cytochrome c oxidase subunit VIIa-related protein) (Silica-induced gene 81 protein) (SIG-81) (Supercomplex assembly factor I)		SUBCELLULAR LOCATION: Mitochondrion inner membrane {ECO:0000250}.			FUNCTION: Involved in the regulation of oxidative phosphorylation and energy metabolism (PubMed:23857330, PubMed:23812712). Necessary for the assembly of mitochondrial respiratory supercomplex (PubMed:23857330, PubMed:23812712). {ECO:0000269|PubMed:23812712, ECO:0000269|PubMed:23857330}.
Q8C708	CP054_MOUSE	Transmembrane protein C16orf54 homolog	TRANSMEM 32 52 Helical. {ECO:0000255}.	SUBCELLULAR LOCATION: Membrane {ECO:0000305}; Single-pass membrane protein {ECO:0000305}.
Q8BKE6	CP20A_MOUSE	Cytochrome P450 20A1 (EC 1.14.-.-)	TRANSMEM 4 24 Helical. {ECO:0000255}.	SUBCELLULAR LOCATION: Membrane {ECO:0000305}; Single-pass membrane protein {ECO:0000305}.
Q99N16	CP4F3_MOUSE	Leukotriene-B(4) omega-hydroxylase 2 (EC 1.14.13.30) (CYPIVF3) (Cytochrome P450 4F3) (Cytochrome P450-LTB-omega) (Leukotriene-B(4) 20-monooxygenase 2)	TRANSMEM 15 35 Helical. {ECO:0000255}.	SUBCELLULAR LOCATION: Endoplasmic reticulum membrane {ECO:0000250}; Single-pass membrane protein {ECO:0000250}. Microsome membrane {ECO:0000250}; Single-pass membrane protein {ECO:0000250}.			FUNCTION: Cytochromes P450 are a group of heme-thiolate monooxygenases. This enzyme requires molecular oxygen and NADPH for the omega-hydroxylation of LTB4, a potent chemoattractant for polymorphonuclear leukocytes. {ECO:0000250|UniProtKB:Q08477, ECO:0000269|PubMed:16380383}.
P51870	CP4F5_RAT	Cytochrome P450 4F5 (EC 1.14.14.1) (CYPIVF5)		SUBCELLULAR LOCATION: Endoplasmic reticulum membrane; Peripheral membrane protein. Microsome membrane; Peripheral membrane protein.
Q8K0C4	CP51A_MOUSE	Lanosterol 14-alpha demethylase (LDM) (EC 1.14.13.70) (CYPLI) (Cytochrome P450 51A1) (Cytochrome P450-14DM) (Cytochrome P45014DM) (Cytochrome P450LI) (Sterol 14-alpha demethylase)	TRANSMEM 24 44 Helical. {ECO:0000255}.	SUBCELLULAR LOCATION: Endoplasmic reticulum membrane {ECO:0000305}. Microsome membrane {ECO:0000305}.			FUNCTION: Catalyzes C14-demethylation of lanosterol; it transforms lanosterol into 4,4'-dimethyl cholesta-8,14,24-triene-3-beta-ol. {ECO:0000250}.
Q3TYS2	CQ062_MOUSE	Uncharacterized protein C17orf62 homolog	TRANSMEM 20 42 Helical. {ECO:0000255}.	SUBCELLULAR LOCATION: Membrane {ECO:0000305}; Single-pass membrane protein {ECO:0000305}.
Q8R311	CTGE5_MOUSE	cTAGE family member 5 (Protein cTAGE-5) (Meningioma-expressed antigen 6)	TRANSMEM 10 30 Helical. {ECO:0000255}.	SUBCELLULAR LOCATION: Membrane {ECO:0000305}; Single-pass membrane protein {ECO:0000305}.
Q6X893	CTL1_MOUSE	Choline transporter-like protein 1 (Solute carrier family 44 member 1) (CD antigen CD92)	TRANSMEM 30 50 Helical. {ECO:0000255}.; TRANSMEM 212 232 Helical. {ECO:0000255}.; TRANSMEM 238 258 Helical. {ECO:0000255}.; TRANSMEM 288 308 Helical. {ECO:0000255}.; TRANSMEM 315 335 Helical. {ECO:0000255}.; TRANSMEM 338 358 Helical. {ECO:0000255}.; TRANSMEM 380 400 Helical. {ECO:0000255}.; TRANSMEM 537 557 Helical. {ECO:0000255}.; TRANSMEM 566 586 Helical. {ECO:0000255}.	SUBCELLULAR LOCATION: Cell membrane; Multi-pass membrane protein. Mitochondrion outer membrane; Multi-pass membrane protein.		TOPO_DOM 2 29 Cytoplasmic. {ECO:0000255}.; TOPO_DOM 51 211 Mitochondrial intermembrane. {ECO:0000255}.; TOPO_DOM 233 237 Cytoplasmic. {ECO:0000255}.; TOPO_DOM 259 287 Mitochondrial intermembrane. {ECO:0000255}.; TOPO_DOM 309 314 Cytoplasmic. {ECO:0000255}.; TOPO_DOM 336 337 Mitochondrial intermembrane. {ECO:0000255}.; TOPO_DOM 359 379 Cytoplasmic. {ECO:0000255}.; TOPO_DOM 401 536 Mitochondrial in…	FUNCTION: Choline transporter. May be involved in membrane synthesis and myelin production. {ECO:0000269|PubMed:15474312, ECO:0000269|PubMed:19357133}.
Q09143	CTR1_MOUSE	High affinity cationic amino acid transporter 1 (CAT-1) (CAT1) (Ecotropic retroviral leukemia receptor) (Ecotropic retrovirus receptor) (ERR) (Solute carrier family 7 member 1) (System Y+ basic amino acid transporter)	TRANSMEM 36 57 Helical. {ECO:0000255}.; TRANSMEM 62 82 Helical. {ECO:0000255}.; TRANSMEM 103 123 Helical. {ECO:0000255}.; TRANSMEM 163 183 Helical. {ECO:0000255}.; TRANSMEM 192 212 Helical. {ECO:0000255}.; TRANSMEM 240 260 Helical. {ECO:0000255}.; TRANSMEM 281 300 Helical. {ECO:0000255}.; TRANSMEM 331 351 Helical. {ECO:0000255}.; TRANSMEM 378 398 Helical. {ECO:0000255}.; TRANSMEM 402 422 Helical.…	SUBCELLULAR LOCATION: Cell membrane {ECO:0000269|PubMed:1652100}; Multi-pass membrane protein {ECO:0000269|PubMed:1652100}.		TOPO_DOM 1 35 Cytoplasmic. {ECO:0000255}.; TOPO_DOM 58 61 Extracellular. {ECO:0000255}.; TOPO_DOM 83 102 Cytoplasmic. {ECO:0000255}.; TOPO_DOM 124 162 Extracellular. {ECO:0000255}.; TOPO_DOM 184 191 Cytoplasmic. {ECO:0000255}.; TOPO_DOM 213 239 Extracellular. {ECO:0000255}.; TOPO_DOM 261 280 Cytoplasmic. {ECO:0000255}.; TOPO_DOM 301 330 Extracellular. {ECO:0000255}.; TOPO_DOM 352 377 Cytoplasmic.…	FUNCTION: High-affinity, low capacity permease involved in the transport of the cationic amino acids (arginine, lysine and ornithine) in non-hepatic tissues. May also function as an ecotropic retroviral leukemia receptor. {ECO:0000269|PubMed:1652100}.
Q9D0M3	CY1_MOUSE	Cytochrome c1, heme protein, mitochondrial (Complex III subunit 4) (Complex III subunit IV) (Cytochrome b-c1 complex subunit 4) (Ubiquinol-cytochrome-c reductase complex cytochrome c1 subunit) (Cytochrome c-1)	TRANSMEM 292 306 Helical; Note=Anchors to the membrane. {ECO:0000255}.	SUBCELLULAR LOCATION: Mitochondrion inner membrane; Single-pass membrane protein; Intermembrane side.			FUNCTION: This is the heme-containing component of the cytochrome b-c1 complex, which accepts electrons from Rieske protein and transfers electrons to cytochrome c in the mitochondrial respiratory chain. {ECO:0000250}.
Q6P1H1	CYAC3_MOUSE	Cytochrome b ascorbate-dependent protein 3 (EC 1.-.-.-) (Cytochrome b561 family member A3) (Lysosomal cytochrome b) (LCytb)	TRANSMEM 5 25 Helical; Name=1. {ECO:0000255}.; TRANSMEM 41 61 Helical; Name=2. {ECO:0000255}.; TRANSMEM 82 102 Helical; Name=3. {ECO:0000255}.; TRANSMEM 120 140 Helical; Name=4. {ECO:0000255}.; TRANSMEM 155 175 Helical; Name=5. {ECO:0000255}.; TRANSMEM 203 223 Helical; Name=6. {ECO:0000255}.	SUBCELLULAR LOCATION: Late endosome membrane {ECO:0000269|PubMed:16996694}; Multi-pass membrane protein {ECO:0000269|PubMed:16996694}. Lysosome membrane {ECO:0000269|PubMed:16996694}; Multi-pass membrane protein {ECO:0000269|PubMed:16996694}.			FUNCTION: Ferric-chelate reductase that reduces Fe(3+) to Fe(2+) before its transport from the endosome to the cytoplasm. Probably uses ascorbate as electron donor. {ECO:0000269|PubMed:16911521}.
Q9CQX2	CYB5B_MOUSE	Cytochrome b5 type B (Cytochrome b5 outer mitochondrial membrane isoform)	TRANSMEM 119 136 Helical. {ECO:0000255}.	SUBCELLULAR LOCATION: Mitochondrion outer membrane {ECO:0000250}.			FUNCTION: Cytochrome b5 is a membrane bound hemoprotein which function as an electron carrier for several membrane bound oxygenases. {ECO:0000250}.
P56395	CYB5_MOUSE	Cytochrome b5	TRANSMEM 109 131 Helical. {ECO:0000255}.	SUBCELLULAR LOCATION: Endoplasmic reticulum membrane {ECO:0000250}; Single-pass membrane protein {ECO:0000250}; Cytoplasmic side {ECO:0000250}. Microsome membrane {ECO:0000250}; Single-pass membrane protein {ECO:0000250}; Cytoplasmic side {ECO:0000250}.			FUNCTION: Cytochrome b5 is a membrane bound hemoprotein which function as an electron carrier for several membrane bound oxygenases. It is also involved in several steps of the sterol biosynthesis pathway, particularly in the C-5 double bond introduction during the C-5 desaturation.
A6X919	D19L1_MOUSE	Probable C-mannosyltransferase DPY19L1 (EC 2.4.1.-) (Dpy-19-like protein 1) (Protein dpy-19 homolog 1)	TRANSMEM 137 159 Helical. {ECO:0000255}.; TRANSMEM 227 247 Helical. {ECO:0000255}.; TRANSMEM 257 279 Helical. {ECO:0000255}.; TRANSMEM 307 325 Helical. {ECO:0000255}.; TRANSMEM 331 350 Helical. {ECO:0000255}.; TRANSMEM 357 374 Helical. {ECO:0000255}.; TRANSMEM 380 396 Helical. {ECO:0000255}.; TRANSMEM 405 425 Helical. {ECO:0000255}.; TRANSMEM 481 501 Helical. {ECO:0000255}.; TRANSMEM 520 540 Heli…	SUBCELLULAR LOCATION: Membrane {ECO:0000305}; Multi-pass membrane protein {ECO:0000305}.			FUNCTION: Probable C-mannosyltransferase that mediates C-mannosylation of tryptophan residues on target proteins. {ECO:0000250}.
P61806	DAD1_MESAU	Dolichyl-diphosphooligosaccharide--protein glycosyltransferase subunit DAD1 (Oligosaccharyl transferase subunit DAD1) (EC 2.4.99.18) (Defender against cell death 1) (DAD-1)	TRANSMEM 31 51 Helical. {ECO:0000255}.; TRANSMEM 53 73 Helical. {ECO:0000255}.; TRANSMEM 93 113 Helical. {ECO:0000255}.	SUBCELLULAR LOCATION: Endoplasmic reticulum membrane {ECO:0000250}; Multi-pass membrane protein {ECO:0000250}.		TOPO_DOM 2 30 Cytoplasmic. {ECO:0000255}.; TOPO_DOM 52 52 Lumenal. {ECO:0000255}.; TOPO_DOM 74 92 Cytoplasmic. {ECO:0000255}.	FUNCTION: Essential subunit of the N-oligosaccharyl transferase (OST) complex which catalyzes the transfer of a high mannose oligosaccharide from a lipid-linked oligosaccharide donor to an asparagine residue within an Asn-X-Ser/Thr consensus motif in nascent polypeptide chains. N-glycosylation occurs cotranslationally and the complex associates with the Sec61 complex at the channel-forming transl…
Q8BHC4	DCAKD_MOUSE	Dephospho-CoA kinase domain-containing protein
Q80WW9	DDRGK_MOUSE	DDRGK domain-containing protein 1 (UFM1-binding and PCI domain-containing protein 1)		SUBCELLULAR LOCATION: Endoplasmic reticulum {ECO:0000269|PubMed:21494687}.			FUNCTION: Protein which interacts with the E3 UFM1-protein ligase UFL1 and one of its substrates TRIP4 and is required for TRIP4 ufmylation. Through TRIP4 ufmylation may regulate nuclear receptors-mediated transcription. May play a role in NF-kappa-B-mediated transcription through regulation of the phosphorylation and the degradation of NFKBIB, the inhibitor of NF-kappa-B (By similarity). May als…
Q8K363	DDX18_MOUSE	ATP-dependent RNA helicase DDX18 (EC 3.6.4.13) (DEAD box protein 18)		SUBCELLULAR LOCATION: Nucleus, nucleolus {ECO:0000250}.			FUNCTION: Probable RNA-dependent helicase.
Q9JIK5	DDX21_MOUSE	Nucleolar RNA helicase 2 (EC 3.6.4.13) (DEAD box protein 21) (Gu-alpha) (Nucleolar RNA helicase Gu) (Nucleolar RNA helicase II) (RH II/Gu)		SUBCELLULAR LOCATION: Nucleus, nucleolus {ECO:0000250|UniProtKB:Q9NR30}. Nucleus, nucleoplasm {ECO:0000250|UniProtKB:Q9NR30}. Note=Present both in nucleolus and nucleoplasm. Interaction with JUN promotes translocation from the nucleolus to the nucleoplasm. Interaction with WDR46 is required for localization to the nucleolus. {ECO:0000250|UniProtKB:Q9NR30}.			FUNCTION: RNA helicase that acts as a sensor of the transcriptional status of both RNA polymerase (Pol) I and II: promotes ribosomal RNA (rRNA) processing and transcription from polymerase II (Pol II). Binds various RNAs, such as rRNAs, snoRNAs, 7SK and, at lower extent, mRNAs. In the nucleolus, localizes to rDNA locus, where it directly binds rRNAs and snoRNAs, and promotes rRNA transcription, p…
Q62167	DDX3X_MOUSE	ATP-dependent RNA helicase DDX3X (EC 3.6.4.13) (D1Pas1-related sequence 2) (DEAD box RNA helicase DEAD3) (mDEAD3) (DEAD box protein 3, X-chromosomal) (Embryonic RNA helicase)		SUBCELLULAR LOCATION: Nucleus speckle {ECO:0000250}. Cytoplasm {ECO:0000250}. Mitochondrion outer membrane {ECO:0000250}. Note=Located predominantly in nuclear speckles and, at low levels, throughout the cytoplasm. Located to the outer side of nuclear pore complexes (NPC). Shuttles between the nucleus and the cytoplasm in a XPO1 and may be also in a NFX1-dependent manner. Associated with polyaden…			FUNCTION: Multifunctional ATP-dependent RNA helicase. The ATPase activity can be stimulated by various ribo- and deoxynucleic acids indicative for a relaxed substrate specificity. In vitro can unwind partially double-stranded DNA with a preference for 5'-single-stranded DNA overhangs. Is involved in several steps of gene expression, such as transcription, mRNA maturation, mRNA export and translat…
Q9CWX9	DDX47_MOUSE	Probable ATP-dependent RNA helicase DDX47 (EC 3.6.4.13) (DEAD box protein 47)		SUBCELLULAR LOCATION: Nucleus, nucleolus {ECO:0000250}. Note=Localizes in the nucleolar-organizing region during ribosome biogenesis. {ECO:0000250}.			FUNCTION: Involved in apoptosis. May have a role in rRNA processing and mRNA splicing. Associates with pre-rRNA precursors (By similarity). {ECO:0000250}.
Q8K4L0	DDX54_MOUSE	ATP-dependent RNA helicase DDX54 (EC 3.6.4.13) (DEAD box protein 54)		SUBCELLULAR LOCATION: Nucleus, nucleolus {ECO:0000250}.			FUNCTION: Has RNA-dependent ATPase activity. Represses the transcriptional activity of nuclear receptors (By similarity). {ECO:0000250}.
Q61656	DDX5_MOUSE	Probable ATP-dependent RNA helicase DDX5 (EC 3.6.4.13) (DEAD box RNA helicase DEAD1) (mDEAD1) (DEAD box protein 5) (RNA helicase p68)		SUBCELLULAR LOCATION: Nucleus, nucleolus {ECO:0000250}.			FUNCTION: Involved in the alternative regulation of pre-mRNA splicing; its RNA helicase activity is necessary for increasing tau exon 10 inclusion and occurs in a RBM4-dependent manner. Binds to the tau pre-mRNA in the stem-loop region downstream of exon 10. The rate of ATP hydrolysis is highly stimulated by single-stranded RNA. Involved in transcriptional regulation; the function is independent …
P54823	DDX6_MOUSE	Probable ATP-dependent RNA helicase DDX6 (EC 3.6.4.13) (ATP-dependent RNA helicase p54) (DEAD box protein 6) (Oncogene RCK homolog)		SUBCELLULAR LOCATION: Cytoplasm, P-body {ECO:0000250}.			FUNCTION: In the process of mRNA degradation, may play a role in mRNA decapping.
O09005	DEGS1_MOUSE	Sphingolipid delta(4)-desaturase DES1 (EC 1.14.-.-) (Degenerative spermatocyte homolog 1)	TRANSMEM 41 61 Helical. {ECO:0000255}.; TRANSMEM 68 88 Helical. {ECO:0000255}.; TRANSMEM 104 124 Helical. {ECO:0000255}.; TRANSMEM 152 172 Helical. {ECO:0000255}.; TRANSMEM 184 204 Helical. {ECO:0000255}.; TRANSMEM 209 229 Helical. {ECO:0000255}.	SUBCELLULAR LOCATION: Mitochondrion. Endoplasmic reticulum membrane {ECO:0000250}; Multi-pass membrane protein {ECO:0000250}.			FUNCTION: Has sphingolipid-delta-4-desaturase activity. Converts D-erythro-sphinganine to D-erythro-sphingosine (E-sphing-4-enine). {ECO:0000269|PubMed:11937514}.
Q99J56	DERL1_MOUSE	Derlin-1 (Degradation in endoplasmic reticulum protein 1) (Der1-like protein 1)	TRANSMEM 23 43 Helical; Name=1. {ECO:0000255}.; TRANSMEM 60 80 Helical; Name=2. {ECO:0000255}.; TRANSMEM 106 126 Helical; Name=3. {ECO:0000255}.; TRANSMEM 155 175 Helical; Name=4. {ECO:0000255}.	SUBCELLULAR LOCATION: Endoplasmic reticulum membrane {ECO:0000250}; Multi-pass membrane protein {ECO:0000250}.		TOPO_DOM 2 22 Cytoplasmic. {ECO:0000255}.; TOPO_DOM 44 59 Lumenal. {ECO:0000255}.; TOPO_DOM 81 105 Cytoplasmic. {ECO:0000255}.; TOPO_DOM 127 154 Lumenal. {ECO:0000255}.; TOPO_DOM 176 251 Cytoplasmic. {ECO:0000255}.	FUNCTION: Functional component of endoplasmic reticulum-associated degradation (ERAD) for misfolded lumenal proteins. May act by forming a channel that allows the retrotranslocation of misfolded proteins into the cytosol where they are ubiquitinated and degraded by the proteasome. May mediate the interaction between VCP and the degradation substrate (By similarity). {ECO:0000250}.
Q8BNI4	DERL2_MOUSE	Derlin-2 (Degradation in endoplasmic reticulum protein 2) (Der1-like protein 2) (F-LANa)	TRANSMEM 58 78 Helical; Name=1. {ECO:0000255}.; TRANSMEM 97 117 Helical; Name=2. {ECO:0000255}.; TRANSMEM 151 171 Helical; Name=3. {ECO:0000255}.; TRANSMEM 173 193 Helical; Name=4. {ECO:0000255}.	SUBCELLULAR LOCATION: Endoplasmic reticulum membrane {ECO:0000250}; Multi-pass membrane protein {ECO:0000250}.		TOPO_DOM 1 57 Cytoplasmic. {ECO:0000255}.; TOPO_DOM 79 96 Lumenal. {ECO:0000255}.; TOPO_DOM 118 150 Cytoplasmic. {ECO:0000255}.; TOPO_DOM 172 172 Lumenal. {ECO:0000255}.; TOPO_DOM 194 239 Cytoplasmic. {ECO:0000255}.	FUNCTION: Functional component of endoplasmic reticulum-associated degradation (ERAD) for misfolded lumenal glycoproteins, but not that of misfolded nonglycoproteins. May act by forming a channel that allows the retrotranslocation of misfolded glycoproteins into the cytosol where they are ubiquitinated and degraded by the proteasome. May mediate the interaction between VCP and the degradation sub…
Q9R1C6	DGKE_MOUSE	Diacylglycerol kinase epsilon (DAG kinase epsilon) (EC 2.7.1.107) (Diglyceride kinase epsilon) (DGK-epsilon)	TRANSMEM 20 40 Helical. {ECO:0000255}.; TRANSMEM 433 453 Helical. {ECO:0000255}.	SUBCELLULAR LOCATION: Membrane {ECO:0000305}; Multi-pass membrane protein {ECO:0000305}. Cytoplasm {ECO:0000250}. Membrane {ECO:0000250}.			FUNCTION: Highly selective for arachidonate-containing species of diacylglycerol (DAG). May terminate signals transmitted through arachidonoyl-DAG or may contribute to the synthesis of phospholipids with defined fatty acid composition (By similarity). {ECO:0000250}.
Q91WC9	DGLB_MOUSE	Sn1-specific diacylglycerol lipase beta (DGL-beta) (EC 3.1.1.-)	TRANSMEM 18 38 Helical. {ECO:0000255}.; TRANSMEM 59 79 Helical. {ECO:0000255}.; TRANSMEM 103 123 Helical. {ECO:0000255}.; TRANSMEM 129 149 Helical. {ECO:0000255}.	SUBCELLULAR LOCATION: Cell membrane {ECO:0000250}; Multi-pass membrane protein {ECO:0000250}.		TOPO_DOM 1 17 Cytoplasmic. {ECO:0000255}.; TOPO_DOM 39 58 Extracellular. {ECO:0000255}.; TOPO_DOM 80 102 Cytoplasmic. {ECO:0000255}.; TOPO_DOM 124 128 Extracellular. {ECO:0000255}.; TOPO_DOM 150 669 Cytoplasmic. {ECO:0000255}.	FUNCTION: Catalyzes the hydrolysis of diacylglycerol (DAG) to 2-arachidonoyl-glycerol (2-AG), the most abundant endocannabinoid in tissues. Required for axonal growth during development and for retrograde synaptic signaling at mature synapses (By similarity). {ECO:0000250}.
O70503	DHB12_MOUSE	Very-long-chain 3-oxoacyl-CoA reductase (EC 1.1.1.330) (17-beta-hydroxysteroid dehydrogenase 12) (17-beta-HSD 12) (3-ketoacyl-CoA reductase) (KAR) (Estradiol 17-beta-dehydrogenase 12) (EC 1.1.1.62) (KIK-I)	TRANSMEM 4 24 Helical. {ECO:0000255}.; TRANSMEM 182 202 Helical. {ECO:0000255}.; TRANSMEM 269 285 Helical. {ECO:0000255}.	SUBCELLULAR LOCATION: Endoplasmic reticulum membrane {ECO:0000250|UniProtKB:Q53GQ0}; Multi-pass membrane protein {ECO:0000250|UniProtKB:Q53GQ0}.			FUNCTION: Catalyzes the second of the four reactions of the long-chain fatty acids elongation cycle. This endoplasmic reticulum-bound enzymatic process, allows the addition of two carbons to the chain of long- and very long-chain fatty acids/VLCFAs per cycle. This enzyme has a 3-ketoacyl-CoA reductase activity, reducing 3-ketoacyl-CoA to 3-hydroxyacyl-CoA, within each cycle of fatty acid elongati…
Q8VCH6	DHC24_MOUSE	Delta(24)-sterol reductase (EC 1.3.1.72) (24-dehydrocholesterol reductase) (3-beta-hydroxysterol delta-24-reductase)	TRANSMEM 32 52 Helical. {ECO:0000255}.	SUBCELLULAR LOCATION: Endoplasmic reticulum membrane {ECO:0000250}; Single-pass membrane protein {ECO:0000250}. Golgi apparatus membrane {ECO:0000250}; Single-pass membrane protein {ECO:0000250}.		TOPO_DOM 23 31 Lumenal. {ECO:0000255}.; TOPO_DOM 53 516 Cytoplasmic. {ECO:0000255}.	FUNCTION: Catalyzes the reduction of the delta-24 double bond of sterol intermediates. {ECO:0000250}.
Q99L04	DHRS1_MOUSE	Dehydrogenase/reductase SDR family member 1 (EC 1.1.-.-)
Q5SS80	DHR13_MOUSE	Dehydrogenase/reductase SDR family member 13 (EC 1.1.-.-) (Short chain dehydrogenase/reductase family 7C member 5)		SUBCELLULAR LOCATION: Secreted {ECO:0000305}.			FUNCTION: Putative oxidoreductase. {ECO:0000305}.
Q9CXR1	DHRS7_MOUSE	Dehydrogenase/reductase SDR family member 7 (EC 1.1.-.-) (Retinal short-chain dehydrogenase/reductase 4) (retSDR4)
Q9CXV1	DHSD_MOUSE	Succinate dehydrogenase [ubiquinone] cytochrome b small subunit, mitochondrial (CybS) (CII-4) (QPs3) (Succinate dehydrogenase complex subunit D) (Succinate-ubiquinone oxidoreductase cytochrome b small subunit) (Succinate-ubiquinone reductase membrane anchor subunit)	TRANSMEM 64 85 Helical. {ECO:0000250}.; TRANSMEM 91 111 Helical. {ECO:0000250}.; TRANSMEM 121 142 Helical. {ECO:0000250}.	SUBCELLULAR LOCATION: Mitochondrion inner membrane {ECO:0000250}; Multi-pass membrane protein {ECO:0000250}.		TOPO_DOM 57 63 Mitochondrial matrix. {ECO:0000250}.; TOPO_DOM 86 90 Mitochondrial intermembrane. {ECO:0000250}.; TOPO_DOM 112 120 Mitochondrial matrix. {ECO:0000250}.; TOPO_DOM 143 159 Mitochondrial intermembrane. {ECO:0000250}.	FUNCTION: Membrane-anchoring subunit of succinate dehydrogenase (SDH) that is involved in complex II of the mitochondrial electron transport chain and is responsible for transferring electrons from succinate to ubiquinone (coenzyme Q). {ECO:0000250}.
O70133	DHX9_MOUSE	ATP-dependent RNA helicase A (RHA) (EC 3.6.4.13) (DEAH box protein 9) (mHEL-5) (Nuclear DNA helicase II) (NDH II)		SUBCELLULAR LOCATION: Nucleus, nucleolus {ECO:0000269|PubMed:10413677}. Cytoplasm {ECO:0000250}. Note=Localized in cytoplasmic mRNP granules containing untranslated mRNAs. Can shuttle between nucleus and cytoplasm (By similarity). {ECO:0000250}.			FUNCTION: Component of the CRD-mediated complex that promotes MYC mRNA stability. Unwinds double-stranded DNA and RNA in a 3' to 5' direction. Alterations of secondary structure may subsequently influence interactions with proteins or other nucleic acids. Functions as a transcriptional activator. Involved with LARP6 in the stabilization of type I collagen mRNAs for CO1A1 and CO1A2. As component o…
Q9QZD8	DIC_MOUSE	Mitochondrial dicarboxylate carrier (Solute carrier family 25 member 10)	TRANSMEM 9 29 Helical; Name=1. {ECO:0000255}.; TRANSMEM 62 81 Helical; Name=2. {ECO:0000255}.; TRANSMEM 102 122 Helical; Name=3. {ECO:0000255}.; TRANSMEM 162 181 Helical; Name=4. {ECO:0000255}.; TRANSMEM 202 222 Helical; Name=5. {ECO:0000255}.; TRANSMEM 254 274 Helical; Name=6. {ECO:0000255}.	SUBCELLULAR LOCATION: Mitochondrion inner membrane; Multi-pass membrane protein.			FUNCTION: Involved in translocation of malonate, malate and succinate in exchange for phosphate, sulfate, sulfite or thiosulfate across mitochondrial inner membrane.
Q5U458	DJC11_MOUSE	DnaJ homolog subfamily C member 11		SUBCELLULAR LOCATION: Mitochondrion {ECO:0000250|UniProtKB:Q9NVH1}.
P60904	DNJC5_MOUSE	DnaJ homolog subfamily C member 5 (Cysteine string protein) (CSP)		SUBCELLULAR LOCATION: Membrane {ECO:0000269|PubMed:17034881}; Lipid-anchor {ECO:0000269|PubMed:17034881}. Melanosome {ECO:0000250}. Cell membrane {ECO:0000250}. Note=Colocalizes with insulin granules, when overexpressed in a islet cell line.			FUNCTION: May have an important role in presynaptic function. May be involved in calcium-dependent neurotransmitter release at nerve endings (By similarity). {ECO:0000250}.
Q8C3J5	DOCK2_MOUSE	Dedicator of cytokinesis protein 2 (Protein Hch)		SUBCELLULAR LOCATION: Endomembrane system {ECO:0000250}; Peripheral membrane protein {ECO:0000250}. Cytoplasm, cytoskeleton {ECO:0000250}. Note=Colocalizes with F-actin. {ECO:0000250}.			FUNCTION: Involved in cytoskeletal rearrangements required for lymphocyte migration in response of chemokines. Activates RAC1 and RAC2, but not CDC42, by functioning as a guanine nucleotide exchange factor (GEF), which exchanges bound GDP for free GTP. May also participate in IL2 transcriptional activation via the activation of RAC2. {ECO:0000269|PubMed:11518968}.
Q8R2Y3	DOLK_MOUSE	Dolichol kinase (EC 2.7.1.108) (Transmembrane protein 15)	TRANSMEM 17 37 Helical. {ECO:0000255}.; TRANSMEM 73 93 Helical. {ECO:0000255}.; TRANSMEM 110 130 Helical. {ECO:0000255}.; TRANSMEM 133 153 Helical. {ECO:0000255}.; TRANSMEM 162 182 Helical. {ECO:0000255}.; TRANSMEM 187 207 Helical. {ECO:0000255}.; TRANSMEM 221 241 Helical. {ECO:0000255}.; TRANSMEM 253 273 Helical. {ECO:0000255}.; TRANSMEM 294 314 Helical. {ECO:0000255}.; TRANSMEM 334 350 Helical.…	SUBCELLULAR LOCATION: Endoplasmic reticulum membrane {ECO:0000250|UniProtKB:Q9UPQ8}; Multi-pass membrane protein {ECO:0000250|UniProtKB:Q9UPQ8}.		TOPO_DOM 1 16 Lumenal. {ECO:0000255}.; TOPO_DOM 38 72 Cytoplasmic. {ECO:0000255}.; TOPO_DOM 94 109 Lumenal. {ECO:0000255}.; TOPO_DOM 131 132 Cytoplasmic. {ECO:0000255}.; TOPO_DOM 154 161 Lumenal. {ECO:0000255}.; TOPO_DOM 183 186 Cytoplasmic. {ECO:0000255}.; TOPO_DOM 208 220 Lumenal. {ECO:0000255}.; TOPO_DOM 242 252 Cytoplasmic. {ECO:0000255}.; TOPO_DOM 274 293 Lumenal. {ECO:0000255}.; TOPO_DOM 31…	FUNCTION: Involved in the synthesis of the sugar donor Dol-P-Man which is required in the synthesis of N-linked and O-linked oligosaccharides and for that of GPI anchors. {ECO:0000250|UniProtKB:P20048}.
Q9JMF7	DOPP1_MOUSE	Dolichyldiphosphatase 1 (EC 3.6.1.43) (Dolichyl pyrophosphate phosphatase 1) (Protein 2-23)	TRANSMEM 33 53 Helical. {ECO:0000255}.; TRANSMEM 100 120 Helical. {ECO:0000255}.; TRANSMEM 130 150 Helical. {ECO:0000255}.; TRANSMEM 162 182 Helical. {ECO:0000255}.	SUBCELLULAR LOCATION: Endoplasmic reticulum membrane {ECO:0000269|PubMed:12198133}; Multi-pass membrane protein {ECO:0000269|PubMed:12198133}.			FUNCTION: Required for efficient N-glycosylation. Necessary for maintaining optimal levels of dolichol-linked oligosaccharides. Hydrolyzes dolichyl pyrophosphate at a very high rate and dolichyl monophosphate at a much lower rate. Does not act on phosphatidate. {ECO:0000269|PubMed:12198133}.
P32233	DRG1_MOUSE	Developmentally-regulated GTP-binding protein 1 (DRG-1) (Neural precursor cell expressed developmentally down-regulated protein 3) (NEDD-3)		SUBCELLULAR LOCATION: Cytoplasm {ECO:0000250}. Note=The DRG1-DFRP2/ZC3H15 complex associates with polysomes. {ECO:0000250}.			FUNCTION: Critical regulator of cell growth under specific conditions. Implicated in differentiation and cell cycle arrest.
Q99J47	DRS7B_MOUSE	Dehydrogenase/reductase SDR family member 7B (EC 1.1.-.-) (Short-chain dehydrogenase/reductase family 32C member 1)	TRANSMEM 18 38 Helical; Signal-anchor for type II membrane protein. {ECO:0000255}.	SUBCELLULAR LOCATION: Endoplasmic reticulum membrane {ECO:0000250}; Single-pass type II membrane protein {ECO:0000250}.		TOPO_DOM 1 17 Cytoplasmic. {ECO:0000255}.; TOPO_DOM 39 323 Lumenal. {ECO:0000255}.	FUNCTION: Putative oxidoreductase. {ECO:0000305}.
Q8VDW0	DX39A_MOUSE	ATP-dependent RNA helicase DDX39A (EC 3.6.4.13) (DEAD box protein 39)		SUBCELLULAR LOCATION: Nucleus {ECO:0000250}. Cytoplasm {ECO:0000250}. Note=Can translocate to the cytoplasm in the presence of MX1. {ECO:0000250}.			FUNCTION: Involved in pre-mRNA splicing. Required for the export of mRNA out of the nucleus (By similarity). {ECO:0000250}.
Q9JHU4	DYHC1_MOUSE	Cytoplasmic dynein 1 heavy chain 1 (Cytoplasmic dynein heavy chain 1) (Dynein heavy chain, cytosolic)		SUBCELLULAR LOCATION: Cytoplasm, cytoskeleton.			FUNCTION: Cytoplasmic dynein 1 acts as a motor for the intracellular retrograde motility of vesicles and organelles along microtubules. Dynein has ATPase activity; the force-producing power stroke is thought to occur on release of ADP.
Q6PDI5	ECM29_MOUSE	Proteasome-associated protein ECM29 homolog (Ecm29)		SUBCELLULAR LOCATION: Endoplasmic reticulum {ECO:0000250}. Endoplasmic reticulum-Golgi intermediate compartment {ECO:0000250}. Endosome {ECO:0000250}. Cytoplasm, cytoskeleton, microtubule organizing center, centrosome {ECO:0000250}. Nucleus {ECO:0000250}. Endosome, multivesicular body {ECO:0000250}. Cytoplasmic vesicle {ECO:0000250}.			FUNCTION: Adapter/scaffolding protein that binds to the 26S proteasome, motor proteins and other compartment specific proteins. May couple the proteasome to different compartments including endosome, endoplasmic reticulum and centrosome. May play a role in ERAD and other enhanced proteolyis (By similarity). {ECO:0000250}.
Q3UJB9	EDC4_MOUSE	Enhancer of mRNA-decapping protein 4		SUBCELLULAR LOCATION: Cytoplasm, P-body {ECO:0000250}. Nucleus {ECO:0000250}.			FUNCTION: In the process of mRNA degradation, seems to play a role in mRNA decapping. Component of a complex containing DCP2 and DCP1A which functions in decapping of ARE-containing mRNAs. Promotes complex formation between DCP1A and DCP2. Enhances the catalytic activity of DCP2 (in vitro) (By similarity). {ECO:0000250}.
Q9D8N0	EF1G_MOUSE	Elongation factor 1-gamma (EF-1-gamma) (eEF-1B gamma)					FUNCTION: Probably plays a role in anchoring the complex to other cellular components. {ECO:0000250}.
P58252	EF2_MOUSE	Elongation factor 2 (EF-2)		SUBCELLULAR LOCATION: Cytoplasm. Nucleus {ECO:0000250|UniProtKB:P13639}. Note=Phosphorylation by CSK promotes cleavage and SUMOylation-dependent nuclear translocation of the C-terminal cleavage product. {ECO:0000250|UniProtKB:P13639}.			FUNCTION: Catalyzes the GTP-dependent ribosomal translocation step during translation elongation. During this step, the ribosome changes from the pre-translocational (PRE) to the post-translocational (POST) state as the newly formed A-site-bound peptidyl-tRNA and P-site-bound deacylated tRNA move to the P and E sites, respectively. Catalyzes the coordinated movement of the two tRNA molecules, the…
P23116	EIF3A_MOUSE	Eukaryotic translation initiation factor 3 subunit A (eIF3a) (Centrosomin) (Eukaryotic translation initiation factor 3 subunit 10) (eIF-3-theta) (eIF3 p167) (eIF3 p180) (eIF3 p185) (p162)		SUBCELLULAR LOCATION: Cytoplasm {ECO:0000255|HAMAP-Rule:MF_03000}. Cytoplasm, cytoskeleton, microtubule organizing center, centrosome {ECO:0000269|PubMed:9372446}. Nucleus {ECO:0000269|PubMed:9372446}. Note=Centrosomin-A is found in the centrosome. Centrosomin-B is found in the nucleus.			FUNCTION: Component of the eukaryotic translation initiation factor 3 (eIF-3) complex, which is required for several steps in the initiation of protein synthesis. The eIF-3 complex associates with the 40S ribosome and facilitates the recruitment of eIF-1, eIF-1A, eIF-2:GTP:methionyl-tRNAi and eIF-5 to form the 43S preinitiation complex (43S PIC). The eIF-3 complex stimulates mRNA recruitment to t…
P60229	EIF3E_MOUSE	Eukaryotic translation initiation factor 3 subunit E (eIF3e) (Eukaryotic translation initiation factor 3 subunit 6) (MMTV integration site 6) (Mammary tumor-associated protein INT-6) (Viral integration site protein INT-6) (eIF-3 p48)		SUBCELLULAR LOCATION: Cytoplasm {ECO:0000255|HAMAP-Rule:MF_03004}. Nucleus, PML body {ECO:0000255|HAMAP-Rule:MF_03004}.			FUNCTION: Required for nonsense-mediated mRNA decay (NMD); may act in conjunction with UPF2 to divert mRNAs from translation to the NMD pathway. May interact with MCM7 and EPAS1 and regulate the proteasome-mediated degradation of these proteins (By similarity). Component of the eukaryotic translation initiation factor 3 (eIF-3) complex, which is required for several steps in the initiation of pro…
Q9DCH4	EIF3F_MOUSE	Eukaryotic translation initiation factor 3 subunit F (eIF3f) (Deubiquitinating enzyme eIF3f) (EC 3.4.19.12) (Eukaryotic translation initiation factor 3 subunit 5) (eIF-3-epsilon) (eIF3 p47)		SUBCELLULAR LOCATION: Cytoplasm {ECO:0000255|HAMAP-Rule:MF_03005}.			FUNCTION: Component of the eukaryotic translation initiation factor 3 (eIF-3) complex, which is required for several steps in the initiation of protein synthesis. The eIF-3 complex associates with the 40S ribosome and facilitates the recruitment of eIF-1, eIF-1A, eIF-2:GTP:methionyl-tRNAi and eIF-5 to form the 43S preinitiation complex (43S PIC). The eIF-3 complex stimulates mRNA recruitment to t…
Q8QZY1	EIF3L_MOUSE	Eukaryotic translation initiation factor 3 subunit L (eIF3l) (66 kDa tyrosine-rich heat shock protein) (67 kDa polymerase-associated factor) (Eukaryotic translation initiation factor 3 subunit 6-interacting protein) (Eukaryotic translation initiation factor 3 subunit E-interacting protein) (HSP-66Y) (PAF67)		SUBCELLULAR LOCATION: Cytoplasm {ECO:0000255|HAMAP-Rule:MF_03011}.			FUNCTION: Component of the eukaryotic translation initiation factor 3 (eIF-3) complex, which is required for several steps in the initiation of protein synthesis. The eIF-3 complex associates with the 40S ribosome and facilitates the recruitment of eIF-1, eIF-1A, eIF-2:GTP:methionyl-tRNAi and eIF-5 to form the 43S preinitiation complex (43S PIC). The eIF-3 complex stimulates mRNA recruitment to t…
Q9JLJ5	ELOV1_MOUSE	Elongation of very long chain fatty acids protein 1 (EC 2.3.1.199) (3-keto acyl-CoA synthase Elovl1) (ELOVL fatty acid elongase 1) (ELOVL FA elongase 1) (Very-long-chain 3-oxoacyl-CoA synthase 1)	TRANSMEM 23 43 Helical. {ECO:0000255}.; TRANSMEM 61 81 Helical. {ECO:0000255}.; TRANSMEM 176 196 Helical. {ECO:0000255}.; TRANSMEM 203 223 Helical. {ECO:0000255}.; TRANSMEM 231 251 Helical. {ECO:0000255}.	SUBCELLULAR LOCATION: Endoplasmic reticulum membrane {ECO:0000250|UniProtKB:Q9BW60}; Multi-pass membrane protein {ECO:0000255}.			FUNCTION: Catalyzes the first and rate-limiting reaction of the four that constitute the long-chain fatty acids elongation cycle. This endoplasmic reticulum-bound enzymatic process, allows the addition of 2 carbons to the chain of long- and very long-chain fatty acids/VLCFAs per cycle. Condensing enzyme that exhibits activity toward saturated C18 to C26 acyl-CoA substrates, with the highest activ…
Q3TAS6	EMC10_MOUSE	ER membrane protein complex subunit 10 (Hematopoietic signal peptide-containing membrane domain-containing protein 1)	TRANSMEM 222 242 Helical. {ECO:0000255}.	SUBCELLULAR LOCATION: Isoform 1: Membrane {ECO:0000250}; Single-pass type I membrane protein {ECO:0000250}.; SUBCELLULAR LOCATION: Isoform 2: Secreted {ECO:0000250}.		TOPO_DOM 28 221 Extracellular. {ECO:0000255}.; TOPO_DOM 243 258 Cytoplasmic. {ECO:0000255}.
Q8C7X2	EMC1_MOUSE	ER membrane protein complex subunit 1	TRANSMEM 963 983 Helical. {ECO:0000255}.	SUBCELLULAR LOCATION: Membrane {ECO:0000250}; Single-pass type I membrane protein {ECO:0000250}.		TOPO_DOM 23 962 Extracellular. {ECO:0000255}.; TOPO_DOM 984 997 Cytoplasmic. {ECO:0000255}.
Q99KI3	EMC3_MOUSE	ER membrane protein complex subunit 3 (Transmembrane protein 111)	TRANSMEM 14 34 Helical. {ECO:0000255}.; TRANSMEM 118 138 Helical. {ECO:0000255}.	SUBCELLULAR LOCATION: Membrane {ECO:0000250}; Multi-pass membrane protein {ECO:0000250}.
Q9CZX9	EMC4_MOUSE	ER membrane protein complex subunit 4 (Transmembrane protein 85)	TRANSMEM 84 104 Helical. {ECO:0000255}.; TRANSMEM 129 149 Helical. {ECO:0000255}.	SUBCELLULAR LOCATION: Membrane {ECO:0000250}; Multi-pass membrane protein {ECO:0000250}.			FUNCTION: May mediate anti-apoptotic activity. {ECO:0000250}.
Q9EP72	EMC7_MOUSE	ER membrane protein complex subunit 7	TRANSMEM 159 179 Helical. {ECO:0000255}.	SUBCELLULAR LOCATION: Membrane {ECO:0000250}; Single-pass type I membrane protein {ECO:0000250}.		TOPO_DOM 23 158 Extracellular. {ECO:0000255}.; TOPO_DOM 180 241 Cytoplasmic. {ECO:0000255}.
O08579	EMD_MOUSE	Emerin	TRANSMEM 224 244 Helical. {ECO:0000255}.	SUBCELLULAR LOCATION: Nucleus inner membrane {ECO:0000250|UniProtKB:P50402}; Single-pass membrane protein; Nucleoplasmic side {ECO:0000250|UniProtKB:P50402}. Nucleus outer membrane. Note=Colocalized with BANF1 at the central region of the assembling nuclear rim, near spindle-attachment sites. The accumulation of different intermediates of prelamin-A/C (non-farnesylated or carboxymethylated farnes…			FUNCTION: Stabilizes and promotes the formation of a nuclear actin cortical network. Stimulates actin polymerization in vitro by binding and stabilizing the pointed end of growing filaments. Inhibits beta-catenin activity by preventing its accumulation in the nucleus. Acts by influencing the nuclear accumulation of beta-catenin through a CRM1-dependent export pathway. Links centrosomes to the nuc…
Q8C522	ENDD1_MOUSE	Endonuclease domain-containing 1 protein (EC 3.1.30.-)		SUBCELLULAR LOCATION: Secreted {ECO:0000305}.			FUNCTION: May act as a DNase and a RNase. {ECO:0000305}.
P17182	ENOA_MOUSE	Alpha-enolase (EC 4.2.1.11) (2-phospho-D-glycerate hydro-lyase) (Enolase 1) (Non-neural enolase) (NNE)		SUBCELLULAR LOCATION: Cytoplasm {ECO:0000250}. Cell membrane {ECO:0000250}. Note=Can translocate to the plasma membrane in either the homodimeric (alpha/alpha) or heterodimeric (alpha/gamma) form (By similarity). ENO1 is localized to the M-band. {ECO:0000250, ECO:0000269|PubMed:11229603}.			FUNCTION: Multifunctional enzyme that, as well as its role in glycolysis, plays a part in various processes such as growth control, hypoxia tolerance and allergic responses (By similarity). May also function in the intravascular and pericellular fibrinolytic system due to its ability to serve as a receptor and activator of plasminogen on the cell surface of several cell-types such as leukocytes a…
P06802	ENPP1_MOUSE	Ectonucleotide pyrophosphatase/phosphodiesterase family member 1 (E-NPP 1) (Lymphocyte antigen 41) (Ly-41) (Phosphodiesterase I/nucleotide pyrophosphatase 1) (Plasma-cell membrane glycoprotein PC-1) [Includes: Alkaline phosphodiesterase I (EC 3.1.4.1); Nucleotide pyrophosphatase (NPPase) (EC 3.6.1.9)]	TRANSMEM 59 79 Helical; Signal-anchor for type II membrane protein. {ECO:0000255}.	SUBCELLULAR LOCATION: Cell membrane; Single-pass type II membrane protein. Basolateral cell membrane; Single-pass type II membrane protein. Secreted. Note=Targeted to the basolateral membrane in polarized epithelial cells and in hepatocytes, and to matrix vesicles in osteoblasts. In bile duct cells and cancer cells, located to the apical cytoplasmic side (By similarity). The proteolytically proce…		TOPO_DOM 1 58 Cytoplasmic. {ECO:0000255}.; TOPO_DOM 80 906 Extracellular. {ECO:0000255}.	FUNCTION: Appears to modulate insulin sensitivity (By similarity). By generating PPi, plays a role in regulating pyrophosphate levels, and functions in bone mineralization and soft tissue calcification. PPi inhibits mineralization by binding to nascent hydroxyapatite (HA) crystals, thereby preventing further growth of these crystals. Preferentially hydrolyzes ATP, but can also hydrolyze other nuc…
Q99KN9	EPN4_MOUSE	Clathrin interactor 1 (Enthoprotin) (Epsin-4) (Epsin-related protein) (EpsinR)		SUBCELLULAR LOCATION: Cytoplasm {ECO:0000250}. Cytoplasm, perinuclear region {ECO:0000250}. Membrane {ECO:0000255|PROSITE-ProRule:PRU00243}; Peripheral membrane protein {ECO:0000250}. Cytoplasmic vesicle, clathrin-coated vesicle {ECO:0000250}. Note=Found throughout the cell, with the exception of the cell surface. Concentrated in the perinuclear region and associated with clathrin-coated vesicles…			FUNCTION: Binds to membranes enriched in phosphatidylinositol 4,5-bisphosphate (PtdIns(4,5)P2). May have a role in transport via clathrin-coated vesicles from the trans-Golgi network to endosomes. Stimulates clathrin assembly (By similarity). {ECO:0000250}.
Q80TA1	EPT1_MOUSE	Ethanolaminephosphotransferase 1 (EC 2.7.8.1) (Selenoprotein I) (SelI)	TRANSMEM 47 69 Helical. {ECO:0000255}.; TRANSMEM 84 103 Helical. {ECO:0000255}.; TRANSMEM 123 145 Helical. {ECO:0000255}.; TRANSMEM 150 172 Helical. {ECO:0000255}.; TRANSMEM 179 201 Helical. {ECO:0000255}.; TRANSMEM 221 243 Helical. {ECO:0000255}.; TRANSMEM 256 278 Helical. {ECO:0000255}.; TRANSMEM 291 310 Helical. {ECO:0000255}.; TRANSMEM 319 341 Helical. {ECO:0000255}.; TRANSMEM 345 367 Helical…	SUBCELLULAR LOCATION: Membrane {ECO:0000305}; Multi-pass membrane protein {ECO:0000305}.			FUNCTION: Catalyzes phosphatidylethanolamine biosynthesis from CDP-ethanolamine. It thereby plays a central role in the formation and maintenance of vesicular membranes. Involved in the formation of phosphatidylethanolamine via 'Kennedy' pathway (By similarity). {ECO:0000250}.
Q99JH8	ERD21_MOUSE	ER lumen protein-retaining receptor 1 (KDEL endoplasmic reticulum protein retention receptor 1) (KDEL receptor 1)	TRANSMEM 3 21 Helical. {ECO:0000255}.; TRANSMEM 36 53 Helical. {ECO:0000255}.; TRANSMEM 62 80 Helical. {ECO:0000255}.; TRANSMEM 97 110 Helical. {ECO:0000255}.; TRANSMEM 118 137 Helical. {ECO:0000255}.; TRANSMEM 150 168 Helical. {ECO:0000255}.; TRANSMEM 179 199 Helical. {ECO:0000255}.	SUBCELLULAR LOCATION: Cytoplasmic vesicle, COPI-coated vesicle membrane {ECO:0000250}; Multi-pass membrane protein {ECO:0000250}. Endoplasmic reticulum membrane; Multi-pass membrane protein. Endoplasmic reticulum-Golgi intermediate compartment membrane {ECO:0000250}.		TOPO_DOM 1 2 Lumenal. {ECO:0000255}.; TOPO_DOM 22 35 Cytoplasmic. {ECO:0000255}.; TOPO_DOM 54 61 Lumenal. {ECO:0000255}.; TOPO_DOM 81 96 Cytoplasmic. {ECO:0000255}.; TOPO_DOM 111 117 Lumenal. {ECO:0000255}.; TOPO_DOM 138 149 Cytoplasmic. {ECO:0000255}.; TOPO_DOM 169 178 Lumenal. {ECO:0000255}.; TOPO_DOM 200 212 Cytoplasmic. {ECO:0000255}.	FUNCTION: Required for the retention of luminal endoplasmic reticulum resident proteins via vesicular recycling. This receptor recognizes the C-terminal K-D-E-L motif. COPI-coated transport intermediates, either in the form of round vesicles or as tubular processes, mediate retrograde traffic of the KDEL receptor-ligand complexes. Also required for normal vesicular traffic through the Golgi (By s…
Q9CQM2	ERD22_MOUSE	ER lumen protein-retaining receptor 2 (KDEL endoplasmic reticulum protein retention receptor 2) (KDEL receptor 2)	TRANSMEM 3 21 Helical. {ECO:0000255}.; TRANSMEM 36 53 Helical. {ECO:0000255}.; TRANSMEM 62 80 Helical. {ECO:0000255}.; TRANSMEM 97 110 Helical. {ECO:0000255}.; TRANSMEM 118 137 Helical. {ECO:0000255}.; TRANSMEM 150 168 Helical. {ECO:0000255}.; TRANSMEM 179 199 Helical. {ECO:0000255}.	SUBCELLULAR LOCATION: Endoplasmic reticulum membrane {ECO:0000250}; Multi-pass membrane protein {ECO:0000250}.		TOPO_DOM 1 2 Lumenal. {ECO:0000255}.; TOPO_DOM 22 35 Cytoplasmic. {ECO:0000255}.; TOPO_DOM 54 61 Lumenal. {ECO:0000255}.; TOPO_DOM 81 96 Cytoplasmic. {ECO:0000255}.; TOPO_DOM 111 117 Lumenal. {ECO:0000255}.; TOPO_DOM 138 149 Cytoplasmic. {ECO:0000255}.; TOPO_DOM 169 178 Lumenal. {ECO:0000255}.; TOPO_DOM 200 212 Cytoplasmic. {ECO:0000255}.	FUNCTION: Required for the retention of luminal endoplasmic reticulum proteins. Determines the specificity of the luminal ER protein retention system. Also required for normal vesicular traffic through the Golgi. This receptor recognizes K-D-E-L (By similarity). {ECO:0000250}.
Q8R1L4	ERD23_MOUSE	ER lumen protein-retaining receptor 3 (KDEL endoplasmic reticulum protein retention receptor 3) (KDEL receptor 3)	TRANSMEM 3 21 Helical. {ECO:0000255}.; TRANSMEM 36 53 Helical. {ECO:0000255}.; TRANSMEM 62 80 Helical. {ECO:0000255}.; TRANSMEM 97 110 Helical. {ECO:0000255}.; TRANSMEM 118 137 Helical. {ECO:0000255}.; TRANSMEM 150 168 Helical. {ECO:0000255}.; TRANSMEM 179 199 Helical. {ECO:0000255}.	SUBCELLULAR LOCATION: Endoplasmic reticulum membrane; Multi-pass membrane protein.		TOPO_DOM 1 2 Lumenal. {ECO:0000255}.; TOPO_DOM 22 35 Cytoplasmic. {ECO:0000255}.; TOPO_DOM 54 61 Lumenal. {ECO:0000255}.; TOPO_DOM 81 96 Cytoplasmic. {ECO:0000255}.; TOPO_DOM 111 117 Lumenal. {ECO:0000255}.; TOPO_DOM 138 149 Cytoplasmic. {ECO:0000255}.; TOPO_DOM 169 178 Lumenal. {ECO:0000255}.; TOPO_DOM 200 214 Cytoplasmic. {ECO:0000255}.	FUNCTION: Required for the retention of luminal endoplasmic reticulum proteins. Determines the specificity of the luminal ER protein retention system. Also required for normal vesicular traffic through the Golgi. This receptor recognizes K-D-E-L (By similarity). {ECO:0000250}.
P52019	ERG1_MOUSE	Squalene monooxygenase (EC 1.14.13.132) (Squalene epoxidase) (SE)	TRANSMEM 20 40 Helical. {ECO:0000255}.; TRANSMEM 60 80 Helical. {ECO:0000255}.; TRANSMEM 118 138 Helical. {ECO:0000255}.; TRANSMEM 544 564 Helical. {ECO:0000255}.	SUBCELLULAR LOCATION: Microsome membrane; Multi-pass membrane protein. Endoplasmic reticulum membrane; Multi-pass membrane protein.			FUNCTION: Catalyzes the first oxygenation step in sterol biosynthesis and is suggested to be one of the rate-limiting enzymes in this pathway.
Q8BLN5	ERG7_MOUSE	Lanosterol synthase (EC 5.4.99.7) (2,3-epoxysqualene--lanosterol cyclase) (Oxidosqualene--lanosterol cyclase) (OSC)		SUBCELLULAR LOCATION: Endoplasmic reticulum membrane {ECO:0000250}; Peripheral membrane protein {ECO:0000250}.			FUNCTION: Catalyzes the cyclization of (S)-2,3 oxidosqualene to lanosterol, a reaction that forms the sterol nucleus. {ECO:0000250|UniProtKB:P48450}.
Q9DC16	ERGI1_MOUSE	Endoplasmic reticulum-Golgi intermediate compartment protein 1 (ER-Golgi intermediate compartment 32 kDa protein) (ERGIC-32)	TRANSMEM 27 47 Helical. {ECO:0000255}.; TRANSMEM 255 275 Helical. {ECO:0000255}.	SUBCELLULAR LOCATION: Endoplasmic reticulum membrane {ECO:0000250}; Multi-pass membrane protein {ECO:0000250}. Endoplasmic reticulum-Golgi intermediate compartment membrane {ECO:0000250}; Multi-pass membrane protein {ECO:0000250}. Golgi apparatus membrane {ECO:0000250}; Multi-pass membrane protein {ECO:0000250}. Note=Cycles between the endoplasmic reticulum and the Golgi. {ECO:0000250}.		TOPO_DOM 1 26 Cytoplasmic. {ECO:0000255}.; TOPO_DOM 48 254 Lumenal. {ECO:0000255}.; TOPO_DOM 276 290 Cytoplasmic. {ECO:0000255}.	FUNCTION: Possible role in transport between endoplasmic reticulum and Golgi. {ECO:0000250}.
Q9CR89	ERGI2_MOUSE	Endoplasmic reticulum-Golgi intermediate compartment protein 2	TRANSMEM 34 54 Helical. {ECO:0000255}.; TRANSMEM 320 340 Helical. {ECO:0000255}.	SUBCELLULAR LOCATION: Endoplasmic reticulum-Golgi intermediate compartment membrane {ECO:0000250}; Multi-pass membrane protein {ECO:0000250}. Golgi apparatus, cis-Golgi network membrane {ECO:0000250}; Multi-pass membrane protein {ECO:0000250}. Endoplasmic reticulum membrane {ECO:0000250}; Multi-pass membrane protein {ECO:0000250}. Cytoplasm {ECO:0000250}. Nucleus {ECO:0000250}. Note=Cycles betwee…		TOPO_DOM 1 33 Cytoplasmic. {ECO:0000255}.; TOPO_DOM 55 319 Lumenal. {ECO:0000255}.; TOPO_DOM 341 377 Cytoplasmic. {ECO:0000255}.	FUNCTION: Possible role in transport between endoplasmic reticulum and Golgi. {ECO:0000250}.
Q9CQE7	ERGI3_MOUSE	Endoplasmic reticulum-Golgi intermediate compartment protein 3 (Serologically defined breast cancer antigen NY-BR-84 homolog)	TRANSMEM 26 46 Helical. {ECO:0000255}.; TRANSMEM 342 362 Helical. {ECO:0000255}.	SUBCELLULAR LOCATION: Endoplasmic reticulum-Golgi intermediate compartment membrane {ECO:0000269|PubMed:12663859}; Multi-pass membrane protein {ECO:0000269|PubMed:12663859}. Golgi apparatus, cis-Golgi network membrane {ECO:0000269|PubMed:12663859}; Multi-pass membrane protein {ECO:0000269|PubMed:12663859}. Endoplasmic reticulum membrane {ECO:0000269|PubMed:12663859}; Multi-pass membrane protein {…		TOPO_DOM 1 25 Cytoplasmic. {ECO:0000255}.; TOPO_DOM 47 341 Lumenal. {ECO:0000255}.; TOPO_DOM 363 383 Cytoplasmic. {ECO:0000255}.	FUNCTION: Possible role in transport between endoplasmic reticulum and Golgi. {ECO:0000250}.
Q91X78	ERLN1_MOUSE	Erlin-1 (Endoplasmic reticulum lipid raft-associated protein 1) (Protein KE04 homolog) (Stomatin-prohibitin-flotillin-HflC/K domain-containing protein 1) (SPFH domain-containing protein 1)	TRANSMEM 6 26 Helical. {ECO:0000255}.	SUBCELLULAR LOCATION: Endoplasmic reticulum membrane {ECO:0000250}; Single-pass type II membrane protein {ECO:0000250}. Note=Associated with lipid raft-like domains of the endoplasmic reticulum membrane. {ECO:0000250}.		TOPO_DOM 1 5 Cytoplasmic. {ECO:0000255}.; TOPO_DOM 27 346 Lumenal. {ECO:0000255}.	FUNCTION: Component of the ERLIN1/ERLIN2 complex which mediates the endoplasmic reticulum-associated degradation (ERAD) of inositol 1,4,5-trisphosphate receptors (IP3Rs). Involved in regulation of cellular cholesterol homeostasis by regulation the SREBP signaling pathway. Binds cholesterol and may promote ER retention of the SCAP-SREBF complex (By similarity). {ECO:0000250|UniProtKB:O75477}.
Q8BFZ9	ERLN2_MOUSE	Erlin-2 (Endoplasmic reticulum lipid raft-associated protein 2) (Stomatin-prohibitin-flotillin-HflC/K domain-containing protein 2) (SPFH domain-containing protein 2)	TRANSMEM 4 24 Helical. {ECO:0000255}.	SUBCELLULAR LOCATION: Endoplasmic reticulum membrane {ECO:0000250}; Single-pass type II membrane protein {ECO:0000250}. Note=Associated with lipid raft-like domains of the endoplasmic reticulum membrane. {ECO:0000250}.		TOPO_DOM 1 3 Cytoplasmic. {ECO:0000255}.; TOPO_DOM 25 340 Lumenal. {ECO:0000255}.	FUNCTION: Component of the ERLIN1/ERLIN2 complex which mediates the endoplasmic reticulum-associated degradation (ERAD) of inositol 1,4,5-trisphosphate receptors (IP3Rs) such as ITPR1. Promotes sterol-accelerated ERAD of HMGCR probably implicating an AMFR/gp78-containing ubiquitin ligase complex. Involved in regulation of cellular cholesterol homeostasis by regulation the SREBP signaling pathway.…
Q3UVK0	ERMP1_MOUSE	Endoplasmic reticulum metallopeptidase 1 (EC 3.4.-.-) (Felix-ina)	TRANSMEM 67 87 Helical; Name=1. {ECO:0000255}.; TRANSMEM 394 414 Helical; Name=2. {ECO:0000255}.; TRANSMEM 452 472 Helical; Name=3. {ECO:0000255}.; TRANSMEM 481 501 Helical; Name=4. {ECO:0000255}.; TRANSMEM 516 538 Helical; Name=5. {ECO:0000255}.; TRANSMEM 543 562 Helical; Name=6. {ECO:0000255}.; TRANSMEM 574 594 Helical; Name=7. {ECO:0000255}.; TRANSMEM 616 636 Helical; Name=8. {ECO:0000255}.; T…	SUBCELLULAR LOCATION: Endoplasmic reticulum membrane {ECO:0000250|UniProtKB:Q6UPR8}; Multi-pass membrane protein {ECO:0000255}.		TOPO_DOM 1 66 Cytoplasmic. {ECO:0000305}.; TOPO_DOM 88 393 Lumenal. {ECO:0000305}.; TOPO_DOM 415 451 Cytoplasmic. {ECO:0000305}.; TOPO_DOM 473 480 Lumenal. {ECO:0000305}.; TOPO_DOM 502 515 Cytoplasmic. {ECO:0000305}.; TOPO_DOM 539 542 Lumenal. {ECO:0000305}.; TOPO_DOM 563 573 Cytoplasmic. {ECO:0000305}.; TOPO_DOM 595 615 Lumenal. {ECO:0000305}.; TOPO_DOM 637 645 Cytoplasmic. {ECO:0000305}.; TOPO_…	FUNCTION: Within the ovary, required for the organization of somatic cells and oocytes into discrete follicular structures. {ECO:0000250|UniProtKB:Q6UPR8}.
Q3U7R1	ESYT1_MOUSE	Extended synaptotagmin-1 (E-Syt1) (Membrane-bound C2 domain-containing protein)	TRANSMEM 29 49 Helical. {ECO:0000255}.; TRANSMEM 53 73 Helical. {ECO:0000255}.	SUBCELLULAR LOCATION: Endoplasmic reticulum membrane {ECO:0000250}; Multi-pass membrane protein {ECO:0000250}. Cell membrane {ECO:0000250}; Peripheral membrane protein {ECO:0000250}. Note=Localizes primarily to the endoplasmic reticulum. Recruited to sites of contact between the endoplasmic reticulum and the cell membrane in response to increased cytosolic calcium levels (By similarity). {ECO:000…		TOPO_DOM 1 28 Cytoplasmic. {ECO:0000255}.; TOPO_DOM 50 52 Lumenal. {ECO:0000255}.; TOPO_DOM 74 1092 Cytoplasmic. {ECO:0000255}.	FUNCTION: Binds glycerophospholipids in a barrel-like domain and may play a role in cellular lipid transport (By similarity). Binds calcium (via the C2 domains) and translocates to sites of contact between the endoplasmic reticulum and the cell membrane in response to increased cytosolic calcium levels. Helps tether the endoplasmic reticulum to the cell membrane and promotes the formation of appo…
Q3TZZ7	ESYT2_MOUSE	Extended synaptotagmin-2 (E-Syt2)	TRANSMEM 28 48 Helical. {ECO:0000255}.; TRANSMEM 52 72 Helical. {ECO:0000255}.	SUBCELLULAR LOCATION: Cell membrane {ECO:0000250}; Peripheral membrane protein {ECO:0000250}. Endoplasmic reticulum membrane {ECO:0000250}; Multi-pass membrane protein {ECO:0000250}. Note=Detected at sites of contact between the endoplasmic reticulum membrane and the cell membrane. Recruited to the cell membrane via the third C2 domain (By similarity). {ECO:0000250}.		TOPO_DOM 1 27 Cytoplasmic. {ECO:0000255}.; TOPO_DOM 49 51 Lumenal. {ECO:0000255}.; TOPO_DOM 73 845 Cytoplasmic. {ECO:0000255}.	FUNCTION: Tethers the endoplasmic reticulum to the cell membrane and promotes the formation of appositions between the endoplasmic reticulum and the cell membrane. Binds glycerophospholipids in a barrel-like domain and may play a role in cellular lipid transport. Plays a role in FGF signaling via its role in the rapid internalization of FGFR1 that has been activated by FGF1 binding; this occurs m…
Q9WVL6	EXTL3_MOUSE	Exostosin-like 3 (EC 2.4.1.223) (Glucuronyl-galactosyl-proteoglycan 4-alpha-N-acetylglucosaminyltransferase) (Multiple exostosis-like protein 3)	TRANSMEM 31 51 Helical; Signal-anchor for type II membrane protein. {ECO:0000255}.	SUBCELLULAR LOCATION: Endoplasmic reticulum membrane {ECO:0000250}; Single-pass type II membrane protein {ECO:0000250}.		TOPO_DOM 1 30 Cytoplasmic. {ECO:0000255}.; TOPO_DOM 52 918 Lumenal. {ECO:0000255}.	FUNCTION: Probable glycosyltransferase. Required for the function of REG3A in regulating keratinocyte proliferation and differentiation (By similarity). {ECO:0000250}.
Q6NS82	F134A_MOUSE	Protein FAM134A	TRANSMEM 10 30 Helical. {ECO:0000255}.; TRANSMEM 87 107 Helical. {ECO:0000255}.; TRANSMEM 199 219 Helical. {ECO:0000255}.	SUBCELLULAR LOCATION: Membrane {ECO:0000305}; Multi-pass membrane protein {ECO:0000305}.
Q9CQV4	F134C_MOUSE	Protein FAM134C	TRANSMEM 81 101 Helical. {ECO:0000255}.; TRANSMEM 169 186 Helical. {ECO:0000255}.; TRANSMEM 187 207 Helical. {ECO:0000255}.	SUBCELLULAR LOCATION: Membrane {ECO:0000305}; Multi-pass membrane protein {ECO:0000305}.
Q4QQM5	FA73A_MOUSE	Protein FAM73A	TRANSMEM 15 32 Helical. {ECO:0000255}.; TRANSMEM 38 58 Helical. {ECO:0000255}.	SUBCELLULAR LOCATION: Membrane {ECO:0000305}; Multi-pass membrane protein {ECO:0000305}.
O08914	FAAH1_MOUSE	Fatty-acid amide hydrolase 1 (EC 3.5.1.99) (Anandamide amidohydrolase 1) (Oleamide hydrolase 1)	TRANSMEM 9 29 Helical. {ECO:0000255}.	SUBCELLULAR LOCATION: Endoplasmic reticulum membrane; Single-pass membrane protein. Golgi apparatus membrane; Single-pass membrane protein. Note=Seems to be associated with the endoplasmic reticulum and/or Golgi apparatus.	INTRAMEM 404 433 {ECO:0000250}.	TOPO_DOM 30 403 Cytoplasmic. {ECO:0000250}.; TOPO_DOM 434 579 Cytoplasmic. {ECO:0000250}.	FUNCTION: Degrades bioactive fatty acid amides like oleamide, the endogenous cannabinoid, anandamide and myristic amide to their corresponding acids, thereby serving to terminate the signaling functions of these molecules. Hydrolyzes polyunsaturated substrate anandamide preferentially as compared to monounsaturated substrates (By similarity). {ECO:0000250}.
Q80W54	FACE1_MOUSE	CAAX prenyl protease 1 homolog (EC 3.4.24.84) (Farnesylated proteins-converting enzyme 1) (FACE-1) (Prenyl protein-specific endoprotease 1) (Zinc metalloproteinase Ste24 homolog)	TRANSMEM 19 39 Helical. {ECO:0000255}.; TRANSMEM 82 102 Helical. {ECO:0000255}.; TRANSMEM 124 144 Helical. {ECO:0000255}.; TRANSMEM 171 191 Helical. {ECO:0000255}.; TRANSMEM 196 216 Helical. {ECO:0000255}.; TRANSMEM 348 368 Helical. {ECO:0000255}.; TRANSMEM 383 405 Helical. {ECO:0000255}.	SUBCELLULAR LOCATION: Endoplasmic reticulum membrane {ECO:0000250}; Multi-pass membrane protein {ECO:0000250}. Nucleus inner membrane {ECO:0000250}; Multi-pass membrane protein {ECO:0000250}.		TOPO_DOM 1 18 Lumenal. {ECO:0000255}.; TOPO_DOM 40 81 Nuclear. {ECO:0000255}.; TOPO_DOM 103 123 Lumenal. {ECO:0000255}.; TOPO_DOM 145 170 Nuclear. {ECO:0000255}.; TOPO_DOM 192 195 Lumenal. {ECO:0000255}.; TOPO_DOM 217 347 Nuclear. {ECO:0000255}.; TOPO_DOM 369 382 Lumenal. {ECO:0000255}.; TOPO_DOM 406 475 Nuclear. {ECO:0000255}.	FUNCTION: Proteolytically removes the C-terminal three residues of farnesylated proteins. Acts on lamin A/C. {ECO:0000269|PubMed:11923874}.
Q922J9	FACR1_MOUSE	Fatty acyl-CoA reductase 1 (EC 1.2.1.n2) (Male sterility domain-containing protein 2)	TRANSMEM 466 483 Helical. {ECO:0000255}.	SUBCELLULAR LOCATION: Peroxisome membrane {ECO:0000305}; Single-pass membrane protein {ECO:0000305}.		TOPO_DOM 1 465 Peroxisomal. {ECO:0000255}.; TOPO_DOM 484 515 Cytoplasmic. {ECO:0000255}.	FUNCTION: Catalyzes the reduction of saturated fatty acyl-CoA with chain length C16 or C18 to fatty alcohols. {ECO:0000269|PubMed:15220348, ECO:0000269|PubMed:15220349}.
Q9Z0R9	FADS2_MOUSE	Fatty acid desaturase 2 (EC 1.14.19.-) (Delta(6) fatty acid desaturase) (D6D) (Delta(6) desaturase) (Delta-6 desaturase)	TRANSMEM 131 151 Helical. {ECO:0000255}.; TRANSMEM 153 173 Helical. {ECO:0000255}.; TRANSMEM 265 285 Helical. {ECO:0000255}.; TRANSMEM 306 326 Helical. {ECO:0000255}.	SUBCELLULAR LOCATION: Endoplasmic reticulum membrane {ECO:0000305}; Multi-pass membrane protein {ECO:0000305}.		TOPO_DOM 1 130 Cytoplasmic. {ECO:0000255}.; TOPO_DOM 152 152 Lumenal. {ECO:0000255}.; TOPO_DOM 174 264 Cytoplasmic. {ECO:0000255}.; TOPO_DOM 286 305 Lumenal. {ECO:0000255}.; TOPO_DOM 327 444 Cytoplasmic. {ECO:0000255}.	FUNCTION: Component of a lipid metabolic pathway that catalyzes biosynthesis of highly unsaturated fatty acids (HUFA) from precursor essential polyunsaturated fatty acids (PUFA) linoleic acid (LA) (18:2n-6) and alpha-linolenic acid (ALA) (18:3n-3). Catalyzes the first and rate limiting step in this pathway which is the desaturation of LA (18:2n-6) and ALA (18:3n-3) into gamma-linoleic acid (GLA) …
Q3TDN2	FAF2_MOUSE	FAS-associated factor 2 (UBX domain-containing protein 8)		SUBCELLULAR LOCATION: Cytoplasm {ECO:0000250}. Lipid droplet {ECO:0000250}. Endoplasmic reticulum {ECO:0000250}.			FUNCTION: Plays an important role in endoplasmic reticulum-associated degradation (ERAD) that mediates ubiquitin-dependent degradation of misfolded endoplasmic reticulum proteins. {ECO:0000250|UniProtKB:Q96CS3}.
P19096	FAS_MOUSE	Fatty acid synthase (EC 2.3.1.85) [Includes: [Acyl-carrier-protein] S-acetyltransferase (EC 2.3.1.38); [Acyl-carrier-protein] S-malonyltransferase (EC 2.3.1.39); 3-oxoacyl-[acyl-carrier-protein] synthase (EC 2.3.1.41); 3-oxoacyl-[acyl-carrier-protein] reductase (EC 1.1.1.100); 3-hydroxyacyl-[acyl-carrier-protein] dehydratase (EC 4.2.1.59); Enoyl-[acyl-carrier-protein] reductase (EC 1.3.1.39); Ole…		SUBCELLULAR LOCATION: Cytoplasm {ECO:0000250}. Melanosome {ECO:0000250}.			FUNCTION: Fatty acid synthetase catalyzes the formation of long-chain fatty acids from acetyl-CoA, malonyl-CoA and NADPH. This multifunctional protein has 7 catalytic activities and an acyl carrier protein.
P35550	FBRL_MOUSE	rRNA 2'-O-methyltransferase fibrillarin (EC 2.1.1.-) (Histone-glutamine methyltransferase) (Nucleolar protein 1)		SUBCELLULAR LOCATION: Nucleus, nucleolus. Note=Fibrillar region of the nucleolus.			FUNCTION: S-adenosyl-L-methionine-dependent methyltransferase that has the ability to methylate both RNAs and proteins. Involved in pre-rRNA processing by catalyzing the site-specific 2'-hydroxyl methylation of ribose moieties in pre-ribosomal RNA. Site specificity is provided by a guide RNA that base pairs with the substrate. Methylation occurs at a characteristic distance from the sequence invo…
Q9D1M7	FKB11_MOUSE	Peptidyl-prolyl cis-trans isomerase FKBP11 (PPIase FKBP11) (EC 5.2.1.8) (19 kDa FK506-binding protein) (19 kDa FKBP) (FKBP-19) (FK506-binding protein 11) (FKBP-11) (Rotamase)	TRANSMEM 156 176 Helical. {ECO:0000255}.	SUBCELLULAR LOCATION: Membrane {ECO:0000305}; Single-pass membrane protein {ECO:0000305}.			FUNCTION: PPIases accelerate the folding of proteins during protein synthesis.
Q3B7U9	FKBP8_RAT	Peptidyl-prolyl cis-trans isomerase FKBP8 (PPIase FKBP8) (EC 5.2.1.8) (FK506-binding protein 8) (FKBP-8) (Rotamase)	TRANSMEM 381 401 Helical. {ECO:0000255}.	SUBCELLULAR LOCATION: Mitochondrion membrane {ECO:0000250}; Single-pass membrane protein {ECO:0000250}; Cytoplasmic side {ECO:0000250}.			FUNCTION: Constitutively inactive PPiase, which becomes active when bound to calmodulin and calcium. Seems to act as a chaperone for BCL2, targets it to the mitochondria and modulates its phosphorylation state. The BCL2/FKBP8/calmodulin/calcium complex probably interferes with the binding of BCL2 to its targets. The active form of FKBP8 may therefore play a role in the regulation of apoptosis (By…
Q6NWW9	FND3B_MOUSE	Fibronectin type III domain-containing protein 3B (Factor for adipocyte differentiation 104) (HCV NS5A-binding protein 37)	TRANSMEM 1185 1205 Helical. {ECO:0000255}.	SUBCELLULAR LOCATION: Membrane {ECO:0000250}; Single-pass membrane protein {ECO:0000250}.			FUNCTION: May be positive regulator of adipogenesis.
Q9D6K8	FUND2_MOUSE	FUN14 domain-containing protein 2 (Hepatitis C virus core-binding protein 6)
Q9WTS2	FUT8_MOUSE	Alpha-(1,6)-fucosyltransferase (Alpha1-6FucT) (EC 2.4.1.68) (Fucosyltransferase 8) (GDP-L-Fuc:N-acetyl-beta-D-glucosaminide alpha1,6-fucosyltransferase) (GDP-fucose--glycoprotein fucosyltransferase) (Glycoprotein 6-alpha-L-fucosyltransferase)	TRANSMEM 10 30 Helical; Signal-anchor for type II membrane protein. {ECO:0000255}.	SUBCELLULAR LOCATION: Golgi apparatus, Golgi stack membrane {ECO:0000250}; Single-pass type II membrane protein {ECO:0000250}. Note=Membrane-bound form in trans cisternae of Golgi. {ECO:0000250}.		TOPO_DOM 1 9 Cytoplasmic. {ECO:0000255}.; TOPO_DOM 31 575 Lumenal. {ECO:0000255}.	FUNCTION: Catalyzes the addition of fucose in alpha 1-6 linkage to the first GlcNAc residue, next to the peptide chains in N-glycans. {ECO:0000250}.
P39688	FYN_MOUSE	Tyrosine-protein kinase Fyn (EC 2.7.10.2) (Proto-oncogene c-Fyn) (p59-Fyn)		SUBCELLULAR LOCATION: Cytoplasm {ECO:0000250}. Nucleus {ECO:0000250}. Cell membrane {ECO:0000250}. Note=Present and active in lipid rafts. Palmitoylation is crucial for proper trafficking (By similarity). {ECO:0000250}.			FUNCTION: Non-receptor tyrosine-protein kinase that plays a role in many biological processes including regulation of cell growth and survival, cell adhesion, integrin-mediated signaling, cytoskeletal remodeling, cell motility, immune response and axon guidance. Inactive FYN is phosphorylated on its C-terminal tail within the catalytic domain. Following activation by PKA, the protein subsequently…
P97855	G3BP1_MOUSE	Ras GTPase-activating protein-binding protein 1 (G3BP-1) (EC 3.6.4.12) (EC 3.6.4.13) (ATP-dependent DNA helicase VIII) (GAP SH3 domain-binding protein 1) (HDH-VIII)		SUBCELLULAR LOCATION: Cytoplasm {ECO:0000250}. Cytoplasm, cytosol {ECO:0000250}. Cytoplasmic granule {ECO:0000250}. Cell membrane {ECO:0000250}. Nucleus {ECO:0000250}. Note=Cytoplasmic in proliferating cells, can be recruited to the plasma membrane in exponentially growing cells (By similarity). Cytosolic and partially nuclear in resting cells. Recruited to stress granules (SGs) upon either arsen…			FUNCTION: May be a regulated effector of stress granule assembly. Phosphorylation-dependent sequence-specific endoribonuclease in vitro. Cleaves exclusively between cytosine and adenine and cleaves MYC mRNA preferentially at the 3'-UTR. ATP- and magnesium-dependent helicase. Unwinds preferentially partial DNA and RNA duplexes having a 17 bp annealed portion and either a hanging 3' tail or hanging…
Q6NSQ9	G6PC3_MOUSE	Glucose-6-phosphatase 3 (G-6-Pase 3) (G6Pase 3) (EC 3.1.3.9) (Ubiquitous glucose-6-phosphatase catalytic subunit-related protein)	TRANSMEM 25 45 Helical. {ECO:0000255}.; TRANSMEM 57 77 Helical. {ECO:0000255}.; TRANSMEM 109 129 Helical. {ECO:0000255}.; TRANSMEM 139 159 Helical. {ECO:0000255}.; TRANSMEM 168 186 Helical. {ECO:0000255}.; TRANSMEM 198 218 Helical. {ECO:0000255}.; TRANSMEM 255 273 Helical. {ECO:0000255}.; TRANSMEM 284 304 Helical. {ECO:0000255}.; TRANSMEM 308 328 Helical. {ECO:0000255}.	SUBCELLULAR LOCATION: Endoplasmic reticulum membrane {ECO:0000250}; Multi-pass membrane protein {ECO:0000250}.		TOPO_DOM 1 24 Lumenal. {ECO:0000255}.; TOPO_DOM 46 56 Cytoplasmic. {ECO:0000255}.; TOPO_DOM 78 108 Lumenal. {ECO:0000255}.; TOPO_DOM 130 138 Cytoplasmic. {ECO:0000255}.; TOPO_DOM 160 167 Lumenal. {ECO:0000255}.; TOPO_DOM 187 197 Cytoplasmic. {ECO:0000255}.; TOPO_DOM 219 254 Lumenal. {ECO:0000255}.; TOPO_DOM 274 283 Cytoplasmic. {ECO:0000255}.; TOPO_DOM 305 307 Lumenal. {ECO:0000255}.; TOPO_DOM 32…	FUNCTION: Hydrolyzes glucose-6-phosphate to glucose in the endoplasmic reticulum. May form with the glucose-6-phosphate transporter (SLC37A4/G6PT) a ubiquitously expressed complex responsible for glucose production through glycogenolysis and gluconeogenesis. Probably required for normal neutrophil function. {ECO:0000269|PubMed:15087461, ECO:0000269|PubMed:15661744, ECO:0000269|PubMed:17023421, EC…
O08912	GALT1_MOUSE	Polypeptide N-acetylgalactosaminyltransferase 1 (EC 2.4.1.41) (Polypeptide GalNAc transferase 1) (GalNAc-T1) (pp-GaNTase 1) (Protein-UDP acetylgalactosaminyltransferase 1) (UDP-GalNAc:polypeptide N-acetylgalactosaminyltransferase 1) [Cleaved into: Polypeptide N-acetylgalactosaminyltransferase 1 soluble form]	TRANSMEM 10 28 Helical; Signal-anchor for type II membrane protein. {ECO:0000255}.	SUBCELLULAR LOCATION: Polypeptide N-acetylgalactosaminyltransferase 1: Golgi apparatus, Golgi stack membrane {ECO:0000250}; Single-pass type II membrane protein {ECO:0000250}.; SUBCELLULAR LOCATION: Polypeptide N-acetylgalactosaminyltransferase 1 soluble form: Secreted {ECO:0000250}.		TOPO_DOM 1 9 Cytoplasmic. {ECO:0000255}.; TOPO_DOM 29 559 Lumenal. {ECO:0000255}.	FUNCTION: Catalyzes the initial reaction in O-linked oligosaccharide biosynthesis, the transfer of an N-acetyl-D-galactosamine residue to a serine or threonine residue on the protein receptor. Has a broad spectrum of substrates for peptides such as EA2, Muc5AC, Muc1a, Muc1b and Muc7. {ECO:0000269|PubMed:9153242}.
Q6PB93	GALT2_MOUSE	Polypeptide N-acetylgalactosaminyltransferase 2 (EC 2.4.1.41) (Polypeptide GalNAc transferase 2) (GalNAc-T2) (pp-GaNTase 2) (Protein-UDP acetylgalactosaminyltransferase 2) (UDP-GalNAc:polypeptide N-acetylgalactosaminyltransferase 2) [Cleaved into: Polypeptide N-acetylgalactosaminyltransferase 2 soluble form]	TRANSMEM 7 24 Helical; Signal-anchor for type II membrane protein. {ECO:0000255}.	SUBCELLULAR LOCATION: Golgi apparatus, Golgi stack membrane; Single-pass type II membrane protein. Secreted. Note=Resides preferentially in the trans and medial parts of the Golgi stack. A secreted form also exists.		TOPO_DOM 1 6 Cytoplasmic. {ECO:0000255}.; TOPO_DOM 25 570 Lumenal. {ECO:0000255}.	FUNCTION: Catalyzes the initial reaction in O-linked oligosaccharide biosynthesis, the transfer of an N-acetyl-D-galactosamine residue to a serine or threonine residue on the protein receptor. Has a broad spectrum of substrates for peptides such as EA2, Muc5AC, Muc1a, Muc1b. Probably involved in O-linked glycosylation of the immunoglobulin A1 (IgA1) hinge region (By similarity). {ECO:0000250}.
Q80VA0	GALT7_MOUSE	N-acetylgalactosaminyltransferase 7 (EC 2.4.1.-) (Polypeptide GalNAc transferase 7) (GalNAc-T7) (pp-GaNTase 7) (Protein-UDP acetylgalactosaminyltransferase 7) (UDP-GalNAc:polypeptide N-acetylgalactosaminyltransferase 7)	TRANSMEM 7 29 Helical; Signal-anchor for type II membrane protein. {ECO:0000255}.	SUBCELLULAR LOCATION: Golgi apparatus membrane {ECO:0000250}; Single-pass type II membrane protein {ECO:0000250}.		TOPO_DOM 1 6 Cytoplasmic. {ECO:0000255}.; TOPO_DOM 30 657 Lumenal. {ECO:0000255}.	FUNCTION: Glycopeptide transferase involved in O-linked oligosaccharide biosynthesis, which catalyzes the transfer of an N-acetyl-D-galactosamine residue to an already glycosylated peptide. In contrast to other proteins of the family, it does not act as a peptide transferase that transfers GalNAc onto serine or threonine residue on the protein receptor, but instead requires the prior addition of …
P68040	GBLP_MOUSE	Guanine nucleotide-binding protein subunit beta-2-like 1 (12-3) (Receptor for activated C kinase) (Receptor of activated protein kinase C 1) (RACK1) (p205) [Cleaved into: Guanine nucleotide-binding protein subunit beta-2-like 1, N-terminally processed]		SUBCELLULAR LOCATION: Cell membrane {ECO:0000250}; Peripheral membrane protein {ECO:0000250}. Cytoplasm {ECO:0000250}. Cytoplasm, perinuclear region {ECO:0000250}. Cytoplasm, cytoskeleton {ECO:0000250}. Nucleus. Perikaryon. Cell projection, dendrite. Note=Recruited to the plasma membrane through interaction with KRT1 which binds to membrane-bound ITGB1. PKC activation induces translocation from t…			FUNCTION: Involved in the recruitment, assembly and/or regulation of a variety of signaling molecules. Interacts with a wide variety of proteins and plays a role in many cellular processes. Component of the 40S ribosomal subunit involved in translational repression. Binds to and stabilizes activated protein kinase C (PKC), increasing PKC-mediated phosphorylation. May recruit activated PKC to the …
P60521	GBRL2_MOUSE	Gamma-aminobutyric acid receptor-associated protein-like 2 (GABA(A) receptor-associated protein-like 2) (Golgi-associated ATPase enhancer of 16 kDa) (GATE-16)		SUBCELLULAR LOCATION: Golgi apparatus {ECO:0000250}. Cytoplasmic vesicle, autophagosome {ECO:0000250}.			FUNCTION: Ubiquitin-like modifier involved in intra-Golgi traffic. Modulates intra-Golgi transport through coupling between NSF activity and SNAREs activation. It first stimulates the ATPase activity of NSF which in turn stimulates the association with GOSR1 (By similarity). Involved in autophagy. Plays a role in mitophagy which contributes to regulate mitochondrial quantity and quality by elimin…
Q9JL56	GDE1_MOUSE	Glycerophosphodiester phosphodiesterase 1 (EC 3.1.4.44) (Membrane-interacting protein of RGS16)	TRANSMEM 4 24 Helical. {ECO:0000255}.; TRANSMEM 249 269 Helical. {ECO:0000255}.	SUBCELLULAR LOCATION: Cytoplasm {ECO:0000250}. Membrane {ECO:0000250}; Multi-pass membrane protein {ECO:0000250}. Note=Perinuclear vesicles and cell membrane. {ECO:0000250}.		TOPO_DOM 1 3 Cytoplasmic. {ECO:0000255}.; TOPO_DOM 25 248 Lumenal. {ECO:0000255}.; TOPO_DOM 270 331 Cytoplasmic. {ECO:0000255}.	FUNCTION: Has glycerophosphoinositol phosphodiesterase activity. Has little or no activity towards glycerophosphocholine. GDE1 activity can be modulated by G-protein signaling pathways (By similarity). {ECO:0000250}.
Q61598	GDIB_MOUSE	Rab GDP dissociation inhibitor beta (Rab GDI beta) (GDI-3) (Guanosine diphosphate dissociation inhibitor 2) (GDI-2)		SUBCELLULAR LOCATION: Cytoplasm {ECO:0000250}. Membrane {ECO:0000250}; Peripheral membrane protein {ECO:0000250}.			FUNCTION: Regulates the GDP/GTP exchange reaction of most Rab proteins by inhibiting the dissociation of GDP from them, and the subsequent binding of GTP to them.
Q9CRY7	GDPD1_MOUSE	Glycerophosphodiester phosphodiesterase domain-containing protein 1 (EC 3.1.-.-) (Glycerophosphodiester phosphodiesterase 4)	TRANSMEM 4 24 Helical. {ECO:0000255}.; TRANSMEM 196 216 Helical. {ECO:0000255}.	SUBCELLULAR LOCATION: Membrane {ECO:0000305}; Multi-pass membrane protein {ECO:0000305}.		TOPO_DOM 1 3 Extracellular. {ECO:0000255}.; TOPO_DOM 25 195 Cytoplasmic. {ECO:0000255}.; TOPO_DOM 217 314 Extracellular. {ECO:0000255}.
Q8BX17	GEMI5_MOUSE	Gem-associated protein 5 (Gemin5)		SUBCELLULAR LOCATION: Nucleus {ECO:0000250}. Cytoplasm {ECO:0000250}. Note=Found both in the nucleoplasm and in nuclear bodies called gems (Gemini of Cajal bodies) that are often in proximity to Cajal (coiled) bodies. Also found in the cytoplasm (By similarity). {ECO:0000250}.			FUNCTION: The SMN complex plays a catalyst role in the assembly of small nuclear ribonucleoproteins (snRNPs), the building blocks of the spliceosome. Thereby, plays an important role in the splicing of cellular pre-mRNAs. Most spliceosomal snRNPs contain a common set of Sm proteins SNRPB, SNRPD1, SNRPD2, SNRPD3, SNRPE, SNRPF and SNRPG that assemble in a heptameric protein ring on the Sm site of t…
P23336	GGTA1_MOUSE	N-acetyllactosaminide alpha-1,3-galactosyltransferase (EC 2.4.1.87) (UDP-galactose:beta-D-galactosyl-1,4-N-acetyl-D-glucosaminide alpha-1,3-galactosyltransferase) (Galactosyltransferase)	TRANSMEM 42 60 Helical; Signal-anchor for type II membrane protein. {ECO:0000255}.	SUBCELLULAR LOCATION: Golgi apparatus, Golgi stack membrane; Single-pass type II membrane protein. Note=Membrane-bound form in trans cisternae of Golgi.		TOPO_DOM 1 41 Cytoplasmic. {ECO:0000255}.; TOPO_DOM 61 394 Lumenal. {ECO:0000255}.	FUNCTION: Synthesizes the galactose-alpha(1,3)-galactose group by catalyzing the transfer of a galactose residue, with an alpha-1,3 linkage, on terminal lactosaminide (Gal-beta-1,4-GlcNAc-R) disaccharide borne by a glycoprotein or a glycolipid. Preferentially glycosylates proteins, can synthesize galactose-alpha(1,3)-galactose on glycoproteins but cannot synthesize the glycolipid called isoglobot…
Q91VC9	GHITM_MOUSE	Growth hormone-inducible transmembrane protein (Mitochondrial morphology and cristae structure 1) (MICS1)	TRANSMEM 84 104 Helical. {ECO:0000255}.; TRANSMEM 127 147 Helical. {ECO:0000255}.; TRANSMEM 161 181 Helical. {ECO:0000255}.; TRANSMEM 192 212 Helical. {ECO:0000255}.; TRANSMEM 215 235 Helical. {ECO:0000255}.; TRANSMEM 246 266 Helical. {ECO:0000255}.; TRANSMEM 273 293 Helical. {ECO:0000255}.	SUBCELLULAR LOCATION: Mitochondrion inner membrane {ECO:0000250}; Multi-pass membrane protein {ECO:0000250}.		TOPO_DOM 46 83 Mitochondrial matrix. {ECO:0000255}.; TOPO_DOM 105 126 Mitochondrial intermembrane. {ECO:0000255}.; TOPO_DOM 148 160 Mitochondrial matrix. {ECO:0000255}.; TOPO_DOM 182 191 Mitochondrial intermembrane. {ECO:0000255}.; TOPO_DOM 213 214 Mitochondrial matrix. {ECO:0000255}.; TOPO_DOM 236 245 Mitochondrial intermembrane. {ECO:0000255}.; TOPO_DOM 267 272 Mitochondrial matrix. {ECO:000025…	FUNCTION: Required for the mitochondrial tubular network and cristae organization. Involved in apoptotic release of cytochrome c (By similarity). {ECO:0000250}.
Q6NSU3	GL8D1_MOUSE	Glycosyltransferase 8 domain-containing protein 1 (EC 2.4.1.-)	TRANSMEM 8 28 Helical; Signal-anchor for type II membrane protein. {ECO:0000255}.	SUBCELLULAR LOCATION: Membrane {ECO:0000305}; Single-pass type II membrane protein {ECO:0000305}.		TOPO_DOM 1 7 Cytoplasmic. {ECO:0000255}.; TOPO_DOM 29 371 Lumenal. {ECO:0000255}.
Q9EPS3	GLCE_MOUSE	D-glucuronyl C5-epimerase (EC 5.1.3.17) (Heparan sulfate C5-epimerase) (Hsepi) (Heparin sulfate C5-epimerase) (Heparin/heparan sulfate:glucuronic acid C5-epimerase) (Heparosan-N-sulfate-glucuronate 5-epimerase)	TRANSMEM 12 29 Helical; Signal-anchor for type II membrane protein. {ECO:0000255}.	SUBCELLULAR LOCATION: Golgi apparatus membrane {ECO:0000269|PubMed:11279150}; Single-pass type II membrane protein {ECO:0000269|PubMed:11279150}.		TOPO_DOM 1 11 Cytoplasmic. {ECO:0000255}.; TOPO_DOM 30 618 Lumenal. {ECO:0000255}.	FUNCTION: Converts D-glucuronic acid residues adjacent to N-sulfate sugar residues to L-iduronic acid residues, both in maturing heparan sulfate (HS) and heparin chains. This is important for further modifications that determine the specificity of interactions between these glycosaminoglycans and proteins. {ECO:0000269|PubMed:11274177, ECO:0000269|PubMed:11279150, ECO:0000269|PubMed:16532012, ECO…
Q64516	GLPK_MOUSE	Glycerol kinase (GK) (Glycerokinase) (EC 2.7.1.30) (ATP:glycerol 3-phosphotransferase)		SUBCELLULAR LOCATION: Mitochondrion outer membrane {ECO:0000250}; Peripheral membrane protein {ECO:0000250}; Cytoplasmic side {ECO:0000250}. Cytoplasm {ECO:0000250}. Note=Bound to the mitochondrial surface or cytoplasmic. {ECO:0000250}.			FUNCTION: Key enzyme in the regulation of glycerol uptake and metabolism. {ECO:0000250}.
P08752	GNAI2_MOUSE	Guanine nucleotide-binding protein G(i) subunit alpha-2 (Adenylate cyclase-inhibiting G alpha protein)		SUBCELLULAR LOCATION: Cytoplasm {ECO:0000250}. Cytoplasm, cytoskeleton, microtubule organizing center, centrosome {ECO:0000250}. Cell membrane {ECO:0000250}. Note=Localizes in the centrosomes of interphase and mitotic cells. Detected at the cleavage furrow and/or the midbody (By similarity). {ECO:0000250}.			FUNCTION: Guanine nucleotide-binding proteins (G proteins) are involved as modulators or transducers in various transmembrane signaling systems. The G(i) proteins are involved in hormonal regulation of adenylate cyclase: they inhibit the cyclase in response to beta-adrenergic stimuli. May play a role in cell division.
P38403	GNAI3_CAVPO	Guanine nucleotide-binding protein G(k) subunit alpha (G(i) alpha-3)		SUBCELLULAR LOCATION: Cytoplasm {ECO:0000250}. Cell membrane {ECO:0000250}. Cytoplasm, cytoskeleton, microtubule organizing center, centrosome {ECO:0000250}. Note=Detected at the cleavage furrow and/or the midbody. Localized at the plasma membrane throughout mitosis (By similarity). {ECO:0000250}.			FUNCTION: Guanine nucleotide-binding proteins (G proteins) are involved as modulators or transducers in various transmembrane signaling systems. G(k) is the stimulatory G protein of receptor-regulated K(+) channels. May play a role in cell division (By similarity). {ECO:0000250}.
Q8CI11	GNL3_MOUSE	Guanine nucleotide-binding protein-like 3 (Nucleolar GTP-binding protein 3) (Nucleostemin)		SUBCELLULAR LOCATION: Nucleus {ECO:0000250}. Nucleus, nucleolus {ECO:0000250}. Note=Shuttles between the nucleus and nucleolus. {ECO:0000250}.			FUNCTION: May be required to maintain the proliferative capacity of stem cells (By similarity). Stabilizes MDM2 by preventing its ubiquitination, and hence proteasomal degradation. {ECO:0000250, ECO:0000269|PubMed:21132010}.
Q9QYE6	GOGA5_MOUSE	Golgin subfamily A member 5 (Golgin-84) (Protein Ret-II) (Protein Sumiko)	TRANSMEM 697 717 Helical; Anchor for type IV membrane protein. {ECO:0000255}.	SUBCELLULAR LOCATION: Golgi apparatus membrane {ECO:0000250}; Single-pass type IV membrane protein {ECO:0000250}. Note=Found throughout the Golgi. {ECO:0000250}.		TOPO_DOM 2 696 Cytoplasmic. {ECO:0000255}.; TOPO_DOM 718 729 Lumenal. {ECO:0000255}.	FUNCTION: Involved in maintaining Golgi structure. Stimulates the formation of Golgi stacks and ribbons. Involved in intra-Golgi retrograde transport (By similarity). {ECO:0000250}.
O35166	GOSR2_MOUSE	Golgi SNAP receptor complex member 2 (27 kDa Golgi SNARE protein) (Membrin)	TRANSMEM 191 211 Helical; Anchor for type IV membrane protein. {ECO:0000255}.	SUBCELLULAR LOCATION: Golgi apparatus, cis-Golgi network membrane {ECO:0000250}; Single-pass type IV membrane protein {ECO:0000250}. Golgi apparatus membrane {ECO:0000250}. Note=Concentrated most in the intermediate compartment/cis-Golgi network and the cis-Golgi cisternae 1 and 2. Greatly reduced in concentration at the trans end of the Golgi apparatus (By similarity). {ECO:0000250}.		TOPO_DOM 1 190 Cytoplasmic. {ECO:0000255}.; TOPO_DOM 212 212 Vesicular. {ECO:0000255}.	FUNCTION: Involved in transport of proteins from the cis/medial-Golgi to the trans-Golgi network.
Q9CR60	GOT1B_MOUSE	Vesicle transport protein GOT1B (Golgi transport 1 homolog B)	TRANSMEM 10 30 Helical; Name=1. {ECO:0000255}.; TRANSMEM 33 53 Helical; Name=2. {ECO:0000255}.; TRANSMEM 91 109 Helical; Name=4. {ECO:0000255}.	SUBCELLULAR LOCATION: Golgi apparatus membrane {ECO:0000250}; Multi-pass membrane protein {ECO:0000250}.		TOPO_DOM 1 9 Cytoplasmic. {ECO:0000255}.; TOPO_DOM 31 32 Extracellular. {ECO:0000255}.; TOPO_DOM 54 68 Cytoplasmic. {ECO:0000255}.; TOPO_DOM 90 90 Lumenal. {ECO:0000255}.; TOPO_DOM 110 138 Cytoplasmic. {ECO:0000255}.	FUNCTION: May be involved in fusion of ER-derived transport vesicles with the Golgi complex. {ECO:0000250}.
Q91WD0	GP108_MOUSE	Protein GPR108 (Lung seven transmembrane receptor 2)	TRANSMEM 289 309 Helical; Name=1. {ECO:0000255}.; TRANSMEM 318 338 Helical; Name=2. {ECO:0000255}.; TRANSMEM 362 382 Helical; Name=3. {ECO:0000255}.; TRANSMEM 393 413 Helical; Name=4. {ECO:0000255}.; TRANSMEM 427 447 Helical; Name=5. {ECO:0000255}.; TRANSMEM 475 495 Helical; Name=6. {ECO:0000255}.; TRANSMEM 499 519 Helical; Name=7. {ECO:0000255}.	SUBCELLULAR LOCATION: Membrane {ECO:0000305}; Multi-pass membrane protein {ECO:0000305}.
Q9WTK3	GPAA1_MOUSE	Glycosylphosphatidylinositol anchor attachment 1 protein (GPI anchor attachment protein 1) (GAA1 protein homolog) (mGAA1)	TRANSMEM 24 44 Helical. {ECO:0000255}.; TRANSMEM 368 388 Helical. {ECO:0000255}.; TRANSMEM 427 447 Helical. {ECO:0000255}.; TRANSMEM 458 478 Helical. {ECO:0000255}.; TRANSMEM 500 520 Helical. {ECO:0000255}.; TRANSMEM 543 563 Helical. {ECO:0000255}.; TRANSMEM 599 619 Helical. {ECO:0000255}.	SUBCELLULAR LOCATION: Endoplasmic reticulum membrane {ECO:0000250}; Multi-pass membrane protein {ECO:0000250}.		TOPO_DOM 2 23 Cytoplasmic. {ECO:0000255}.; TOPO_DOM 45 367 Lumenal. {ECO:0000255}.; TOPO_DOM 389 426 Cytoplasmic. {ECO:0000255}.; TOPO_DOM 448 457 Lumenal. {ECO:0000255}.; TOPO_DOM 479 499 Cytoplasmic. {ECO:0000255}.; TOPO_DOM 521 542 Lumenal. {ECO:0000255}.; TOPO_DOM 564 598 Cytoplasmic. {ECO:0000255}.; TOPO_DOM 620 621 Lumenal. {ECO:0000255}.	FUNCTION: Essential for GPI-anchoring of precursor proteins but not for GPI synthesis. Acts before or during formation of the carbonyl intermediate. {ECO:0000269|PubMed:10793132, ECO:0000269|PubMed:10898732}.
Q64521	GPDM_MOUSE	Glycerol-3-phosphate dehydrogenase, mitochondrial (GPD-M) (GPDH-M) (EC 1.1.5.3) (Protein TISP38)		SUBCELLULAR LOCATION: Mitochondrion inner membrane.
B2ZXD5	GPHR_CRIGR	Golgi pH regulator (Protein GPR89)	TRANSMEM 5 25 Helical. {ECO:0000255}.; TRANSMEM 46 66 Helical. {ECO:0000255}.; TRANSMEM 79 99 Helical. {ECO:0000255}.; TRANSMEM 114 134 Helical. {ECO:0000255}.; TRANSMEM 150 170 Helical. {ECO:0000255}.; TRANSMEM 290 310 Helical. {ECO:0000255}.; TRANSMEM 343 363 Helical. {ECO:0000255}.; TRANSMEM 378 398 Helical. {ECO:0000255}.; TRANSMEM 425 445 Helical. {ECO:0000255}.	SUBCELLULAR LOCATION: Golgi apparatus membrane {ECO:0000269|PubMed:18794847}; Multi-pass membrane protein {ECO:0000269|PubMed:18794847}.			FUNCTION: Voltage dependent anion channel required for acidification and functions of the Golgi apparatus that may function in counter-ion conductance. {ECO:0000250}.
Q9CXY9	GPI8_MOUSE	GPI-anchor transamidase (GPI transamidase) (EC 3.-.-.-) (Phosphatidylinositol-glycan biosynthesis class K protein) (PIG-K)	TRANSMEM 368 388 Helical. {ECO:0000255}.	SUBCELLULAR LOCATION: Endoplasmic reticulum membrane {ECO:0000250}; Single-pass type I membrane protein {ECO:0000250}.		TOPO_DOM 28 367 Lumenal. {ECO:0000255}.; TOPO_DOM 389 395 Cytoplasmic. {ECO:0000255}.	FUNCTION: Mediates GPI anchoring in the endoplasmic reticulum, by replacing a protein's C-terminal GPI attachment signal peptide with a pre-assembled GPI. During this transamidation reaction, the GPI transamidase forms a carbonyl intermediate with the substrate protein (By similarity). {ECO:0000250}.
Q9Z1E9	GSLG1_CRIGR	Golgi apparatus protein 1 (E-selectin ligand 1) (ESL-1) (Golgi sialoglycoprotein MG-160) (Latent TGF-beta complexed protein 1) (LTCP-1)	TRANSMEM 1127 1147 Helical. {ECO:0000255}.	SUBCELLULAR LOCATION: Golgi apparatus membrane {ECO:0000250}; Single-pass type I membrane protein {ECO:0000250}.		TOPO_DOM 19 1126 Extracellular. {ECO:0000255}.; TOPO_DOM 1148 1160 Cytoplasmic. {ECO:0000255}.	FUNCTION: Binds fibroblast growth factor and E-selectin (cell-adhesion lectin on endothelial cells mediating the binding of neutrophils). {ECO:0000250}.
P17809	GTR1_MOUSE	Solute carrier family 2, facilitated glucose transporter member 1 (Glucose transporter type 1, erythrocyte/brain) (GLUT-1) (GT1)	TRANSMEM 12 33 Helical; Name=1. {ECO:0000250}.; TRANSMEM 67 87 Helical; Name=2. {ECO:0000250}.; TRANSMEM 91 112 Helical; Name=3. {ECO:0000250}.; TRANSMEM 121 144 Helical; Name=4. {ECO:0000250}.; TRANSMEM 156 176 Helical; Name=5. {ECO:0000250}.; TRANSMEM 186 206 Helical; Name=6. {ECO:0000250}.; TRANSMEM 272 293 Helical; Name=7. {ECO:0000250}.; TRANSMEM 307 328 Helical; Name=8. {ECO:0000250}.; TRAN…	SUBCELLULAR LOCATION: Cell membrane {ECO:0000269|PubMed:17320047}; Multi-pass membrane protein {ECO:0000269|PubMed:17320047}. Melanosome {ECO:0000250}. Note=Localizes primarily at the cell surface. {ECO:0000250}.		TOPO_DOM 1 11 Cytoplasmic. {ECO:0000250}.; TOPO_DOM 34 66 Extracellular. {ECO:0000250}.; TOPO_DOM 88 90 Cytoplasmic. {ECO:0000250}.; TOPO_DOM 113 120 Extracellular. {ECO:0000250}.; TOPO_DOM 145 155 Cytoplasmic. {ECO:0000250}.; TOPO_DOM 177 185 Extracellular. {ECO:0000250}.; TOPO_DOM 207 271 Cytoplasmic. {ECO:0000250}.; TOPO_DOM 294 306 Extracellular. {ECO:0000250}.; TOPO_DOM 329 334 Cytoplasmic. …	FUNCTION: Facilitative glucose transporter. This isoform may be responsible for constitutive or basal glucose uptake. Has a very broad substrate specificity; can transport a wide range of aldoses including both pentoses and hexoses. {ECO:0000269|PubMed:17320047}.
Q3UHH8	GXLT1_MOUSE	Glucoside xylosyltransferase 1 (EC 2.4.2.n2) (Glycosyltransferase 8 domain-containing protein 3)	TRANSMEM 7 29 Helical; Signal-anchor for type II membrane protein. {ECO:0000255}.	SUBCELLULAR LOCATION: Membrane {ECO:0000305}; Single-pass type II membrane protein {ECO:0000305}.		TOPO_DOM 1 6 Cytoplasmic. {ECO:0000255}.; TOPO_DOM 30 404 Lumenal. {ECO:0000255}.	FUNCTION: Glycosyltransferase which elongates the O-linked glucose attached to EGF-like repeats in the extracellular domain of Notch proteins by catalyzing the addition of xylose. {ECO:0000250}.
P62806	H4_MOUSE	Histone H4		SUBCELLULAR LOCATION: Nucleus {ECO:0000250}. Chromosome {ECO:0000250}.			FUNCTION: Core component of nucleosome. Nucleosomes wrap and compact DNA into chromatin, limiting DNA accessibility to the cellular machineries which require DNA as a template. Histones thereby play a central role in transcription regulation, DNA repair, DNA replication and chromosomal stability. DNA accessibility is regulated via a complex set of post-translational modifications of histones, als…
P01902	HA1D_MOUSE	H-2 class I histocompatibility antigen, K-D alpha chain (H-2K(D))	TRANSMEM 306 328 Helical. {ECO:0000255}.	SUBCELLULAR LOCATION: Membrane; Single-pass type I membrane protein.		TOPO_DOM 22 305 Extracellular. {ECO:0000255}.; TOPO_DOM 329 368 Cytoplasmic. {ECO:0000255}.	FUNCTION: Involved in the presentation of foreign antigens to the immune system.
Q9D3B1	HACD2_MOUSE	Very-long-chain (3R)-3-hydroxyacyl-CoA dehydratase 2 (EC 4.2.1.134) (3-hydroxyacyl-CoA dehydratase 2) (HACD2) (Protein-tyrosine phosphatase-like member B)	TRANSMEM 42 60 Helical. {ECO:0000255}.; TRANSMEM 80 97 Helical. {ECO:0000255}.; TRANSMEM 108 125 Helical. {ECO:0000255}.; TRANSMEM 131 146 Helical. {ECO:0000255}.; TRANSMEM 170 187 Helical. {ECO:0000255}.; TRANSMEM 218 235 Helical. {ECO:0000255}.	SUBCELLULAR LOCATION: Endoplasmic reticulum membrane {ECO:0000250|UniProtKB:Q6Y1H2}; Multi-pass membrane protein {ECO:0000250|UniProtKB:Q6Y1H2}.		TOPO_DOM 2 41 Cytoplasmic. {ECO:0000255}.; TOPO_DOM 61 79 Lumenal. {ECO:0000255}.; TOPO_DOM 98 107 Cytoplasmic. {ECO:0000255}.; TOPO_DOM 126 130 Lumenal. {ECO:0000255}.; TOPO_DOM 147 169 Cytoplasmic. {ECO:0000255}.; TOPO_DOM 188 217 Lumenal. {ECO:0000255}.; TOPO_DOM 236 254 Cytoplasmic. {ECO:0000255}.	FUNCTION: Catalyzes the third of the four reactions of the long-chain fatty acids elongation cycle. This endoplasmic reticulum-bound enzymatic process, allows the addition of two carbons to the chain of long- and very long-chain fatty acids/VLCFAs per cycle. This enzyme catalyzes the dehydration of the 3-hydroxyacyl-CoA intermediate into trans-2,3-enoyl-CoA, within each cycle of fatty acid elonga…
Q8K2C9	HACD3_MOUSE	Very-long-chain (3R)-3-hydroxyacyl-CoA dehydratase 3 (EC 4.2.1.134) (3-hydroxyacyl-CoA dehydratase 3) (HACD3) (Butyrate-induced protein 1) (B-ind1) (Protein-tyrosine phosphatase-like A domain-containing protein 1)	TRANSMEM 150 170 Helical. {ECO:0000255}.; TRANSMEM 190 210 Helical. {ECO:0000255}.; TRANSMEM 213 233 Helical. {ECO:0000255}.; TRANSMEM 243 263 Helical. {ECO:0000255}.; TRANSMEM 281 301 Helical. {ECO:0000255}.; TRANSMEM 323 343 Helical. {ECO:0000255}.	SUBCELLULAR LOCATION: Endoplasmic reticulum membrane {ECO:0000250|UniProtKB:Q9P035}; Multi-pass membrane protein {ECO:0000250|UniProtKB:Q9P035}.		TOPO_DOM 1 149 Cytoplasmic. {ECO:0000255}.; TOPO_DOM 171 189 Lumenal. {ECO:0000255}.; TOPO_DOM 211 212 Cytoplasmic. {ECO:0000255}.; TOPO_DOM 234 242 Lumenal. {ECO:0000255}.; TOPO_DOM 264 280 Cytoplasmic. {ECO:0000255}.; TOPO_DOM 302 322 Lumenal. {ECO:0000255}.; TOPO_DOM 344 362 Cytoplasmic. {ECO:0000255}.	FUNCTION: Catalyzes the third of the four reactions of the long-chain fatty acids elongation cycle. This endoplasmic reticulum-bound enzymatic process, allows the addition of two carbons to the chain of long- and very long-chain fatty acids/VLCFAs per cycle. This enzyme catalyzes the dehydration of the 3-hydroxyacyl-CoA intermediate into trans-2,3-enoyl-CoA, within each cycle of fatty acid elonga…
O35387	HAX1_MOUSE	HCLS1-associated protein X-1 (HS1-associating protein X-1) (HAX-1) (HS1-binding protein 1) (HSP1BP-1)		SUBCELLULAR LOCATION: Mitochondrion. Endoplasmic reticulum. Nucleus membrane. Sarcoplasmic reticulum {ECO:0000250}. Cytoplasmic vesicle {ECO:0000250}.			FUNCTION: Promotes cell survival. Potentiates GNA13-mediated cell migration. Involved in the clathrin-mediated endocytosis pathway. May be involved in internalization of ABC transporters such as ABCB11. May inhibit CASP9 and CASP3. May regulate intracellular calcium pools (By similarity). {ECO:0000250}.
P04441	HG2A_MOUSE	H-2 class II histocompatibility antigen gamma chain (Ia antigen-associated invariant chain) (Ii) (MHC class II-associated invariant chain) (CD antigen CD74)	TRANSMEM 30 55 Helical; Signal-anchor for type II membrane protein. {ECO:0000255}.	SUBCELLULAR LOCATION: Membrane {ECO:0000305}; Single-pass type II membrane protein {ECO:0000305}.		TOPO_DOM 1 29 Cytoplasmic. {ECO:0000255}.; TOPO_DOM 56 279 Extracellular. {ECO:0000255}.	FUNCTION: Plays a critical role in MHC class II antigen processing by stabilizing peptide-free class II alpha/beta heterodimers in a complex soon after their synthesis and directing transport of the complex from the endoplasmic reticulum to compartments where peptide loading of class II takes place.
Q9JLR9	HIG1A_MOUSE	HIG1 domain family member 1A, mitochondrial (Hypoxia-inducible gene 1 protein)	TRANSMEM 28 48 Helical. {ECO:0000255|PROSITE-ProRule:PRU00836}.; TRANSMEM 69 89 Helical. {ECO:0000255|PROSITE-ProRule:PRU00836}.	SUBCELLULAR LOCATION: Mitochondrion membrane {ECO:0000255|PROSITE-ProRule:PRU00836}; Multi-pass membrane protein {ECO:0000255|PROSITE-ProRule:PRU00836}. Mitochondrion inner membrane {ECO:0000250}.			FUNCTION: Proposed subunit of cytochrome c oxidase (COX, complex IV), which is the terminal component of the mitochondrial respiratory chain that catalyzes the reduction of oxygen to water. May play a role in the assembly of respiratory supercomplexes (By similarity). {ECO:0000250}.
Q9D8V0	HM13_MOUSE	Minor histocompatibility antigen H13 (EC 3.4.23.-) (Presenilin-like protein 3) (Signal peptide peptidase)	TRANSMEM 32 52 Helical. {ECO:0000255}.; TRANSMEM 78 98 Helical. {ECO:0000255}.; TRANSMEM 101 121 Helical. {ECO:0000255}.; TRANSMEM 158 178 Helical. {ECO:0000255}.; TRANSMEM 182 202 Helical. {ECO:0000255}.; TRANSMEM 210 230 Helical. {ECO:0000255}.; TRANSMEM 257 277 Helical. {ECO:0000255}.; TRANSMEM 291 311 Helical. {ECO:0000255}.; TRANSMEM 315 335 Helical. {ECO:0000255}.	SUBCELLULAR LOCATION: Endoplasmic reticulum membrane {ECO:0000269|PubMed:12972007, ECO:0000269|PubMed:16730383}; Multi-pass membrane protein {ECO:0000305}. Membrane {ECO:0000250|UniProtKB:Q8TCT9}; Multi-pass membrane protein {ECO:0000250|UniProtKB:Q8TCT9}; Lumenal side {ECO:0000250|UniProtKB:Q8TCT9}.; SUBCELLULAR LOCATION: Isoform 4: Cell membrane {ECO:0000269|PubMed:16730383}; Multi-pass membran…		TOPO_DOM 1 31 Lumenal. {ECO:0000250|UniProtKB:Q8TCT9}.; TOPO_DOM 53 77 Cytoplasmic. {ECO:0000255}.; TOPO_DOM 99 100 Lumenal. {ECO:0000255}.; TOPO_DOM 122 157 Cytoplasmic. {ECO:0000255}.; TOPO_DOM 179 181 Lumenal. {ECO:0000255}.; TOPO_DOM 203 209 Cytoplasmic. {ECO:0000255}.; TOPO_DOM 231 256 Lumenal. {ECO:0000250|UniProtKB:Q8TCT9}.; TOPO_DOM 278 290 Cytoplasmic. {ECO:0000255}.; TOPO_DOM 312 314 Lu…	FUNCTION: Catalyzes intramembrane proteolysis of some signal peptides after they have been cleaved from a preprotein, resulting in the release of the fragment from the ER membrane into the cytoplasm. Required to generate lymphocyte cell surface (HLA-E) epitopes derived from MHC class I signal peptides. Involved in the intramembrane cleavage of the integral membrane protein PSEN1. Cleaves the inte…
O70252	HMOX2_MOUSE	Heme oxygenase 2 (HO-2) (EC 1.14.99.3)		SUBCELLULAR LOCATION: Microsome. Endoplasmic reticulum.			FUNCTION: Heme oxygenase cleaves the heme ring at the alpha methene bridge to form biliverdin. Biliverdin is subsequently converted to bilirubin by biliverdin reductase. Under physiological conditions, the activity of heme oxygenase is highest in the spleen, where senescent erythrocytes are sequestrated and destroyed. Heme oxygenase 2 could be implicated in the production of carbon monoxide in br…
P14901	HMOX1_MOUSE	Heme oxygenase 1 (HO-1) (EC 1.14.99.3) (P32 protein)		SUBCELLULAR LOCATION: Microsome. Endoplasmic reticulum membrane {ECO:0000250}; Peripheral membrane protein; Cytoplasmic side.			FUNCTION: Heme oxygenase cleaves the heme ring at the alpha methene bridge to form biliverdin. Biliverdin is subsequently converted to bilirubin by biliverdin reductase. Under physiological conditions, the activity of heme oxygenase is highest in the spleen, where senescent erythrocytes are sequestrated and destroyed. Exhibits cytoprotective effects since excess of free heme sensitizes cells to u…
O35737	HNRH1_MOUSE	Heterogeneous nuclear ribonucleoprotein H (hnRNP H) [Cleaved into: Heterogeneous nuclear ribonucleoprotein H, N-terminally processed]		SUBCELLULAR LOCATION: Nucleus, nucleoplasm {ECO:0000250}.			FUNCTION: This protein is a component of the heterogeneous nuclear ribonucleoprotein (hnRNP) complexes which provide the substrate for the processing events that pre-mRNAs undergo before becoming functional, translatable mRNAs in the cytoplasm. Mediates pre-mRNA alternative splicing regulation. Inhibits, together with CUGBP1, insulin receptor (IR) pre-mRNA exon 11 inclusion in myoblast. Binds to …
Q9Z204	HNRPC_MOUSE	Heterogeneous nuclear ribonucleoproteins C1/C2 (hnRNP C1/C2)		SUBCELLULAR LOCATION: Nucleus {ECO:0000250|UniProtKB:P07910}. Note=Component of ribonucleosomes. {ECO:0000250|UniProtKB:P07910}.			FUNCTION: Binds pre-mRNA and nucleates the assembly of 40S hnRNP particles. Specifically recognizes and binds N6-methyladenosine (m6A)-containing RNAs, a modification present at internal sites of mRNAs that affects mRNA splicing, processing and stability. M6A alters the local structure in mRNAs and long non-coding RNAs (lncRNAs) via a mechanism named 'm(6)A-switch' to facilitate binding of HNRNPC…
Q9Z2X1	HNRPF_MOUSE	Heterogeneous nuclear ribonucleoprotein F (hnRNP F) [Cleaved into: Heterogeneous nuclear ribonucleoprotein F, N-terminally processed]		SUBCELLULAR LOCATION: Nucleus, nucleoplasm {ECO:0000250}.			FUNCTION: Component of the heterogeneous nuclear ribonucleoprotein (hnRNP) complexes which provide the substrate for the processing events that pre-mRNAs undergo before becoming functional, translatable mRNAs in the cytoplasm. Plays a role in the regulation of alternative splicing events. Binds G-rich sequences in pre-mRNAs and keeps target RNA in an unfolded state (By similarity). {ECO:0000250}.
P61979	HNRPK_MOUSE	Heterogeneous nuclear ribonucleoprotein K (hnRNP K)		SUBCELLULAR LOCATION: Cytoplasm {ECO:0000250}. Nucleus, nucleoplasm {ECO:0000250}. Cell projection, podosome {ECO:0000250}.			FUNCTION: One of the major pre-mRNA-binding proteins. Binds tenaciously to poly(C) sequences. Likely to play a role in the nuclear metabolism of hnRNAs, particularly for pre-mRNAs that contain cytidine-rich sequences. Can also bind poly(C) single-stranded DNA. Plays an important role in p53/TP53 response to DNA damage, acting at the level of both transcription activation and repression. When sumo…
Q9D0E1	HNRPM_MOUSE	Heterogeneous nuclear ribonucleoprotein M (hnRNP M)		SUBCELLULAR LOCATION: Nucleus {ECO:0000250}.			FUNCTION: Pre-mRNA binding protein in vivo, binds avidly to poly(G) and poly(U) RNA homopolymers in vitro. Involved in splicing. Acts as a receptor for carcinoembryonic antigen in Kupffer cells, may initiate a series of signaling events leading to tyrosine phosphorylation of proteins and induction of IL-1 alpha, IL-6, IL-10 and tumor necrosis factor alpha cytokines (By similarity). {ECO:0000250}.
Q8VEK3	HNRPU_MOUSE	Heterogeneous nuclear ribonucleoprotein U (hnRNP U) (Scaffold attachment factor A) (SAF-A)		SUBCELLULAR LOCATION: Nucleus {ECO:0000269|PubMed:18332112}. Cytoplasm {ECO:0000250|UniProtKB:Q00839}. Cell surface {ECO:0000250|UniProtKB:Q00839}. Note=Localized in cytoplasmic mRNP granules containing untranslated mRNAs. Component of ribonucleosomes. {ECO:0000250|UniProtKB:Q00839}.			FUNCTION: Component of the CRD-mediated complex that promotes MYC mRNA stabilization. Binds to pre-mRNA. Has high affinity for scaffold-attached region (SAR) DNA. Binds to double- and single-stranded DNA and RNA (By similarity). Plays a role in the circadian regulation of the core clock component ARNTL/BMAL1 transcription (PubMed:18332112). {ECO:0000250|UniProtKB:Q00839, ECO:0000269|PubMed:183321…
O08889	HS2ST_CRILO	Heparan sulfate 2-O-sulfotransferase 1 (2-O-sulfotransferase) (2OST) (EC 2.8.2.-)	TRANSMEM 12 28 Helical; Signal-anchor for type II membrane protein. {ECO:0000255}.	SUBCELLULAR LOCATION: Golgi apparatus membrane {ECO:0000250}; Single-pass type II membrane protein {ECO:0000250}.		TOPO_DOM 1 11 Cytoplasmic. {ECO:0000255}.; TOPO_DOM 29 356 Lumenal. {ECO:0000255}.	FUNCTION: Catalyzes the transfer of sulfate to the C2-position of selected hexuronic acid residues within the maturing heparan sulfate (HS). 2-O-sulfation within HS, particularly of iduronate residues, is essential for HS to participate in a variety of high-affinity ligand-binding interactions and signaling processes. Mediates 2-O-sulfation of both L-iduronyl and D-glucuronyl residues (By similar…
P07901	HS90A_MOUSE	Heat shock protein HSP 90-alpha (Heat shock 86 kDa) (HSP 86) (HSP86) (Tumor-specific transplantation 86 kDa antigen) (TSTA)		SUBCELLULAR LOCATION: Cytoplasm {ECO:0000269|PubMed:11751894}. Melanosome {ECO:0000250}. Cell membrane {ECO:0000250}.			FUNCTION: Molecular chaperone that promotes the maturation, structural maintenance and proper regulation of specific target proteins involved for instance in cell cycle control and signal transduction. Undergoes a functional cycle that is linked to its ATPase activity. This cycle probably induces conformational changes in the client proteins, thereby causing their activation. Interacts dynamicall…
P11499	HS90B_MOUSE	Heat shock protein HSP 90-beta (Heat shock 84 kDa) (HSP 84) (HSP84) (Tumor-specific transplantation 84 kDa antigen) (TSTA)		SUBCELLULAR LOCATION: Cytoplasm. Melanosome {ECO:0000250}.			FUNCTION: Molecular chaperone that promotes the maturation, structural maintenance and proper regulation of specific target proteins involved for instance in cell cycle control and signal transduction. Undergoes a functional cycle that is linked to its ATPase activity. This cycle probably induces conformational changes in the client proteins, thereby causing their activation. Interacts dynamicall…
P19378	HSP7C_CRIGR	Heat shock cognate 71 kDa protein (Heat shock 70 kDa protein 8)		SUBCELLULAR LOCATION: Cytoplasm {ECO:0000250}. Melanosome {ECO:0000250}. Nucleus, nucleolus {ECO:0000250}. Cell membrane {ECO:0000250}. Note=Localized in cytoplasmic mRNP granules containing untranslated mRNAs. Translocates rapidly from the cytoplasm to the nuclei, and especially to the nucleoli, upon heat shock (By similarity). {ECO:0000250}.			FUNCTION: Acts as a repressor of transcriptional activation. Inhibits the transcriptional coactivator activity of CITED1 on Smad-mediated transcription. Chaperone. Component of the PRP19-CDC5L complex that forms an integral part of the spliceosome and is required for activating pre-mRNA splicing. May have a scaffolding role in the spliceosome assembly as it contacts all other components of the co…
Q7TMY8	HUWE1_MOUSE	E3 ubiquitin-protein ligase HUWE1 (EC 6.3.2.-) (E3Histone) (HECT, UBA and WWE domain-containing protein 1) (Upstream regulatory element-binding protein 1) (URE-B1) (URE-binding protein 1)		SUBCELLULAR LOCATION: Cytoplasm {ECO:0000269|PubMed:17823942}. Nucleus {ECO:0000269|PubMed:17823942}. Note=Mainly expressed in the cytoplasm of most tissues, except in the nucleus of spermatogonia, primary spermatocytes and neuronal cells.			FUNCTION: E3 ubiquitin-protein ligase which mediates ubiquitination and subsequent proteasomal degradation of target proteins. Regulates apoptosis by catalyzing the polyubiquitination and degradation of MCL1. Mediates monoubiquitination of DNA polymerase beta (POLB) at 'Lys-41', 'Lys-61' and 'Lys-81', thereby playing a role in base-excision repair. Also ubiquitinates the p53/TP53 tumor suppressor…
P17710	HXK1_MOUSE	Hexokinase-1 (EC 2.7.1.1) (Hexokinase type I) (HK I) (Hexokinase, tumor isozyme)		SUBCELLULAR LOCATION: Isoform HK1: Mitochondrion outer membrane; Peripheral membrane protein.; SUBCELLULAR LOCATION: Isoform HK1-SC: Membrane. Note=Isoform HK1-SC is an integral membrane protein.
O08528	HXK2_MOUSE	Hexokinase-2 (EC 2.7.1.1) (Hexokinase type II) (HK II)
P13597	ICAM1_MOUSE	Intercellular adhesion molecule 1 (ICAM-1) (MALA-2) (MyD10) (CD antigen CD54)	TRANSMEM 486 509 Helical. {ECO:0000255}.	SUBCELLULAR LOCATION: Membrane; Single-pass type I membrane protein.		TOPO_DOM 28 485 Extracellular. {ECO:0000255}.; TOPO_DOM 510 537 Cytoplasmic. {ECO:0000255}.	FUNCTION: ICAM proteins are ligands for the leukocyte adhesion protein LFA-1 (integrin alpha-L/beta-2). During leukocyte trans-endothelial migration, ICAM1 engagement promotes the assembly of endothelial apical cups through ARHGEF26/SGEF and RHOG activation (By similarity). {ECO:0000250}.
P60843	IF4A1_MOUSE	Eukaryotic initiation factor 4A-I (eIF-4A-I) (eIF4A-I) (EC 3.6.4.13) (ATP-dependent RNA helicase eIF4A-1)					FUNCTION: ATP-dependent RNA helicase which is a subunit of the eIF4F complex involved in cap recognition and is required for mRNA binding to ribosome. In the current model of translation initiation, eIF4A unwinds RNA secondary structures in the 5'-UTR of mRNAs which is necessary to allow efficient binding of the small ribosomal subunit, and subsequent scanning for the initiator codon.
Q91VC3	IF4A3_MOUSE	Eukaryotic initiation factor 4A-III (eIF-4A-III) (eIF4A-III) (EC 3.6.4.13) (ATP-dependent RNA helicase DDX48) (ATP-dependent RNA helicase eIF4A-3) (DEAD box protein 48) (Eukaryotic translation initiation factor 4A isoform 3) [Cleaved into: Eukaryotic initiation factor 4A-III, N-terminally processed]		SUBCELLULAR LOCATION: Nucleus {ECO:0000250}. Nucleus speckle {ECO:0000250}. Cytoplasm {ECO:0000250}. Note=Nucleocytoplasmic shuttling protein. Travels to the cytoplasm as part of the exon junction complex (EJC) bound to mRNA. Detected in dendritic layer as well as the nuclear and cytoplasmic (somatic) compartments of neurons. Colocalizes with STAU1 and FMR1 in dendrites (By similarity). {ECO:0000…			FUNCTION: ATP-dependent RNA helicase. Core component of the splicing-dependent multiprotein exon junction complex (EJC) deposited at splice junctions on mRNAs. The EJC is a dynamic structure consisting of core proteins and several peripheral nuclear and cytoplasmic associated factors that join the complex only transiently either during EJC assembly or during subsequent mRNA metabolism. The EJC ma…
Q6NZJ6	IF4G1_MOUSE	Eukaryotic translation initiation factor 4 gamma 1 (eIF-4-gamma 1) (eIF-4G 1) (eIF-4G1)					FUNCTION: Component of the protein complex eIF4F, which is involved in the recognition of the mRNA cap, ATP-dependent unwinding of 5'-terminal secondary structure and recruitment of mRNA to the ribosome. {ECO:0000250}.
Q9CQW9	IFM3_MOUSE	Interferon-induced transmembrane protein 3 (Dispanin subfamily A member 2b) (DSPA2b) (Fragilis protein) (Interferon-inducible protein 15) (Mouse ifitm-like protein 1) (Mil-1)	TRANSMEM 110 130 Helical. {ECO:0000255}.	SUBCELLULAR LOCATION: Cell membrane; Single-pass type II membrane protein. Late endosome membrane {ECO:0000250}; Single-pass type II membrane protein {ECO:0000250}. Lysosome membrane {ECO:0000250}; Single-pass type II membrane protein {ECO:0000250}.	INTRAMEM 58 78 Helical. {ECO:0000255}.	TOPO_DOM 1 57 Cytoplasmic. {ECO:0000255}.; TOPO_DOM 79 109 Cytoplasmic. {ECO:0000255}.; TOPO_DOM 131 137 Extracellular. {ECO:0000255}.	FUNCTION: IFN-induced antiviral protein which inhibits the entry of viruses to the host cell cytoplasm, permitting endocytosis, but preventing subsequent viral fusion and release of viral contents into the cytosol. Active against multiple viruses, including influenza A virus, SARS coronavirus (SARS-CoV), Marburg virus (MARV) and Ebola virus (EBOV), Dengue virus (DNV), West Nile virus (WNV) and hu…
Q8R366	IGSF8_MOUSE	Immunoglobulin superfamily member 8 (IgSF8) (CD81 partner 3) (Glu-Trp-Ile EWI motif-containing protein 2) (EWI-2) (Keratinocyte-associated transmembrane protein 4) (KCT-4) (Prostaglandin regulatory-like protein) (PGRL) (CD antigen CD316)	TRANSMEM 578 598 Helical. {ECO:0000255}.	SUBCELLULAR LOCATION: Cell membrane {ECO:0000269|PubMed:21609323}; Single-pass membrane protein {ECO:0000269|PubMed:21609323}.		TOPO_DOM 26 577 Extracellular. {ECO:0000255}.; TOPO_DOM 599 611 Cytoplasmic. {ECO:0000255}.	FUNCTION: May play a key role in diverse functions ascribed to CD81 and CD9 such as oocytes fertilization or hepatitis C virus function. May regulate proliferation and differentiation of keratinocytes. May be a negative regulator of cell motility: suppresses T-cell mobility coordinately with CD81, associates with CD82 to suppress prostate cancer cell migration, regulates epidermoid cell reaggrega…
Q9CXY6	ILF2_MOUSE	Interleukin enhancer-binding factor 2 (Nuclear factor of activated T-cells 45 kDa)		SUBCELLULAR LOCATION: Nucleus, nucleolus {ECO:0000269|PubMed:11804788}. Cytoplasm {ECO:0000250}. Nucleus {ECO:0000250}. Note=Localized in cytoplasmic mRNP granules containing untranslated mRNAs. {ECO:0000250}.			FUNCTION: Appears to function predominantly as a heterodimeric complex with ILF3. This complex may regulate transcription of the IL2 gene during T-cell activation. It can also promote the formation of stable DNA-dependent protein kinase holoenzyme complexes on DNA (By similarity). Essential for the efficient reshuttling of ILF3 into the nucleus (By similarity). {ECO:0000250}.
P70168	IMB1_MOUSE	Importin subunit beta-1 (Karyopherin subunit beta-1) (Nuclear factor p97) (Pore targeting complex 97 kDa subunit) (PTAC97) (SCG)		SUBCELLULAR LOCATION: Cytoplasm {ECO:0000250}. Nucleus envelope {ECO:0000250}.			FUNCTION: Functions in nuclear protein import, either in association with an adapter protein, like an importin-alpha subunit, which binds to nuclear localization signals (NLS) in cargo substrates, or by acting as autonomous nuclear transport receptor. Acting autonomously, serves itself as NLS receptor. Docking of the importin/substrate complex to the nuclear pore complex (NPC) is mediated by KPNB…
Q8VI75	IPO4_MOUSE	Importin-4 (Imp4) (Importin-4a) (Imp4a) (Ran-binding protein 4) (RanBP4)		SUBCELLULAR LOCATION: Cytoplasm {ECO:0000250}. Nucleus {ECO:0000250}.			FUNCTION: Functions in nuclear protein import as nuclear transport receptor. Serves as receptor for nuclear localization signals (NLS) in cargo substrates. Is thought to mediate docking of the importin/substrate complex to the nuclear pore complex (NPC) through binding to nucleoporin and the complex is subsequently translocated through the pore by an energy requiring, Ran-dependent mechanism. At …
Q8BKC5	IPO5_MOUSE	Importin-5 (Imp5) (Importin subunit beta-3) (Karyopherin beta-3) (Ran-binding protein 5) (RanBP5)		SUBCELLULAR LOCATION: Cytoplasm {ECO:0000269|PubMed:17143267}. Nucleus {ECO:0000269|PubMed:17143267}.			FUNCTION: Functions in nuclear protein import as nuclear transport receptor. Serves as receptor for nuclear localization signals (NLS) in cargo substrates. Is thought to mediate docking of the importin/substrate complex to the nuclear pore complex (NPC) through binding to nucleoporin and the complex is subsequently translocated through the pore by an energy requiring, Ran-dependent mechanism. At …
Q9CR20	IR3IP_MOUSE	Immediate early response 3-interacting protein 1	TRANSMEM 2 22 Helical. {ECO:0000255}.; TRANSMEM 62 82 Helical. {ECO:0000255}.	SUBCELLULAR LOCATION: Endoplasmic reticulum membrane {ECO:0000250}; Multi-pass membrane protein {ECO:0000250}.			FUNCTION: May be implicated in the regulation of apoptosis. May be involved in protein transport between endoplasmic reticulum and Golgi apparatus. {ECO:0000250}.
Q60766	IRGM1_MOUSE	Immunity-related GTPase family M protein 1 (EC 3.6.5.-) (Interferon-inducible GTPase 3) (Interferon-inducible protein 1) (LPS-stimulated RAW 264.7 macrophage protein 47) (LRG-47)		SUBCELLULAR LOCATION: Golgi apparatus membrane. Cell membrane. Cytoplasmic vesicle, phagosome membrane. Cytoplasmic vesicle, autophagosome membrane. Lysosome membrane. Late endosome membrane. Cell projection, phagocytic cup. Note=Behaves like an integral membrane protein. Recruited to the plasma membrane around forming phagocytic cups, it remains associated with maturing phagosomes. Association w…			FUNCTION: Putative GTPase which is required for IFNG-mediated clearance of acute protozoan and bacterial infections. Functions in innate immune response probably through regulation of autophagy. May regulate proinflammatory cytokine production and prevent endotoxemia upon infection. Required for macrophage motility and possibly also for adhesion. {ECO:0000269|PubMed:11457893, ECO:0000269|PubMed:1…
O70309	ITB5_MOUSE	Integrin beta-5	TRANSMEM 720 742 Helical. {ECO:0000255}.	SUBCELLULAR LOCATION: Membrane; Single-pass type I membrane protein.		TOPO_DOM 24 719 Extracellular. {ECO:0000255}.; TOPO_DOM 743 798 Cytoplasmic. {ECO:0000255}.	FUNCTION: Integrin alpha-V/beta-5 (ITGAV:ITGB5) is a receptor for fibronectin. It recognizes the sequence R-G-D in its ligand.
Q9Z329	ITPR2_MOUSE	Inositol 1,4,5-trisphosphate receptor type 2 (IP3 receptor isoform 2) (IP3R 2) (InsP3R2) (Inositol 1,4,5-trisphosphate type V receptor) (Type 2 inositol 1,4,5-trisphosphate receptor) (Type 2 InsP3 receptor)	TRANSMEM 2228 2248 Helical. {ECO:0000255}.; TRANSMEM 2261 2281 Helical. {ECO:0000255}.; TRANSMEM 2308 2328 Helical. {ECO:0000255}.; TRANSMEM 2352 2372 Helical. {ECO:0000255}.; TRANSMEM 2395 2415 Helical. {ECO:0000255}.; TRANSMEM 2521 2541 Helical. {ECO:0000255}.	SUBCELLULAR LOCATION: Endoplasmic reticulum membrane {ECO:0000269|PubMed:15632133}; Multi-pass membrane protein {ECO:0000269|PubMed:15632133}.		TOPO_DOM 1 2227 Cytoplasmic. {ECO:0000255}.; TOPO_DOM 2249 2260 Extracellular. {ECO:0000255}.; TOPO_DOM 2282 2307 Cytoplasmic. {ECO:0000255}.; TOPO_DOM 2329 2351 Extracellular. {ECO:0000255}.; TOPO_DOM 2373 2394 Cytoplasmic. {ECO:0000255}.; TOPO_DOM 2416 2520 Extracellular. {ECO:0000255}.; TOPO_DOM 2542 2701 Cytoplasmic. {ECO:0000255}.	FUNCTION: Receptor for inositol 1,4,5-trisphosphate, a second messenger that mediates the release of intracellular calcium. This release is regulated by cAMP both dependently and independently of PKA.; FUNCTION: Isoform 3 has neither inositol 1,4,5-trisphosphate binding activity nor calcium releasing activity.
P70227	ITPR3_MOUSE	Inositol 1,4,5-trisphosphate receptor type 3 (IP3 receptor isoform 3) (IP3R 3) (InsP3R3) (Type 3 inositol 1,4,5-trisphosphate receptor) (Type 3 InsP3 receptor)	TRANSMEM 2234 2254 Helical. {ECO:0000255}.; TRANSMEM 2263 2283 Helical. {ECO:0000255}.; TRANSMEM 2293 2310 Helical. {ECO:0000255}.; TRANSMEM 2325 2345 Helical. {ECO:0000255}.; TRANSMEM 2368 2388 Helical. {ECO:0000255}.; TRANSMEM 2496 2516 Helical. {ECO:0000255}.	SUBCELLULAR LOCATION: Endoplasmic reticulum membrane {ECO:0000269|PubMed:15632133, ECO:0000269|PubMed:21030605}; Multi-pass membrane protein {ECO:0000269|PubMed:15632133, ECO:0000269|PubMed:21030605}.		TOPO_DOM 1 2233 Cytoplasmic. {ECO:0000255}.; TOPO_DOM 2255 2262 Extracellular. {ECO:0000255}.; TOPO_DOM 2284 2292 Cytoplasmic. {ECO:0000255}.; TOPO_DOM 2311 2324 Extracellular. {ECO:0000255}.; TOPO_DOM 2346 2367 Cytoplasmic. {ECO:0000255}.; TOPO_DOM 2389 2495 Extracellular. {ECO:0000255}.; TOPO_DOM 2517 2670 Cytoplasmic. {ECO:0000255}.	FUNCTION: Receptor for inositol 1,4,5-trisphosphate, a second messenger that mediates the release of intracellular calcium. {ECO:0000269|PubMed:20813840, ECO:0000269|PubMed:21030605}.
Q5XKN4	JAGN1_MOUSE	Protein jagunal homolog 1	TRANSMEM 40 60 Helical. {ECO:0000255}.; TRANSMEM 72 92 Helical. {ECO:0000255}.; TRANSMEM 97 117 Helical. {ECO:0000255}.; TRANSMEM 138 158 Helical. {ECO:0000255}.	SUBCELLULAR LOCATION: Endoplasmic reticulum membrane {ECO:0000250|UniProtKB:Q8N5M9}; Multi-pass membrane protein {ECO:0000255}.		TOPO_DOM 1 39 Cytoplasmic. {ECO:0000255}.; TOPO_DOM 61 71 Lumenal. {ECO:0000255}.; TOPO_DOM 93 96 Cytoplasmic. {ECO:0000255}.; TOPO_DOM 118 137 Lumenal. {ECO:0000255}.; TOPO_DOM 159 183 Cytoplasmic. {ECO:0000255}.	FUNCTION: Endoplasmic reticulum transmembrane protein involved in vesicle-mediated transport, which is required for neutrophil function. Required for vesicle-mediated transport; it is however unclear whether it is involved in early secretory pathway or intracellular protein transport. Acts as a regulator of neutrophil function, probably via its role in vesicle-mediated transport: required for def…
Q6IFW6	K1C10_RAT	Keratin, type I cytoskeletal 10 (Cytokeratin-10) (CK-10) (Keratin-10) (K10) (Type I keratin Ka10)
Q91X21	K2013_MOUSE	Uncharacterized protein KIAA2013	TRANSMEM 590 610 Helical. {ECO:0000255}.	SUBCELLULAR LOCATION: Membrane {ECO:0000305}; Single-pass type I membrane protein {ECO:0000305}.		TOPO_DOM 41 589 Extracellular. {ECO:0000255}.; TOPO_DOM 611 634 Cytoplasmic. {ECO:0000255}.
Q3TTY5	K22E_MOUSE	Keratin, type II cytoskeletal 2 epidermal (Cytokeratin-2e) (CK-2e) (Epithelial keratin-2e) (Keratin-2 epidermis) (Keratin-2e) (K2e) (Type-II keratin Kb2)					FUNCTION: Probably contributes to terminal cornification. Associated with keratinocyte activation, proliferation and keratinization (By similarity). {ECO:0000250|UniProtKB:P35908}.
Q6IMF3	K2C1_RAT	Keratin, type II cytoskeletal 1 (Cytokeratin-1) (CK-1) (Keratin-1) (K1) (Type-II keratin Kb1)		SUBCELLULAR LOCATION: Cell membrane {ECO:0000250}.			FUNCTION: May regulate the activity of kinases such as PKC and SRC via binding to integrin beta-1 (ITB1) and the receptor of activated protein kinase C (RACK1/GNB2L1). activated protein kinase C (RACK1/GNB2L1). In complex with C1QBP is a high affinity receptor for kininogen-1/HMWK (By similarity). {ECO:0000250}.
P11798	KCC2A_MOUSE	Calcium/calmodulin-dependent protein kinase type II subunit alpha (CaM kinase II subunit alpha) (CaMK-II subunit alpha) (EC 2.7.11.17)		SUBCELLULAR LOCATION: Isoform Alpha KAP: Cytoplasm {ECO:0000305}. Cell junction, synapse, presynaptic cell membrane {ECO:0000250}. Cell junction, synapse {ECO:0000250}. Note=Postsynaptic lipid rafts. {ECO:0000250}.			FUNCTION: CaM-kinase II (CAMK2) is a prominent kinase in the central nervous system that may function in long-term potentiation and neurotransmitter release. Member of the NMDAR signaling complex in excitatory synapses it may regulate NMDAR-dependent potentiation of the AMPAR and synaptic plasticity (By similarity). {ECO:0000250}.
Q6GV12	KDSR_MOUSE	3-ketodihydrosphingosine reductase (KDS reductase) (EC 1.1.1.102) (3-dehydrosphinganine reductase) (Follicular variant translocation protein 1 homolog) (FVT-1)	TRANSMEM 271 291 Helical. {ECO:0000255}.; TRANSMEM 294 314 Helical. {ECO:0000255}.	SUBCELLULAR LOCATION: Endoplasmic reticulum membrane; Multi-pass membrane protein.		TOPO_DOM 26 270 Cytoplasmic. {ECO:0000255}.; TOPO_DOM 292 293 Lumenal. {ECO:0000255}.; TOPO_DOM 315 332 Cytoplasmic. {ECO:0000255}.	FUNCTION: Catalyzes the reduction of 3-ketodihydrosphingosine (KDS) to dihydrosphingosine (DHS). {ECO:0000269|PubMed:15328338}.
P52480	KPYM_MOUSE	Pyruvate kinase PKM (EC 2.7.1.40) (Pyruvate kinase muscle isozyme)		SUBCELLULAR LOCATION: Cytoplasm {ECO:0000250}. Nucleus {ECO:0000250}.			FUNCTION: Glycolytic enzyme that catalyzes the transfer of a phosphoryl group from phosphoenolpyruvate (PEP) to ADP, generating ATP. Stimulates POU5F1-mediated transcriptional activation (By similarity). {ECO:0000250}.
Q5RL79	KTAP2_MOUSE	Keratinocyte-associated protein 2 (KCP-2)	TRANSMEM 6 23 Helical. {ECO:0000255}.; TRANSMEM 35 55 Helical. {ECO:0000255}.; TRANSMEM 76 108 Helical. {ECO:0000255}.	SUBCELLULAR LOCATION: Endoplasmic reticulum membrane {ECO:0000250}; Multi-pass membrane protein {ECO:0000250}.		TOPO_DOM 1 5 Lumenal. {ECO:0000255}.; TOPO_DOM 24 34 Cytoplasmic. {ECO:0000255}.; TOPO_DOM 56 75 Lumenal. {ECO:0000255}.; TOPO_DOM 109 136 Cytoplasmic. {ECO:0000255}.
Q61595	KTN1_MOUSE	Kinectin	TRANSMEM 9 29 Helical; Signal-anchor for type II membrane protein. {ECO:0000255}.	SUBCELLULAR LOCATION: Endoplasmic reticulum membrane {ECO:0000269|PubMed:15316074}; Single-pass type II membrane protein {ECO:0000269|PubMed:15316074}. Note=Vesicle membrane protein anchored to the endoplasmic reticulum (By similarity). Some isoforms containing the inserts at residues 1007-1035 and 1154-1177 are detected in neurite processes. {ECO:0000250}.		TOPO_DOM 1 8 Cytoplasmic. {ECO:0000255}.; TOPO_DOM 30 1327 Lumenal. {ECO:0000255}.	FUNCTION: Receptor for kinesin thus involved in kinesin-driven vesicle motility. Accumulates in integrin-based adhesion complexes (IAC) upon integrin aggregation by fibronectin (By similarity). {ECO:0000250|UniProtKB:Q86UP2}.
P17047	LAMP2_MOUSE	Lysosome-associated membrane glycoprotein 2 (LAMP-2) (Lysosome-associated membrane protein 2) (CD107 antigen-like family member B) (Lysosomal membrane glycoprotein type B) (LGP-B) (CD antigen CD107b)	TRANSMEM 380 404 Helical. {ECO:0000255|PROSITE-ProRule:PRU00740}.	SUBCELLULAR LOCATION: Cell membrane; Single-pass type I membrane protein. Endosome membrane; Single-pass type I membrane protein. Lysosome membrane; Single-pass type I membrane protein. Note=This protein shuttles between lysosomes, endosomes, and the plasma membrane.		TOPO_DOM 26 379 Lumenal. {ECO:0000255}.; TOPO_DOM 405 415 Cytoplasmic. {ECO:0000255|PROSITE-ProRule:PRU00740}.	FUNCTION: Implicated in tumor cell metastasis. May function in protection of the lysosomal membrane from autodigestion, maintenance of the acidic environment of the lysosome, adhesion when expressed on the cell surface (plasma membrane), and inter- and intracellular signal transduction. Protects cells from the toxic effects of methylating mutagens.
Q61029	LAP2B_MOUSE	Lamina-associated polypeptide 2, isoforms beta/delta/epsilon/gamma (Thymopoietin isoforms beta/delta/epsilon/gamma) (TP beta/delta/epsilon/gamma)	TRANSMEM 410 430 Helical; Signal-anchor for type II membrane protein. {ECO:0000255}.	SUBCELLULAR LOCATION: Nucleus inner membrane {ECO:0000250}; Single-pass type II membrane protein {ECO:0000250}. Chromosome {ECO:0000250}. Note=Tightly associated with the nuclear lamina. {ECO:0000250}.		TOPO_DOM 431 452 Lumenal. {ECO:0000255}.	FUNCTION: May help direct the assembly of the nuclear lamina and thereby help maintain the structural organization of the nuclear envelope. Possible receptor for attachment of lamin filaments to the inner nuclear membrane. May be involved in the control of initiation of DNA replication through its interaction with NAKAP95 (By similarity). {ECO:0000250}.
Q63016	LAT1_RAT	Large neutral amino acids transporter small subunit 1 (4F2 light chain) (4F2 LC) (4F2LC) (Integral membrane protein E16) (Protein TA1) (L-type amino acid transporter 1) (Solute carrier family 7 member 5)	TRANSMEM 51 71 Helical. {ECO:0000255}.; TRANSMEM 85 105 Helical. {ECO:0000255}.; TRANSMEM 121 141 Helical. {ECO:0000255}.; TRANSMEM 147 167 Helical. {ECO:0000255}.; TRANSMEM 174 194 Helical. {ECO:0000255}.; TRANSMEM 200 220 Helical. {ECO:0000255}.; TRANSMEM 248 268 Helical. {ECO:0000255}.; TRANSMEM 279 299 Helical. {ECO:0000255}.; TRANSMEM 324 344 Helical. {ECO:0000255}.; TRANSMEM 398 418 Helical…	SUBCELLULAR LOCATION: Cytoplasm, cytosol {ECO:0000250}. Apical cell membrane; Multi-pass membrane protein. Note=Located to the plasma membrane by SLC3A2/4F2hc. Expressed in both luminal and abluminal membranes of brain capillary endothelial cells. Expressed along the retinal capillaries in the ganglion cell and inner plexiform layers. Localized to the apical membrane of placental syncytiophoblast…			FUNCTION: Sodium-independent, high-affinity transport of large neutral amino acids such as phenylalanine, tyrosine, leucine, arginine and tryptophan, when associated with SLC3A2/4F2hc. Involved in cellular amino acid uptake. Acts as an amino acid exchanger. Involved in the transport of L-DOPA across the blood-brain barrier, and that of thyroid hormones triiodothyronine (T3) and thyroxine (T4) acr…
Q9Z127	LAT1_MOUSE	Large neutral amino acids transporter small subunit 1 (4F2 light chain) (4F2 LC) (4F2LC) (L-type amino acid transporter 1) (Solute carrier family 7 member 5)	TRANSMEM 51 71 Helical. {ECO:0000255}.; TRANSMEM 85 105 Helical. {ECO:0000255}.; TRANSMEM 121 141 Helical. {ECO:0000255}.; TRANSMEM 147 167 Helical. {ECO:0000255}.; TRANSMEM 174 194 Helical. {ECO:0000255}.; TRANSMEM 200 220 Helical. {ECO:0000255}.; TRANSMEM 248 268 Helical. {ECO:0000255}.; TRANSMEM 279 299 Helical. {ECO:0000255}.; TRANSMEM 324 344 Helical. {ECO:0000255}.; TRANSMEM 398 418 Helical…	SUBCELLULAR LOCATION: Cytoplasm, cytosol {ECO:0000269|PubMed:9915839}. Apical cell membrane {ECO:0000269|PubMed:9915839}; Multi-pass membrane protein {ECO:0000269|PubMed:9915839}. Note=Located to the plasma membrane by SLC3A2/4F2hc. Expressed in both luminal and abluminal membranes of brain capillary endothelial cells (By similarity). Localized to the apical membrane of placental syncytiophoblast…			FUNCTION: Sodium-independent, high-affinity transport of large neutral amino acids such as phenylalanine, tyrosine, leucine, arginine and tryptophan, when associated with SLC3A2/4F2hc. Involved in cellular amino acid uptake. Acts as an amino acid exchanger. Involved in the transport of L-DOPA across the blood-brain barrier, and that of thyroid hormones triiodothyronine (T3) and thyroxine (T4) acr…
Q3U9G9	LBR_MOUSE	Lamin-B receptor (Integral nuclear envelope inner membrane protein)	TRANSMEM 222 242 Helical. {ECO:0000255}.; TRANSMEM 269 289 Helical. {ECO:0000255}.; TRANSMEM 310 330 Helical. {ECO:0000255}.; TRANSMEM 337 357 Helical. {ECO:0000255}.; TRANSMEM 427 447 Helical. {ECO:0000255}.; TRANSMEM 458 478 Helical. {ECO:0000255}.; TRANSMEM 492 512 Helical. {ECO:0000255}.; TRANSMEM 572 592 Helical. {ECO:0000255}.	SUBCELLULAR LOCATION: Nucleus inner membrane {ECO:0000250}; Multi-pass membrane protein {ECO:0000250}.		TOPO_DOM 1 221 Nuclear. {ECO:0000255}.	FUNCTION: Anchors the lamina and the heterochromatin to the inner nuclear membrane. {ECO:0000250}.
P06151	LDHA_MOUSE	L-lactate dehydrogenase A chain (LDH-A) (EC 1.1.1.27) (LDH muscle subunit) (LDH-M)		SUBCELLULAR LOCATION: Cytoplasm.
P35951	LDLR_MOUSE	Low-density lipoprotein receptor (LDL receptor)	TRANSMEM 791 812 Helical. {ECO:0000255}.	SUBCELLULAR LOCATION: Cell membrane; Single-pass type I membrane protein. Endomembrane system; Single-pass type I membrane protein. Membrane, clathrin-coated pit {ECO:0000250}; Single-pass type I membrane protein {ECO:0000250}. Golgi apparatus {ECO:0000250}. Early endosome {ECO:0000250}. Late endosome {ECO:0000250}. Cell surface {ECO:0000250}. Lysosome {ECO:0000250}. Note=Found distributed from t…		TOPO_DOM 22 790 Extracellular. {ECO:0000255}.; TOPO_DOM 813 862 Cytoplasmic. {ECO:0000255}.	FUNCTION: Binds LDL, the major cholesterol-carrying lipoprotein of plasma, and transports it into cells by endocytosis. In order to be internalized, the receptor-ligand complexes must first cluster into clathrin-coated pits.
Q9Z2I0	LETM1_MOUSE	LETM1 and EF-hand domain-containing protein 1, mitochondrial (Leucine zipper-EF-hand-containing transmembrane protein 1)	TRANSMEM 208 228 Helical. {ECO:0000255}.	SUBCELLULAR LOCATION: Mitochondrion inner membrane {ECO:0000250}; Single-pass membrane protein {ECO:0000250}.		TOPO_DOM 115 207 Mitochondrial intermembrane. {ECO:0000255}.; TOPO_DOM 229 738 Mitochondrial matrix. {ECO:0000255}.	FUNCTION: Crucial for the maintenance of mitochondrial tubular networks and for the assembly of the supercomplexes of the respiratory chain. Required for the maintenance of the tubular shape and cristae organization (By similarity). {ECO:0000250}.
Q91YX5	LGAT1_MOUSE	Acyl-CoA:lysophosphatidylglycerol acyltransferase 1 (EC 2.3.1.-)	TRANSMEM 22 42 Helical. {ECO:0000255}.; TRANSMEM 342 362 Helical. {ECO:0000255}.	SUBCELLULAR LOCATION: Endoplasmic reticulum membrane {ECO:0000250}; Multi-pass membrane protein {ECO:0000250}.			FUNCTION: Lysophoshatidylglycerol (LPG) specific acyltransferase that recognizes various acyl-CoAs and LPGs as substrates but demonstrates a clear preference for long chain saturated fatty acyl-CoAs and oleoyl-CoA as acyl donors. Prefers oleoyl-LPG over palmitoyl-LPG as an acyl receptor and oleoyl-CoA over lauroyl-CoA as an acyl donor (By similarity). {ECO:0000250}.
Q9D0F3	LMAN1_MOUSE	Protein ERGIC-53 (ER-Golgi intermediate compartment 53 kDa protein) (Lectin mannose-binding 1) (p58)	TRANSMEM 485 505 Helical. {ECO:0000255}.	SUBCELLULAR LOCATION: Endoplasmic reticulum-Golgi intermediate compartment membrane {ECO:0000250}; Single-pass type I membrane protein {ECO:0000250}. Golgi apparatus membrane {ECO:0000250}; Single-pass membrane protein {ECO:0000250}. Endoplasmic reticulum membrane {ECO:0000250}; Single-pass membrane protein {ECO:0000250}.		TOPO_DOM 31 484 Lumenal. {ECO:0000255}.; TOPO_DOM 506 517 Cytoplasmic. {ECO:0000255}.	FUNCTION: Mannose-specific lectin. May recognize sugar residues of glycoproteins, glycolipids, or glycosylphosphatidyl inositol anchors and may be involved in the sorting or recycling of proteins, lipids, or both. The LMAN1-MCFD2 complex forms a specific cargo receptor for the ER-to-Golgi transport of selected proteins (By similarity). {ECO:0000250}.
Q9DBH5	LMAN2_MOUSE	Vesicular integral-membrane protein VIP36 (Lectin mannose-binding 2) (Vesicular integral-membrane protein 36) (VIP36)	TRANSMEM 325 347 Helical. {ECO:0000255}.	SUBCELLULAR LOCATION: Golgi apparatus membrane {ECO:0000250}; Single-pass type I membrane protein {ECO:0000250}.		TOPO_DOM 47 324 Lumenal. {ECO:0000255}.; TOPO_DOM 348 358 Cytoplasmic. {ECO:0000255}.	FUNCTION: Plays a role as an intracellular lectin in the early secretory pathway. Interacts with N-acetyl-D-galactosamine and high-mannose type glycans and may also bind to O-linked glycans. Involved in the transport and sorting of glycoproteins carrying high mannose-type glycans (By similarity). {ECO:0000250}.
Q8C3X8	LMF2_MOUSE	Lipase maturation factor 2 (Transmembrane protein 112B) (Transmembrane protein 153)	TRANSMEM 10 30 Helical. {ECO:0000255}.; TRANSMEM 75 95 Helical. {ECO:0000255}.; TRANSMEM 164 184 Helical. {ECO:0000255}.; TRANSMEM 226 246 Helical. {ECO:0000255}.; TRANSMEM 259 279 Helical. {ECO:0000255}.; TRANSMEM 316 336 Helical. {ECO:0000255}.; TRANSMEM 363 383 Helical. {ECO:0000255}.; TRANSMEM 398 418 Helical. {ECO:0000255}.; TRANSMEM 636 656 Helical. {ECO:0000255}.	SUBCELLULAR LOCATION: Endoplasmic reticulum membrane {ECO:0000250}; Multi-pass membrane protein {ECO:0000250}.			FUNCTION: Involved in the maturation of specific proteins in the endoplasmic reticulum. May be required for maturation and transport of active lipoprotein lipase (LPL) through the secretory pathway (By similarity). {ECO:0000250}.
P14733	LMNB1_MOUSE	Lamin-B1		SUBCELLULAR LOCATION: Nucleus inner membrane; Lipid-anchor; Nucleoplasmic side.			FUNCTION: Lamins are components of the nuclear lamina, a fibrous layer on the nucleoplasmic side of the inner nuclear membrane, which is thought to provide a framework for the nuclear envelope and may also interact with chromatin.
Q3TYD6	LMTK2_MOUSE	Serine/threonine-protein kinase LMTK2 (EC 2.7.11.1) (Brain-enriched kinase) (Lemur tyrosine kinase 2)	TRANSMEM 11 31 Helical. {ECO:0000255}.; TRANSMEM 42 62 Helical. {ECO:0000255}.	SUBCELLULAR LOCATION: Membrane {ECO:0000250}; Multi-pass membrane protein.		TOPO_DOM 1 10 Cytoplasmic. {ECO:0000255}.; TOPO_DOM 32 41 Lumenal. {ECO:0000255}.; TOPO_DOM 63 1471 Cytoplasmic. {ECO:0000255}.	FUNCTION: Phosphorylates PPP1C, phosphorylase b and CFTR. {ECO:0000250}.
Q7TQ95	LNP_MOUSE	Protein lunapark (Protein ulnaless)	TRANSMEM 46 66 Helical. {ECO:0000255}.; TRANSMEM 78 98 Helical. {ECO:0000255}.	SUBCELLULAR LOCATION: Endoplasmic reticulum membrane {ECO:0000250}; Multi-pass membrane protein {ECO:0000250}. Note=Localizes to three-way ER tubule junctions. {ECO:0000250}.		TOPO_DOM 2 45 Cytoplasmic. {ECO:0000250}.; TOPO_DOM 67 77 Lumenal. {ECO:0000250}.; TOPO_DOM 99 425 Cytoplasmic. {ECO:0000250}.	FUNCTION: Plays a role in tubular endoplasmic reticulum network formation and maintenance (By similarity). May be involved in limb and central nervous system development. {ECO:0000250}.
Q922Q8	LRC59_MOUSE	Leucine-rich repeat-containing protein 59	TRANSMEM 245 265 Helical. {ECO:0000255}.	SUBCELLULAR LOCATION: Microsome membrane {ECO:0000250}; Single-pass type II membrane protein {ECO:0000250}. Endoplasmic reticulum membrane {ECO:0000250}; Single-pass type II membrane protein {ECO:0000250}. Nucleus envelope {ECO:0000250}. Note=Localization in the nuclear envelope depends upon the nuclear import machinery, including KPNB1. {ECO:0000250}.		TOPO_DOM 1 244 Cytoplasmic. {ECO:0000255}.; TOPO_DOM 266 307 Lumenal. {ECO:0000255}.	FUNCTION: Required for nuclear import of FGF1, but not that of FGF2. Might regulate nuclear import of exogenous FGF1 by facilitating interaction with the nuclear import machinery and by transporting cytosolic FGF1 to, and possibly through, the nuclear pores (By similarity). {ECO:0000250}.
Q9CQ22	LTOR1_MOUSE	Ragulator complex protein LAMTOR1 (Late endosomal/lysosomal adaptor and MAPK and MTOR activator 1) (Lipid raft adaptor protein p18)		SUBCELLULAR LOCATION: Late endosome membrane {ECO:0000250}; Lipid-anchor {ECO:0000250}; Cytoplasmic side {ECO:0000250}. Lysosome membrane {ECO:0000250}; Lipid-anchor {ECO:0000250}; Cytoplasmic side {ECO:0000250}. Cell membrane {ECO:0000250}.			FUNCTION: As part of the Ragulator complex it is involved in amino acid sensing and activation of mTORC1, a signaling complex promoting cell growth in response to growth factors, energy levels, and amino acids. Activated by amino acids through a mechanism involving the lysosomal V-ATPase, the Ragulator functions as a guanine nucleotide exchange factor activating the small GTPases Rag. Activated R…
Q60767	LY75_MOUSE	Lymphocyte antigen 75 (Ly-75) (DEC-205) (CD antigen CD205)	TRANSMEM 1668 1692 Helical. {ECO:0000255}.	SUBCELLULAR LOCATION: Membrane {ECO:0000269|PubMed:7553896}; Single-pass type I membrane protein {ECO:0000269|PubMed:7553896}.		TOPO_DOM 28 1667 Extracellular. {ECO:0000255}.; TOPO_DOM 1693 1723 Cytoplasmic. {ECO:0000255}.	FUNCTION: Acts as an endocytic receptor to direct captured antigens from the extracellular space to a specialized antigen-processing compartment. Causes reduced proliferation of B lymphocytes (By similarity). {ECO:0000250}.
P70699	LYAG_MOUSE	Lysosomal alpha-glucosidase (EC 3.2.1.20) (Acid maltase)		SUBCELLULAR LOCATION: Lysosome. Lysosome membrane {ECO:0000250}.			FUNCTION: Essential for the degradation of glygogen to glucose in lysosomes.
Q80WJ7	LYRIC_MOUSE	Protein LYRIC (3D3/LYRIC) (Lysine-rich CEACAM1 co-isolated protein) (Metadherin) (Metastasis adhesion protein)	TRANSMEM 49 69 Helical. {ECO:0000255}.	SUBCELLULAR LOCATION: Endoplasmic reticulum membrane {ECO:0000250}; Single-pass membrane protein {ECO:0000250}. Nucleus membrane {ECO:0000250}; Single-pass membrane protein {ECO:0000250}. Cell junction, tight junction {ECO:0000250}. Nucleus, nucleolus {ECO:0000250}. Cytoplasm, perinuclear region {ECO:0000250}. Note=In epithelial cells, recruited to tight junctions (TJ) during the maturation of th…		TOPO_DOM 1 48 Lumenal. {ECO:0000255}.; TOPO_DOM 70 579 Cytoplasmic. {ECO:0000255}.	FUNCTION: Downregulates SLC1A2/EAAT2 promoter activity when expressed ectopically. Activates the nuclear factor kappa-B (NF-kappa-B) transcription factor. Promotes anchorage-independent growth of immortalized melanocytes and astrocytes which is a key component in tumor cell expansion. Promotes lung metastasis and also has an effect on bone and brain metastasis, possibly by enhancing the seeding o…
Q9CR62	M2OM_MOUSE	Mitochondrial 2-oxoglutarate/malate carrier protein (OGCP) (Solute carrier family 25 member 11)	TRANSMEM 24 42 Helical; Name=1. {ECO:0000255}.; TRANSMEM 83 101 Helical; Name=2. {ECO:0000255}.; TRANSMEM 119 140 Helical; Name=3. {ECO:0000255}.; TRANSMEM 183 202 Helical; Name=4. {ECO:0000255}.; TRANSMEM 222 240 Helical; Name=5. {ECO:0000255}.; TRANSMEM 281 300 Helical; Name=6. {ECO:0000255}.	SUBCELLULAR LOCATION: Mitochondrion inner membrane {ECO:0000250}; Multi-pass membrane protein {ECO:0000250}.			FUNCTION: Catalyzes the transport of 2-oxoglutarate across the inner mitochondrial membrane in an electroneutral exchange for malate or other dicarboxylic acids, and plays an important role in several metabolic processes, including the malate-aspartate shuttle, the oxoglutarate/isocitrate shuttle, in gluconeogenesis from lactate, and in nitrogen metabolism. {ECO:0000250}.
P45700	MA1A1_MOUSE	Mannosyl-oligosaccharide 1,2-alpha-mannosidase IA (EC 3.2.1.113) (Man(9)-alpha-mannosidase) (Man9-mannosidase) (Mannosidase alpha class 1A member 1) (Processing alpha-1,2-mannosidase IA) (Alpha-1,2-mannosidase IA)	TRANSMEM 44 64 Helical; Signal-anchor for type II membrane protein. {ECO:0000255}.	SUBCELLULAR LOCATION: Golgi apparatus membrane; Single-pass type II membrane protein.		TOPO_DOM 1 43 Cytoplasmic. {ECO:0000255}.; TOPO_DOM 65 655 Lumenal. {ECO:0000255}.	FUNCTION: Involved in the maturation of Asn-linked oligosaccharides. Progressively trim alpha-1,2-linked mannose residues from Man(9)GlcNAc(2) to produce Man(5)GlcNAc(2).
A2AJ15	MA1B1_MOUSE	Endoplasmic reticulum mannosyl-oligosaccharide 1,2-alpha-mannosidase (EC 3.2.1.113) (ER alpha-1,2-mannosidase) (ER mannosidase 1) (ERMan1) (Man9GlcNAc2-specific-processing alpha-mannosidase) (Mannosidase alpha class 1B member 1)	TRANSMEM 51 71 Helical; Signal-anchor for type II membrane protein. {ECO:0000255}.	SUBCELLULAR LOCATION: Endoplasmic reticulum membrane; Single-pass type II membrane protein.		TOPO_DOM 1 50 Cytoplasmic. {ECO:0000255}.; TOPO_DOM 72 658 Lumenal. {ECO:0000255}.	FUNCTION: Involved in glycoprotein quality control targeting of misfolded glycoproteins for degradation. It primarily trims a single alpha-1,2-linked mannose residue from Man(9)GlcNAc(2) to produce Man(8)GlcNAc(2), but at high enzyme concentrations, as found in the ER quality control compartment (ERQC), it further trims the carbohydrates to Man(5-6)GlcNAc(2) (By similarity). {ECO:0000250}.
Q8BRK9	MA2A2_MOUSE	Alpha-mannosidase 2x (EC 3.2.1.114) (Alpha-mannosidase IIx) (Man IIx) (Mannosidase alpha class 2A member 2) (Mannosyl-oligosaccharide 1,3-1,6-alpha-mannosidase)	TRANSMEM 6 26 Helical; Signal-anchor for type II membrane protein. {ECO:0000255}.	SUBCELLULAR LOCATION: Golgi apparatus membrane {ECO:0000250}; Single-pass type II membrane protein {ECO:0000250}.		TOPO_DOM 1 5 Cytoplasmic. {ECO:0000255}.; TOPO_DOM 27 796 Lumenal. {ECO:0000255}.	FUNCTION: Catalyzes the first committed step in the biosynthesis of complex N-glycans. It controls conversion of high mannose to complex N-glycans; the final hydrolytic step in the N-glycan maturation pathway (By similarity). {ECO:0000250}.
P39098	MA1A2_MOUSE	Mannosyl-oligosaccharide 1,2-alpha-mannosidase IB (EC 3.2.1.113) (Mannosidase alpha class 1A member 2) (Processing alpha-1,2-mannosidase IB) (Alpha-1,2-mannosidase IB)	TRANSMEM 37 57 Helical; Signal-anchor for type II membrane protein. {ECO:0000255}.	SUBCELLULAR LOCATION: Golgi apparatus membrane; Single-pass type II membrane protein.		TOPO_DOM 2 36 Cytoplasmic. {ECO:0000255}.; TOPO_DOM 58 641 Lumenal. {ECO:0000255}.	FUNCTION: Involved in the maturation of Asn-linked oligosaccharides. Progressively trim alpha-1,2-linked mannose residues from Man(9)GlcNAc(2) to produce Man(5)GlcNAc(2).
P27046	MA2A1_MOUSE	Alpha-mannosidase 2 (EC 3.2.1.114) (Golgi alpha-mannosidase II) (AMan II) (Man II) (Mannosidase alpha class 2A member 1) (Mannosyl-oligosaccharide 1,3-1,6-alpha-mannosidase)	TRANSMEM 6 26 Helical; Signal-anchor for type II membrane protein. {ECO:0000255}.	SUBCELLULAR LOCATION: Golgi apparatus membrane; Single-pass type II membrane protein.		TOPO_DOM 1 5 Cytoplasmic. {ECO:0000255}.; TOPO_DOM 27 1150 Lumenal. {ECO:0000255}.	FUNCTION: Catalyzes the first committed step in the biosynthesis of complex N-glycans. It controls conversion of high mannose to complex N-glycans; the final hydrolytic step in the N-glycan maturation pathway.
Q9CQY5	MAGT1_MOUSE	Magnesium transporter protein 1 (MagT1) (Implantation-associated protein) (IAP)	TRANSMEM 185 205 Helical. {ECO:0000255}.; TRANSMEM 210 230 Helical. {ECO:0000255}.; TRANSMEM 271 291 Helical. {ECO:0000255}.; TRANSMEM 301 321 Helical. {ECO:0000255}.	SUBCELLULAR LOCATION: Cell membrane {ECO:0000250}; Multi-pass membrane protein {ECO:0000250}. Endoplasmic reticulum membrane {ECO:0000250}; Multi-pass membrane protein {ECO:0000250}.		TOPO_DOM 30 184 Extracellular. {ECO:0000255}.; TOPO_DOM 206 209 Cytoplasmic. {ECO:0000255}.; TOPO_DOM 231 270 Extracellular. {ECO:0000255}.; TOPO_DOM 292 300 Cytoplasmic. {ECO:0000255}.; TOPO_DOM 322 335 Extracellular. {ECO:0000255}.	FUNCTION: May be involved in N-glycosylation through its association with N-oligosaccharyl transferase. May be involved in Mg(2+) transport in epithelial cells. {ECO:0000269|PubMed:15804357}.
Q6NXH2	MANEA_MOUSE	Glycoprotein endo-alpha-1,2-mannosidase (Endo-alpha mannosidase) (Endomannosidase) (mEndo) (EC 3.2.1.130)	TRANSMEM 10 30 Helical; Signal-anchor for type II membrane protein. {ECO:0000255}.	SUBCELLULAR LOCATION: Golgi apparatus membrane {ECO:0000250}; Single-pass type II membrane protein {ECO:0000250}.		TOPO_DOM 1 9 Cytoplasmic. {ECO:0000255}.; TOPO_DOM 31 462 Lumenal. {ECO:0000255}.
Q922Q1	MARC2_MOUSE	Mitochondrial amidoxime reducing component 2 (mARC2) (EC 1.-.-.-) (Molybdenum cofactor sulfurase C-terminal domain-containing protein 2) (MOSC domain-containing protein 2) (Moco sulfurase C-terminal domain-containing protein 2)		SUBCELLULAR LOCATION: Mitochondrion outer membrane; Peripheral membrane protein. Peroxisome.			FUNCTION: As a component of the benzamidoxime prodrug-converting complex required to reduce N-hydroxylated prodrugs, such as benzamidoxime. Also able to reduce N(omega)-hydroxy-L-arginine (NOHA) and N(omega)-hydroxy-N(delta)-methyl-L-arginine (NHAM) into L-arginine and N(delta)-methyl-L-arginine, respectively (By similarity). {ECO:0000250}.
Q3KNM2	MARH5_MOUSE	E3 ubiquitin-protein ligase MARCH5 (EC 6.3.2.-) (Membrane-associated RING finger protein 5) (Membrane-associated RING-CH protein V) (MARCH-V)	TRANSMEM 99 119 Helical. {ECO:0000255}.; TRANSMEM 139 159 Helical. {ECO:0000255}.; TRANSMEM 209 229 Helical. {ECO:0000255}.; TRANSMEM 238 258 Helical. {ECO:0000255}.	SUBCELLULAR LOCATION: Mitochondrion outer membrane {ECO:0000250}; Multi-pass membrane protein {ECO:0000250}.			FUNCTION: Mitochondrial E3 ubiquitin-protein ligase that plays a crucial role in the control of mitochondrial morphology by acting as a positive regulator of mitochondrial fission. May play a role in the prevention of cell senescence acting as a regulator of mitochondrial quality control. Promotes ubiquitination of FIS1, DNM1L and MFN1 (By similarity). {ECO:0000250}.
Q8K310	MATR3_MOUSE	Matrin-3		SUBCELLULAR LOCATION: Nucleus matrix {ECO:0000255|PROSITE-ProRule:PRU00130}.			FUNCTION: May play a role in transcription or may interact with other nuclear matrix proteins to form the internal fibrogranular network. In association with the SFPQ-NONO heteromer may play a role in nuclear retention of defective RNAs (By similarity). {ECO:0000250}.
Q8VCF0	MAVS_MOUSE	Mitochondrial antiviral-signaling protein (MAVS) (CARD adapter inducing interferon beta) (Cardif) (Interferon beta promoter stimulator protein 1) (IPS-1) (Virus-induced-signaling adapter) (VISA)	TRANSMEM 479 496 Helical. {ECO:0000255}.	SUBCELLULAR LOCATION: Mitochondrion outer membrane {ECO:0000250}. Mitochondrion {ECO:0000250}. Peroxisome {ECO:0000250}.		TOPO_DOM 1 478 Cytoplasmic. {ECO:0000250}.; TOPO_DOM 497 503 Mitochondrial intermembrane. {ECO:0000250}.	FUNCTION: Required for innate immune defense against viruses. Acts downstream of DDX58/RIG-I and IFIH1/MDA5, which detect intracellular dsRNA produced during viral replication, to coordinate pathways leading to the activation of NF-kappa-B, IRF3 and IRF7, and to the subsequent induction of antiviral cytokines such as IFN-beta and RANTES (CCL5). Peroxisomal and mitochondrial MAVS act sequentially …
Q7TPV4	MBB1A_MOUSE	Myb-binding protein 1A (Myb-binding protein of 160 kDa)		SUBCELLULAR LOCATION: Nucleus {ECO:0000269|PubMed:12941609}. Nucleus, nucleolus {ECO:0000269|PubMed:12941609, ECO:0000269|PubMed:19129230}. Cytoplasm {ECO:0000269|PubMed:12941609}. Note=Predominantly nucleolar. Also shuttles between the nucleus and cytoplasm. Nuclear import may be mediated by KPNA2, while export appears to depend partially on XPO1/CRM1. {ECO:0000269|PubMed:12941609}.			FUNCTION: May activate or repress transcription via interactions with sequence specific DNA-binding proteins. Repression may be mediated at least in part by histone deacetylase activity (HDAC activity). Acts as a corepressor and in concert with CRY1, represses the transcription of the core circadian clock component PER2. Preferentially binds to dimethylated histone H3 'Lys-9' (H3K9me2) on the PER…
Q91V01	MBOA5_MOUSE	Lysophospholipid acyltransferase 5 (LPLAT 5) (EC 2.3.1.-) (1-acylglycerophosphocholine O-acyltransferase) (EC 2.3.1.23) (1-acylglycerophosphoethanolamine O-acyltransferase) (EC 2.3.1.n7) (1-acylglycerophosphoserine O-acyltransferase) (EC 2.3.1.n6) (Lysophosphatidylcholine acyltransferase) (LPCAT) (Lyso-PC acyltransferase) (Lysophosphatidylcholine acyltransferase 3) (Lyso-PC acyltransferase 3) (mL…	TRANSMEM 44 64 Helical. {ECO:0000255}.; TRANSMEM 84 104 Helical. {ECO:0000255}.; TRANSMEM 111 131 Helical. {ECO:0000255}.; TRANSMEM 180 200 Helical. {ECO:0000255}.; TRANSMEM 236 256 Helical. {ECO:0000255}.; TRANSMEM 285 305 Helical. {ECO:0000255}.; TRANSMEM 364 384 Helical. {ECO:0000255}.; TRANSMEM 422 442 Helical. {ECO:0000255}.; TRANSMEM 453 473 Helical. {ECO:0000255}.	SUBCELLULAR LOCATION: Endoplasmic reticulum membrane {ECO:0000269|PubMed:18287005}; Multi-pass membrane protein {ECO:0000269|PubMed:18287005}.			FUNCTION: Acyltransferase which mediates the conversion of lysophosphatidylcholine (1-acyl-sn-glycero-3-phosphocholine or LPC) into phosphatidylcholine (1,2-diacyl-sn-glycero-3-phosphocholine or PC) (LPCAT activity). To a lesser extent, also catalyzes the acylation of lysophosphatidylethanolamine (1-acyl-sn-glycero-3-phosphoethanolamine or LPE) into phosphatidylethanolamine (1,2-diacyl-sn-glycero…
Q8CHK3	MBOA7_MOUSE	Lysophospholipid acyltransferase 7 (LPLAT 7) (EC 2.3.1.-) (Bladder and breast carcinoma-overexpressed gene 1 protein) (Leukocyte receptor cluster member 4) (Membrane-bound O-acyltransferase domain-containing protein 7) (O-acyltransferase domain-containing protein 7) (m-mboa-7)	TRANSMEM 9 29 Helical. {ECO:0000255}.; TRANSMEM 44 64 Helical. {ECO:0000255}.; TRANSMEM 74 94 Helical. {ECO:0000255}.; TRANSMEM 197 217 Helical. {ECO:0000255}.; TRANSMEM 247 267 Helical. {ECO:0000255}.; TRANSMEM 355 375 Helical. {ECO:0000255}.; TRANSMEM 429 449 Helical. {ECO:0000255}.	SUBCELLULAR LOCATION: Membrane {ECO:0000305}; Multi-pass membrane protein {ECO:0000305}.			FUNCTION: May be a lysophospholipid acyltransferase (LPLAT). LPLATs catalyze the reacylation step of the phospholipid remodeling pathway also known as the Lands cycle (By similarity). {ECO:0000250}.
Q8CIV2	MBRL_MOUSE	Membralin (Transmembrane protein 259)	TRANSMEM 69 89 Helical. {ECO:0000255}.; TRANSMEM 122 142 Helical. {ECO:0000255}.; TRANSMEM 293 313 Helical. {ECO:0000255}.; TRANSMEM 337 357 Helical. {ECO:0000255}.; TRANSMEM 394 411 Helical. {ECO:0000255}.; TRANSMEM 417 437 Helical. {ECO:0000255}.; TRANSMEM 520 540 Helical. {ECO:0000255}.	SUBCELLULAR LOCATION: Membrane {ECO:0000305}; Multi-pass membrane protein {ECO:0000305}.
P97287	MCL1_MOUSE	Induced myeloid leukemia cell differentiation protein Mcl-1 homolog (Bcl-2-related protein EAT/mcl1)	TRANSMEM 308 330 Helical. {ECO:0000255}.	SUBCELLULAR LOCATION: Membrane {ECO:0000250}; Single-pass membrane protein {ECO:0000250}. Cytoplasm {ECO:0000250}. Mitochondrion. Nucleus, nucleoplasm {ECO:0000250}. Note=Cytoplasmic, associated with mitochondria.			FUNCTION: Involved in the regulation of apoptosis versus cell survival, and in the maintenance of viability but not of proliferation. Mediates its effects by interactions with a number of other regulators of apoptosis. Isoform 2 has antiapoptotic activity. {ECO:0000269|PubMed:16543145, ECO:0000269|PubMed:19919825}.
P25206	MCM3_MOUSE	DNA replication licensing factor MCM3 (EC 3.6.4.12) (DNA polymerase alpha holoenzyme-associated protein P1) (P1-MCM3)		SUBCELLULAR LOCATION: Nucleus.			FUNCTION: Acts as component of the MCM2-7 complex (MCM complex) which is the putative replicative helicase essential for 'once per cell cycle' DNA replication initiation and elongation in eukaryotic cells. The active ATPase sites in the MCM2-7 ring are formed through the interaction surfaces of two neighboring subunits such that a critical structure of a conserved arginine finger motif is provide…
P49718	MCM5_MOUSE	DNA replication licensing factor MCM5 (EC 3.6.4.12) (CDC46 homolog) (P1-CDC46)		SUBCELLULAR LOCATION: Nucleus.			FUNCTION: Acts as component of the MCM2-7 complex (MCM complex) which is the putative replicative helicase essential for 'once per cell cycle' DNA replication initiation and elongation in eukaryotic cells. The active ATPase sites in the MCM2-7 ring are formed through the interaction surfaces of two neighboring subunits such that a critical structure of a conserved arginine finger motif is provide…
P21447	MDR1A_MOUSE	Multidrug resistance protein 1A (EC 3.6.3.44) (ATP-binding cassette sub-family B member 1A) (MDR1A) (Multidrug resistance protein 3) (P-glycoprotein 3)	TRANSMEM 44 66 Helical.; TRANSMEM 113 133 Helical.; TRANSMEM 183 204 Helical.; TRANSMEM 212 232 Helical.; TRANSMEM 291 312 Helical.; TRANSMEM 327 348 Helical.; TRANSMEM 708 728 Helical.; TRANSMEM 753 773 Helical.; TRANSMEM 829 849 Helical.; TRANSMEM 851 870 Helical.; TRANSMEM 931 953 Helical.; TRANSMEM 970 991 Helical.	SUBCELLULAR LOCATION: Cell membrane; Multi-pass membrane protein.		TOPO_DOM 1 43 Cytoplasmic. {ECO:0000250}.; TOPO_DOM 67 112 Extracellular. {ECO:0000250}.; TOPO_DOM 134 182 Cytoplasmic. {ECO:0000250}.; TOPO_DOM 205 211 Extracellular. {ECO:0000250}.; TOPO_DOM 233 290 Cytoplasmic. {ECO:0000250}.; TOPO_DOM 313 326 Extracellular. {ECO:0000250}.; TOPO_DOM 349 707 Cytoplasmic. {ECO:0000250}.; TOPO_DOM 729 752 Extracellular. {ECO:0000250}.; TOPO_DOM 774 828 Cytoplasmi…	FUNCTION: Energy-dependent efflux pump responsible for decreased drug accumulation in multidrug-resistant cells. {ECO:0000269|PubMed:19325113}.
Q6PCP5	MFF_MOUSE	Mitochondrial fission factor	TRANSMEM 272 289 Helical; Anchor for type IV membrane protein. {ECO:0000255}.	SUBCELLULAR LOCATION: Mitochondrion outer membrane {ECO:0000250}; Single-pass type IV membrane protein {ECO:0000250}. Peroxisome {ECO:0000250}. Cytoplasmic vesicle, secretory vesicle, synaptic vesicle {ECO:0000250}.		TOPO_DOM 1 271 Cytoplasmic. {ECO:0000255}.; TOPO_DOM 290 291 Mitochondrial intermembrane. {ECO:0000255}.	FUNCTION: Plays a role in mitochondrial and peroxisomal fission. Promotes the recruitment and association of the fission mediator dynamin-related protein 1 (DNM1L) to the mitochondrial surface. May be involved in regulation of synaptic vesicle membrane dynamics by recruitment of DNM1L to clathrin-containing vesicles. {ECO:0000269|PubMed:23283981}.
Q9D2V8	MFS10_MOUSE	Major facilitator superfamily domain-containing protein 10 (Tetracycline transporter-like protein)	TRANSMEM 25 45 Helical. {ECO:0000255}.; TRANSMEM 87 107 Helical. {ECO:0000255}.; TRANSMEM 114 136 Helical. {ECO:0000255}.; TRANSMEM 179 199 Helical. {ECO:0000255}.; TRANSMEM 203 223 Helical. {ECO:0000255}.; TRANSMEM 278 298 Helical. {ECO:0000255}.; TRANSMEM 311 328 Helical. {ECO:0000255}.; TRANSMEM 345 365 Helical. {ECO:0000255}.; TRANSMEM 366 386 Helical. {ECO:0000255}.; TRANSMEM 403 423 Helical…	SUBCELLULAR LOCATION: Membrane {ECO:0000255}; Multi-pass membrane protein {ECO:0000255}.			FUNCTION: Confers cellular resistance to apoptosis induced by the non-steroidal anti-inflammatory drugs indomethacin and diclofenac. May act as an efflux pump (By similarity). {ECO:0000250|UniProtKB:Q14728}.
Q8BMG8	MFTC_MOUSE	Mitochondrial folate transporter/carrier (Solute carrier family 25 member 32)	TRANSMEM 26 46 Helical; Name=1. {ECO:0000255}.; TRANSMEM 89 106 Helical; Name=2. {ECO:0000255}.; TRANSMEM 123 143 Helical; Name=3. {ECO:0000255}.; TRANSMEM 185 203 Helical; Name=4. {ECO:0000255}.; TRANSMEM 227 243 Helical; Name=5. {ECO:0000255}.; TRANSMEM 281 300 Helical; Name=6. {ECO:0000255}.	SUBCELLULAR LOCATION: Mitochondrion inner membrane {ECO:0000250}; Multi-pass membrane protein {ECO:0000250}.			FUNCTION: Transports folate across the inner membranes of mitochondria. {ECO:0000250}.
P27808	MGAT1_MOUSE	Alpha-1,3-mannosyl-glycoprotein 2-beta-N-acetylglucosaminyltransferase (EC 2.4.1.101) (N-glycosyl-oligosaccharide-glycoprotein N-acetylglucosaminyltransferase I) (GNT-I) (GlcNAc-T I)	TRANSMEM 7 29 Helical; Signal-anchor for type II membrane protein. {ECO:0000255}.	SUBCELLULAR LOCATION: Golgi apparatus membrane; Single-pass type II membrane protein.		TOPO_DOM 1 6 Cytoplasmic. {ECO:0000255}.; TOPO_DOM 30 447 Lumenal. {ECO:0000255}.	FUNCTION: Initiates complex N-linked carbohydrate formation. Essential for the conversion of high-mannose to hybrid and complex N-glycans.
Q921V5	MGAT2_MOUSE	Alpha-1,6-mannosyl-glycoprotein 2-beta-N-acetylglucosaminyltransferase (EC 2.4.1.143) (Beta-1,2-N-acetylglucosaminyltransferase II) (GlcNAc-T II) (GNT-II) (Mannoside acetylglucosaminyltransferase 2) (N-glycosyl-oligosaccharide-glycoprotein N-acetylglucosaminyltransferase II)	TRANSMEM 10 29 Helical; Signal-anchor for type II membrane protein. {ECO:0000255}.	SUBCELLULAR LOCATION: Golgi apparatus membrane {ECO:0000250}; Single-pass type II membrane protein {ECO:0000250}.		TOPO_DOM 1 9 Cytoplasmic. {ECO:0000255}.; TOPO_DOM 30 442 Lumenal. {ECO:0000255}.	FUNCTION: Catalyzes an essential step in the conversion of oligo-mannose to complex N-glycans. {ECO:0000250}.
Q812G0	MGT4A_MOUSE	Alpha-1,3-mannosyl-glycoprotein 4-beta-N-acetylglucosaminyltransferase A (EC 2.4.1.145) (N-glycosyl-oligosaccharide-glycoprotein N-acetylglucosaminyltransferase IVa) (GlcNAc-T IVa) (GnT-IVa) (N-acetylglucosaminyltransferase IVa) (UDP-N-acetylglucosamine: alpha-1,3-D-mannoside beta-1,4-N-acetylglucosaminyltransferase IVa) [Cleaved into: Alpha-1,3-mannosyl-glycoprotein 4-beta-N-acetylglucosaminyltr…	TRANSMEM 7 27 Helical; Signal-anchor for type II membrane protein. {ECO:0000255}.	SUBCELLULAR LOCATION: Alpha-1,3-mannosyl-glycoprotein 4-beta-N-acetylglucosaminyltransferase A: Golgi apparatus membrane {ECO:0000250}; Single-pass type II membrane protein {ECO:0000250}.; SUBCELLULAR LOCATION: Alpha-1,3-mannosyl-glycoprotein 4-beta-N-acetylglucosaminyltransferase A soluble form: Secreted {ECO:0000250}.		TOPO_DOM 1 6 Cytoplasmic. {ECO:0000255}.; TOPO_DOM 28 535 Lumenal. {ECO:0000255}.	FUNCTION: Glycosyltransferase that participates in the transfer of N-acetylglucosamine (GlcNAc) to the core mannose residues of N-linked glycans. Catalyzes the formation of the GlcNAcbeta1-4 branch on the GlcNAcbeta1-2Manalpha1-3 arm of the core structure of N-linked glycans. Essential for the production of tri- and tetra-antennary N-linked sugar chains. Involved in glucose transport by mediating…
Q8BI84	MIA3_MOUSE	Melanoma inhibitory activity protein 3 (Transport and Golgi organization protein 1)	TRANSMEM 1203 1223 Helical. {ECO:0000255}.	SUBCELLULAR LOCATION: Endoplasmic reticulum membrane {ECO:0000250}; Single-pass type I membrane protein {ECO:0000250}. Note=Localizes at endoplasmic reticulum exit sites. After loading of COL7A1 into transport carriers, it is not incorporated into COPII carriers and remains in the endoplasmic reticulum membrane (By similarity). {ECO:0000250}.	INTRAMEM 1172 1192 {ECO:0000255}.	TOPO_DOM 25 1171 Extracellular. {ECO:0000255}.; TOPO_DOM 1193 1202 Extracellular. {ECO:0000255}.; TOPO_DOM 1224 1930 Cytoplasmic. {ECO:0000255}.	FUNCTION: Required for collagen VII (COL7A1) secretion by loading COL7A1 into transport carriers. May participate in cargo loading of COL7A1 at endoplasmic reticulum exit sites by binding to COPII coat subunits Sec23/24 and guiding SH3-bound COL7A1 into a growing carrier. Does not play a role in global protein secretion and is apparently specific to COL7A1 cargo loading. However, it may participa…
Q78IK4	MIC27_MOUSE	MICOS complex subunit Mic27 (Apolipoprotein O-like) (Protein FAM121A)	TRANSMEM 111 129 Helical. {ECO:0000255}.; TRANSMEM 138 155 Helical. {ECO:0000255}.	SUBCELLULAR LOCATION: Mitochondrion inner membrane {ECO:0000250|UniProtKB:Q6UXV4}; Multi-pass membrane protein {ECO:0000250|UniProtKB:Q6UXV4}. Mitochondrion {ECO:0000250|UniProtKB:Q6UXV4}.		TOPO_DOM 28 110 Mitochondrial intermembrane. {ECO:0000255}.; TOPO_DOM 130 137 Mitochondrial matrix. {ECO:0000255}.; TOPO_DOM 156 265 Mitochondrial intermembrane. {ECO:0000255}.	FUNCTION: Component of the MICOS complex, a large protein complex of the mitochondrial inner membrane that plays crucial roles in the maintenance of crista junctions, inner membrane architecture, and formation of contact sites to the outer membrane. Specifically binds to cardiolipin (in vitro) but not to the precursor lipid phosphatidylglycerol. Plays a crucial role in crista junction formation a…
Q9DCZ4	MIC26_MOUSE	MICOS complex subunit Mic26 (Apolipoprotein O) (MICOS complex subunit Mic23) (Protein FAM121B)	TRANSMEM 108 128 Helical. {ECO:0000255}.	SUBCELLULAR LOCATION: Mitochondrion inner membrane {ECO:0000250|UniProtKB:Q9BUR5}; Single-pass membrane protein {ECO:0000255}. Mitochondrion {ECO:0000269|PubMed:24743151}. Endoplasmic reticulum membrane {ECO:0000250|UniProtKB:Q9BUR5}. Golgi apparatus membrane {ECO:0000250|UniProtKB:Q9BUR5}. Note=Exists in three distinct forms: a glycosylated and secreted form, an ER/Golgi-resident form and a non-…			FUNCTION: Component of the MICOS complex, a large protein complex of the mitochondrial inner membrane that plays crucial roles in the maintenance of crista junctions, inner membrane architecture, and formation of contact sites to the outer membrane. Plays a crucial role in crista junction formation and mitochondrial function (By similarity). Can induce cardiac lipotoxicity by enhancing mitochondr…
Q8CAQ8	MIC60_MOUSE	MICOS complex subunit Mic60 (Mitochondrial inner membrane protein) (Mitofilin)	TRANSMEM 46 65 Helical. {ECO:0000255}.	SUBCELLULAR LOCATION: Mitochondrion inner membrane {ECO:0000250|UniProtKB:Q16891}; Single-pass membrane protein {ECO:0000255}. Mitochondrion {ECO:0000250|UniProtKB:Q16891}.		TOPO_DOM 34 45 Mitochondrial matrix. {ECO:0000255}.; TOPO_DOM 66 757 Mitochondrial intermembrane. {ECO:0000255}.	FUNCTION: Component of the MICOS complex, a large protein complex of the mitochondrial inner membrane that plays crucial roles in the maintenance of crista junctions, inner membrane architecture, and formation of contact sites to the outer membrane. Plays an important role in the maintenance of the MICOS complex stability and the mitochondrial cristae morphology. {ECO:0000250|UniProtKB:Q16891}.
Q8BG51	MIRO1_MOUSE	Mitochondrial Rho GTPase 1 (MIRO-1) (EC 3.6.5.-) (Ras homolog gene family member T1)	TRANSMEM 606 628 Helical; Anchor for type IV membrane protein. {ECO:0000255}.	SUBCELLULAR LOCATION: Mitochondrion outer membrane {ECO:0000250}; Single-pass type IV membrane protein {ECO:0000250}. Note=Colocalizes with MGARP and RHOT2 at the mitochondria. {ECO:0000250}.		TOPO_DOM 1 605 Mitochondrial intermembrane. {ECO:0000255}.; TOPO_DOM 629 631 Cytoplasmic. {ECO:0000255}.	FUNCTION: Mitochondrial GTPase involved in mitochondrial trafficking. Probably involved in control of anterograde transport of mitochondria and their subcellular distribution (By similarity). {ECO:0000250}.
Q8JZN7	MIRO2_MOUSE	Mitochondrial Rho GTPase 2 (MIRO-2) (EC 3.6.5.-) (Ras homolog gene family member T2)	TRANSMEM 595 617 Helical; Anchor for type IV membrane protein. {ECO:0000255}.	SUBCELLULAR LOCATION: Mitochondrion outer membrane {ECO:0000250}; Single-pass type IV membrane protein {ECO:0000250}. Note=Colocalizes with MGARP and RHOT2 at the mitochondria. {ECO:0000250}.		TOPO_DOM 1 594 Mitochondrial intermembrane. {ECO:0000255}.; TOPO_DOM 618 620 Cytoplasmic. {ECO:0000255}.	FUNCTION: Mitochondrial GTPase involved in mitochondrial trafficking. Probably involved in control of anterograde transport of mitochondria and their subcellular distribution (By similarity). {ECO:0000250}.
Q6ZQI3	MLEC_MOUSE	Malectin	TRANSMEM 269 289 Helical. {ECO:0000255}.	SUBCELLULAR LOCATION: Endoplasmic reticulum membrane {ECO:0000250}; Single-pass type I membrane protein {ECO:0000250}.		TOPO_DOM 31 268 Lumenal. {ECO:0000255}.; TOPO_DOM 290 291 Cytoplasmic. {ECO:0000255}.	FUNCTION: Carbohydrate-binding protein with a strong ligand preference for Glc2-N-glycan. May play a role in the early steps of protein N-glycosylation (By similarity). {ECO:0000250}.
Q80UM7	MOGS_MOUSE	Mannosyl-oligosaccharide glucosidase (EC 3.2.1.106) (Glucosidase 1) (Glycoprotein-processing glucosidase I)	TRANSMEM 44 64 Helical; Signal-anchor for type II membrane protein. {ECO:0000255}.	SUBCELLULAR LOCATION: Endoplasmic reticulum membrane {ECO:0000250}; Single-pass type II membrane protein {ECO:0000250}.		TOPO_DOM 1 43 Cytoplasmic. {ECO:0000255}.; TOPO_DOM 65 834 Lumenal. {ECO:0000255}.	FUNCTION: Cleaves the distal alpha 1,2-linked glucose residue from the Glc(3)Man(9)GlcNAc(2) oligosaccharide precursor. {ECO:0000250}.
P53986	MOT1_MOUSE	Monocarboxylate transporter 1 (MCT 1) (Solute carrier family 16 member 1)	TRANSMEM 16 36 Helical. {ECO:0000255}.; TRANSMEM 60 80 Helical. {ECO:0000255}.; TRANSMEM 87 107 Helical. {ECO:0000255}.; TRANSMEM 112 132 Helical. {ECO:0000255}.; TRANSMEM 144 164 Helical. {ECO:0000255}.; TRANSMEM 167 187 Helical. {ECO:0000255}.; TRANSMEM 256 276 Helical. {ECO:0000255}.; TRANSMEM 292 312 Helical. {ECO:0000255}.; TRANSMEM 322 342 Helical. {ECO:0000255}.; TRANSMEM 347 367 Helical. …	SUBCELLULAR LOCATION: Cell membrane {ECO:0000269|PubMed:21792931, ECO:0000269|PubMed:8603082}; Multi-pass membrane protein {ECO:0000269|PubMed:21792931, ECO:0000269|PubMed:8603082}.		TOPO_DOM 1 15 Cytoplasmic. {ECO:0000255}.; TOPO_DOM 37 59 Extracellular. {ECO:0000255}.; TOPO_DOM 81 86 Cytoplasmic. {ECO:0000255}.; TOPO_DOM 108 111 Extracellular. {ECO:0000255}.; TOPO_DOM 133 143 Cytoplasmic. {ECO:0000255}.; TOPO_DOM 165 166 Extracellular. {ECO:0000255}.; TOPO_DOM 188 255 Cytoplasmic. {ECO:0000255}.; TOPO_DOM 277 291 Extracellular. {ECO:0000255}.; TOPO_DOM 313 321 Cytoplasmic. …	FUNCTION: Proton-coupled monocarboxylate transporter. Catalyzes the rapid transport across the plasma membrane of many monocarboxylates such as lactate, pyruvate, branched-chain oxo acids derived from leucine, valine and isoleucine, and the ketone bodies acetoacetate, beta-hydroxybutyrate and acetate. Depending on the tissue and on cicumstances, mediates the import or export of lactic acid and ke…
P63030	MPC1_MOUSE	Mitochondrial pyruvate carrier 1 (Brain protein 44-like protein)	TRANSMEM 21 41 Helical. {ECO:0000255}.; TRANSMEM 53 71 Helical. {ECO:0000255}.	SUBCELLULAR LOCATION: Mitochondrion inner membrane {ECO:0000269|PubMed:22628554}; Multi-pass membrane protein {ECO:0000269|PubMed:22628554}.			FUNCTION: Mediates the uptake of pyruvate into mitochondria. {ECO:0000269|PubMed:22628554}.
Q9D023	MPC2_MOUSE	Mitochondrial pyruvate carrier 2 (Brain protein 44)	TRANSMEM 41 61 Helical. {ECO:0000255}.; TRANSMEM 73 90 Helical. {ECO:0000255}.; TRANSMEM 93 115 Helical. {ECO:0000255}.	SUBCELLULAR LOCATION: Mitochondrion inner membrane {ECO:0000269|PubMed:22628554}; Multi-pass membrane protein {ECO:0000269|PubMed:22628554}.			FUNCTION: Mediates the uptake of pyruvate into mitochondria. {ECO:0000269|PubMed:22628554}.
Q8VEM8	MPCP_MOUSE	Phosphate carrier protein, mitochondrial (Phosphate transport protein) (PTP) (Solute carrier family 25 member 3)	TRANSMEM 59 81 Helical; Name=1. {ECO:0000255}.; TRANSMEM 117 136 Helical; Name=2. {ECO:0000255}.; TRANSMEM 157 178 Helical; Name=3. {ECO:0000255}.; TRANSMEM 214 233 Helical; Name=4. {ECO:0000255}.; TRANSMEM 257 279 Helical; Name=5. {ECO:0000255}.; TRANSMEM 310 328 Helical; Name=6. {ECO:0000255}.	SUBCELLULAR LOCATION: Mitochondrion inner membrane; Multi-pass membrane protein.		TOPO_DOM 46 58 Mitochondrial intermembrane. {ECO:0000255}.; TOPO_DOM 82 116 Mitochondrial matrix. {ECO:0000255}.; TOPO_DOM 137 156 Mitochondrial intermembrane. {ECO:0000255}.; TOPO_DOM 179 213 Mitochondrial matrix. {ECO:0000255}.; TOPO_DOM 234 256 Mitochondrial intermembrane. {ECO:0000255}.; TOPO_DOM 280 309 Mitochondrial matrix. {ECO:0000255}.; TOPO_DOM 329 357 Mitochondrial intermembrane. {ECO:…	FUNCTION: Transport of phosphate groups from the cytosol to mitochondrial matrix. Phosphate is cotransported with H(+). May play a role regulation of the mitochondrial permeability transition pore (mPTP) (By similarity). {ECO:0000250}.
P24668	MPRD_MOUSE	Cation-dependent mannose-6-phosphate receptor (CD Man-6-P receptor) (CD-MPR) (46 kDa mannose 6-phosphate receptor) (MPR 46)	TRANSMEM 187 211 Helical. {ECO:0000255}.	SUBCELLULAR LOCATION: Lysosome membrane; Single-pass type I membrane protein.		TOPO_DOM 22 186 Lumenal. {ECO:0000255}.; TOPO_DOM 212 278 Cytoplasmic. {ECO:0000255}.	FUNCTION: Transport of phosphorylated lysosomal enzymes from the Golgi complex and the cell surface to lysosomes. Lysosomal enzymes bearing phosphomannosyl residues bind specifically to mannose-6-phosphate receptors in the Golgi apparatus and the resulting receptor-ligand complex is transported to an acidic prelyosomal compartment where the low pH mediates the dissociation of the complex.
Q9R0Q9	MPU1_MOUSE	Mannose-P-dolichol utilization defect 1 protein (Suppressor of Lec15 and Lec35 glycosylation mutation homolog) (SL15)	TRANSMEM 37 57 Helical. {ECO:0000255}.; TRANSMEM 74 94 Helical. {ECO:0000255}.; TRANSMEM 100 120 Helical. {ECO:0000255}.; TRANSMEM 128 145 Helical. {ECO:0000255}.; TRANSMEM 151 171 Helical. {ECO:0000255}.; TRANSMEM 185 205 Helical. {ECO:0000255}.; TRANSMEM 213 233 Helical. {ECO:0000255}.	SUBCELLULAR LOCATION: Membrane {ECO:0000305}; Multi-pass membrane protein {ECO:0000305}.			FUNCTION: Required for normal utilization of mannose-dolichol phosphate (Dol-P-Man) in the synthesis of N-linked and O-linked oligosaccharides and GPI anchors. {ECO:0000250}.
Q791V5	MTCH2_MOUSE	Mitochondrial carrier homolog 2	TRANSMEM 8 28 Helical. {ECO:0000255}.; TRANSMEM 175 195 Helical. {ECO:0000255}.; TRANSMEM 224 244 Helical. {ECO:0000255}.	SUBCELLULAR LOCATION: Mitochondrion inner membrane {ECO:0000305}; Multi-pass membrane protein {ECO:0000305}.			FUNCTION: The substrate transported is not yet known. Induces mitochondrial depolarization (By similarity). {ECO:0000250}.
Q9CRB8	MTFP1_MOUSE	Mitochondrial fission process protein 1 (Mitochondrial 18 kDa protein) (MTP18)	TRANSMEM 34 54 Helical. {ECO:0000255}.; TRANSMEM 78 98 Helical. {ECO:0000255}.; TRANSMEM 129 149 Helical. {ECO:0000255}.	SUBCELLULAR LOCATION: Mitochondrion inner membrane {ECO:0000305}; Multi-pass membrane protein {ECO:0000305}.			FUNCTION: Involved in the mitochondrial division probably by regulating membrane fission. Loss-of-function leads to apoptosis (By similarity). {ECO:0000250}.
P47802	MTX1_MOUSE	Metaxin-1 (Mitochondrial outer membrane import complex protein 1)	TRANSMEM 272 292 Helical. {ECO:0000255}.	SUBCELLULAR LOCATION: Mitochondrion outer membrane {ECO:0000269|PubMed:9045676}.			FUNCTION: Involved in transport of proteins into the mitochondrion. Essential for embryonic development. {ECO:0000269|PubMed:9045676}.
O35682	MYADM_MOUSE	Myeloid-associated differentiation marker (Myeloid up-regulated protein)	TRANSMEM 35 55 Helical. {ECO:0000255}.; TRANSMEM 61 81 Helical. {ECO:0000255}.; TRANSMEM 95 115 Helical. {ECO:0000255}.; TRANSMEM 131 151 Helical. {ECO:0000255}.; TRANSMEM 165 185 Helical. {ECO:0000255}.; TRANSMEM 197 217 Helical. {ECO:0000255}.; TRANSMEM 233 253 Helical. {ECO:0000255}.; TRANSMEM 292 312 Helical. {ECO:0000255}.	SUBCELLULAR LOCATION: Membrane {ECO:0000305}; Multi-pass membrane protein {ECO:0000305}.
Q8BJ48	NAGPA_MOUSE	N-acetylglucosamine-1-phosphodiester alpha-N-acetylglucosaminidase (EC 3.1.4.45) (Mannose 6-phosphate-uncovering enzyme) (Phosphodiester alpha-GlcNAcase)	TRANSMEM 454 474 Helical. {ECO:0000255}.	SUBCELLULAR LOCATION: Golgi apparatus, Golgi stack membrane; Single-pass type I membrane protein. Golgi apparatus, trans-Golgi network {ECO:0000250}. Note=Cis/medial Golgi.		TOPO_DOM 50 453 Lumenal. {ECO:0000255}.; TOPO_DOM 475 517 Cytoplasmic. {ECO:0000255}.	FUNCTION: Catalyzes the second step in the formation of the mannose 6-phosphate targeting signal on lysosomal enzyme oligosaccharides by removing GlcNAc residues from GlcNAc-alpha-P-mannose moieties, which are formed in the first step. Also hydrolyzes UDP-GlcNAc, a sugar donor for Golgi N-acetylglucosaminyltransferases.
Q9DB73	NB5R1_MOUSE	NADH-cytochrome b5 reductase 1 (b5R.1) (EC 1.6.2.2) (NAD(P)H:quinone oxidoreductase type 3 polypeptide A2)	TRANSMEM 8 28 Helical. {ECO:0000255}.	SUBCELLULAR LOCATION: Membrane {ECO:0000305}; Single-pass membrane protein {ECO:0000305}.			FUNCTION: NADH-cytochrome b5 reductases are involved in desaturation and elongation of fatty acids, cholesterol biosynthesis, drug metabolism, and, in erythrocyte, methemoglobin reduction. {ECO:0000250}.
Q9DCN2	NB5R3_MOUSE	NADH-cytochrome b5 reductase 3 (B5R) (Cytochrome b5 reductase) (EC 1.6.2.2) (Diaphorase-1) [Cleaved into: NADH-cytochrome b5 reductase 3 membrane-bound form; NADH-cytochrome b5 reductase 3 soluble form]		SUBCELLULAR LOCATION: Isoform 1: Endoplasmic reticulum membrane {ECO:0000250}; Lipid-anchor {ECO:0000250}; Cytoplasmic side {ECO:0000250}. Mitochondrion outer membrane {ECO:0000250}; Lipid-anchor {ECO:0000250}; Cytoplasmic side {ECO:0000250}.; SUBCELLULAR LOCATION: Isoform 2: Cytoplasm, cytosol {ECO:0000250}. Note=Produces the soluble form found in erythrocytes. {ECO:0000250}.			FUNCTION: Desaturation and elongation of fatty acids, cholesterol biosynthesis, drug metabolism, and, in erythrocyte, methemoglobin reduction. {ECO:0000250}.
Q8BLF1	NCEH1_MOUSE	Neutral cholesterol ester hydrolase 1 (NCEH) (EC 3.1.1.-) (Arylacetamide deacetylase-like 1) (Chlorpyrifos oxon-binding protein) (CPO-BP)	TRANSMEM 5 25 Helical; Signal-anchor for type II membrane protein. {ECO:0000255}.	SUBCELLULAR LOCATION: Membrane {ECO:0000250}; Single-pass type II membrane protein {ECO:0000250}. Microsome {ECO:0000269|PubMed:18782767}.		TOPO_DOM 1 4 Cytoplasmic. {ECO:0000255}.; TOPO_DOM 26 408 Lumenal. {ECO:0000255}.	FUNCTION: Hydrolyzes 2-acetyl monoalkylglycerol ether, the penultimate precursor of the pathway for de novo synthesis of platelet-activating factor. May be responsible for cholesterol ester hydrolysis in macrophages. Also involved in organ detoxification by hydrolyzing exogenous organophosphorus compounds. {ECO:0000269|PubMed:15840715, ECO:0000269|PubMed:16978018, ECO:0000269|PubMed:18164358, ECO…
Q8VCM8	NCLN_MOUSE	Nicalin (Nicastrin-like protein)	TRANSMEM 523 543 Helical. {ECO:0000255}.	SUBCELLULAR LOCATION: Endoplasmic reticulum membrane {ECO:0000250}; Single-pass membrane protein {ECO:0000250}.		TOPO_DOM 43 522 Lumenal. {ECO:0000255}.; TOPO_DOM 544 563 Cytoplasmic. {ECO:0000255}.	FUNCTION: May antagonize Nodal signaling and subsequent organization of axial structures during mesodermal patterning. {ECO:0000250}.
P37040	NCPR_MOUSE	NADPH--cytochrome P450 reductase (CPR) (P450R) (EC 1.6.2.4)		SUBCELLULAR LOCATION: Endoplasmic reticulum membrane; Peripheral membrane protein. Note=Anchored to the ER membrane by its N-terminal hydrophobic region.			FUNCTION: This enzyme is required for electron transfer from NADP to cytochrome P450 in microsomes. It can also provide electron transfer to heme oxygenase and cytochrome B5.
Q8VCB1	NDC1_MOUSE	Nucleoporin NDC1 (Transmembrane protein 48)	TRANSMEM 26 46 Helical; Name=1. {ECO:0000255}.; TRANSMEM 72 92 Helical; Name=2. {ECO:0000255}.; TRANSMEM 116 136 Helical; Name=3. {ECO:0000255}.; TRANSMEM 167 187 Helical; Name=4. {ECO:0000255}.; TRANSMEM 227 247 Helical; Name=5. {ECO:0000255}.; TRANSMEM 262 282 Helical; Name=6. {ECO:0000255}.	SUBCELLULAR LOCATION: Nucleus, nuclear pore complex {ECO:0000250}. Nucleus membrane {ECO:0000250}; Multi-pass membrane protein {ECO:0000250}. Note=Central core structure of the nuclear pore complex. {ECO:0000250}.		TOPO_DOM 1 25 Cytoplasmic. {ECO:0000255}.; TOPO_DOM 47 71 Perinuclear space. {ECO:0000255}.; TOPO_DOM 93 115 Cytoplasmic. {ECO:0000255}.; TOPO_DOM 137 166 Perinuclear space. {ECO:0000255}.; TOPO_DOM 188 226 Cytoplasmic. {ECO:0000255}.; TOPO_DOM 248 261 Perinuclear space. {ECO:0000255}.; TOPO_DOM 283 673 Cytoplasmic. {ECO:0000255}.	FUNCTION: Component of the nuclear pore complex (NPC), which plays a key role in de novo assembly and insertion of NPC in the nuclear envelope. Required for NPC and nuclear envelope assembly, possibly by forming a link between the nuclear envelope membrane and soluble nucleoporins, thereby anchoring the NPC in the membrane (By similarity). {ECO:0000250}.
Q62425	NDUA4_MOUSE	Cytochrome c oxidase subunit NDUFA4		SUBCELLULAR LOCATION: Mitochondrion inner membrane {ECO:0000250}; Peripheral membrane protein {ECO:0000250}; Matrix side {ECO:0000250}.			FUNCTION: Cytochrome c oxidase (COX, complex IV) is the terminal component of the mitochondrial respiratory chain that catalyzes the reduction of oxygen to water. Required for complex IV maintenance (By similarity). {ECO:0000250}.
Q9DC69	NDUA9_MOUSE	NADH dehydrogenase [ubiquinone] 1 alpha subcomplex subunit 9, mitochondrial (Complex I-39kD) (CI-39kD) (NADH-ubiquinone oxidoreductase 39 kDa subunit)		SUBCELLULAR LOCATION: Mitochondrion matrix {ECO:0000250}.			FUNCTION: Accessory subunit of the mitochondrial membrane respiratory chain NADH dehydrogenase (Complex I), that is believed not to be involved in catalysis. Complex I functions in the transfer of electrons from NADH to the respiratory chain. The immediate electron acceptor for the enzyme is believed to be ubiquinone (By similarity). {ECO:0000250}.
Q9ERS2	NDUAD_MOUSE	NADH dehydrogenase [ubiquinone] 1 alpha subcomplex subunit 13 (Cell death regulatory protein GRIM-19) (Complex I-B16.6) (CI-B16.6) (Gene associated with retinoic and interferon-induced mortality 19 protein) (GRIM-19) (Gene associated with retinoic and IFN-induced mortality 19 protein) (NADH-ubiquinone oxidoreductase B16.6 subunit)	TRANSMEM 30 51 Helical. {ECO:0000255}.	SUBCELLULAR LOCATION: Mitochondrion inner membrane {ECO:0000305|PubMed:12628925}; Single-pass membrane protein {ECO:0000305|PubMed:12628925}; Matrix side {ECO:0000305|PubMed:12628925}. Nucleus {ECO:0000269|PubMed:12628925}. Note=May be translocated into the nucleus upon IFN/RA treatment. {ECO:0000250}.			FUNCTION: Accessory subunit of the mitochondrial membrane respiratory chain NADH dehydrogenase (Complex I), that is believed not to be involved in catalysis. Complex I functions in the transfer of electrons from NADH to the respiratory chain. The immediate electron acceptor for the enzyme is believed to be ubiquinone. Involved in the interferon/all-trans-retinoic acid (IFN/RA) cell death pathway.…
Q3UIU2	NDUB6_MOUSE	NADH dehydrogenase [ubiquinone] 1 beta subcomplex subunit 6 (Complex I-B17) (CI-B17) (NADH-ubiquinone oxidoreductase B17 subunit)	TRANSMEM 64 86 Helical. {ECO:0000255}.	SUBCELLULAR LOCATION: Mitochondrion inner membrane {ECO:0000250}; Single-pass membrane protein {ECO:0000250}; Matrix side {ECO:0000250}.			FUNCTION: Accessory subunit of the mitochondrial membrane respiratory chain NADH dehydrogenase (Complex I), that is believed not to be involved in catalysis. Complex I functions in the transfer of electrons from NADH to the respiratory chain. The immediate electron acceptor for the enzyme is believed to be ubiquinone (By similarity). {ECO:0000250}.
Q9DCS9	NDUBA_MOUSE	NADH dehydrogenase [ubiquinone] 1 beta subcomplex subunit 10 (Complex I-PDSW) (CI-PDSW) (NADH-ubiquinone oxidoreductase PDSW subunit)		SUBCELLULAR LOCATION: Mitochondrion inner membrane {ECO:0000250}; Peripheral membrane protein {ECO:0000250}; Matrix side {ECO:0000250}.			FUNCTION: Accessory subunit of the mitochondrial membrane respiratory chain NADH dehydrogenase (Complex I), that is believed not to be involved in catalysis. Complex I functions in the transfer of electrons from NADH to the respiratory chain. The immediate electron acceptor for the enzyme is believed to be ubiquinone (By similarity). {ECO:0000250}.
Q9CQ54	NDUC2_MOUSE	NADH dehydrogenase [ubiquinone] 1 subunit C2 (Complex I-B14.5b) (CI-B14.5b) (NADH-ubiquinone oxidoreductase subunit B14.5b)	TRANSMEM 57 76 Helical. {ECO:0000255}.	SUBCELLULAR LOCATION: Mitochondrion inner membrane {ECO:0000250}; Single-pass membrane protein {ECO:0000250}; Matrix side {ECO:0000250}.			FUNCTION: Accessory subunit of the mitochondrial membrane respiratory chain NADH dehydrogenase (Complex I), that is believed not to be involved in catalysis. Complex I functions in the transfer of electrons from NADH to the respiratory chain. The immediate electron acceptor for the enzyme is believed to be ubiquinone (By similarity). {ECO:0000250}.
P57716	NICA_MOUSE	Nicastrin	TRANSMEM 669 689 Helical. {ECO:0000255}.	SUBCELLULAR LOCATION: Membrane {ECO:0000250}; Single-pass type I membrane protein {ECO:0000250}. Melanosome {ECO:0000250}.		TOPO_DOM 28 668 Extracellular. {ECO:0000255}.; TOPO_DOM 690 708 Cytoplasmic. {ECO:0000255}.	FUNCTION: Essential subunit of the gamma-secretase complex, an endoprotease complex that catalyzes the intramembrane cleavage of integral membrane proteins such as Notch receptors and APP (beta-amyloid precursor protein). It probably represents a stabilizing cofactor required for the assembly of the gamma-secretase complex.
O70310	NMT1_MOUSE	Glycylpeptide N-tetradecanoyltransferase 1 (EC 2.3.1.97) (Myristoyl-CoA:protein N-myristoyltransferase 1) (NMT 1) (Type I N-myristoyltransferase) (Peptide N-myristoyltransferase 1)		SUBCELLULAR LOCATION: Cytoplasm {ECO:0000250|UniProtKB:P30419}. Cytoplasm, cytosol {ECO:0000250|UniProtKB:P30419}. Membrane {ECO:0000250|UniProtKB:P30419}; Peripheral membrane protein {ECO:0000250|UniProtKB:P30419}. Note=Copurifies with ribosomes. {ECO:0000250|UniProtKB:P30419}.			FUNCTION: Adds a myristoyl group to the N-terminal glycine residue of certain cellular and viral proteins. Required for normal embryogenesis. {ECO:0000269|PubMed:15753093}.
Q61941	NNTM_MOUSE	NAD(P) transhydrogenase, mitochondrial (EC 1.6.1.2) (Nicotinamide nucleotide transhydrogenase) (Pyridine nucleotide transhydrogenase)	TRANSMEM 475 493 Helical. {ECO:0000255}.; TRANSMEM 501 521 Helical. {ECO:0000255}.; TRANSMEM 527 546 Helical. {ECO:0000255}.; TRANSMEM 558 578 Helical. {ECO:0000255}.; TRANSMEM 596 616 Helical. {ECO:0000255}.; TRANSMEM 622 642 Helical. {ECO:0000255}.; TRANSMEM 646 666 Helical. {ECO:0000255}.; TRANSMEM 672 691 Helical. {ECO:0000255}.; TRANSMEM 702 722 Helical. {ECO:0000255}.; TRANSMEM 740 760 Heli…	SUBCELLULAR LOCATION: Mitochondrion inner membrane {ECO:0000305}; Multi-pass membrane protein {ECO:0000305}; Matrix side {ECO:0000305}.		TOPO_DOM 44 474 Mitochondrial matrix.; TOPO_DOM 579 595 Mitochondrial matrix.; TOPO_DOM 723 739 Cytoplasmic.; TOPO_DOM 880 1086 Mitochondrial matrix.	FUNCTION: The transhydrogenation between NADH and NADP is coupled to respiration and ATP hydrolysis and functions as a proton pump across the membrane. May play a role in reactive oxygen species (ROS) detoxification in the adrenal gland (By similarity). {ECO:0000250}.
Q99ME9	NOG1_MOUSE	Nucleolar GTP-binding protein 1 (Chronic renal failure gene protein) (GTP-binding protein NGB)		SUBCELLULAR LOCATION: Nucleus, nucleolus {ECO:0000250}.			FUNCTION: Involved in the biogenesis of the 60S ribosomal subunit. {ECO:0000250}.
Q6GQT9	NOMO1_MOUSE	Nodal modulator 1	TRANSMEM 1151 1167 Helical. {ECO:0000255}.	SUBCELLULAR LOCATION: Membrane {ECO:0000255}; Single-pass type I membrane protein {ECO:0000255}.		TOPO_DOM 24 1150 Extracellular. {ECO:0000255}.; TOPO_DOM 1168 1214 Cytoplasmic. {ECO:0000255}.	FUNCTION: May antagonize Nodal signaling. {ECO:0000250|UniProtKB:Q5JPE7}.
Q9D6Z1	NOP56_MOUSE	Nucleolar protein 56 (Nucleolar protein 5A)		SUBCELLULAR LOCATION: Nucleus, nucleolus {ECO:0000250}. Cytoplasm {ECO:0000269|PubMed:21683323}. Nucleus, nucleoplasm {ECO:0000250}.			FUNCTION: Involved in the early to middle stages of 60S ribosomal subunit biogenesis. Core component of box C/D small nucleolar ribonucleoprotein (snoRNP) particles. Required for the biogenesis of box C/D snoRNAs such U3, U8 and U14 snoRNAs (By similarity). {ECO:0000250}.
Q6DFW4	NOP58_MOUSE	Nucleolar protein 58 (MSSP) (Nucleolar protein 5) (SIK-similar protein)		SUBCELLULAR LOCATION: Nucleus, nucleolus {ECO:0000250}. Nucleus, nucleoplasm {ECO:0000250}.			FUNCTION: Required for 60S ribosomal subunit biogenesis (By similarity). Core component of box C/D small nucleolar ribonucleoprotein (snoRNP) particles. Required for the biogenesis of box C/D snoRNAs such as U3, U8 and U14 snoRNAs (By similarity). {ECO:0000250}.
Q8CIZ9	NOX1_MOUSE	NADPH oxidase 1 (NOX-1) (EC 1.-.-.-)	TRANSMEM 37 59 Helical; Name=1. {ECO:0000255}.; TRANSMEM 73 97 Helical; Name=2. {ECO:0000255}.; TRANSMEM 131 151 Helical; Name=3. {ECO:0000255}.; TRANSMEM 196 216 Helical; Name=4. {ECO:0000255}.; TRANSMEM 235 255 Helical; Name=5. {ECO:0000255}.; TRANSMEM 424 444 Helical; Name=6. {ECO:0000255}.	SUBCELLULAR LOCATION: Cell projection, invadopodium membrane {ECO:0000250}; Multi-pass membrane protein {ECO:0000250}.		TOPO_DOM 1 36 Cytoplasmic. {ECO:0000255}.; TOPO_DOM 60 72 Extracellular. {ECO:0000255}.; TOPO_DOM 98 130 Cytoplasmic. {ECO:0000255}.; TOPO_DOM 152 195 Extracellular. {ECO:0000255}.; TOPO_DOM 217 234 Cytoplasmic. {ECO:0000255}.; TOPO_DOM 256 423 Extracellular. {ECO:0000255}.; TOPO_DOM 445 591 Cytoplasmic. {ECO:0000255}.	FUNCTION: Pyridine nucleotide-dependent oxidoreductase that generates superoxide and might conduct H(+) ions as part of its electron transport mechanism. {ECO:0000269|PubMed:16724959}.
Q9R1J0	NSDHL_MOUSE	Sterol-4-alpha-carboxylate 3-dehydrogenase, decarboxylating (EC 1.1.1.170)	TRANSMEM 287 307 Helical. {ECO:0000255}.	SUBCELLULAR LOCATION: Endoplasmic reticulum membrane {ECO:0000250}; Single-pass membrane protein {ECO:0000250}. Lipid droplet {ECO:0000250}. Note=Trafficking through the Golgi is necessary for ER membrane localization. {ECO:0000250}.			FUNCTION: Involved in the sequential removal of two C-4 methyl groups in post-squalene cholesterol biosynthesis. {ECO:0000250}.
P03888	NU1M_MOUSE	NADH-ubiquinone oxidoreductase chain 1 (EC 1.6.5.3) (NADH dehydrogenase subunit 1)	TRANSMEM 2 22 Helical. {ECO:0000255}.; TRANSMEM 70 90 Helical. {ECO:0000255}.; TRANSMEM 100 120 Helical. {ECO:0000255}.; TRANSMEM 136 156 Helical. {ECO:0000255}.; TRANSMEM 171 191 Helical. {ECO:0000255}.; TRANSMEM 231 251 Helical. {ECO:0000255}.; TRANSMEM 253 273 Helical. {ECO:0000255}.; TRANSMEM 293 313 Helical. {ECO:0000255}.	SUBCELLULAR LOCATION: Mitochondrion inner membrane {ECO:0000250}; Multi-pass membrane protein {ECO:0000250}.			FUNCTION: Core subunit of the mitochondrial membrane respiratory chain NADH dehydrogenase (Complex I) that is believed to belong to the minimal assembly required for catalysis. Complex I functions in the transfer of electrons from NADH to the respiratory chain. The immediate electron acceptor for the enzyme is believed to be ubiquinone (By similarity). {ECO:0000250}.
P03911	NU4M_MOUSE	NADH-ubiquinone oxidoreductase chain 4 (EC 1.6.5.3) (NADH dehydrogenase subunit 4)	TRANSMEM 23 43 Helical. {ECO:0000255}.; TRANSMEM 60 80 Helical. {ECO:0000255}.; TRANSMEM 90 110 Helical. {ECO:0000255}.; TRANSMEM 113 133 Helical. {ECO:0000255}.; TRANSMEM 147 167 Helical. {ECO:0000255}.; TRANSMEM 194 214 Helical. {ECO:0000255}.; TRANSMEM 224 244 Helical. {ECO:0000255}.; TRANSMEM 257 277 Helical. {ECO:0000255}.; TRANSMEM 284 303 Helical. {ECO:0000255}.; TRANSMEM 308 330 Helical. …	SUBCELLULAR LOCATION: Mitochondrion membrane {ECO:0000250}; Multi-pass membrane protein {ECO:0000250}.			FUNCTION: Core subunit of the mitochondrial membrane respiratory chain NADH dehydrogenase (Complex I) that is believed to belong to the minimal assembly required for catalysis. Complex I functions in the transfer of electrons from NADH to the respiratory chain. The immediate electron acceptor for the enzyme is believed to be ubiquinone (By similarity). {ECO:0000250}.
Q9CRD0	OCAD1_MOUSE	OCIA domain-containing protein 1		SUBCELLULAR LOCATION: Endosome {ECO:0000269|PubMed:12889067}.
Q9D136	OGFD3_MOUSE	2-oxoglutarate and iron-dependent oxygenase domain-containing protein 3 (EC 1.14.11.-)	TRANSMEM 42 62 Helical; Signal-anchor for type II membrane protein. {ECO:0000255}.	SUBCELLULAR LOCATION: Membrane {ECO:0000305}; Single-pass type II membrane protein {ECO:0000305}.		TOPO_DOM 1 41 Cytoplasmic. {ECO:0000255}.; TOPO_DOM 63 315 Lumenal. {ECO:0000255}.
Q9CPZ6	ORML3_MOUSE	ORM1-like protein 3	TRANSMEM 22 42 Helical. {ECO:0000255}.; TRANSMEM 43 63 Helical. {ECO:0000255}.; TRANSMEM 95 117 Helical. {ECO:0000255}.	SUBCELLULAR LOCATION: Endoplasmic reticulum membrane {ECO:0000250}; Multi-pass membrane protein {ECO:0000250}.			FUNCTION: Negative regulator of sphingolipid synthesis. May indirectly regulate endoplasmic reticulum-mediated Ca(+2) signaling (By similarity). {ECO:0000250}.
Q9CQZ0	ORML2_MOUSE	ORM1-like protein 2	TRANSMEM 22 42 Helical. {ECO:0000255}.; TRANSMEM 43 63 Helical. {ECO:0000255}.	SUBCELLULAR LOCATION: Endoplasmic reticulum membrane {ECO:0000250}; Multi-pass membrane protein {ECO:0000250}.			FUNCTION: Negative regulator of sphingolipid synthesis. {ECO:0000250}.
O54734	OST48_MOUSE	Dolichyl-diphosphooligosaccharide--protein glycosyltransferase 48 kDa subunit (DDOST 48 kDa subunit) (Oligosaccharyl transferase 48 kDa subunit) (EC 2.4.99.18)	TRANSMEM 413 432 Helical. {ECO:0000255}.	SUBCELLULAR LOCATION: Endoplasmic reticulum membrane {ECO:0000250}; Single-pass type I membrane protein {ECO:0000250}.		TOPO_DOM 29 412 Lumenal. {ECO:0000255}.; TOPO_DOM 433 441 Cytoplasmic. {ECO:0000255}.	FUNCTION: Essential subunit of the N-oligosaccharyl transferase (OST) complex which catalyzes the transfer of a high mannose oligosaccharide from a lipid-linked oligosaccharide donor to an asparagine residue within an Asn-X-Ser/Thr consensus motif in nascent polypeptide chains.
Q78XF5	OSTC_MOUSE	Oligosaccharyltransferase complex subunit OSTC	TRANSMEM 33 53 Helical. {ECO:0000255}.; TRANSMEM 84 104 Helical. {ECO:0000255}.; TRANSMEM 118 138 Helical. {ECO:0000255}.	SUBCELLULAR LOCATION: Membrane {ECO:0000305}; Multi-pass membrane protein {ECO:0000305}.		TOPO_DOM 1 32 Cytoplasmic. {ECO:0000255}.; TOPO_DOM 54 83 Extracellular. {ECO:0000255}.; TOPO_DOM 105 117 Cytoplasmic. {ECO:0000255}.; TOPO_DOM 139 149 Extracellular. {ECO:0000255}.
Q8BGA9	OXA1L_MOUSE	Mitochondrial inner membrane protein OXA1L (Oxidase assembly 1-like protein) (OXA1-like protein)	TRANSMEM 109 129 Helical. {ECO:0000255}.; TRANSMEM 135 155 Helical. {ECO:0000255}.; TRANSMEM 208 228 Helical. {ECO:0000255}.; TRANSMEM 256 276 Helical. {ECO:0000255}.; TRANSMEM 294 314 Helical. {ECO:0000255}.	SUBCELLULAR LOCATION: Mitochondrion inner membrane {ECO:0000250}; Multi-pass membrane protein {ECO:0000250}.		TOPO_DOM 1 108 Mitochondrial intermembrane. {ECO:0000255}.; TOPO_DOM 130 134 Mitochondrial matrix. {ECO:0000255}.; TOPO_DOM 156 207 Mitochondrial intermembrane. {ECO:0000255}.; TOPO_DOM 229 255 Mitochondrial matrix. {ECO:0000255}.; TOPO_DOM 277 293 Mitochondrial intermembrane. {ECO:0000255}.; TOPO_DOM 315 433 Mitochondrial matrix. {ECO:0000255}.	FUNCTION: Required for the insertion of integral membrane proteins into the mitochondrial inner membrane. Essential for the activity and assembly of cytochrome oxidase. Required for the correct biogenesis of ATP synthase and complex I in mitochondria (By similarity). {ECO:0000250}.
Q2TBE6	P4K2A_MOUSE	Phosphatidylinositol 4-kinase type 2-alpha (EC 2.7.1.67) (Phosphatidylinositol 4-kinase type II-alpha)		SUBCELLULAR LOCATION: Golgi apparatus, trans-Golgi network membrane {ECO:0000250|UniProtKB:Q9BTU6}; Lipid-anchor {ECO:0000250|UniProtKB:Q9BTU6}. Membrane raft {ECO:0000250|UniProtKB:Q9BTU6}. Endosome {ECO:0000250|UniProtKB:Q99M64}. Cytoplasmic vesicle {ECO:0000250|UniProtKB:Q99M64}. Cell projection, dendrite {ECO:0000269|PubMed:21998198}. Cell junction, synapse, presynaptic cell membrane {ECO:000…			FUNCTION: Membrane-bound phosphatidylinositol-4 kinase (PI4-kinase) that catalyzes the phosphorylation of phosphatidylinositol (PI) to phosphatidylinositol 4-phosphate (PI4P), a lipid that plays important roles in endocytosis, Golgi function, protein sorting and membrane trafficking and is required for prolonged survival of neurons. Besides, phosphorylation of phosphatidylinositol (PI) to phospha…
Q9Z110	P5CS_MOUSE	Delta-1-pyrroline-5-carboxylate synthase (P5CS) (Aldehyde dehydrogenase family 18 member A1) [Includes: Glutamate 5-kinase (GK) (EC 2.7.2.11) (Gamma-glutamyl kinase); Gamma-glutamyl phosphate reductase (GPR) (EC 1.2.1.41) (Glutamate-5-semialdehyde dehydrogenase) (Glutamyl-gamma-semialdehyde dehydrogenase)]		SUBCELLULAR LOCATION: Mitochondrion inner membrane.			FUNCTION: Bifunctional enzyme that converts glutamate to glutamate 5-semialdehyde, an intermediate in the biosynthesis of proline, ornithine and arginine. {ECO:0000250}.
P50580	PA2G4_MOUSE	Proliferation-associated protein 2G4 (IRES-specific cellular trans-acting factor 45 kDa) (ITAF45) (Mpp1) (Proliferation-associated protein 1) (Protein p38-2G4)		SUBCELLULAR LOCATION: Isoform 1: Cytoplasm {ECO:0000250|UniProtKB:Q9UQ80}. Nucleus, nucleolus {ECO:0000250|UniProtKB:Q9UQ80}. Note=Phosphorylation at Ser-361 by PKC/PRKCD regulates its nucleolar localization. {ECO:0000250|UniProtKB:Q9UQ80}.; SUBCELLULAR LOCATION: Isoform 2: Cytoplasm {ECO:0000269|PubMed:7556453}.			FUNCTION: May play a role in a ERBB3-regulated signal transduction pathway. Seems be involved in growth regulation. Acts a corepressor of the androgen receptor (AR) and is regulated by the ERBB3 ligand neuregulin-1/heregulin (HRG). Inhibits transcription of some E2F1-regulated promoters, probably by recruiting histone acetylase (HAT) activity. Binds RNA. Associates with 28S, 18S and 5.8S mature r…
Q9CY58	PAIRB_MOUSE	Plasminogen activator inhibitor 1 RNA-binding protein (PAI1 RNA-binding protein 1) (PAI-RBP1) (SERPINE1 mRNA-binding protein 1)		SUBCELLULAR LOCATION: Cytoplasm {ECO:0000250}. Nucleus {ECO:0000250}. Cytoplasm, perinuclear region {ECO:0000250}.			FUNCTION: May play a role in the regulation of mRNA stability. Binds to the 3'-most 134 nt of the SERPINE1/PAI1 mRNA, a region which confers cyclic nucleotide regulation of message decay (By similarity). {ECO:0000250}.
Q5XJY4	PARL_MOUSE	Presenilins-associated rhomboid-like protein, mitochondrial (EC 3.4.21.105) (Mitochondrial intramembrane-cleaving protease PARL) [Cleaved into: P-beta (Pbeta)]	TRANSMEM 100 119 Helical. {ECO:0000255}.; TRANSMEM 166 185 Helical. {ECO:0000255}.; TRANSMEM 206 228 Helical. {ECO:0000255}.; TRANSMEM 243 260 Helical. {ECO:0000255}.; TRANSMEM 271 287 Helical. {ECO:0000255}.; TRANSMEM 294 316 Helical. {ECO:0000255}.; TRANSMEM 331 352 Helical. {ECO:0000255}.	SUBCELLULAR LOCATION: Mitochondrion inner membrane {ECO:0000269|PubMed:16839884}; Multi-pass membrane protein {ECO:0000269|PubMed:16839884}.; SUBCELLULAR LOCATION: P-beta: Nucleus. Note=Translocated into the nucleus by an unknown mechanism.		TOPO_DOM 51 99 Mitochondrial matrix. {ECO:0000255}.; TOPO_DOM 120 165 Mitochondrial intermembrane. {ECO:0000255}.; TOPO_DOM 186 205 Mitochondrial matrix. {ECO:0000255}.; TOPO_DOM 229 242 Mitochondrial intermembrane. {ECO:0000255}.; TOPO_DOM 261 270 Mitochondrial matrix. {ECO:0000255}.; TOPO_DOM 288 293 Mitochondrial intermembrane. {ECO:0000255}.; TOPO_DOM 317 330 Mitochondrial matrix. {ECO:000025…	FUNCTION: Required for the control of apoptosis during postnatal growth. Essential for proteolytic processing of an antiapoptotic form of OPA1 which prevents the release of mitochondrial cytochrome c in response to intrinsic apoptoptic signals (By similarity). {ECO:0000250}.
Q3TFD2	PCAT1_MOUSE	Lysophosphatidylcholine acyltransferase 1 (LPC acyltransferase 1) (LPCAT-1) (LysoPC acyltransferase 1) (mLPCAT1) (EC 2.3.1.23) (1-acylglycerophosphocholine O-acyltransferase) (1-alkylglycerophosphocholine O-acetyltransferase) (EC 2.3.1.67) (Acetyl-CoA:lyso-platelet-activating factor acetyltransferase) (Acetyl-CoA:lyso-PAF acetyltransferase) (Lyso-PAF acetyltransferase) (LysoPAFAT) (Acyltransferas…	TRANSMEM 58 78 Helical; Signal-anchor for type II membrane protein. {ECO:0000255}.	SUBCELLULAR LOCATION: Endoplasmic reticulum membrane; Single-pass type II membrane protein. Golgi apparatus membrane; Single-pass type II membrane protein. Lipid droplet {ECO:0000250}. Note=May adopt a monotopic topology when embedded in the lipid monolayer of the lipid droplet, with both termini exposed to the cytoplasm. {ECO:0000250}.		TOPO_DOM 1 57 Cytoplasmic. {ECO:0000255}.; TOPO_DOM 79 534 Lumenal. {ECO:0000255}.	FUNCTION: Possesses both acyltransferase and acetyltransferase activities. Activity is calcium-independent. Mediates the conversion of 1-acyl-sn-glycero-3-phosphocholine (LPC) into phosphatidylcholine (PC). Displays a clear preference for saturated fatty acyl-CoAs, and 1-myristoyl or 1-palmitoyl LPC as acyl donors and acceptors, respectively. May synthesize phosphatidylcholine in pulmonary surfac…
P60335	PCBP1_MOUSE	Poly(rC)-binding protein 1 (Alpha-CP1) (Heterogeneous nuclear ribonucleoprotein E1) (hnRNP E1)		SUBCELLULAR LOCATION: Nucleus {ECO:0000250}.			FUNCTION: Single-stranded nucleic acid binding protein that binds preferentially to oligo dC. {ECO:0000250}.
Q61990	PCBP2_MOUSE	Poly(rC)-binding protein 2 (Alpha-CP2) (CTBP) (CBP) (Putative heterogeneous nuclear ribonucleoprotein X) (hnRNP X)		SUBCELLULAR LOCATION: Nucleus {ECO:0000250}. Cytoplasm {ECO:0000250}.			FUNCTION: Single-stranded nucleic acid binding protein that binds preferentially to oligo dC. Major cellular poly(rC)-binding protein. Binds also poly(rU). Negatively regulates cellular antiviral responses mediated by MAVS signaling. It acts as an adapter between MAVS and the E3 ubiquitin ligase ITCH, therefore triggering MAVS ubiquitinationa and degradation (By similarity). {ECO:0000250}.
Q9CQF9	PCYOX_MOUSE	Prenylcysteine oxidase (EC 1.8.3.5)		SUBCELLULAR LOCATION: Lysosome {ECO:0000250}.			FUNCTION: Involved in the degradation of prenylated proteins. Cleaves the thioether bond of prenyl-L-cysteines, such as farnesylcysteine and geranylgeranylcysteine (By similarity). {ECO:0000250}.
Q922R8	PDIA6_MOUSE	Protein disulfide-isomerase A6 (EC 5.3.4.1) (Thioredoxin domain-containing protein 7)		SUBCELLULAR LOCATION: Endoplasmic reticulum lumen {ECO:0000255|PROSITE-ProRule:PRU10138}. Cell membrane {ECO:0000250}. Melanosome {ECO:0000250}.			FUNCTION: May function as a chaperone that inhibits aggregation of misfolded proteins. Plays a role in platelet aggregation and activation by agonists such as convulxin, collagen and thrombin (By similarity). {ECO:0000250}.
Q9DBD5	PELP1_MOUSE	Proline-, glutamic acid- and leucine-rich protein 1 (Modulator of non-genomic activity of estrogen receptor)		SUBCELLULAR LOCATION: Nucleus {ECO:0000269|PubMed:22872859}. Nucleus, nucleoplasm {ECO:0000269|PubMed:22872859}. Cytoplasm {ECO:0000269|PubMed:22872859}. Note=Also found associated with the plasma membrane (By similarity). Mainly found in the nucleoplasm, with low levels detected in the cytoplasm. {ECO:0000250}.			FUNCTION: Coactivator of estrogen receptor-mediated transcription and a corepressor of other nuclear hormone receptors and sequence-specific transcription factors. Plays a role in estrogen receptor (ER) genomic activity when present in the nuclear compartment by activating the ER target genes in a hormonal stimulation dependent manner. Can facilitate ER non-genomic signaling via SRC and PI3K inte…
Q9D0K1	PEX13_MOUSE	Peroxisomal membrane protein PEX13 (Peroxin-13)	TRANSMEM 236 256 Helical. {ECO:0000255}.	SUBCELLULAR LOCATION: Peroxisome membrane {ECO:0000250}; Single-pass membrane protein {ECO:0000250}.		TOPO_DOM 1 235 Lumenal. {ECO:0000255}.; TOPO_DOM 257 405 Cytoplasmic. {ECO:0000255}.	FUNCTION: Component of the peroxisomal translocation machinery with PEX14 and PEX17. Functions as a docking factor for the predominantly cytoplasmic PTS1 receptor (PAS10/PEX5). Involved in the import of PTS1 and PTS2 proteins (By similarity). {ECO:0000250}.
Q9R0A0	PEX14_MOUSE	Peroxisomal membrane protein PEX14 (PTS1 receptor-docking protein) (Peroxin-14) (Peroxisomal membrane anchor protein PEX14)		SUBCELLULAR LOCATION: Peroxisome membrane {ECO:0000250|UniProtKB:O75381}; Peripheral membrane protein {ECO:0000250|UniProtKB:O75381}; Cytoplasmic side {ECO:0000250|UniProtKB:O75381}.			FUNCTION: Peroxisome membrane protein that is an essential component of the peroxisomal import machinery. Functions as a docking factor for the predominantly cytoplasmic PTS1 receptor (PEX5). Plays a key role for peroxisome movement through a direct interaction with tubulin. {ECO:0000250|UniProtKB:O75381}.
Q91XC9	PEX16_MOUSE	Peroxisomal membrane protein PEX16 (Peroxin-16) (Peroxisomal biogenesis factor 16)	TRANSMEM 85 105 Helical. {ECO:0000255}.; TRANSMEM 111 131 Helical. {ECO:0000255}.	SUBCELLULAR LOCATION: Peroxisome membrane {ECO:0000250}; Multi-pass membrane protein {ECO:0000250}.		TOPO_DOM 1 84 Cytoplasmic. {ECO:0000255}.; TOPO_DOM 106 110 Peroxisomal. {ECO:0000255}.; TOPO_DOM 132 336 Cytoplasmic. {ECO:0000255}.	FUNCTION: Required for peroxisome membrane biogenesis. May play a role in early stages of peroxisome assembly. Can recruit other peroxisomal proteins, such as PEX3 and PMP34, to de novo peroxisomes derived from the endoplasmic reticulum (ER). May function as receptor for PEX3 (By similarity). {ECO:0000250}.
O70525	PEX5_CAVPO	Peroxisomal targeting signal 1 receptor (PTS1 receptor) (PTS1R) (PTS1-BP) (Peroxin-5) (Peroxisomal C-terminal targeting signal import receptor) (Peroxisome receptor 1)		SUBCELLULAR LOCATION: Cytoplasm {ECO:0000250}. Peroxisome membrane {ECO:0000250}; Peripheral membrane protein {ECO:0000250}. Note=Its distribution appears to be dynamic. It is probably a cycling receptor found mainly in the cytoplasm and as well associated to the peroxisomal membrane through a docking factor (PEX13) (By similarity). {ECO:0000250}.			FUNCTION: Binds to the C-terminal PTS1-type tripeptide peroxisomal targeting signal (SKL-type) and plays an essential role in peroxisomal protein import. {ECO:0000269|PubMed:11085934}.
Q9WUA3	PFKAP_MOUSE	ATP-dependent 6-phosphofructokinase, platelet type (ATP-PFK) (PFK-P) (EC 2.7.1.11) (6-phosphofructokinase type C) (Phosphofructo-1-kinase isozyme C) (PFK-C) (Phosphohexokinase)		SUBCELLULAR LOCATION: Cytoplasm {ECO:0000255|HAMAP-Rule:MF_03184}.			FUNCTION: Catalyzes the phosphorylation of D-fructose 6-phosphate to fructose 1,6-bisphosphate by ATP, the first committing step of glycolysis.
Q3UUQ7	PGAP1_MOUSE	GPI inositol-deacylase (EC 3.1.-.-) (Post-GPI attachment to proteins factor 1)	TRANSMEM 12 32 Helical. {ECO:0000255}.; TRANSMEM 598 618 Helical. {ECO:0000255}.; TRANSMEM 642 662 Helical. {ECO:0000255}.; TRANSMEM 669 689 Helical. {ECO:0000255}.; TRANSMEM 695 715 Helical. {ECO:0000255}.; TRANSMEM 734 754 Helical. {ECO:0000255}.; TRANSMEM 818 838 Helical. {ECO:0000255}.; TRANSMEM 895 915 Helical. {ECO:0000255}.	SUBCELLULAR LOCATION: Endoplasmic reticulum membrane {ECO:0000250}; Multi-pass membrane protein {ECO:0000250}.		TOPO_DOM 1 11 Cytoplasmic. {ECO:0000255}.; TOPO_DOM 33 597 Lumenal. {ECO:0000255}.; TOPO_DOM 619 641 Cytoplasmic. {ECO:0000255}.; TOPO_DOM 663 668 Lumenal. {ECO:0000255}.; TOPO_DOM 690 694 Cytoplasmic. {ECO:0000255}.; TOPO_DOM 716 733 Lumenal. {ECO:0000255}.; TOPO_DOM 755 817 Cytoplasmic. {ECO:0000255}.; TOPO_DOM 839 894 Lumenal. {ECO:0000255}.; TOPO_DOM 916 922 Cytoplasmic. {ECO:0000255}.	FUNCTION: Involved in inositol deacylation of GPI-anchored proteins. GPI inositol deacylation may important for efficient transport of GPI-anchored proteins from the endoplasmic reticulum to the Golgi (By similarity). {ECO:0000250}.
[truncated: 287 more rows]

## Sheet: GRAVY
header	GRAVY
>sp|Q9CR60|GOT1B_MOUSE Vesicle transport protein GOT1B OS=Mus musculus GN=Golt1b PE=2 SV=1	1.09928
>sp|P63082|VATL_MOUSE V-type proton ATPase 16 kDa proteolipid subunit OS=Mus musculus GN=Atp6v0c PE=2 SV=1	1.07548
[truncated: 832 more rows]

## Sheet: TM
					# Transmembrane helicase (TM)	# Proteins	%
					0	414	49.5
					1	204	24.5
					≥2	218	26
