# Supplementary material for: Streamlined Membrane Proteome Preparation for Shotgun Proteomics Analysis with Triton X-100 Cloud Point Extraction and Nanodiamond Solid Phase Extraction
Source: Materials (Basel). 2016 May 18;9(5):385. doi: 10.3390/ma9050385 (PMC5503057; doi:10.3390/ma9050385)
Supplement: Supplementary file 1 [file materials-09-00385-s001.zip › materials-124749-supplementary/Excel S4.xlsx]

## Sheet: Table B4_Fraction D11
E-mail	pth@sinica.edu.tw
Search title	Submitted from Minh-separateSearch150515 by Mascot Daemon on PUBLICPCX32-PC
MS data file	C:\Users\service401\Desktop\Minh\150515-D11-T1p125_150525.msm
Database	Sprot 2015_08
Taxonomy	Rodentia (Rodents) (26,337 sequences)
Timestamp	18 Aug 2015 at 14:42:46 GMT
Type of search	MS/MS Ion Search
Enzyme	Trypsin
Variable modifications	Carbamidomethyl (C),Oxidation (M)
Mass values	Monoisotopic
Protein mass	Unrestricted
Peptide mass tolerance	10 ppm
Fragment mass tolerance	0.6 Da
Max missed cleavages	2
Instrument type	ESI-TRAP
Number of queries	17515
Significance threshold p<	0.018801
Max. number of families	AUTO
Ions score or expect cut-off	0.05
Preferred taxonomy	All entries
Show Percolator scores?	no
Family	Member	Database	Accession	Score	Mass	Num. of significant matches	emPAI	pI	Sequence coverage	Num. of significant unique sequences	Description
1	1	Sprot	PYR1_MOUSE	1951	243084	62	1.04	6	0.35	52	CAD protein OS=Mus musculus GN=Cad PE=2 SV=1
2	1	Sprot	MBB1A_MOUSE	1024	151942	37	0.89	9.08	0.3	28	Myb-binding protein 1A OS=Mus musculus GN=Mybbp1a PE=1 SV=2
7	1	Sprot	RL4_MOUSE	747	47124	35	4.22	11.01	0.44	22	60S ribosomal protein L4 OS=Mus musculus GN=Rpl4 PE=1 SV=3
5	1	Sprot	TBB4B_MOUSE	832	49799	33	3.79	4.79	0.59	5	Tubulin beta-4B chain OS=Mus musculus GN=Tubb4b PE=1 SV=1
5	2	Sprot	TBB5_CRIGR	822	49639	31	3.82	4.78	0.59	3	Tubulin beta-5 chain OS=Cricetulus griseus GN=TUBB5 PE=1 SV=1
41	1	Sprot	EIF3A_MOUSE	441	161838	29	0.69	6.38	0.24	27	Eukaryotic translation initiation factor 3 subunit A OS=Mus musculus GN=Eif3a PE=1 SV=5
4	1	Sprot	AT2A2_MOUSE	833	114784	28	1.04	5.23	0.32	17	Sarcoplasmic/endoplasmic reticulum calcium ATPase 2 OS=Mus musculus GN=Atp2a2 PE=1 SV=2
11	1	Sprot	IGEB_MOUSE	668	62708	28	2.32	9.38	0.43	23	IgE-binding protein OS=Mus musculus GN=Iap PE=2 SV=1
16	1	Sprot	DYHC1_MOUSE	604	531710	27	0.16	6.03	0.07	26	Cytoplasmic dynein 1 heavy chain 1 OS=Mus musculus GN=Dync1h1 PE=1 SV=2
9	1	Sprot	ATPB_MOUSE	692	56265	24	2.07	5.19	0.45	17	ATP synthase subunit beta, mitochondrial OS=Mus musculus GN=Atp5b PE=1 SV=2
10	1	Sprot	KPYM_MOUSE	680	57808	24	2.14	7.18	0.43	20	Pyruvate kinase PKM OS=Mus musculus GN=Pkm PE=1 SV=4
28	1	Sprot	ATAD3_MOUSE	500	66701	24	1.7	9.32	0.41	22	ATPase family AAA domain-containing protein 3 OS=Mus musculus GN=Atad3 PE=1 SV=1
3	1	Sprot	AT1A1_MOUSE	834	112910	23	0.66	5.3	0.28	19	Sodium/potassium-transporting ATPase subunit alpha-1 OS=Mus musculus GN=Atp1a1 PE=1 SV=1
6	1	Sprot	HSP7C_MOUSE	778	70827	23	1.66	5.37	0.46	17	Heat shock cognate 71 kDa protein OS=Mus musculus GN=Hspa8 PE=1 SV=1
17	1	Sprot	CLH1_MOUSE	571	191435	23	0.44	5.48	0.2	23	Clathrin heavy chain 1 OS=Mus musculus GN=Cltc PE=1 SV=3
26	1	Sprot	EF2_MOUSE	517	95253	23	0.89	6.41	0.3	19	Elongation factor 2 OS=Mus musculus GN=Eef2 PE=1 SV=2
8	1	Sprot	CKAP4_MOUSE	698	63654	22	1.46	5.46	0.46	19	Cytoskeleton-associated protein 4 OS=Mus musculus GN=Ckap4 PE=1 SV=2
12	1	Sprot	PO210_MOUSE	644	203973	22	0.35	6.18	0.16	20	Nuclear pore membrane glycoprotein 210 OS=Mus musculus GN=Nup210 PE=1 SV=2
35	1	Sprot	HNRPU_MOUSE	468	87863	22	1.06	5.92	0.27	17	Heterogeneous nuclear ribonucleoprotein U OS=Mus musculus GN=Hnrnpu PE=1 SV=1
21	1	Sprot	ADT2_MOUSE	550	32910	21	3.27	9.74	0.51	7	ADP/ATP translocase 2 OS=Mus musculus GN=Slc25a5 PE=1 SV=3
21	2	Sprot	ADT1_MOUSE	438	32883	21	3.27	9.73	0.53	7	ADP/ATP translocase 1 OS=Mus musculus GN=Slc25a4 PE=1 SV=4
42	1	Sprot	RPN1_MOUSE	433	68486	21	1.52	6.02	0.39	20	Dolichyl-diphosphooligosaccharide--protein glycosyltransferase subunit 1 OS=Mus musculus GN=Rpn1 PE=1 SV=1
45	1	Sprot	RL3_MOUSE	411	46081	21	2.44	10.22	0.4	15	60S ribosomal protein L3 OS=Mus musculus GN=Rpl3 PE=1 SV=3
5	3	Sprot	TBB3_MOUSE	535	50386	20	1.59	4.82	0.33	1	Tubulin beta-3 chain OS=Mus musculus GN=Tubb3 PE=1 SV=1
18	1	Sprot	HNRPM_MOUSE	570	77597	20	1.18	8.8	0.3	16	Heterogeneous nuclear ribonucleoprotein M OS=Mus musculus GN=Hnrnpm PE=1 SV=3
27	1	Sprot	SYEP_MOUSE	501	169972	20	0.38	7.75	0.19	18	Bifunctional glutamate/proline--tRNA ligase OS=Mus musculus GN=Eprs PE=1 SV=4
40	1	Sprot	ITPR3_MOUSE	459	304080	20	0.2	6.11	0.11	18	Inositol 1,4,5-trisphosphate receptor type 3 OS=Mus musculus GN=Itpr3 PE=1 SV=3
49	1	Sprot	EF1A1_CRIGR	392	50082	20	1.77	9.1	0.35	13	Elongation factor 1-alpha 1 OS=Cricetulus griseus GN=EEF1A1 PE=2 SV=1
13	1	Sprot	TCPG_MOUSE	625	60591	19	1.33	6.28	0.32	14	T-complex protein 1 subunit gamma OS=Mus musculus GN=Cct3 PE=1 SV=1
22	1	Sprot	ATPA_MOUSE	535	59716	19	1.48	9.22	0.44	18	ATP synthase subunit alpha, mitochondrial OS=Mus musculus GN=Atp5a1 PE=1 SV=1
24	1	Sprot	QCR2_MOUSE	531	48205	19	2.07	9.26	0.4	15	Cytochrome b-c1 complex subunit 2, mitochondrial OS=Mus musculus GN=Uqcrc2 PE=1 SV=1
30	1	Sprot	TCPD_MOUSE	491	58030	19	1.68	8.24	0.45	18	T-complex protein 1 subunit delta OS=Mus musculus GN=Cct4 PE=1 SV=3
74	1	Sprot	STT3A_MOUSE	305	80545	19	0.89	8.3	0.23	15	Dolichyl-diphosphooligosaccharide--protein glycosyltransferase subunit STT3A OS=Mus musculus GN=Stt3a PE=1 SV=1
14	1	Sprot	RPN2_MOUSE	611	69020	18	0.84	5.54	0.32	14	Dolichyl-diphosphooligosaccharide--protein glycosyltransferase subunit 2 OS=Mus musculus GN=Rpn2 PE=2 SV=1
15	1	Sprot	U520_MOUSE	605	244392	18	0.24	5.73	0.1	17	U5 small nuclear ribonucleoprotein 200 kDa helicase OS=Mus musculus GN=Snrnp200 PE=1 SV=1
20	2	Sprot	TBA4A_MOUSE	434	49892	18	1.62	4.95	0.41	6	Tubulin alpha-4A chain OS=Mus musculus GN=Tuba4a PE=1 SV=1
23	1	Sprot	CMC1_MOUSE	535	74523	18	0.91	8.43	0.29	16	Calcium-binding mitochondrial carrier protein Aralar1 OS=Mus musculus GN=Slc25a12 PE=1 SV=1
32	1	Sprot	DDX21_MOUSE	481	93493	18	0.73	9.19	0.27	16	Nucleolar RNA helicase 2 OS=Mus musculus GN=Ddx21 PE=1 SV=3
34	1	Sprot	TCPH_MOUSE	468	59614	18	1.24	7.95	0.38	16	T-complex protein 1 subunit eta OS=Mus musculus GN=Cct7 PE=1 SV=1
19	1	Sprot	DDX5_MOUSE	555	69247	17	0.92	9.06	0.33	8	Probable ATP-dependent RNA helicase DDX5 OS=Mus musculus GN=Ddx5 PE=1 SV=2
19	2	Sprot	DDX3X_MOUSE	531	73056	17	0.86	6.73	0.26	13	ATP-dependent RNA helicase DDX3X OS=Mus musculus GN=Ddx3x PE=1 SV=3
20	1	Sprot	TBA1C_CRIGR	483	49877	17	1.32	4.96	0.38	5	Tubulin alpha-1C chain OS=Cricetulus griseus GN=TUBA1C PE=2 SV=1
38	1	Sprot	IF4A1_MOUSE	461	46125	17	1.65	5.32	0.43	13	Eukaryotic initiation factor 4A-I OS=Mus musculus GN=Eif4a1 PE=1 SV=1
46	1	Sprot	RS3_MOUSE	411	26657	17	4.93	9.68	0.68	15	40S ribosomal protein S3 OS=Mus musculus GN=Rps3 PE=1 SV=1
48	1	Sprot	RL7_MOUSE	395	31400	17	3.14	10.89	0.46	15	60S ribosomal protein L7 OS=Mus musculus GN=Rpl7 PE=1 SV=2
53	1	Sprot	FAS_MOUSE	367	272257	17	0.21	6.13	0.13	17	Fatty acid synthase OS=Mus musculus GN=Fasn PE=1 SV=2
54	1	Sprot	MCM5_MOUSE	367	82290	17	0.87	8.7	0.32	17	DNA replication licensing factor MCM5 OS=Mus musculus GN=Mcm5 PE=2 SV=1
68	1	Sprot	RL7A_MOUSE	326	29958	17	4.4	10.56	0.49	17	60S ribosomal protein L7a OS=Mus musculus GN=Rpl7a PE=1 SV=2
70	1	Sprot	PRP8_MOUSE	314	273443	16	0.19	8.95	0.11	16	Pre-mRNA-processing-splicing factor 8 OS=Mus musculus GN=Prpf8 PE=1 SV=2
25	1	Sprot	ABCB6_MOUSE	530	93711	15	0.47	8.25	0.22	12	ATP-binding cassette sub-family B member 6, mitochondrial OS=Mus musculus GN=Abcb6 PE=1 SV=1
37	1	Sprot	AT131_MOUSE	461	132303	15	0.41	8.34	0.2	15	Manganese-transporting ATPase 13A1 OS=Mus musculus GN=Atp13a1 PE=2 SV=2
44	1	Sprot	FACR1_MOUSE	420	59397	15	1.14	9.26	0.33	13	Fatty acyl-CoA reductase 1 OS=Mus musculus GN=Far1 PE=1 SV=1
57	1	Sprot	GBLP_MOUSE	349	35055	15	2.29	7.6	0.66	14	Guanine nucleotide-binding protein subunit beta-2-like 1 OS=Mus musculus GN=Gnb2l1 PE=1 SV=3
31	1	Sprot	SYRC_MOUSE	481	75625	14	0.75	7.48	0.28	14	Arginine--tRNA ligase, cytoplasmic OS=Mus musculus GN=Rars PE=2 SV=2
33	1	Sprot	ODP2_MOUSE	473	67899	14	0.7	8.81	0.25	11	Dihydrolipoyllysine-residue acetyltransferase component of pyruvate dehydrogenase complex, mitochondrial OS=Mus musculus GN=Dlat PE=1 SV=2
36	1	Sprot	TCPA_MOUSE	463	60411	14	1.01	5.82	0.31	13	T-complex protein 1 subunit alpha OS=Mus musculus GN=Tcp1 PE=1 SV=3
43	1	Sprot	RS2_MOUSE	430	31212	14	1.86	10.25	0.33	9	40S ribosomal protein S2 OS=Mus musculus GN=Rps2 PE=2 SV=3
47	1	Sprot	PRS10_MOUSE	397	44145	14	1.42	7.1	0.45	12	26S protease regulatory subunit 10B OS=Mus musculus GN=Psmc6 PE=1 SV=1
50	1	Sprot	EMC1_MOUSE	381	111535	14	0.46	7	0.19	14	ER membrane protein complex subunit 1 OS=Mus musculus GN=Emc1 PE=1 SV=1
62	1	Sprot	ECM29_MOUSE	340	203573	14	0.21	6.68	0.1	13	Proteasome-associated protein ECM29 homolog OS=Mus musculus GN=Ecm29 PE=1 SV=3
65	1	Sprot	TFR1_MOUSE	331	85677	14	0.58	6.13	0.2	11	Transferrin receptor protein 1 OS=Mus musculus GN=Tfrc PE=1 SV=1
69	1	Sprot	GEMI5_MOUSE	318	166487	14	0.29	6.25	0.12	14	Gem-associated protein 5 OS=Mus musculus GN=Gemin5 PE=2 SV=2
86	1	Sprot	TCPZ_MOUSE	276	57968	14	0.86	6.63	0.32	12	T-complex protein 1 subunit zeta OS=Mus musculus GN=Cct6a PE=1 SV=3
6	2	Sprot	GRP78_MESAU	433	72334	13	0.72	5.07	0.28	10	78 kDa glucose-regulated protein OS=Mesocricetus auratus GN=HSPA5 PE=1 SV=1
52	1	Sprot	RS6_MOUSE	371	28663	13	2.47	10.85	0.33	11	40S ribosomal protein S6 OS=Mus musculus GN=Rps6 PE=1 SV=1
73	1	Sprot	MPCP_MOUSE	306	39606	13	1.47	9.36	0.34	10	Phosphate carrier protein, mitochondrial OS=Mus musculus GN=Slc25a3 PE=1 SV=1
76	1	Sprot	DDX46_MOUSE	305	117376	13	0.4	9.3	0.2	13	Probable ATP-dependent RNA helicase DDX46 OS=Mus musculus GN=Ddx46 PE=1 SV=2
85	1	Sprot	HS90B_MOUSE	279	83229	13	0.6	4.97	0.22	12	Heat shock protein HSP 90-beta OS=Mus musculus GN=Hsp90ab1 PE=1 SV=3
108	1	Sprot	DDX54_MOUSE	250	97687	13	0.5	10.01	0.21	13	ATP-dependent RNA helicase DDX54 OS=Mus musculus GN=Ddx54 PE=1 SV=1
121	1	Sprot	FBRL_MOUSE	232	34286	13	1.84	10.25	0.39	11	rRNA 2'-O-methyltransferase fibrillarin OS=Mus musculus GN=Fbl PE=2 SV=2
5	4	Sprot	TBB6_MOUSE	420	50058	12	0.72	4.8	0.23	1	Tubulin beta-6 chain OS=Mus musculus GN=Tubb6 PE=1 SV=1
39	1	Sprot	NOP56_MOUSE	459	64424	12	0.75	9.22	0.25	11	Nucleolar protein 56 OS=Mus musculus GN=Nop56 PE=1 SV=2
51	1	Sprot	ASPH_MOUSE	372	82991	12	0.44	4.97	0.17	10	Aspartyl/asparaginyl beta-hydroxylase OS=Mus musculus GN=Asph PE=1 SV=1
55	1	Sprot	TCPQ_MOUSE	360	59518	12	0.83	5.44	0.27	12	T-complex protein 1 subunit theta OS=Mus musculus GN=Cct8 PE=1 SV=3
59	1	Sprot	P5CS_MOUSE	344	87212	12	0.46	7.18	0.2	11	Delta-1-pyrroline-5-carboxylate synthase OS=Mus musculus GN=Aldh18a1 PE=1 SV=2
63	1	Sprot	SRPR_MOUSE	337	69579	12	0.68	9.07	0.26	11	Signal recognition particle receptor subunit alpha OS=Mus musculus GN=Srpr PE=1 SV=1
66	1	Sprot	RL23_MOUSE	331	14856	12	3.77	10.51	0.4	5	60S ribosomal protein L23 OS=Mus musculus GN=Rpl23 PE=1 SV=1
78	1	Sprot	ACTB_CAVPO	300	41710	12	1.37	5.29	0.37	10	Actin, cytoplasmic 1 OS=Cavia porcellus GN=ACTB PE=2 SV=1
79	1	Sprot	RS4X_MESAU	300	29579	12	2.03	10.16	0.47	9	40S ribosomal protein S4, X isoform OS=Mesocricetus auratus GN=RPS4X PE=2 SV=2
83	1	Sprot	PHB2_MOUSE	284	33276	12	1.68	9.83	0.46	11	Prohibitin-2 OS=Mus musculus GN=Phb2 PE=1 SV=1
117	1	Sprot	U2AF2_MOUSE	238	53483	12	0.57	9.19	0.25	7	Splicing factor U2AF 65 kDa subunit OS=Mus musculus GN=U2af2 PE=1 SV=3
154	1	Sprot	MOGS_MOUSE	214	91774	12	0.44	9.06	0.18	9	Mannosyl-oligosaccharide glucosidase OS=Mus musculus GN=Mogs PE=2 SV=1
188	1	Sprot	RL13A_MOUSE	190	23449	12	3.54	11.02	0.47	11	60S ribosomal protein L13a OS=Mus musculus GN=Rpl13a PE=1 SV=4
4	2	Sprot	AT2A3_MOUSE	373	113565	11	0.34	5.64	0.12	5	Sarcoplasmic/endoplasmic reticulum calcium ATPase 3 OS=Mus musculus GN=Atp2a3 PE=2 SV=3
29	1	Sprot	SFXN1_MOUSE	498	35626	11	1.13	9.35	0.45	7	Sideroflexin-1 OS=Mus musculus GN=Sfxn1 PE=1 SV=3
60	1	Sprot	NOP2_MOUSE	341	86699	11	0.47	9.27	0.2	11	Probable 28S rRNA (cytosine-C(5))-methyltransferase OS=Mus musculus GN=Nop2 PE=1 SV=1
61	1	Sprot	DIC_MOUSE	341	31694	11	1.55	9.43	0.44	9	Mitochondrial dicarboxylate carrier OS=Mus musculus GN=Slc25a10 PE=1 SV=2
71	1	Sprot	NDUS1_MOUSE	313	79726	11	0.52	5.51	0.21	11	NADH-ubiquinone oxidoreductase 75 kDa subunit, mitochondrial OS=Mus musculus GN=Ndufs1 PE=1 SV=2
81	1	Sprot	VDAC1_MOUSE	297	32331	11	1.51	8.55	0.5	10	Voltage-dependent anion-selective channel protein 1 OS=Mus musculus GN=Vdac1 PE=1 SV=3
99	1	Sprot	RL8_MOUSE	260	28007	11	2.21	11.03	0.45	10	60S ribosomal protein L8 OS=Mus musculus GN=Rpl8 PE=1 SV=2
104	1	Sprot	RLA0_MOUSE	254	34195	11	1.61	5.91	0.41	11	60S acidic ribosomal protein P0 OS=Mus musculus GN=Rplp0 PE=1 SV=3
141	1	Sprot	SRRM2_MOUSE	222	294666	11	0.12	12.02	0.05	11	Serine/arginine repetitive matrix protein 2 OS=Mus musculus GN=Srrm2 PE=1 SV=3
153	1	Sprot	NOMO1_MOUSE	215	133336	11	0.28	5.75	0.14	11	Nodal modulator 1 OS=Mus musculus GN=Nomo1 PE=1 SV=1
172	1	Sprot	RS9_MOUSE	201	22578	11	3.22	10.66	0.43	10	40S ribosomal protein S9 OS=Mus musculus GN=Rps9 PE=1 SV=3
190	1	Sprot	RL14_MOUSE	190	23549	11	2.1	11.03	0.29	8	60S ribosomal protein L14 OS=Mus musculus GN=Rpl14 PE=1 SV=3
58	1	Sprot	STML2_MOUSE	345	38361	10	1.01	8.95	0.38	8	Stomatin-like protein 2, mitochondrial OS=Mus musculus GN=Stoml2 PE=1 SV=1
64	1	Sprot	YMEL1_MOUSE	331	79978	10	0.46	9.01	0.23	10	ATP-dependent zinc metalloprotease YME1L1 OS=Mus musculus GN=Yme1l1 PE=2 SV=1
72	1	Sprot	EPN4_MOUSE	310	68469	10	0.42	5.88	0.18	8	Clathrin interactor 1 OS=Mus musculus GN=Clint1 PE=1 SV=2
75	1	Sprot	RAB7A_MOUSE	305	23475	10	2.53	6.4	0.57	9	Ras-related protein Rab-7a OS=Mus musculus GN=Rab7a PE=1 SV=2
87	1	Sprot	SRPRB_MOUSE	274	29561	10	1.74	9.34	0.45	10	Signal recognition particle receptor subunit beta OS=Mus musculus GN=Srprb PE=1 SV=1
92	1	Sprot	EDC4_MOUSE	268	152389	10	0.22	5.51	0.12	10	Enhancer of mRNA-decapping protein 4 OS=Mus musculus GN=Edc4 PE=1 SV=2
107	1	Sprot	QCR1_MOUSE	251	52818	10	0.77	5.81	0.3	9	Cytochrome b-c1 complex subunit 1, mitochondrial OS=Mus musculus GN=Uqcrc1 PE=1 SV=2
119	1	Sprot	PA2G4_MOUSE	234	43671	10	0.99	6.41	0.33	10	Proliferation-associated protein 2G4 OS=Mus musculus GN=Pa2g4 PE=1 SV=3
136	1	Sprot	RS18_MOUSE	224	17708	10	3.41	10.99	0.46	8	40S ribosomal protein S18 OS=Mus musculus GN=Rps18 PE=1 SV=3
147	1	Sprot	MIC60_MOUSE	219	83848	10	0.43	6.18	0.2	10	MICOS complex subunit Mic60 OS=Mus musculus GN=Immt PE=1 SV=1
189	1	Sprot	RS3A_MOUSE	190	29866	10	1.45	9.75	0.33	8	40S ribosomal protein S3a OS=Mus musculus GN=Rps3a PE=1 SV=3
209	1	Sprot	COPA_MOUSE	180	138344	10	0.22	7.69	0.09	9	Coatomer subunit alpha OS=Mus musculus GN=Copa PE=1 SV=2
214	1	Sprot	RL18A_MOUSE	176	20719	10	2.58	10.73	0.44	8	60S ribosomal protein L18a OS=Mus musculus GN=Rpl18a PE=1 SV=1
222	1	Sprot	RL28_MOUSE	168	15724	10	5.34	12.02	0.5	10	60S ribosomal protein L28 OS=Mus musculus GN=Rpl28 PE=1 SV=2
224	1	Sprot	RENT1_MOUSE	168	123889	10	0.25	6.18	0.13	9	Regulator of nonsense transcripts 1 OS=Mus musculus GN=Upf1 PE=1 SV=2
238	1	Sprot	ACSL5_MOUSE	157	76157	10	0.43	6.74	0.16	7	Long-chain-fatty-acid--CoA ligase 5 OS=Mus musculus GN=Acsl5 PE=1 SV=1
19	3	Sprot	DDX17_MOUSE	246	72354	9	0.4	8.82	0.14	1	Probable ATP-dependent RNA helicase DDX17 OS=Mus musculus GN=Ddx17 PE=1 SV=1
56	1	Sprot	G3P_MOUSE	354	35787	9	1.12	8.44	0.32	8	Glyceraldehyde-3-phosphate dehydrogenase OS=Mus musculus GN=Gapdh PE=1 SV=2
74	2	Sprot	STT3B_MOUSE	218	93185	9	0.25	9.07	0.09	6	Dolichyl-diphosphooligosaccharide--protein glycosyltransferase subunit STT3B OS=Mus musculus GN=Stt3b PE=1 SV=2
80	1	Sprot	RS8_MOUSE	298	24190	9	2	10.32	0.51	9	40S ribosomal protein S8 OS=Mus musculus GN=Rps8 PE=1 SV=2
82	1	Sprot	RAB1A_MOUSE	289	22663	9	1.84	5.93	0.51	3	Ras-related protein Rab-1A OS=Mus musculus GN=Rab1A PE=1 SV=3
82	2	Sprot	RAB1B_MOUSE	270	22173	9	1.89	5.55	0.48	2	Ras-related protein Rab-1B OS=Mus musculus GN=Rab1b PE=1 SV=1
89	1	Sprot	TCPB_MOUSE	270	57441	9	0.6	5.97	0.32	9	T-complex protein 1 subunit beta OS=Mus musculus GN=Cct2 PE=1 SV=4
91	1	Sprot	SYMC_MOUSE	268	101366	9	0.27	6.78	0.2	8	Methionine--tRNA ligase, cytoplasmic OS=Mus musculus GN=Mars PE=2 SV=1
97	1	Sprot	RL5_MOUSE	263	34379	9	1.18	9.78	0.32	8	60S ribosomal protein L5 OS=Mus musculus GN=Rpl5 PE=1 SV=3
98	1	Sprot	ABCB7_MOUSE	263	82529	9	0.39	9.36	0.16	8	ATP-binding cassette sub-family B member 7, mitochondrial OS=Mus musculus GN=Abcb7 PE=1 SV=3
102	1	Sprot	TM214_MOUSE	258	76381	9	0.43	9.41	0.18	9	Transmembrane protein 214 OS=Mus musculus GN=Tmem214 PE=2 SV=1
105	1	Sprot	NDC1_MOUSE	254	75361	9	0.43	9.09	0.22	8	Nucleoporin NDC1 OS=Mus musculus GN=Ndc1 PE=2 SV=1
106	1	Sprot	AL3A2_MOUSE	252	53936	9	0.65	8.59	0.28	8	Fatty aldehyde dehydrogenase OS=Mus musculus GN=Aldh3a2 PE=2 SV=2
127	1	Sprot	SYLC_MOUSE	229	134106	9	0.23	6.64	0.1	9	Leucine--tRNA ligase, cytoplasmic OS=Mus musculus GN=Lars PE=1 SV=2
128	1	Sprot	H4_MOUSE	228	11360	9	8.73	11.36	0.42	6	Histone H4 OS=Mus musculus GN=Hist1h4a PE=1 SV=2
129	1	Sprot	PAIRB_MOUSE	228	44687	9	0.83	8.6	0.35	9	Plasminogen activator inhibitor 1 RNA-binding protein OS=Mus musculus GN=Serbp1 PE=1 SV=2
131	1	Sprot	TOM70_MOUSE	228	67547	9	0.49	7.46	0.18	8	Mitochondrial import receptor subunit TOM70 OS=Mus musculus GN=Tomm70a PE=1 SV=2
133	1	Sprot	ABCD3_MOUSE	227	75426	9	0.43	9.32	0.16	9	ATP-binding cassette sub-family D member 3 OS=Mus musculus GN=Abcd3 PE=1 SV=2
137	1	Sprot	MARC2_MOUSE	223	38170	9	1.02	8.95	0.28	9	Mitochondrial amidoxime reducing component 2 OS=Mus musculus GN=Marc2 PE=1 SV=1
140	1	Sprot	TOP2A_MOUSE	222	172682	9	0.17	8.73	0.07	9	DNA topoisomerase 2-alpha OS=Mus musculus GN=Top2a PE=1 SV=2
148	1	Sprot	CNOT1_MOUSE	217	266637	9	0.11	6.65	0.05	9	CCR4-NOT transcription complex subunit 1 OS=Mus musculus GN=Cnot1 PE=1 SV=2
164	1	Sprot	U5S1_MOUSE	206	109291	9	0.25	4.86	0.11	8	116 kDa U5 small nuclear ribonucleoprotein component OS=Mus musculus GN=Eftud2 PE=2 SV=1
180	1	Sprot	NCLN_MOUSE	197	62868	9	0.47	6.03	0.13	8	Nicalin OS=Mus musculus GN=Ncln PE=2 SV=2
184	1	Sprot	NOG1_MOUSE	195	74066	9	0.39	9.55	0.12	8	Nucleolar GTP-binding protein 1 OS=Mus musculus GN=Gtpbp4 PE=2 SV=3
191	1	Sprot	PRS6A_MOUSE	190	49518	9	0.53	5.09	0.22	7	26S protease regulatory subunit 6A OS=Mus musculus GN=Psmc3 PE=1 SV=2
200	1	Sprot	MA2A1_MOUSE	186	131548	9	0.2	8.17	0.08	7	Alpha-mannosidase 2 OS=Mus musculus GN=Man2a1 PE=1 SV=2
217	1	Sprot	DHX30_MOUSE	171	136583	9	0.19	8.97	0.09	8	Putative ATP-dependent RNA helicase DHX30 OS=Mus musculus GN=Dhx30 PE=2 SV=1
241	1	Sprot	RL10_MOUSE	153	24588	9	1.95	10.11	0.45	8	60S ribosomal protein L10 OS=Mus musculus GN=Rpl10 PE=1 SV=3
248	1	Sprot	RL15_MOUSE	150	24131	9	1.67	11.62	0.43	8	60S ribosomal protein L15 OS=Mus musculus GN=Rpl15 PE=2 SV=4
270	1	Sprot	RS15A_MOUSE	138	14830	9	3.77	10.14	0.35	6	40S ribosomal protein S15a OS=Mus musculus GN=Rps15a PE=1 SV=2
289	1	Sprot	NAL4C_MOUSE	132	112600	9	0.27	6.49	0.11	9	NACHT, LRR and PYD domains-containing protein 4C OS=Mus musculus GN=Nlrp4c PE=2 SV=1
67	1	Sprot	ENOA_MOUSE	329	47111	8	0.67	6.37	0.26	8	Alpha-enolase OS=Mus musculus GN=Eno1 PE=1 SV=3
77	1	Sprot	M2OM_MOUSE	301	34133	8	0.84	9.95	0.29	6	Mitochondrial 2-oxoglutarate/malate carrier protein OS=Mus musculus GN=Slc25a11 PE=1 SV=3
81	2	Sprot	VDAC3_MOUSE	276	30733	8	0.97	8.96	0.29	7	Voltage-dependent anion-selective channel protein 3 OS=Mus musculus GN=Vdac3 PE=1 SV=1
81	3	Sprot	VDAC2_MOUSE	242	31713	8	0.93	7.44	0.44	7	Voltage-dependent anion-selective channel protein 2 OS=Mus musculus GN=Vdac2 PE=1 SV=2
82	3	Sprot	RAB14_MOUSE	204	23882	8	1.38	5.85	0.35	6	Ras-related protein Rab-14 OS=Mus musculus GN=Rab14 PE=1 SV=3
84	1	Sprot	CENPV_MOUSE	280	27524	8	1.37	9.85	0.45	8	Centromere protein V OS=Mus musculus GN=Cenpv PE=2 SV=2
93	1	Sprot	SERA_MOUSE	268	56549	8	0.53	6.12	0.2	8	D-3-phosphoglycerate dehydrogenase OS=Mus musculus GN=Phgdh PE=1 SV=3
95	1	Sprot	ACACA_MOUSE	264	265088	8	0.1	5.97	0.06	8	Acetyl-CoA carboxylase 1 OS=Mus musculus GN=Acaca PE=1 SV=1
96	1	Sprot	ACADV_MOUSE	264	70831	8	0.35	8.91	0.17	7	Very long-chain specific acyl-CoA dehydrogenase, mitochondrial OS=Mus musculus GN=Acadvl PE=1 SV=3
100	1	Sprot	RL18_MOUSE	259	21631	8	1.26	11.79	0.33	6	60S ribosomal protein L18 OS=Mus musculus GN=Rpl18 PE=2 SV=3
109	1	Sprot	ATPG_MOUSE	249	32865	8	1.07	9.06	0.29	3	ATP synthase subunit gamma, mitochondrial OS=Mus musculus GN=Atp5c1 PE=1 SV=1
111	1	Sprot	ERMP1_MOUSE	246	100084	8	0.2	7.14	0.1	6	Endoplasmic reticulum metallopeptidase 1 OS=Mus musculus GN=Ermp1 PE=2 SV=2
113	1	Sprot	G3BP1_MOUSE	244	51797	8	0.59	5.41	0.24	6	Ras GTPase-activating protein-binding protein 1 OS=Mus musculus GN=G3bp1 PE=1 SV=1
114	1	Sprot	ABCF2_MOUSE	244	71736	8	0.4	6.58	0.15	8	ATP-binding cassette sub-family F member 2 OS=Mus musculus GN=Abcf2 PE=2 SV=1
115	1	Sprot	SYDC_MOUSE	240	57111	8	0.52	6.07	0.27	8	Aspartate--tRNA ligase, cytoplasmic OS=Mus musculus GN=Dars PE=2 SV=2
118	1	Sprot	CAND1_MOUSE	236	136245	8	0.19	5.52	0.08	8	Cullin-associated NEDD8-dissociated protein 1 OS=Mus musculus GN=Cand1 PE=2 SV=2
122	1	Sprot	LMAN1_MOUSE	232	57753	8	0.52	5.92	0.27	8	Protein ERGIC-53 OS=Mus musculus GN=Lman1 PE=2 SV=1
123	1	Sprot	YBOX1_MOUSE	231	35709	8	0.79	9.87	0.37	4	Nuclease-sensitive element-binding protein 1 OS=Mus musculus GN=Ybx1 PE=1 SV=3
132	1	Sprot	EWS_MOUSE	227	68420	8	0.36	9.37	0.13	5	RNA-binding protein EWS OS=Mus musculus GN=Ewsr1 PE=1 SV=2
134	1	Sprot	MIRO1_MOUSE	227	72196	8	0.29	6.06	0.13	5	Mitochondrial Rho GTPase 1 OS=Mus musculus GN=Rhot1 PE=2 SV=1
138	1	Sprot	EIF3C_MOUSE	223	105465	8	0.26	5.55	0.09	8	Eukaryotic translation initiation factor 3 subunit C OS=Mus musculus GN=Eif3c PE=1 SV=1
143	1	Sprot	TCPE_MOUSE	220	59586	8	0.5	5.72	0.17	8	T-complex protein 1 subunit epsilon OS=Mus musculus GN=Cct5 PE=1 SV=1
146	1	Sprot	LRC59_MOUSE	219	34856	8	0.98	9.57	0.35	8	Leucine-rich repeat-containing protein 59 OS=Mus musculus GN=Lrrc59 PE=1 SV=1
150	1	Sprot	RL13_MOUSE	216	24290	8	1.65	11.54	0.32	7	60S ribosomal protein L13 OS=Mus musculus GN=Rpl13 PE=2 SV=3
158	1	Sprot	OST48_MOUSE	211	48997	8	0.63	5.52	0.17	8	Dolichyl-diphosphooligosaccharide--protein glycosyltransferase 48 kDa subunit OS=Mus musculus GN=Ddost PE=1 SV=2
165	1	Sprot	RL6_MOUSE	206	33489	8	1.04	10.69	0.26	8	60S ribosomal protein L6 OS=Mus musculus GN=Rpl6 PE=1 SV=3
169	1	Sprot	LC7L2_MOUSE	202	46555	8	0.68	10.11	0.2	4	Putative RNA-binding protein Luc7-like 2 OS=Mus musculus GN=Luc7l2 PE=1 SV=1
171	2	Sprot	HXK2_MOUSE	170	102469	8	0.27	5.77	0.11	5	Hexokinase-2 OS=Mus musculus GN=Hk2 PE=2 SV=1
176	1	Sprot	AFG32_MOUSE	198	89463	8	0.27	8.77	0.16	6	AFG3-like protein 2 OS=Mus musculus GN=Afg3l2 PE=1 SV=1
187	1	Sprot	LBR_MOUSE	192	71395	8	0.34	9.43	0.14	7	Lamin-B receptor OS=Mus musculus GN=Lbr PE=1 SV=2
203	1	Sprot	H2A1_RAT	183	14069	8	1.79	10.9	0.58	1	Histone H2A type 1 OS=Rattus norvegicus PE=1 SV=2
203	2	Sprot	H2A1C_RAT	182	14097	8	1.79	11.05	0.58	1	Histone H2A type 1-C OS=Rattus norvegicus PE=1 SV=2
211	1	Sprot	PUR6_MOUSE	177	46976	8	0.67	6.94	0.24	8	Multifunctional protein ADE2 OS=Mus musculus GN=Paics PE=1 SV=4
215	1	Sprot	NDUA9_MOUSE	173	42498	8	0.64	9.75	0.23	7	NADH dehydrogenase [ubiquinone] 1 alpha subcomplex subunit 9, mitochondrial OS=Mus musculus GN=Ndufa9 PE=1 SV=2
231	1	Sprot	RL24_MOUSE	162	17768	8	2.17	11.26	0.32	6	60S ribosomal protein L24 OS=Mus musculus GN=Rpl24 PE=1 SV=2
233	1	Sprot	FND3B_MOUSE	161	132679	8	0.2	5.89	0.09	8	Fibronectin type III domain-containing protein 3B OS=Mus musculus GN=Fndc3b PE=1 SV=1
250	1	Sprot	RL32_MOUSE	150	15850	8	3.34	11.32	0.47	6	60S ribosomal protein L32 OS=Mus musculus GN=Rpl32 PE=1 SV=2
257	1	Sprot	DHX15_MOUSE	146	90949	8	0.3	7.12	0.11	8	Pre-mRNA-splicing factor ATP-dependent RNA helicase DHX15 OS=Mus musculus GN=Dhx15 PE=1 SV=2
288	1	Sprot	SYIC_MOUSE	132	144179	8	0.18	6.14	0.09	8	Isoleucine--tRNA ligase, cytoplasmic OS=Mus musculus GN=Iars PE=2 SV=2
302	1	Sprot	TMX2_MOUSE	127	33921	8	0.85	8.97	0.21	7	Thioredoxin-related transmembrane protein 2 OS=Mus musculus GN=Tmx2 PE=2 SV=1
364	1	Sprot	VP13C_MOUSE	103	419824	8	0.06	6.37	0.03	8	Vacuolar protein sorting-associated protein 13C OS=Mus musculus GN=Vps13c PE=1 SV=2
94	1	Sprot	TOM40_MOUSE	267	37871	7	0.74	7.64	0.29	6	Mitochondrial import receptor subunit TOM40 homolog OS=Mus musculus GN=Tomm40 PE=1 SV=3
116	1	Sprot	RBM39_MOUSE	238	59370	7	0.43	10.1	0.16	7	RNA-binding protein 39 OS=Mus musculus GN=Rbm39 PE=1 SV=2
120	1	Sprot	NOP9_MOUSE	232	70003	7	0.35	6.86	0.17	7	Nucleolar protein 9 OS=Mus musculus GN=Nop9 PE=2 SV=1
124	1	Sprot	RAB5C_MOUSE	230	23398	7	1.13	8.64	0.31	3	Ras-related protein Rab-5C OS=Mus musculus GN=Rab5c PE=1 SV=2
125	1	Sprot	ATLA3_MOUSE	230	60537	7	0.42	5.73	0.21	7	Atlastin-3 OS=Mus musculus GN=Atl3 PE=2 SV=1
126	1	Sprot	ACLY_MOUSE	229	119651	7	0.19	7.13	0.1	7	ATP-citrate synthase OS=Mus musculus GN=Acly PE=1 SV=1
145	1	Sprot	NDUS3_MOUSE	219	30131	7	0.49	6.67	0.2	4	NADH dehydrogenase [ubiquinone] iron-sulfur protein 3, mitochondrial OS=Mus musculus GN=Ndufs3 PE=1 SV=2
161	1	Sprot	RS24_MESAU	209	15413	7	2.1	10.79	0.34	4	40S ribosomal protein S24 OS=Mesocricetus auratus GN=RPS24 PE=3 SV=1
162	1	Sprot	HNRPC_MOUSE	208	34364	7	0.83	4.92	0.29	7	Heterogeneous nuclear ribonucleoproteins C1/C2 OS=Mus musculus GN=Hnrnpc PE=1 SV=1
166	1	Sprot	BCS1_MOUSE	205	47376	7	0.56	7.75	0.22	7	Mitochondrial chaperone BCS1 OS=Mus musculus GN=Bcs1l PE=1 SV=1
168	1	Sprot	ODPB_MOUSE	203	38912	7	0.71	6.41	0.3	7	Pyruvate dehydrogenase E1 component subunit beta, mitochondrial OS=Mus musculus GN=Pdhb PE=1 SV=1
171	1	Sprot	HXK1_MOUSE	201	108234	7	0.15	6.37	0.06	2	Hexokinase-1 OS=Mus musculus GN=Hk1 PE=1 SV=3
173	1	Sprot	CALX_MOUSE	199	67236	7	0.37	4.5	0.13	7	Calnexin OS=Mus musculus GN=Canx PE=1 SV=1
176	2	Sprot	AFG31_MOUSE	161	86992	7	0.28	9	0.08	5	AFG3-like protein 1 OS=Mus musculus GN=Afg3l1 PE=2 SV=2
178	1	Sprot	RAB18_MOUSE	197	23021	7	1.16	5.24	0.37	6	Ras-related protein Rab-18 OS=Mus musculus GN=Rab18 PE=2 SV=2
182	1	Sprot	PREB_MOUSE	196	45409	7	0.59	9.01	0.26	7	Prolactin regulatory element-binding protein OS=Mus musculus GN=Preb PE=1 SV=1
193	2	Sprot	PRS4_MOUSE	135	49154	7	0.44	5.87	0.2	6	26S protease regulatory subunit 4 OS=Mus musculus GN=Psmc1 PE=1 SV=1
194	1	Sprot	IF2G_MOUSE	188	51033	7	0.51	8.66	0.24	7	Eukaryotic translation initiation factor 2 subunit 3, X-linked OS=Mus musculus GN=Eif2s3x PE=1 SV=2
195	1	Sprot	DJC11_MOUSE	188	63194	7	0.33	8.51	0.17	6	DnaJ homolog subfamily C member 11 OS=Mus musculus GN=Dnajc11 PE=2 SV=2
201	1	Sprot	FXR2_MOUSE	186	73698	7	0.33	5.94	0.17	6	Fragile X mental retardation syndrome-related protein 2 OS=Mus musculus GN=Fxr2 PE=1 SV=1
204	2	Sprot	K1H1_MOUSE	100	47087	7	0.47	4.87	0.13	3	Keratin, type I cuticular Ha1 OS=Mus musculus GN=Krt31 PE=2 SV=2
216	1	Sprot	NB5R3_MOUSE	173	34106	7	0.85	8.55	0.26	6	NADH-cytochrome b5 reductase 3 OS=Mus musculus GN=Cyb5r3 PE=1 SV=3
226	1	Sprot	GNAI2_MOUSE	166	40463	7	0.68	5.28	0.21	3	Guanine nucleotide-binding protein G(i) subunit alpha-2 OS=Mus musculus GN=Gnai2 PE=1 SV=5
230	1	Sprot	SCOT1_MOUSE	162	55953	7	0.38	8.73	0.22	6	Succinyl-CoA:3-ketoacid coenzyme A transferase 1, mitochondrial OS=Mus musculus GN=Oxct1 PE=1 SV=1
234	1	Sprot	SEC63_MOUSE	160	87815	7	0.27	5.28	0.1	6	Translocation protein SEC63 homolog OS=Mus musculus GN=Sec63 PE=2 SV=4
245	1	Sprot	DX39A_MOUSE	152	49036	7	0.53	5.46	0.17	7	ATP-dependent RNA helicase DDX39A OS=Mus musculus GN=Ddx39a PE=2 SV=1
262	1	Sprot	ESYT1_MOUSE	142	121478	7	0.13	5.63	0.08	5	Extended synaptotagmin-1 OS=Mus musculus GN=Esyt1 PE=1 SV=2
268	1	Sprot	PR38B_MOUSE	139	63715	7	0.27	10.53	0.12	4	Pre-mRNA-splicing factor 38B OS=Mus musculus GN=Prpf38b PE=1 SV=1
282	1	Sprot	PEX3_MOUSE	134	42197	7	0.43	7.64	0.23	5	Peroxisomal biogenesis factor 3 OS=Mus musculus GN=Pex3 PE=2 SV=1
315	1	Sprot	RL21_MOUSE	120	18550	7	2.02	10.49	0.37	6	60S ribosomal protein L21 OS=Mus musculus GN=Rpl21 PE=2 SV=3
338	1	Sprot	RS19_MOUSE	111	16076	7	2.55	10.41	0.41	7	40S ribosomal protein S19 OS=Mus musculus GN=Rps19 PE=1 SV=3
391	1	Sprot	S61A1_MOUSE	96	52231	7	0.5	8.3	0.16	7	Protein transport protein Sec61 subunit alpha isoform 1 OS=Mus musculus GN=Sec61a1 PE=2 SV=2
422	1	Sprot	MPC2_MOUSE	90	14277	7	3.13	10.62	0.37	5	Mitochondrial pyruvate carrier 2 OS=Mus musculus GN=Mpc2 PE=1 SV=1
569	1	Sprot	HACD3_MOUSE	64	43103	7	0.42	9.18	0.15	5	Very-long-chain (3R)-3-hydroxyacyl-CoA dehydratase 3 OS=Mus musculus GN=Hacd3 PE=1 SV=2
82	5	Sprot	RAB6A_MOUSE	158	23575	6	0.65	5.42	0.27	4	Ras-related protein Rab-6A OS=Mus musculus GN=Rab6a PE=1 SV=4
82	6	Sprot	RAB8A_MOUSE	147	23653	6	0.87	9.15	0.32	2	Ras-related protein Rab-8A OS=Mus musculus GN=Rab8a PE=1 SV=2
82	7	Sprot	RAB8B_MOUSE	142	23588	6	0.65	9.15	0.25	1	Ras-related protein Rab-8B OS=Mus musculus GN=Rab8b PE=1 SV=1
82	8	Sprot	RAB10_MOUSE	142	22527	6	0.92	8.59	0.23	3	Ras-related protein Rab-10 OS=Mus musculus GN=Rab10 PE=1 SV=1
85	2	Sprot	TRAP1_MOUSE	197	80159	6	0.25	6.25	0.11	6	Heat shock protein 75 kDa, mitochondrial OS=Mus musculus GN=Trap1 PE=1 SV=1
88	1	Sprot	DHB12_MOUSE	274	34719	6	0.67	9.55	0.27	5	Very-long-chain 3-oxoacyl-CoA reductase OS=Mus musculus GN=Hsd17b12 PE=2 SV=1
90	1	Sprot	PFKAP_MOUSE	269	85400	6	0.24	6.73	0.14	4	ATP-dependent 6-phosphofructokinase, platelet type OS=Mus musculus GN=Pfkp PE=1 SV=1
90	2	Sprot	PFKAL_MOUSE	147	85305	6	0.24	6.74	0.11	4	ATP-dependent 6-phosphofructokinase, liver type OS=Mus musculus GN=Pfkl PE=1 SV=4
109	2	Sprot	ATPG_RAT	191	30172	6	0.81	8.87	0.25	1	ATP synthase subunit gamma, mitochondrial OS=Rattus norvegicus GN=Atp5c1 PE=1 SV=2
110	1	Sprot	UBXN4_MOUSE	248	56437	6	0.38	6.23	0.19	5	UBX domain-containing protein 4 OS=Mus musculus GN=Ubxn4 PE=1 SV=1
130	1	Sprot	ESYT2_MOUSE	228	94081	6	0.21	7.63	0.11	6	Extended synaptotagmin-2 OS=Mus musculus GN=Esyt2 PE=1 SV=1
135	1	Sprot	RL12_MOUSE	227	17794	6	1.69	9.48	0.55	6	60S ribosomal protein L12 OS=Mus musculus GN=Rpl12 PE=1 SV=2
142	1	Sprot	PCKGM_MOUSE	221	70482	6	0.24	6.92	0.14	5	Phosphoenolpyruvate carboxykinase [GTP], mitochondrial OS=Mus musculus GN=Pck2 PE=1 SV=1
144	1	Sprot	ATLA2_MOUSE	220	66182	6	0.31	5.27	0.15	6	Atlastin-2 OS=Mus musculus GN=Atl2 PE=1 SV=1
151	1	Sprot	AUP1_MOUSE	216	46092	6	0.3	8.71	0.19	4	Ancient ubiquitous protein 1 OS=Mus musculus GN=Aup1 PE=2 SV=1
152	1	Sprot	GALT7_MOUSE	216	75371	6	0.27	8.1	0.12	6	N-acetylgalactosaminyltransferase 7 OS=Mus musculus GN=Galnt7 PE=2 SV=2
155	1	Sprot	SSRD_MOUSE	212	18924	6	1.18	5.5	0.31	4	Translocon-associated protein subunit delta OS=Mus musculus GN=Ssr4 PE=2 SV=1
159	1	Sprot	SPB1_MOUSE	211	95474	6	0.21	8.51	0.1	6	pre-rRNA processing protein FTSJ3 OS=Mus musculus GN=Ftsj3 PE=1 SV=1
160	1	Sprot	RS17_CRIGR	209	15514	6	1.55	9.85	0.39	4	40S ribosomal protein S17 OS=Cricetulus griseus GN=RPS17 PE=2 SV=2
167	1	Sprot	P5CR2_MOUSE	203	33638	6	0.7	7.67	0.22	6	Pyrroline-5-carboxylate reductase 2 OS=Mus musculus GN=Pycr2 PE=2 SV=1
170	1	Sprot	EIF3L_MOUSE	202	66570	6	0.31	6.01	0.14	6	Eukaryotic translation initiation factor 3 subunit L OS=Mus musculus GN=Eif3l PE=1 SV=1
174	1	Sprot	CTR1_MOUSE	198	67048	6	0.31	6.82	0.14	4	High affinity cationic amino acid transporter 1 OS=Mus musculus GN=Slc7a1 PE=1 SV=1
175	1	Sprot	RM22_MOUSE	198	23790	6	1.11	9.88	0.36	6	39S ribosomal protein L22, mitochondrial OS=Mus musculus GN=Mrpl22 PE=2 SV=1
179	1	Sprot	PCAT1_MOUSE	197	59705	6	0.35	6.02	0.12	6	Lysophosphatidylcholine acyltransferase 1 OS=Mus musculus GN=Lpcat1 PE=1 SV=1
183	1	Sprot	DRS7B_MOUSE	195	34964	6	0.53	9.66	0.24	5	Dehydrogenase/reductase SDR family member 7B OS=Mus musculus GN=Dhrs7b PE=2 SV=1
193	1	Sprot	PRS8_MOUSE	189	45597	6	0.3	7.11	0.13	4	26S protease regulatory subunit 8 OS=Mus musculus GN=Psmc5 PE=1 SV=1
196	1	Sprot	H2B1B_MOUSE	188	13944	6	1.82	10.31	0.27	3	Histone H2B type 1-B OS=Mus musculus GN=Hist1h2bb PE=1 SV=3
198	1	Sprot	CH60_CRIGR	187	60950	6	0.34	5.83	0.15	6	60 kDa heat shock protein, mitochondrial OS=Cricetulus griseus GN=HSPD1 PE=2 SV=1
202	1	Sprot	SPCS2_MOUSE	185	24962	6	1.04	8.75	0.29	6	Signal peptidase complex subunit 2 OS=Mus musculus GN=Spcs2 PE=1 SV=1
210	1	Sprot	RL30_MOUSE	178	12776	6	2.87	9.65	0.63	6	60S ribosomal protein L30 OS=Mus musculus GN=Rpl30 PE=3 SV=2
219	1	Sprot	PRC2A_MOUSE	170	229063	6	0.08	9.43	0.05	6	Protein PRRC2A OS=Mus musculus GN=Prrc2a PE=1 SV=1
221	1	Sprot	SAM50_MOUSE	169	51831	6	0.42	6.34	0.19	6	Sorting and assembly machinery component 50 homolog OS=Mus musculus GN=Samm50 PE=1 SV=1
228	1	Sprot	DHX9_MOUSE	164	149381	6	0.13	6.39	0.06	6	ATP-dependent RNA helicase A OS=Mus musculus GN=Dhx9 PE=1 SV=2
229	1	Sprot	ARP3_MOUSE	162	47327	6	0.46	5.61	0.26	6	Actin-related protein 3 OS=Mus musculus GN=Actr3 PE=1 SV=3
235	1	Sprot	K2C1_RAT	160	64791	6	0.26	8	0.09	5	Keratin, type II cytoskeletal 1 OS=Rattus norvegicus GN=Krt1 PE=2 SV=1
237	1	Sprot	IF2A_MOUSE	158	36085	6	0.64	5.02	0.22	6	Eukaryotic translation initiation factor 2 subunit 1 OS=Mus musculus GN=Eif2s1 PE=1 SV=3
238	2	Sprot	ACSL1_MOUSE	128	77901	6	0.26	6.81	0.11	4	Long-chain-fatty-acid--CoA ligase 1 OS=Mus musculus GN=Acsl1 PE=1 SV=2
247	1	Sprot	KRT85_MOUSE	151	55723	6	0.31	6.19	0.12	2	Keratin, type II cuticular Hb5 OS=Mus musculus GN=Krt85 PE=2 SV=2
252	1	Sprot	IF4G1_MOUSE	148	175967	6	0.09	5.3	0.06	5	Eukaryotic translation initiation factor 4 gamma 1 OS=Mus musculus GN=Eif4g1 PE=1 SV=1
253	1	Sprot	NOP58_MOUSE	148	60305	6	0.35	8.53	0.2	6	Nucleolar protein 58 OS=Mus musculus GN=Nop58 PE=1 SV=1
254	1	Sprot	RAB2A_MOUSE	147	23533	6	1.12	6.08	0.36	6	Ras-related protein Rab-2A OS=Mus musculus GN=Rab2a PE=1 SV=1
261	1	Sprot	RL19_MOUSE	142	23451	6	1.13	11.48	0.26	6	60S ribosomal protein L19 OS=Mus musculus GN=Rpl19 PE=1 SV=1
263	1	Sprot	RL36_RAT	140	12260	6	3.11	11.59	0.27	2	60S ribosomal protein L36 OS=Rattus norvegicus GN=Rpl36 PE=1 SV=2
265	1	Sprot	SSF1_MOUSE	139	52724	6	0.41	10.32	0.13	6	Suppressor of SWI4 1 homolog OS=Mus musculus GN=Ppan PE=1 SV=2
266	1	Sprot	HNRPK_MOUSE	139	50944	6	0.34	5.39	0.18	5	Heterogeneous nuclear ribonucleoprotein K OS=Mus musculus GN=Hnrnpk PE=1 SV=1
271	1	Sprot	RS5_MOUSE	138	22875	6	0.91	9.73	0.21	5	40S ribosomal protein S5 OS=Mus musculus GN=Rps5 PE=1 SV=3
280	1	Sprot	S12A2_MOUSE	134	130950	6	0.15	6.94	0.08	6	Solute carrier family 12 member 2 OS=Mus musculus GN=Slc12a2 PE=1 SV=2
281	1	Sprot	NNTM_MOUSE	134	113765	6	0.17	7.53	0.1	6	NAD(P) transhydrogenase, mitochondrial OS=Mus musculus GN=Nnt PE=1 SV=2
285	1	Sprot	UCRI_MOUSE	133	29349	6	0.36	8.91	0.11	2	Cytochrome b-c1 complex subunit Rieske, mitochondrial OS=Mus musculus GN=Uqcrfs1 PE=1 SV=1
292	1	Sprot	PSB3_MOUSE	131	22949	6	0.9	6.15	0.32	5	Proteasome subunit beta type-3 OS=Mus musculus GN=Psmb3 PE=1 SV=1
300	1	Sprot	TBRG4_MOUSE	128	71468	6	0.29	8.55	0.11	5	Protein TBRG4 OS=Mus musculus GN=Tbrg4 PE=2 SV=1
306	1	Sprot	RL34_MOUSE	124	13284	6	2.67	11.47	0.38	6	60S ribosomal protein L34 OS=Mus musculus GN=Rpl34 PE=1 SV=2
311	1	Sprot	RAC1_MOUSE	122	21436	6	0.99	8.77	0.24	2	Ras-related C3 botulinum toxin substrate 1 OS=Mus musculus GN=Rac1 PE=1 SV=1
317	1	Sprot	CLU_MOUSE	120	147975	6	0.13	5.69	0.06	6	Clustered mitochondria protein homolog OS=Mus musculus GN=Cluh PE=2 SV=2
340	1	Sprot	MTCH2_MOUSE	110	33477	6	0.71	8.59	0.22	6	Mitochondrial carrier homolog 2 OS=Mus musculus GN=Mtch2 PE=1 SV=1
373	1	Sprot	RT09_MOUSE	100	44901	6	0.49	8.97	0.21	6	28S ribosomal protein S9, mitochondrial OS=Mus musculus GN=Mrps9 PE=2 SV=3
383	1	Sprot	NB5R1_MOUSE	98	34113	6	0.55	8.97	0.22	5	NADH-cytochrome b5 reductase 1 OS=Mus musculus GN=Cyb5r1 PE=2 SV=1
406	1	Sprot	ECHA_MOUSE	93	82617	6	0.25	9.24	0.17	6	Trifunctional enzyme subunit alpha, mitochondrial OS=Mus musculus GN=Hadha PE=1 SV=1
518	1	Sprot	RL35A_MOUSE	70	12546	6	2.96	10.9	0.35	6	60S ribosomal protein L35a OS=Mus musculus GN=Rpl35a PE=1 SV=2
82	4	Sprot	RAB35_MOUSE	171	23011	5	0.47	8.52	0.18	2	Ras-related protein Rab-35 OS=Mus musculus GN=Rab35 PE=1 SV=1
112	1	Sprot	TIM50_MOUSE	245	39752	5	0.46	8.26	0.22	5	Mitochondrial import inner membrane translocase subunit TIM50 OS=Mus musculus GN=Timm50 PE=1 SV=1
123	2	Sprot	YBOX3_MOUSE	118	38790	5	0.47	9.68	0.17	3	Y-box-binding protein 3 OS=Mus musculus GN=Ybx3 PE=1 SV=2
139	1	Sprot	SND1_MOUSE	223	102025	5	0.13	7.08	0.08	4	Staphylococcal nuclease domain-containing protein 1 OS=Mus musculus GN=Snd1 PE=1 SV=1
149	1	Sprot	PTCD3_MOUSE	216	77747	5	0.21	5.61	0.11	5	Pentatricopeptide repeat domain-containing protein 3, mitochondrial OS=Mus musculus GN=Ptcd3 PE=2 SV=2
156	1	Sprot	LC7L3_MOUSE	212	51419	5	0.34	9.79	0.15	5	Luc7-like protein 3 OS=Mus musculus GN=Luc7l3 PE=1 SV=1
163	1	Sprot	RS15_MESAU	208	17029	5	0.41	10.39	0.13	1	40S ribosomal protein S15 OS=Mesocricetus auratus GN=RPS15 PE=2 SV=2
169	2	Sprot	LUC7L_MOUSE	161	43907	5	0.41	9.9	0.09	1	Putative RNA-binding protein Luc7-like 1 OS=Mus musculus GN=Luc7l PE=2 SV=2
177	1	Sprot	FAF2_MOUSE	198	52438	5	0.33	5.35	0.16	5	FAS-associated factor 2 OS=Mus musculus GN=Faf2 PE=2 SV=2
181	1	Sprot	IMB1_MOUSE	196	97122	5	0.13	4.68	0.06	4	Importin subunit beta-1 OS=Mus musculus GN=Kpnb1 PE=1 SV=2
192	1	Sprot	DHRS1_MOUSE	189	33983	5	0.55	8.66	0.19	5	Dehydrogenase/reductase SDR family member 1 OS=Mus musculus GN=Dhrs1 PE=2 SV=1
197	1	Sprot	EIF3F_MOUSE	188	37960	5	0.48	5.33	0.17	5	Eukaryotic translation initiation factor 3 subunit F OS=Mus musculus GN=Eif3f PE=1 SV=2
199	1	Sprot	STING_MOUSE	186	42802	5	0.42	7.12	0.16	5	Stimulator of interferon genes protein OS=Mus musculus GN=Tmem173 PE=1 SV=2
204	1	Sprot	K1C10_RAT	182	56470	5	0.3	5.1	0.11	2	Keratin, type I cytoskeletal 10 OS=Rattus norvegicus GN=Krt10 PE=3 SV=1
205	1	Sprot	TMM33_MOUSE	182	28013	5	0.7	9.72	0.21	5	Transmembrane protein 33 OS=Mus musculus GN=Tmem33 PE=2 SV=1
206	1	Sprot	MA1B1_MOUSE	182	75103	5	0.22	8.61	0.13	5	Endoplasmic reticulum mannosyl-oligosaccharide 1,2-alpha-mannosidase OS=Mus musculus GN=Man1b1 PE=2 SV=1
212	1	Sprot	ERLN2_MOUSE	177	37848	5	0.48	5.37	0.17	2	Erlin-2 OS=Mus musculus GN=Erlin2 PE=1 SV=1
212	2	Sprot	ERLN1_MOUSE	170	38912	5	0.47	6.73	0.19	2	Erlin-1 OS=Mus musculus GN=Erlin1 PE=1 SV=1
213	1	Sprot	ABCE1_MOUSE	177	67271	5	0.25	8.63	0.17	5	ATP-binding cassette sub-family E member 1 OS=Mus musculus GN=Abce1 PE=2 SV=1
223	1	Sprot	PHB_MOUSE	168	29802	5	0.65	5.57	0.3	5	Prohibitin OS=Mus musculus GN=Phb PE=1 SV=1
225	1	Sprot	RS16_MOUSE	168	16435	5	1.03	10.21	0.35	4	40S ribosomal protein S16 OS=Mus musculus GN=Rps16 PE=2 SV=4
226	2	Sprot	GNAI3_CAVPO	138	40578	5	0.45	5.5	0.15	2	Guanine nucleotide-binding protein G(k) subunit alpha OS=Cavia porcellus GN=GNAI3 PE=2 SV=3
227	1	Sprot	MYO5A_MOUSE	166	215402	5	0.06	8.82	0.04	3	Unconventional myosin-Va OS=Mus musculus GN=Myo5a PE=1 SV=2
232	1	Sprot	PCBP2_MOUSE	161	38197	5	0.48	6.33	0.2	3	Poly(rC)-binding protein 2 OS=Mus musculus GN=Pcbp2 PE=1 SV=1
232	2	Sprot	PCBP1_MOUSE	148	37474	5	0.49	6.66	0.19	3	Poly(rC)-binding protein 1 OS=Mus musculus GN=Pcbp1 PE=1 SV=1
236	1	Sprot	RL9_MOUSE	158	21868	5	0.96	9.96	0.35	5	60S ribosomal protein L9 OS=Mus musculus GN=Rpl9 PE=1 SV=2
239	1	Sprot	NDUAA_MOUSE	156	40578	5	0.34	7.63	0.16	4	NADH dehydrogenase [ubiquinone] 1 alpha subcomplex subunit 10, mitochondrial OS=Mus musculus GN=Ndufa10 PE=1 SV=1
242	1	Sprot	RS27L_MOUSE	153	9471	5	2.32	9.57	0.38	3	40S ribosomal protein S27-like OS=Mus musculus GN=Rps27l PE=3 SV=3
246	1	Sprot	PSMD3_MOUSE	152	60680	5	0.28	8.48	0.11	5	26S proteasome non-ATPase regulatory subunit 3 OS=Mus musculus GN=Psmd3 PE=1 SV=3
247	2	Sprot	KRT81_MOUSE	105	52829	5	0.26	5.63	0.12	1	Keratin, type II cuticular Hb1 OS=Mus musculus GN=Krt81 PE=2 SV=2
251	1	Sprot	DGKE_MOUSE	150	63593	5	0.27	7.43	0.12	5	Diacylglycerol kinase epsilon OS=Mus musculus GN=Dgke PE=2 SV=1
273	1	Sprot	PM34_MOUSE	137	34391	5	0.54	10.11	0.2	5	Peroxisomal membrane protein PMP34 OS=Mus musculus GN=Slc25a17 PE=2 SV=1
278	1	Sprot	NOL9_MOUSE	135	80788	5	0.21	9.54	0.08	5	Polynucleotide 5'-hydroxyl-kinase NOL9 OS=Mus musculus GN=Nol9 PE=1 SV=1
279	1	Sprot	MAGT1_MOUSE	134	37944	5	0.48	9.8	0.19	5	Magnesium transporter protein 1 OS=Mus musculus GN=Magt1 PE=2 SV=1
287	1	Sprot	BIRC6_MOUSE	133	531833	5	0.03	5.7	0.01	5	Baculoviral IAP repeat-containing protein 6 OS=Mus musculus GN=Birc6 PE=1 SV=2
290	1	Sprot	HNRH2_MOUSE	132	49248	5	0.2	5.89	0.11	3	Heterogeneous nuclear ribonucleoprotein H2 OS=Mus musculus GN=Hnrnph2 PE=2 SV=1
291	1	Sprot	NDUS7_MOUSE	131	24667	5	0.82	9.94	0.21	5	NADH dehydrogenase [ubiquinone] iron-sulfur protein 7, mitochondrial OS=Mus musculus GN=Ndufs7 PE=1 SV=1
295	1	Sprot	TECR_MOUSE	130	36067	5	0.51	9.6	0.2	5	Very-long-chain enoyl-CoA reductase OS=Mus musculus GN=Tecr PE=1 SV=1
305	1	Sprot	SDHB_MOUSE	125	31793	5	0.46	8.96	0.16	4	Succinate dehydrogenase [ubiquinone] iron-sulfur subunit, mitochondrial OS=Mus musculus GN=Sdhb PE=1 SV=1
307	1	Sprot	PRS7_MOUSE	124	48617	5	0.36	5.72	0.19	5	26S protease regulatory subunit 7 OS=Mus musculus GN=Psmc2 PE=1 SV=5
312	1	Sprot	C1TC_MOUSE	121	101136	5	0.16	6.7	0.08	5	C-1-tetrahydrofolate synthase, cytoplasmic OS=Mus musculus GN=Mthfd1 PE=1 SV=4
314	1	Sprot	BUB3_MOUSE	121	36931	5	0.5	6.36	0.2	5	Mitotic checkpoint protein BUB3 OS=Mus musculus GN=Bub3 PE=2 SV=2
319	1	Sprot	UBP2L_MOUSE	118	116728	5	0.14	6.61	0.06	5	Ubiquitin-associated protein 2-like OS=Mus musculus GN=Ubap2l PE=1 SV=1
323	2	Sprot	RAP1B_MOUSE	115	20812	5	1.03	5.65	0.41	2	Ras-related protein Rap-1b OS=Mus musculus GN=Rap1b PE=2 SV=2
325	1	Sprot	UTP20_MOUSE	116	317542	5	0.05	8.33	0.03	5	Small subunit processome component 20 homolog OS=Mus musculus GN=Utp20 PE=2 SV=2
328	1	Sprot	RL10A_RAT	115	24816	5	0.61	9.94	0.35	4	60S ribosomal protein L10a OS=Rattus norvegicus GN=Rpl10a PE=1 SV=2
329	1	Sprot	FKB11_MOUSE	115	22123	5	0.95	9.42	0.23	5	Peptidyl-prolyl cis-trans isomerase FKBP11 OS=Mus musculus GN=Fkbp11 PE=1 SV=1
333	1	Sprot	LETM1_MOUSE	113	82937	5	0.2	6.16	0.11	5	LETM1 and EF-hand domain-containing protein 1, mitochondrial OS=Mus musculus GN=Letm1 PE=2 SV=1
350	1	Sprot	ALG5_MOUSE	108	36767	5	0.38	8.83	0.2	4	Dolichyl-phosphate beta-glucosyltransferase OS=Mus musculus GN=Alg5 PE=2 SV=1
361	1	Sprot	RL7L_MOUSE	104	28526	5	0.52	10.64	0.16	4	60S ribosomal protein L7-like 1 OS=Mus musculus GN=Rpl7l1 PE=2 SV=1
374	1	Sprot	ATAD1_MOUSE	100	40718	5	0.44	6.43	0.13	5	ATPase family AAA domain-containing protein 1 OS=Mus musculus GN=Atad1 PE=1 SV=1
376	1	Sprot	GRP75_CRIGR	100	73685	5	0.23	5.87	0.09	5	Stress-70 protein, mitochondrial OS=Cricetulus griseus GN=HSPA9 PE=2 SV=1
381	1	Sprot	RMXRL_RAT	99	42178	5	0.43	10	0.18	5	RNA-binding motif protein, X chromosome retrogene-like OS=Rattus norvegicus GN=Rbmxrtl PE=3 SV=1
401	1	Sprot	MTX1_MOUSE	93	35601	5	0.52	5.82	0.18	5	Metaxin-1 OS=Mus musculus GN=Mtx1 PE=1 SV=1
408	1	Sprot	RS14_CRIGR	93	16263	5	1.44	10.07	0.4	4	40S ribosomal protein S14 OS=Cricetulus griseus GN=RPS14 PE=2 SV=3
441	1	Sprot	GLPK_MOUSE	85	61188	5	0.28	5.62	0.18	5	Glycerol kinase OS=Mus musculus GN=Gk PE=2 SV=2
443	1	Sprot	KIF23_MOUSE	84	108707	5	0.15	8.89	0.07	5	Kinesin-like protein KIF23 OS=Mus musculus GN=Kif23 PE=1 SV=1
451	1	Sprot	4F2_MOUSE	84	58300	5	0.23	5.62	0.11	4	4F2 cell-surface antigen heavy chain OS=Mus musculus GN=Slc3a2 PE=1 SV=1
452	1	Sprot	PABP1_MOUSE	83	70626	5	0.24	9.52	0.09	5	Polyadenylate-binding protein 1 OS=Mus musculus GN=Pabpc1 PE=1 SV=2
453	1	Sprot	TM9S3_MOUSE	83	67500	5	0.25	6.83	0.08	5	Transmembrane 9 superfamily member 3 OS=Mus musculus GN=Tm9sf3 PE=1 SV=1
457	1	Sprot	PESC_MOUSE	82	67753	5	0.25	6.41	0.07	5	Pescadillo homolog OS=Mus musculus GN=Pes1 PE=1 SV=1
480	1	Sprot	SYVC_MOUSE	78	140127	5	0.11	7.9	0.05	5	Valine--tRNA ligase OS=Mus musculus GN=Vars PE=2 SV=1
486	1	Sprot	SF3B1_MOUSE	77	145724	5	0.11	6.65	0.06	5	Splicing factor 3B subunit 1 OS=Mus musculus GN=Sf3b1 PE=1 SV=1
585	1	Sprot	RRP12_MOUSE	62	143041	5	0.11	9.07	0.06	5	RRP12-like protein OS=Mus musculus GN=Rrp12 PE=1 SV=1
20	3	Sprot	TBAL3_MOUSE	73	49956	4	0.27	5.37	0.07	1	Tubulin alpha chain-like 3 OS=Mus musculus GN=Tubal3 PE=2 SV=2
38	2	Sprot	IF4A3_MOUSE	110	46810	4	0.29	6.3	0.13	3	Eukaryotic initiation factor 4A-III OS=Mus musculus GN=Eif4a3 PE=2 SV=3
82	9	Sprot	RAB3D_MOUSE	115	24401	4	0.44	4.76	0.21	2	Ras-related protein Rab-3D OS=Mus musculus GN=Rab3d PE=1 SV=1
101	1	Sprot	SCAM3_MOUSE	259	38433	4	0.37	7.55	0.19	4	Secretory carrier-associated membrane protein 3 OS=Mus musculus GN=Scamp3 PE=1 SV=3
103	1	Sprot	MAVS_MOUSE	256	53366	4	0.25	5.96	0.15	4	Mitochondrial antiviral-signaling protein OS=Mus musculus GN=Mavs PE=1 SV=1
124	2	Sprot	RAB5A_MOUSE	84	23584	4	0.65	8.32	0.22	2	Ras-related protein Rab-5A OS=Mus musculus GN=Rab5a PE=1 SV=1
134	2	Sprot	MIRO2_MOUSE	87	69027	4	0.14	5.65	0.06	2	Mitochondrial Rho GTPase 2 OS=Mus musculus GN=Rhot2 PE=2 SV=1
157	1	Sprot	TMEDA_MESAU	211	24805	4	0.61	6.25	0.26	4	Transmembrane protein Tmp21 OS=Mesocricetus auratus GN=TMED10 PE=1 SV=1
185	1	Sprot	SC22B_CRIGR	193	24653	4	0.62	8.88	0.24	4	Vesicle-trafficking protein SEC22b OS=Cricetulus griseus GN=Sec22b PE=1 SV=3
201	2	Sprot	EFTU_MOUSE	76	49477	4	0.27	7.23	0.09	4	Elongation factor Tu, mitochondrial OS=Mus musculus GN=Tufm PE=1 SV=1
201	3	Sprot	FXR1_CRIGR	67	69663	4	0.14	5.84	0.05	2	Fragile X mental retardation syndrome-related protein 1 OS=Cricetulus griseus GN=FXR1 PE=2 SV=1
204	3	Sprot	K1C15_MOUSE	91	49107	4	0.28	4.79	0.05	1	Keratin, type I cytoskeletal 15 OS=Mus musculus GN=Krt15 PE=1 SV=2
204	4	Sprot	KRT35_MOUSE	80	50497	4	0.27	4.9	0.08	1	Keratin, type I cuticular Ha5 OS=Mus musculus GN=Krt35 PE=2 SV=1
207	1	Sprot	ILF2_MOUSE	182	43035	4	0.32	5.19	0.14	4	Interleukin enhancer-binding factor 2 OS=Mus musculus GN=Ilf2 PE=1 SV=1
208	1	Sprot	MK67I_MOUSE	181	36242	4	0.39	10.24	0.17	4	MKI67 FHA domain-interacting nucleolar phosphoprotein OS=Mus musculus GN=Nifk PE=1 SV=1
243	1	Sprot	NMT1_MOUSE	152	56852	4	0.17	8.04	0.09	3	Glycylpeptide N-tetradecanoyltransferase 1 OS=Mus musculus GN=Nmt1 PE=1 SV=1
255	1	Sprot	ARMX3_MOUSE	147	42593	4	0.23	8.87	0.09	3	Armadillo repeat-containing X-linked protein 3 OS=Mus musculus GN=Armcx3 PE=1 SV=1
256	1	Sprot	COX2_ACOWI	147	25805	4	0.58	4.65	0.11	2	Cytochrome c oxidase subunit 2 OS=Acomys wilsoni GN=MT-CO2 PE=3 SV=1
260	1	Sprot	GNL3_MOUSE	143	60749	4	0.22	9.21	0.13	4	Guanine nucleotide-binding protein-like 3 OS=Mus musculus GN=Gnl3 PE=1 SV=2
263	2	Sprot	RL36_MOUSE	93	12208	4	1.56	11.35	0.24	1	60S ribosomal protein L36 OS=Mus musculus GN=Rpl36 PE=3 SV=2
267	1	Sprot	TMED9_MOUSE	139	27110	4	0.55	8.49	0.18	4	Transmembrane emp24 domain-containing protein 9 OS=Mus musculus GN=Tmed9 PE=1 SV=2
269	1	Sprot	PRP6_MOUSE	138	106655	4	0.12	8.31	0.05	4	Pre-mRNA-processing factor 6 OS=Mus musculus GN=Prpf6 PE=2 SV=1
274	1	Sprot	TIM23_MOUSE	137	21964	4	0.71	9.24	0.22	3	Mitochondrial import inner membrane translocase subunit Tim23 OS=Mus musculus GN=Timm23 PE=2 SV=1
275	1	Sprot	RETST_MOUSE	136	67291	4	0.2	9.07	0.08	4	All-trans-retinol 13,14-reductase OS=Mus musculus GN=Retsat PE=1 SV=3
276	1	Sprot	PX11B_MOUSE	135	28691	4	0.51	10	0.19	4	Peroxisomal membrane protein 11B OS=Mus musculus GN=Pex11b PE=1 SV=1
283	1	Sprot	ERG7_MOUSE	134	83088	4	0.16	5.96	0.07	4	Lanosterol synthase OS=Mus musculus GN=Lss PE=2 SV=2
296	1	Sprot	COPG1_MOUSE	130	97450	4	0.13	5.23	0.07	4	Coatomer subunit gamma-1 OS=Mus musculus GN=Copg1 PE=2 SV=1
297	1	Sprot	NCPR_MOUSE	130	76995	4	0.17	5.34	0.09	4	NADPH--cytochrome P450 reductase OS=Mus musculus GN=Por PE=2 SV=2
298	1	Sprot	RL37A_MOUSE	130	10268	4	2.01	10.44	0.59	4	60S ribosomal protein L37a OS=Mus musculus GN=Rpl37a PE=3 SV=2
299	1	Sprot	TM9S4_MOUSE	128	74644	4	0.13	6.86	0.09	3	Transmembrane 9 superfamily member 4 OS=Mus musculus GN=Tm9sf4 PE=2 SV=1
301	1	Sprot	SSRA_MOUSE	128	32045	4	0.2	4.36	0.08	2	Translocon-associated protein subunit alpha OS=Mus musculus GN=Ssr1 PE=1 SV=1
304	1	Sprot	SE1L1_MESAU	125	88498	4	0.15	5.21	0.09	4	Protein sel-1 homolog 1 OS=Mesocricetus auratus GN=Sel1l PE=2 SV=1
308	1	Sprot	CLAP1_MOUSE	123	169123	4	0.07	9.15	0.04	4	CLIP-associating protein 1 OS=Mus musculus GN=Clasp1 PE=1 SV=2
309	1	Sprot	LDHA_MOUSE	122	36475	4	0.39	7.62	0.12	4	L-lactate dehydrogenase A chain OS=Mus musculus GN=Ldha PE=1 SV=3
316	1	Sprot	DDX49_MOUSE	120	54060	4	0.25	9.02	0.1	4	Probable ATP-dependent RNA helicase DDX49 OS=Mus musculus GN=Ddx49 PE=2 SV=1
321	1	Sprot	MIC27_MOUSE	117	29242	4	0.5	9.34	0.15	3	MICOS complex subunit Mic27 OS=Mus musculus GN=Apool PE=2 SV=1
323	1	Sprot	RAP1A_MOUSE	116	20974	4	0.75	6.38	0.33	1	Ras-related protein Rap-1A OS=Mus musculus GN=Rap1a PE=2 SV=1
324	1	Sprot	MYEF2_MOUSE	116	63254	4	0.21	8.96	0.11	4	Myelin expression factor 2 OS=Mus musculus GN=Myef2 PE=1 SV=1
326	1	Sprot	GDPD1_MOUSE	115	35844	4	0.4	8.55	0.22	4	Glycerophosphodiester phosphodiesterase domain-containing protein 1 OS=Mus musculus GN=Gdpd1 PE=2 SV=1
327	1	Sprot	ACADS_MOUSE	115	44861	4	0.22	8.68	0.12	3	Short-chain specific acyl-CoA dehydrogenase, mitochondrial OS=Mus musculus GN=Acads PE=1 SV=2
331	1	Sprot	ARL8B_MOUSE	115	21525	4	0.73	8.67	0.24	4	ADP-ribosylation factor-like protein 8B OS=Mus musculus GN=Arl8b PE=2 SV=1
332	1	Sprot	S2533_MOUSE	113	35041	4	0.41	9.72	0.16	4	Solute carrier family 25 member 33 OS=Mus musculus GN=Slc25a33 PE=2 SV=1
336	1	Sprot	TPP2_MOUSE	111	139790	4	0.09	6.13	0.06	4	Tripeptidyl-peptidase 2 OS=Mus musculus GN=Tpp2 PE=1 SV=3
337	1	Sprot	DDX6_MOUSE	111	54157	4	0.18	8.85	0.12	3	Probable ATP-dependent RNA helicase DDX6 OS=Mus musculus GN=Ddx6 PE=1 SV=1
344	1	Sprot	DDX18_MOUSE	109	74134	4	0.08	9.54	0.03	2	ATP-dependent RNA helicase DDX18 OS=Mus musculus GN=Ddx18 PE=2 SV=1
345	1	Sprot	PSD12_MOUSE	109	52861	4	0.19	6.66	0.09	3	26S proteasome non-ATPase regulatory subunit 12 OS=Mus musculus GN=Psmd12 PE=1 SV=4
356	1	Sprot	COPD_MOUSE	106	57193	4	0.17	5.89	0.07	3	Coatomer subunit delta OS=Mus musculus GN=Arcn1 PE=1 SV=2
358	1	Sprot	VAPA_MOUSE	105	27837	4	0.53	8.59	0.2	4	Vesicle-associated membrane protein-associated protein A OS=Mus musculus GN=Vapa PE=1 SV=2
359	1	Sprot	GLCE_MOUSE	105	70045	4	0.14	8.95	0.08	3	D-glucuronyl C5-epimerase OS=Mus musculus GN=Glce PE=1 SV=2
365	1	Sprot	RS26_MOUSE	102	13007	4	1.43	11.01	0.37	4	40S ribosomal protein S26 OS=Mus musculus GN=Rps26 PE=3 SV=3
366	1	Sprot	ATPK_MOUSE	102	10337	4	2.01	9.95	0.26	2	ATP synthase subunit f, mitochondrial OS=Mus musculus GN=Atp5j2 PE=1 SV=3
372	1	Sprot	CHTOP_MOUSE	101	26568	4	0.56	12.24	0.14	2	Chromatin target of PRMT1 protein OS=Mus musculus GN=Chtop PE=1 SV=2
382	1	Sprot	NDUV1_MOUSE	99	50802	4	0.27	8.51	0.11	4	NADH dehydrogenase [ubiquinone] flavoprotein 1, mitochondrial OS=Mus musculus GN=Ndufv1 PE=1 SV=1
393	1	Sprot	PLXB2_MOUSE	95	206099	4	0.06	5.58	0.03	4	Plexin-B2 OS=Mus musculus GN=Plxnb2 PE=1 SV=1
397	1	Sprot	RT34_MOUSE	95	25811	4	0.58	10.44	0.17	4	28S ribosomal protein S34, mitochondrial OS=Mus musculus GN=Mrps34 PE=2 SV=1
398	1	Sprot	ODO1_MOUSE	95	116375	4	0.11	6.36	0.06	4	2-oxoglutarate dehydrogenase, mitochondrial OS=Mus musculus GN=Ogdh PE=1 SV=3
407	1	Sprot	NDUA5_MOUSE	93	13351	4	1.38	7.82	0.32	4	NADH dehydrogenase [ubiquinone] 1 alpha subcomplex subunit 5 OS=Mus musculus GN=Ndufa5 PE=1 SV=3
415	1	Sprot	GAR1_MOUSE	91	23460	4	0.66	11.03	0.32	4	H/ACA ribonucleoprotein complex subunit 1 OS=Mus musculus GN=Gar1 PE=2 SV=1
417	1	Sprot	TM9S2_MOUSE	90	75280	4	0.17	7.21	0.1	4	Transmembrane 9 superfamily member 2 OS=Mus musculus GN=Tm9sf2 PE=2 SV=1
418	1	Sprot	RS11_MOUSE	90	18419	4	0.89	10.31	0.4	4	40S ribosomal protein S11 OS=Mus musculus GN=Rps11 PE=1 SV=3
419	1	Sprot	SMD1_MOUSE	90	13273	4	0.92	11.56	0.45	2	Small nuclear ribonucleoprotein Sm D1 OS=Mus musculus GN=Snrpd1 PE=3 SV=1
420	1	Sprot	KBL_MOUSE	90	44902	4	0.31	6.92	0.2	4	2-amino-3-ketobutyrate coenzyme A ligase, mitochondrial OS=Mus musculus GN=Gcat PE=1 SV=2
428	1	Sprot	RS13_CRIGR	88	17182	4	0.97	10.53	0.2	4	40S ribosomal protein S13 OS=Cricetulus griseus GN=RPS13 PE=3 SV=3
432	1	Sprot	SENP3_MOUSE	87	64362	4	0.21	8.98	0.1	4	Sentrin-specific protease 3 OS=Mus musculus GN=Senp3 PE=1 SV=1
436	1	Sprot	AGK_MOUSE	86	46946	4	0.21	8.65	0.16	3	Acylglycerol kinase, mitochondrial OS=Mus musculus GN=Agk PE=1 SV=1
440	1	Sprot	SRSF3_MOUSE	85	19318	4	0.84	11.64	0.32	3	Serine/arginine-rich splicing factor 3 OS=Mus musculus GN=Srsf3 PE=1 SV=1
444	1	Sprot	DDX27_MOUSE	84	85885	4	0.15	9.29	0.08	4	Probable ATP-dependent RNA helicase DDX27 OS=Mus musculus GN=Ddx27 PE=1 SV=3
445	1	Sprot	ERG1_MOUSE	84	63730	4	0.21	8.67	0.09	4	Squalene monooxygenase OS=Mus musculus GN=Sqle PE=2 SV=1
446	1	Sprot	RFC5_MOUSE	84	38072	4	0.37	7.67	0.14	4	Replication factor C subunit 5 OS=Mus musculus GN=Rfc5 PE=2 SV=1
458	1	Sprot	RS25_MOUSE	82	13734	4	0.88	10.12	0.21	3	40S ribosomal protein S25 OS=Mus musculus GN=Rps25 PE=1 SV=1
461	1	Sprot	KTN1_MOUSE	82	152498	4	0.08	5.67	0.1	4	Kinectin OS=Mus musculus GN=Ktn1 PE=2 SV=1
465	1	Sprot	LAS1L_MOUSE	81	89359	4	0.14	4.37	0.05	4	Ribosomal biogenesis protein LAS1L OS=Mus musculus GN=Las1l PE=1 SV=1
469	1	Sprot	NDUA4_MOUSE	80	9321	4	2.36	9.52	0.48	4	Cytochrome c oxidase subunit NDUFA4 OS=Mus musculus GN=Ndufa4 PE=1 SV=2
488	1	Sprot	ERGI1_MOUSE	76	32541	4	0.44	6.59	0.15	4	Endoplasmic reticulum-Golgi intermediate compartment protein 1 OS=Mus musculus GN=Ergic1 PE=1 SV=1
494	1	Sprot	PRDX1_MOUSE	75	22162	4	0.7	8.26	0.25	4	Peroxiredoxin-1 OS=Mus musculus GN=Prdx1 PE=1 SV=1
503	1	Sprot	ABD12_MOUSE	73	45241	4	0.22	8.9	0.1	3	Monoacylglycerol lipase ABHD12 OS=Mus musculus GN=Abhd12 PE=1 SV=2
509	1	Sprot	AP3D1_MOUSE	72	134996	4	0.05	7.04	0.03	2	AP-3 complex subunit delta-1 OS=Mus musculus GN=Ap3d1 PE=1 SV=1
523	1	Sprot	EIF3E_MOUSE	70	52187	4	0.26	5.71	0.12	4	Eukaryotic translation initiation factor 3 subunit E OS=Mus musculus GN=Eif3e PE=1 SV=1
530	1	Sprot	RL26_MOUSE	69	17248	4	0.97	10.55	0.35	4	60S ribosomal protein L26 OS=Mus musculus GN=Rpl26 PE=1 SV=1
531	1	Sprot	RL27_MOUSE	68	15788	4	1.09	10.56	0.36	4	60S ribosomal protein L27 OS=Mus musculus GN=Rpl27 PE=1 SV=2
539	1	Sprot	IF4G2_MOUSE	68	102041	4	0.13	6.7	0.05	4	Eukaryotic translation initiation factor 4 gamma 2 OS=Mus musculus GN=Eif4g2 PE=1 SV=2
541	1	Sprot	RS7_MOUSE	68	22113	4	0.49	10.09	0.22	3	40S ribosomal protein S7 OS=Mus musculus GN=Rps7 PE=2 SV=1
544	1	Sprot	MATR3_MOUSE	67	94572	4	0.1	5.87	0.09	3	Matrin-3 OS=Mus musculus GN=Matr3 PE=1 SV=1
550	1	Sprot	RB11A_MOUSE	66	24378	4	0.62	6.12	0.18	4	Ras-related protein Rab-11A OS=Mus musculus GN=Rab11a PE=1 SV=3
563	1	Sprot	ETFA_MOUSE	65	34988	4	0.41	8.62	0.15	4	Electron transfer flavoprotein subunit alpha, mitochondrial OS=Mus musculus GN=Etfa PE=1 SV=2
599	1	Sprot	RRP5_MOUSE	60	207649	4	0.06	8.92	0.02	4	Protein RRP5 homolog OS=Mus musculus GN=Pdcd11 PE=2 SV=2
630	1	Sprot	AT5F1_MOUSE	57	28930	4	0.36	9.11	0.2	3	ATP synthase F(0) complex subunit B1, mitochondrial OS=Mus musculus GN=Atp5f1 PE=1 SV=1
673	1	Sprot	RS20_MOUSE	52	13364	4	1.38	9.95	0.29	4	40S ribosomal protein S20 OS=Mus musculus GN=Rps20 PE=1 SV=1
697	1	Sprot	RL17_MOUSE	50	21409	4	0.73	10.2	0.34	4	60S ribosomal protein L17 OS=Mus musculus GN=Rpl17 PE=2 SV=3
705	1	Sprot	HUWE1_MOUSE	49	482332	4	0.03	5.1	0.02	4	E3 ubiquitin-protein ligase HUWE1 OS=Mus musculus GN=Huwe1 PE=1 SV=5
719	1	Sprot	MDR1B_MOUSE	47	140905	4	0.09	8.51	0.04	4	Multidrug resistance protein 1B OS=Mus musculus GN=Abcb1b PE=1 SV=1
740	1	Sprot	INT1_MOUSE	45	245013	4	0.04	5.87	0.02	3	Integrator complex subunit 1 OS=Mus musculus GN=Ints1 PE=2 SV=2
745	1	Sprot	RU17_MOUSE	44	51961	4	0.26	9.94	0.13	4	U1 small nuclear ribonucleoprotein 70 kDa OS=Mus musculus GN=Snrnp70 PE=1 SV=2
748	1	Sprot	MTOR_MOUSE	44	288605	4	0.03	6.73	0.02	3	Serine/threonine-protein kinase mTOR OS=Mus musculus GN=Mtor PE=1 SV=2
812	1	Sprot	PRS6B_MOUSE	37	47379	4	0.13	5.09	0.09	2	26S protease regulatory subunit 6B OS=Mus musculus GN=Psmc4 PE=1 SV=2
29	2	Sprot	SFXN3_MOUSE	84	35384	3	0.29	9.58	0.18	2	Sideroflexin-3 OS=Mus musculus GN=Sfxn3 PE=1 SV=1
82	10	Sprot	RB39B_MOUSE	79	24621	3	0.27	7.7	0.13	1	Ras-related protein Rab-39B OS=Mus musculus GN=Rab39b PE=1 SV=1
85	3	Sprot	ENPL_MOUSE	70	92418	3	0.1	4.74	0.06	2	Endoplasmin OS=Mus musculus GN=Hsp90b1 PE=1 SV=2
113	2	Sprot	G3BP2_MOUSE	120	54055	3	0.18	5.44	0.11	2	Ras GTPase-activating protein-binding protein 2 OS=Mus musculus GN=G3bp2 PE=1 SV=2
124	3	Sprot	RAB5B_MOUSE	56	23692	3	0.45	8.29	0.16	1	Ras-related protein Rab-5B OS=Mus musculus GN=Rab5b PE=1 SV=1
137	2	Sprot	SC11A_MOUSE	68	20613	3	0.33	9.33	0.09	2	Signal peptidase complex catalytic subunit SEC11A OS=Mus musculus GN=Sec11a PE=2 SV=1
186	1	Sprot	MCM3_MOUSE	192	91489	3	0.1	5.36	0.07	3	DNA replication licensing factor MCM3 OS=Mus musculus GN=Mcm3 PE=1 SV=2
200	2	Sprot	MA2A2_MOUSE	92	130566	3	0.07	6.4	0.03	2	Alpha-mannosidase 2x OS=Mus musculus GN=Man2a2 PE=2 SV=2
218	1	Sprot	UTP18_MOUSE	171	61180	3	0.16	8.95	0.09	3	U3 small nucleolar RNA-associated protein 18 homolog OS=Mus musculus GN=Utp18 PE=1 SV=1
220	1	Sprot	FMR1N_MOUSE	170	27000	3	0.25	10.12	0.12	1	Fragile X mental retardation 1 neighbor protein OS=Mus musculus GN=Fmr1nb PE=2 SV=1
235	3	Sprot	K22E_RAT	138	69085	3	0.09	7.58	0.03	2	Keratin, type II cytoskeletal 2 epidermal OS=Rattus norvegicus GN=Krt2 PE=3 SV=1
235	4	Sprot	K2C79_MOUSE	120	57517	3	0.11	7.55	0.05	2	Keratin, type II cytoskeletal 79 OS=Mus musculus GN=Krt79 PE=2 SV=2
244	1	Sprot	THOC4_MOUSE	152	26924	3	0.39	11.15	0.25	3	THO complex subunit 4 OS=Mus musculus GN=Alyref PE=1 SV=3
247	3	Sprot	KRT82_MOUSE	60	57103	3	0.11	5.99	0.04	1	Keratin, type II cuticular Hb2 OS=Mus musculus GN=Krt82 PE=2 SV=2
249	1	Sprot	DRG1_MOUSE	150	40487	3	0.25	9	0.1	3	Developmentally-regulated GTP-binding protein 1 OS=Mus musculus GN=Drg1 PE=1 SV=1
258	1	Sprot	PSA4_MOUSE	144	29452	3	0.22	7.59	0.09	2	Proteasome subunit alpha type-4 OS=Mus musculus GN=Psma4 PE=1 SV=1
259	1	Sprot	RM15_MOUSE	144	33521	3	0.31	10.08	0.13	3	39S ribosomal protein L15, mitochondrial OS=Mus musculus GN=Mrpl15 PE=2 SV=1
264	1	Sprot	RRS1_MOUSE	140	41526	3	0.24	10.77	0.1	3	Ribosome biogenesis regulatory protein homolog OS=Mus musculus GN=Rrs1 PE=1 SV=1
277	1	Sprot	EMC3_MOUSE	135	29960	3	0.35	6.33	0.15	3	ER membrane protein complex subunit 3 OS=Mus musculus GN=Emc3 PE=2 SV=3
286	1	Sprot	RL31_MARMO	133	14454	3	0.83	10.54	0.32	3	60S ribosomal protein L31 OS=Marmota monax GN=RPL31 PE=2 SV=1
290	2	Sprot	HNRPF_MOUSE	111	45701	3	0.22	5.31	0.12	3	Heterogeneous nuclear ribonucleoprotein F OS=Mus musculus GN=Hnrnpf PE=1 SV=3
293	1	Sprot	RL1D1_MOUSE	131	50390	3	0.2	9.99	0.13	3	Ribosomal L1 domain-containing protein 1 OS=Mus musculus GN=Rsl1d1 PE=2 SV=1
303	1	Sprot	RPF2_MOUSE	126	35341	3	0.29	10.05	0.12	3	Ribosome production factor 2 homolog OS=Mus musculus GN=Rpf2 PE=2 SV=2
310	1	Sprot	MGT4A_MOUSE	122	61441	3	0.16	7.24	0.07	3	Alpha-1,3-mannosyl-glycoprotein 4-beta-N-acetylglucosaminyltransferase A OS=Mus musculus GN=Mgat4a PE=2 SV=1
313	1	Sprot	GLYC_MOUSE	121	52567	3	0.19	6.47	0.08	3	Serine hydroxymethyltransferase, cytosolic OS=Mus musculus GN=Shmt1 PE=1 SV=3
320	1	Sprot	GTR1_MOUSE	118	53949	3	0.12	9.05	0.09	2	Solute carrier family 2, facilitated glucose transporter member 1 OS=Mus musculus GN=Slc2a1 PE=1 SV=4
334	1	Sprot	U2AF1_MOUSE	112	27797	3	0.38	9.09	0.13	3	Splicing factor U2AF 35 kDa subunit OS=Mus musculus GN=U2af1 PE=1 SV=4
341	1	Sprot	EIF3D_MOUSE	110	63948	3	0.15	5.79	0.08	3	Eukaryotic translation initiation factor 3 subunit D OS=Mus musculus GN=Eif3d PE=1 SV=2
342	1	Sprot	GBB1_MOUSE	109	37353	3	0.27	5.6	0.16	3	Guanine nucleotide-binding protein G(I)/G(S)/G(T) subunit beta-1 OS=Mus musculus GN=Gnb1 PE=1 SV=3
346	1	Sprot	TI17B_MOUSE	109	18340	3	0.62	9.21	0.35	3	Mitochondrial import inner membrane translocase subunit Tim17-B OS=Mus musculus GN=Timm17b PE=2 SV=1
347	1	Sprot	GPAA1_MOUSE	108	67905	3	0.14	8.61	0.05	3	Glycosylphosphatidylinositol anchor attachment 1 protein OS=Mus musculus GN=Gpaa1 PE=1 SV=3
349	1	Sprot	MPU1_MOUSE	108	26480	3	0.4	8.97	0.14	3	Mannose-P-dolichol utilization defect 1 protein OS=Mus musculus GN=Mpdu1 PE=2 SV=1
353	1	Sprot	TMED2_CRIGR	107	22175	3	0.3	5.07	0.13	2	Transmembrane emp24 domain-containing protein 2 (Fragment) OS=Cricetulus griseus GN=TMED2 PE=1 SV=1
355	1	Sprot	RT29_MOUSE	106	44671	3	0.22	9.1	0.1	3	28S ribosomal protein S29, mitochondrial OS=Mus musculus GN=Dap3 PE=2 SV=1
360	1	Sprot	BAG6_MOUSE	104	120962	3	0.08	5.46	0.05	3	Large proline-rich protein BAG6 OS=Mus musculus GN=Bag6 PE=1 SV=1
362	1	Sprot	NOM1_MOUSE	104	95900	3	0.1	9.01	0.06	3	Nucleolar MIF4G domain-containing protein 1 OS=Mus musculus GN=Nom1 PE=2 SV=2
370	1	Sprot	MGAT1_MOUSE	100	51658	3	0.19	9.02	0.11	3	Alpha-1,3-mannosyl-glycoprotein 2-beta-N-acetylglucosaminyltransferase OS=Mus musculus GN=Mgat1 PE=2 SV=1
371	1	Sprot	SATT_MOUSE	101	56026	3	0.11	5.61	0.07	2	Neutral amino acid transporter A OS=Mus musculus GN=Slc1a4 PE=1 SV=1
379	1	Sprot	RL27A_MOUSE	99	16595	3	0.69	11.12	0.23	3	60S ribosomal protein L27a OS=Mus musculus GN=Rpl27a PE=2 SV=5
380	1	Sprot	RS23_CHILA	99	15798	3	0.74	10.5	0.23	3	40S ribosomal protein S23 OS=Chinchilla lanigera GN=RPS23 PE=2 SV=1
384	1	Sprot	IDHP_MOUSE	98	50874	3	0.19	8.88	0.07	3	Isocitrate dehydrogenase [NADP], mitochondrial OS=Mus musculus GN=Idh2 PE=1 SV=3
386	1	Sprot	ATP5L_MOUSE	97	11417	3	0.65	9.74	0.42	2	ATP synthase subunit g, mitochondrial OS=Mus musculus GN=Atp5l PE=1 SV=1
388	1	Sprot	TXTP_MOUSE	97	33910	3	0.3	9.91	0.1	3	Tricarboxylate transport protein, mitochondrial OS=Mus musculus GN=Slc25a1 PE=2 SV=1
390	1	Sprot	SC61B_MOUSE	96	9952	3	1.35	11.57	0.38	2	Protein transport protein Sec61 subunit beta OS=Mus musculus GN=Sec61b PE=1 SV=3
394	1	Sprot	PIGS_MOUSE	95	61671	3	0.16	6.45	0.09	3	GPI transamidase component PIG-S OS=Mus musculus GN=Pigs PE=1 SV=3
395	1	Sprot	ECHB_MOUSE	95	51353	3	0.19	9.43	0.08	3	Trifunctional enzyme subunit beta, mitochondrial OS=Mus musculus GN=Hadhb PE=1 SV=1
399	1	Sprot	QCR9_MOUSE	95	7441	3	1.11	9.16	0.38	2	Cytochrome b-c1 complex subunit 9 OS=Mus musculus GN=Uqcr10 PE=1 SV=1
402	1	Sprot	USE1_MOUSE	93	30574	3	0.22	9.21	0.11	2	Vesicle transport protein USE1 OS=Mus musculus GN=Use1 PE=2 SV=1
405	1	Sprot	DCAKD_MOUSE	93	26459	3	0.4	9.61	0.2	3	Dephospho-CoA kinase domain-containing protein OS=Mus musculus GN=Dcakd PE=2 SV=1
410	1	Sprot	RT05_MOUSE	93	48176	3	0.21	10.15	0.1	3	28S ribosomal protein S5, mitochondrial OS=Mus musculus GN=Mrps5 PE=2 SV=1
411	1	Sprot	DIM1_MOUSE	92	35252	3	0.29	10.01	0.21	3	Probable dimethyladenosine transferase OS=Mus musculus GN=Dimt1 PE=2 SV=1
413	1	Sprot	ACSL4_MOUSE	92	79026	3	0.12	8.57	0.08	3	Long-chain-fatty-acid--CoA ligase 4 OS=Mus musculus GN=Acsl4 PE=2 SV=2
416	1	Sprot	TRIPC_MOUSE	91	223988	3	0.04	8.64	0.02	3	E3 ubiquitin-protein ligase TRIP12 OS=Mus musculus GN=Trip12 PE=1 SV=1
424	1	Sprot	AAAT_MOUSE	89	58445	3	0.17	8.14	0.07	3	Neutral amino acid transporter B(0) OS=Mus musculus GN=Slc1a5 PE=1 SV=2
427	1	Sprot	RL22_MOUSE	88	14750	3	0.48	9.21	0.19	2	60S ribosomal protein L22 OS=Mus musculus GN=Rpl22 PE=1 SV=2
430	1	Sprot	ARF4_MOUSE	88	20384	3	0.54	6.59	0.18	2	ADP-ribosylation factor 4 OS=Mus musculus GN=Arf4 PE=1 SV=2
430	2	Sprot	ARF1_MOUSE	78	20684	3	0.53	6.32	0.22	2	ADP-ribosylation factor 1 OS=Mus musculus GN=Arf1 PE=1 SV=2
435	1	Sprot	AL3B1_MOUSE	86	52259	3	0.19	7.5	0.08	3	Aldehyde dehydrogenase family 3 member B1 OS=Mus musculus GN=Aldh3b1 PE=2 SV=1
437	1	Sprot	LMAN2_MOUSE	85	40404	3	0.25	6.46	0.09	3	Vesicular integral-membrane protein VIP36 OS=Mus musculus GN=Lman2 PE=2 SV=2
439	1	Sprot	VPP1_MOUSE	85	96404	3	0.1	6.29	0.06	2	V-type proton ATPase 116 kDa subunit a isoform 1 OS=Mus musculus GN=Atp6v0a1 PE=1 SV=3
439	2	Sprot	VPP2_MOUSE	79	98081	3	0.1	6.2	0.04	2	V-type proton ATPase 116 kDa subunit a isoform 2 OS=Mus musculus GN=Atp6v0a2 PE=1 SV=2
440	2	Sprot	SRSF7_MOUSE	54	30799	3	0.34	11.89	0.12	2	Serine/arginine-rich splicing factor 7 OS=Mus musculus GN=Srsf7 PE=1 SV=1
448	1	Sprot	CISY_MOUSE	84	51703	3	0.19	8.72	0.1	3	Citrate synthase, mitochondrial OS=Mus musculus GN=Cs PE=1 SV=1
455	1	Sprot	DAD1_MESAU	83	12489	3	0.99	6.52	0.28	3	Dolichyl-diphosphooligosaccharide--protein glycosyltransferase subunit DAD1 OS=Mesocricetus auratus GN=DAD1 PE=3 SV=3
456	1	Sprot	RM04_MOUSE	82	33052	3	0.2	9.82	0.09	2	39S ribosomal protein L4, mitochondrial OS=Mus musculus GN=Mrpl4 PE=2 SV=1
462	1	Sprot	PSB2_MOUSE	82	22892	3	0.47	6.52	0.18	3	Proteasome subunit beta type-2 OS=Mus musculus GN=Psmb2 PE=1 SV=1
463	1	Sprot	CP51A_MOUSE	82	56739	3	0.17	8.6	0.07	3	Lanosterol 14-alpha demethylase OS=Mus musculus GN=Cyp51a1 PE=2 SV=1
472	1	Sprot	CDK1_MOUSE	79	34085	3	0.3	8.39	0.15	3	Cyclin-dependent kinase 1 OS=Mus musculus GN=Cdk1 PE=1 SV=3
474	1	Sprot	AT1B3_MOUSE	79	31755	3	0.21	8.72	0.11	2	Sodium/potassium-transporting ATPase subunit beta-3 OS=Mus musculus GN=Atp1b3 PE=1 SV=1
476	1	Sprot	DHR13_MOUSE	79	40719	3	0.25	8.11	0.13	3	Dehydrogenase/reductase SDR family member 13 OS=Mus musculus GN=Dhrs13 PE=2 SV=1
478	1	Sprot	RAN_MOUSE	78	24408	3	0.44	7.01	0.19	3	GTP-binding nuclear protein Ran OS=Mus musculus GN=Ran PE=1 SV=3
479	1	Sprot	RL11_CHILA	78	20240	3	0.55	9.64	0.16	3	60S ribosomal protein L11 OS=Chinchilla lanigera GN=RPL11 PE=2 SV=3
483	1	Sprot	DCA13_MOUSE	78	51423	3	0.12	9.41	0.08	2	DDB1- and CUL4-associated factor 13 OS=Mus musculus GN=Dcaf13 PE=2 SV=2
489	1	Sprot	MFTC_MOUSE	76	35026	3	0.29	9.5	0.11	3	Mitochondrial folate transporter/carrier OS=Mus musculus GN=Slc25a32 PE=2 SV=1
497	1	Sprot	PSMD1_MOUSE	74	105663	3	0.09	5.25	0.07	3	26S proteasome non-ATPase regulatory subunit 1 OS=Mus musculus GN=Psmd1 PE=1 SV=1
498	1	Sprot	GPI8_MOUSE	74	44867	3	0.22	6.07	0.08	3	GPI-anchor transamidase OS=Mus musculus GN=Pigk PE=2 SV=2
501	1	Sprot	PUR8_MOUSE	74	54831	3	0.18	6.9	0.11	3	Adenylosuccinate lyase OS=Mus musculus GN=Adsl PE=2 SV=2
502	1	Sprot	IRGM1_MOUSE	73	46522	3	0.21	8.56	0.09	3	Immunity-related GTPase family M protein 1 OS=Mus musculus GN=Irgm1 PE=1 SV=1
504	1	Sprot	CYFP2_MOUSE	73	145565	3	0.06	6.64	0.03	3	Cytoplasmic FMR1-interacting protein 2 OS=Mus musculus GN=Cyfip2 PE=1 SV=2
506	1	Sprot	RS10_MOUSE	72	18904	3	0.59	10.15	0.23	3	40S ribosomal protein S10 OS=Mus musculus GN=Rps10 PE=1 SV=1
508	1	Sprot	CCD47_MOUSE	72	55808	3	0.18	4.74	0.08	3	Coiled-coil domain-containing protein 47 OS=Mus musculus GN=Ccdc47 PE=2 SV=2
511	1	Sprot	S27A4_MOUSE	71	72272	3	0.13	8.85	0.06	3	Long-chain fatty acid transport protein 4 OS=Mus musculus GN=Slc27a4 PE=1 SV=1
513	1	Sprot	THEM6_MOUSE	71	23788	3	0.45	9.32	0.19	3	Protein THEM6 OS=Mus musculus GN=Them6 PE=2 SV=1
521	1	Sprot	TM9S1_MOUSE	70	68883	3	0.14	6.62	0.05	3	Transmembrane 9 superfamily member 1 OS=Mus musculus GN=Tm9sf1 PE=2 SV=2
522	1	Sprot	S2551_MOUSE	70	33668	3	0.19	9.69	0.09	2	Solute carrier family 25 member 51 OS=Mus musculus GN=Slc25a51 PE=2 SV=1
525	1	Sprot	PUR2_MOUSE	69	107436	3	0.06	6.25	0.04	2	Trifunctional purine biosynthetic protein adenosine-3 OS=Mus musculus GN=Gart PE=2 SV=3
526	1	Sprot	SURF4_MOUSE	69	30361	3	0.34	7.64	0.14	2	Surfeit locus protein 4 OS=Mus musculus GN=Surf4 PE=2 SV=1
545	1	Sprot	DHE3_MOUSE	67	61298	3	0.16	8.05	0.07	3	Glutamate dehydrogenase 1, mitochondrial OS=Mus musculus GN=Glud1 PE=1 SV=1
547	1	Sprot	IDHG1_MOUSE	67	42758	3	0.23	9.17	0.19	3	Isocitrate dehydrogenase [NAD] subunit gamma 1, mitochondrial OS=Mus musculus GN=Idh3g PE=1 SV=1
549	1	Sprot	GNPAT_MOUSE	66	76820	3	0.13	8.38	0.07	3	Dihydroxyacetone phosphate acyltransferase OS=Mus musculus GN=Gnpat PE=2 SV=1
554	1	Sprot	PARL_MOUSE	66	41937	3	0.24	9.95	0.17	3	Presenilins-associated rhomboid-like protein, mitochondrial OS=Mus musculus GN=Parl PE=1 SV=1
561	1	Sprot	ACON_MOUSE	65	85410	3	0.11	8.08	0.05	3	Aconitate hydratase, mitochondrial OS=Mus musculus GN=Aco2 PE=1 SV=1
565	1	Sprot	ARFRP_MOUSE	64	22644	3	0.3	6.17	0.15	2	ADP-ribosylation factor-related protein 1 OS=Mus musculus GN=Arfrp1 PE=2 SV=2
566	1	Sprot	RL35_MOUSE	64	14544	3	0.82	11.05	0.26	3	60S ribosomal protein L35 OS=Mus musculus GN=Rpl35 PE=2 SV=1
568	1	Sprot	ATP5I_MOUSE	64	8230	3	1.78	9.34	0.44	3	ATP synthase subunit e, mitochondrial OS=Mus musculus GN=Atp5i PE=1 SV=2
570	1	Sprot	SYFA_MOUSE	63	57563	3	0.17	8.27	0.06	3	Phenylalanine--tRNA ligase alpha subunit OS=Mus musculus GN=Farsa PE=2 SV=1
571	1	Sprot	AIMP2_CRIGR	63	35410	3	0.29	7.68	0.12	3	Aminoacyl tRNA synthase complex-interacting multifunctional protein 2 OS=Cricetulus griseus GN=AIMP2 PE=2 SV=1
572	1	Sprot	QCR8_MOUSE	63	9762	3	0.79	10.26	0.37	2	Cytochrome b-c1 complex subunit 8 OS=Mus musculus GN=Uqcrq PE=1 SV=3
582	1	Sprot	GGTA1_MOUSE	62	46445	3	0.21	6.08	0.12	3	N-acetyllactosaminide alpha-1,3-galactosyltransferase OS=Mus musculus GN=Ggta1 PE=2 SV=1
591	1	Sprot	MA7D1_MOUSE	61	93220	3	0.1	10.16	0.05	3	MAP7 domain-containing protein 1 OS=Mus musculus GN=Map7d1 PE=1 SV=1
594	1	Sprot	LPPRC_MOUSE	61	156516	3	0.06	6.42	0.03	3	Leucine-rich PPR motif-containing protein, mitochondrial OS=Mus musculus GN=Lrpprc PE=1 SV=2
596	1	Sprot	C1TM_MOUSE	61	105662	3	0.09	6.58	0.03	3	Monofunctional C1-tetrahydrofolate synthase, mitochondrial OS=Mus musculus GN=Mthfd1l PE=1 SV=2
598	1	Sprot	UB2J1_MOUSE	60	34968	3	0.29	6.51	0.2	3	Ubiquitin-conjugating enzyme E2 J1 OS=Mus musculus GN=Ube2j1 PE=1 SV=2
605	1	Sprot	RS27A_CAVPO	60	17953	3	0.63	9.68	0.2	3	Ubiquitin-40S ribosomal protein S27a OS=Cavia porcellus GN=RPS27A PE=1 SV=2
613	1	Sprot	RT35_MOUSE	59	35952	3	0.28	8.81	0.18	3	28S ribosomal protein S35, mitochondrial OS=Mus musculus GN=Mrps35 PE=2 SV=2
614	1	Sprot	SK2L2_MOUSE	59	117561	3	0.08	6.01	0.03	3	Superkiller viralicidic activity 2-like 2 OS=Mus musculus GN=Skiv2l2 PE=1 SV=1
623	1	Sprot	SC11C_MOUSE	58	21646	3	0.5	9.22	0.19	3	Signal peptidase complex catalytic subunit SEC11C OS=Mus musculus GN=Sec11c PE=2 SV=3
631	1	Sprot	PSMD5_MOUSE	57	55937	3	0.11	5.13	0.07	2	26S proteasome non-ATPase regulatory subunit 5 OS=Mus musculus GN=Psmd5 PE=1 SV=4
635	1	Sprot	GDIB_MOUSE	57	50505	3	0.13	5.93	0.07	2	Rab GDP dissociation inhibitor beta OS=Mus musculus GN=Gdi2 PE=1 SV=1
637	1	Sprot	SCMC2_MOUSE	56	52587	3	0.12	8.75	0.06	2	Calcium-binding mitochondrial carrier protein SCaMC-2 OS=Mus musculus GN=Slc25a25 PE=2 SV=1
638	1	Sprot	TPC_MOUSE	56	35595	3	0.29	9.31	0.11	3	Mitochondrial thiamine pyrophosphate carrier OS=Mus musculus GN=Slc25a19 PE=2 SV=1
644	1	Sprot	IPO5_MOUSE	55	123511	3	0.08	4.82	0.04	3	Importin-5 OS=Mus musculus GN=Ipo5 PE=1 SV=3
647	1	Sprot	PGAP1_MOUSE	55	104511	3	0.06	9.05	0.03	2	GPI inositol-deacylase OS=Mus musculus GN=Pgap1 PE=1 SV=3
649	1	Sprot	TI17A_MOUSE	55	18100	3	0.63	7.74	0.32	3	Mitochondrial import inner membrane translocase subunit Tim17-A OS=Mus musculus GN=Timm17a PE=2 SV=1
663	1	Sprot	FKBP8_MOUSE	53	43501	3	0.23	5.08	0.09	3	Peptidyl-prolyl cis-trans isomerase FKBP8 OS=Mus musculus GN=Fkbp8 PE=1 SV=2
666	1	Sprot	EIF3B_MOUSE	53	91313	3	0.1	4.92	0.06	3	Eukaryotic translation initiation factor 3 subunit B OS=Mus musculus GN=Eif3b PE=1 SV=1
670	1	Sprot	PEX16_MOUSE	52	38653	3	0.26	9.72	0.13	3	Peroxisomal membrane protein PEX16 OS=Mus musculus GN=Pex16 PE=2 SV=2
678	1	Sprot	ZC3H4_MOUSE	52	140880	3	0.04	5.87	0.03	2	Zinc finger CCCH domain-containing protein 4 OS=Mus musculus GN=Zc3h4 PE=1 SV=2
711	1	Sprot	PRPS1_MOUSE	48	34812	3	0.29	6.51	0.13	3	Ribose-phosphate pyrophosphokinase 1 OS=Mus musculus GN=Prps1 PE=1 SV=4
718	1	Sprot	WDR46_MOUSE	47	69005	3	0.14	9.8	0.09	3	WD repeat-containing protein 46 OS=Mus musculus GN=Wdr46 PE=2 SV=1
743	1	Sprot	GP108_MOUSE	44	63940	3	0.1	7.27	0.06	2	Protein GPR108 OS=Mus musculus GN=Gpr108 PE=2 SV=1
770	1	Sprot	ACADL_MOUSE	42	47877	3	0.21	8.53	0.08	3	Long-chain specific acyl-CoA dehydrogenase, mitochondrial OS=Mus musculus GN=Acadl PE=1 SV=2
829	1	Sprot	CY1_MOUSE	36	35305	3	0.29	9.24	0.11	3	Cytochrome c1, heme protein, mitochondrial OS=Mus musculus GN=Cyc1 PE=1 SV=1
960	1	Sprot	LMF2_MOUSE	28	79947	3	0.12	9.99	0.05	3	Lipase maturation factor 2 OS=Mus musculus GN=Lmf2 PE=2 SV=1
226	3	Sprot	GNAS1_MOUSE	68	121429	2	0.05	4.72	0.02	1	Guanine nucleotide-binding protein G(s) subunit alpha isoforms XLas OS=Mus musculus GN=Gnas PE=2 SV=1
227	2	Sprot	MYO5B_MOUSE	53	210438	2	0.03	6.67	0.01	1	Unconventional myosin-Vb OS=Mus musculus GN=Myo5b PE=2 SV=2
235	2	Sprot	K2C6A_RAT	141	59213	2	0.11	8.06	0.05	2	Keratin, type II cytoskeletal 6A OS=Rattus norvegicus GN=Krt6a PE=1 SV=1
240	1	Sprot	DDRGK_MOUSE	155	35956	2	0.09	5.32	0.05	1	DDRGK domain-containing protein 1 OS=Mus musculus GN=Ddrgk1 PE=1 SV=2
272	1	Sprot	PECR_MOUSE	137	32390	2	0.2	8.5	0.09	2	Peroxisomal trans-2-enoyl-CoA reductase OS=Mus musculus GN=Pecr PE=1 SV=1
284	1	Sprot	RFC3_MOUSE	133	40500	2	0.16	8.7	0.09	2	Replication factor C subunit 3 OS=Mus musculus GN=Rfc3 PE=2 SV=1
294	1	Sprot	KDSR_MOUSE	130	35933	2	0.18	8.06	0.1	2	3-ketodihydrosphingosine reductase OS=Mus musculus GN=Kdsr PE=2 SV=1
311	2	Sprot	RAC2_CAVPO	57	21394	2	0.32	7.55	0.11	1	Ras-related C3 botulinum toxin substrate 2 OS=Cavia porcellus GN=RAC2 PE=2 SV=2
318	1	Sprot	RDH11_MOUSE	120	35125	2	0.19	9.1	0.09	2	Retinol dehydrogenase 11 OS=Mus musculus GN=Rdh11 PE=2 SV=2
322	1	Sprot	TADBP_MOUSE	117	44519	2	0.14	6.26	0.07	2	TAR DNA-binding protein 43 OS=Mus musculus GN=Tardbp PE=1 SV=1
330	1	Sprot	TBL3_MOUSE	115	88210	2	0.07	6.34	0.05	2	Transducin beta-like protein 3 OS=Mus musculus GN=Tbl3 PE=2 SV=1
335	1	Sprot	MSH6_MOUSE	112	150989	2	0.04	6.31	0.02	2	DNA mismatch repair protein Msh6 OS=Mus musculus GN=Msh6 PE=1 SV=3
339	1	Sprot	PEX10_MOUSE	110	37134	2	0.17	9.97	0.16	2	Peroxisome biogenesis factor 10 OS=Mus musculus GN=Pex10 PE=2 SV=1
348	1	Sprot	MOT1_MOUSE	108	53232	2	0.12	7.42	0.04	2	Monocarboxylate transporter 1 OS=Mus musculus GN=Slc16a1 PE=1 SV=1
351	1	Sprot	PIGB_MOUSE	108	63079	2	0.1	9.36	0.06	2	GPI mannosyltransferase 3 OS=Mus musculus GN=Pigb PE=2 SV=2
352	1	Sprot	RM23_MOUSE	107	17111	2	0.41	9.77	0.21	2	39S ribosomal protein L23, mitochondrial OS=Mus musculus GN=Mrpl23 PE=2 SV=1
354	1	Sprot	SPRY7_MOUSE	106	21667	2	0.31	6.22	0.13	2	SPRY domain-containing protein 7 OS=Mus musculus GN=Spryd7 PE=2 SV=2
363	1	Sprot	COPB_MOUSE	103	106998	2	0.06	5.69	0.03	2	Coatomer subunit beta OS=Mus musculus GN=Copb1 PE=1 SV=1
367	1	Sprot	EI2BD_MOUSE	102	57588	2	0.11	9.36	0.08	2	Translation initiation factor eIF-2B subunit delta OS=Mus musculus GN=Eif2b4 PE=2 SV=2
368	1	Sprot	PSB1_MOUSE	102	26355	2	0.25	7.67	0.2	2	Proteasome subunit beta type-1 OS=Mus musculus GN=Psmb1 PE=1 SV=1
369	1	Sprot	USMG5_MOUSE	101	6377	2	1.37	9.84	0.43	2	Up-regulated during skeletal muscle growth protein 5 OS=Mus musculus GN=Usmg5 PE=1 SV=1
375	1	Sprot	BDH_MESAU	100	14997	2	0.47	8.42	0.23	2	D-beta-hydroxybutyrate dehydrogenase, mitochondrial (Fragments) OS=Mesocricetus auratus GN=BDH1 PE=1 SV=1
377	1	Sprot	RSSA_CRIGR	99	32860	2	0.2	4.86	0.1	2	40S ribosomal protein SA OS=Cricetulus griseus GN=Rpsa PE=1 SV=3
385	1	Sprot	ALG2_MOUSE	98	47374	2	0.13	8.2	0.08	2	Alpha-1,3/1,6-mannosyltransferase ALG2 OS=Mus musculus GN=Alg2 PE=2 SV=2
392	1	Sprot	MYH9_MOUSE	96	226232	2	0.03	5.54	0.02	2	Myosin-9 OS=Mus musculus GN=Myh9 PE=1 SV=4
400	1	Sprot	AATM_MOUSE	94	47381	2	0.13	9.13	0.05	2	Aspartate aminotransferase, mitochondrial OS=Mus musculus GN=Got2 PE=1 SV=1
403	1	Sprot	RT30_MOUSE	93	49908	2	0.13	9.45	0.12	2	28S ribosomal protein S30, mitochondrial OS=Mus musculus GN=Mrps30 PE=2 SV=1
409	1	Sprot	NDUS2_MOUSE	93	52592	2	0.12	6.52	0.08	2	NADH dehydrogenase [ubiquinone] iron-sulfur protein 2, mitochondrial OS=Mus musculus GN=Ndufs2 PE=1 SV=1
414	1	Sprot	PSB5_MOUSE	91	28514	2	0.23	6.52	0.09	2	Proteasome subunit beta type-5 OS=Mus musculus GN=Psmb5 PE=1 SV=3
421	1	Sprot	TIF1B_MOUSE	90	88791	2	0.07	5.52	0.05	2	Transcription intermediary factor 1-beta OS=Mus musculus GN=Trim28 PE=1 SV=3
423	1	Sprot	WDR3_MOUSE	89	105708	2	0.06	6.2	0.03	2	WD repeat-containing protein 3 OS=Mus musculus GN=Wdr3 PE=2 SV=1
425	1	Sprot	SIAT1_MOUSE	89	46556	2	0.14	9.01	0.08	2	Beta-galactoside alpha-2,6-sialyltransferase 1 OS=Mus musculus GN=St6gal1 PE=1 SV=2
426	1	Sprot	ECHD2_MOUSE	88	31832	2	0.21	9.03	0.11	2	Enoyl-CoA hydratase domain-containing protein 2, mitochondrial OS=Mus musculus GN=Echdc2 PE=1 SV=2
434	1	Sprot	TMED1_MOUSE	86	25247	2	0.26	4.41	0.1	2	Transmembrane emp24 domain-containing protein 1 OS=Mus musculus GN=Tmed1 PE=2 SV=1
438	1	Sprot	RUVB1_MOUSE	85	50182	2	0.13	6.02	0.06	2	RuvB-like 1 OS=Mus musculus GN=Ruvbl1 PE=1 SV=1
447	1	Sprot	PLK1_MOUSE	84	68258	2	0.09	8.93	0.05	2	Serine/threonine-protein kinase PLK1 OS=Mus musculus GN=Plk1 PE=1 SV=2
450	1	Sprot	NSDHL_MOUSE	84	40660	2	0.16	7.71	0.18	2	Sterol-4-alpha-carboxylate 3-dehydrogenase, decarboxylating OS=Mus musculus GN=Nsdhl PE=2 SV=1
459	1	Sprot	ZNT7_MOUSE	82	41763	2	0.15	6.33	0.08	2	Zinc transporter 7 OS=Mus musculus GN=Slc30a7 PE=1 SV=1
466	1	Sprot	THIKA_MOUSE	81	43926	2	0.15	8.74	0.08	2	3-ketoacyl-CoA thiolase A, peroxisomal OS=Mus musculus GN=Acaa1a PE=1 SV=1
467	1	Sprot	ADA10_MOUSE	80	83914	2	0.07	8.27	0.05	2	Disintegrin and metalloproteinase domain-containing protein 10 OS=Mus musculus GN=Adam10 PE=1 SV=2
470	1	Sprot	HCD2_MOUSE	80	27402	2	0.11	8.53	0.08	1	3-hydroxyacyl-CoA dehydrogenase type-2 OS=Mus musculus GN=Hsd17b10 PE=1 SV=4
471	1	Sprot	HSP7E_MOUSE	79	54616	2	0.12	5.63	0.06	2	Heat shock 70 kDa protein 14 OS=Mus musculus GN=Hspa14 PE=2 SV=2
473	1	Sprot	EMC4_MOUSE	79	20103	2	0.34	8.84	0.16	2	ER membrane protein complex subunit 4 OS=Mus musculus GN=Emc4 PE=2 SV=1
475	1	Sprot	CS052_MOUSE	79	29397	2	0.22	6.25	0.18	2	Uncharacterized protein C19orf52 homolog OS=Mus musculus PE=2 SV=1
477	1	Sprot	ODO2_MESAU	78	16111	2	0.44	4.76	0.2	2	Dihydrolipoyllysine-residue succinyltransferase component of 2-oxoglutarate dehydrogenase complex, mitochondrial (Fragments) OS=Mesocricetus auratus GN=DLST PE=1 SV=1
482	1	Sprot	PRDX3_MOUSE	78	28109	2	0.24	7.15	0.1	2	Thioredoxin-dependent peroxide reductase, mitochondrial OS=Mus musculus GN=Prdx3 PE=1 SV=1
484	1	Sprot	HNRPL_MOUSE	77	63923	2	0.1	8.33	0.04	2	Heterogeneous nuclear ribonucleoprotein L OS=Mus musculus GN=Hnrnpl PE=1 SV=2
487	1	Sprot	RUVB2_MOUSE	77	51081	2	0.12	5.49	0.07	2	RuvB-like 2 OS=Mus musculus GN=Ruvbl2 PE=2 SV=3
490	1	Sprot	RMD3_MOUSE	76	51997	2	0.12	5.11	0.09	2	Regulator of microtubule dynamics protein 3 OS=Mus musculus GN=Rmdn3 PE=1 SV=2
491	1	Sprot	PDK3_MOUSE	76	47893	2	0.13	8.89	0.06	2	[Pyruvate dehydrogenase (acetyl-transferring)] kinase isozyme 3, mitochondrial OS=Mus musculus GN=Pdk3 PE=1 SV=1
495	1	Sprot	SYNC_MOUSE	75	64238	2	0.1	5.62	0.04	2	Asparagine--tRNA ligase, cytoplasmic OS=Mus musculus GN=Nars PE=1 SV=2
500	1	Sprot	DOCK2_MOUSE	74	211568	2	0.03	6.54	0.02	2	Dedicator of cytokinesis protein 2 OS=Mus musculus GN=Dock2 PE=1 SV=3
510	1	Sprot	FUT8_MOUSE	71	66515	2	0.09	7.13	0.06	2	Alpha-(1,6)-fucosyltransferase OS=Mus musculus GN=Fut8 PE=2 SV=2
512	1	Sprot	KC1D_MOUSE	71	47286	2	0.14	9.77	0.07	2	Casein kinase I isoform delta OS=Mus musculus GN=Csnk1d PE=1 SV=2
514	1	Sprot	TR150_MOUSE	71	108114	2	0.06	10.17	0.04	2	Thyroid hormone receptor-associated protein 3 OS=Mus musculus GN=Thrap3 PE=1 SV=1
517	1	Sprot	RSMB_MOUSE	70	23640	2	0.28	10.91	0.06	2	Small nuclear ribonucleoprotein-associated protein B OS=Mus musculus GN=Snrpb PE=1 SV=1
519	1	Sprot	OSTC_MOUSE	70	16804	2	0.42	9.23	0.14	2	Oligosaccharyltransferase complex subunit OSTC OS=Mus musculus GN=Ostc PE=2 SV=1
527	1	Sprot	MYO1C_MOUSE	69	121868	2	0.05	9.41	0.03	2	Unconventional myosin-Ic OS=Mus musculus GN=Myo1c PE=1 SV=2
529	1	Sprot	MTCH1_MOUSE	69	41538	2	0.16	9.4	0.05	2	Mitochondrial carrier homolog 1 OS=Mus musculus GN=Mtch1 PE=2 SV=1
532	1	Sprot	ATP5H_MOUSE	68	18738	2	0.37	5.52	0.17	2	ATP synthase subunit d, mitochondrial OS=Mus musculus GN=Atp5h PE=1 SV=3
535	1	Sprot	IMA1_MOUSE	68	57892	2	0.11	5.49	0.1	2	Importin subunit alpha-1 OS=Mus musculus GN=Kpna2 PE=1 SV=2
537	1	Sprot	CNDD3_MOUSE	68	169325	2	0.04	6.74	0.02	2	Condensin-2 complex subunit D3 OS=Mus musculus GN=Ncapd3 PE=1 SV=3
542	1	Sprot	LYAG_MOUSE	67	106180	2	0.06	5.53	0.03	2	Lysosomal alpha-glucosidase OS=Mus musculus GN=Gaa PE=1 SV=2
543	1	Sprot	LEMD2_MOUSE	67	57471	2	0.11	9.18	0.05	2	LEM domain-containing protein 2 OS=Mus musculus GN=Lemd2 PE=1 SV=1
551	1	Sprot	MSTO1_MOUSE	66	61192	2	0.1	6.02	0.08	2	Protein misato homolog 1 OS=Mus musculus GN=Msto1 PE=2 SV=1
552	1	Sprot	TRAM1_MOUSE	66	43012	2	0.15	9.7	0.06	2	Translocating chain-associated membrane protein 1 OS=Mus musculus GN=Tram1 PE=1 SV=3
555	1	Sprot	DKC1_MOUSE	66	57365	2	0.11	9.34	0.06	2	H/ACA ribonucleoprotein complex subunit 4 OS=Mus musculus GN=Dkc1 PE=1 SV=4
558	1	Sprot	MRE11_MOUSE	65	80173	2	0.08	5.7	0.03	2	Double-strand break repair protein MRE11A OS=Mus musculus GN=Mre11a PE=1 SV=1
560	1	Sprot	TMED7_RAT	65	25463	2	0.26	6.43	0.14	2	Transmembrane emp24 domain-containing protein 7 OS=Rattus norvegicus GN=Tmed7 PE=1 SV=1
564	1	Sprot	IPO4_MOUSE	64	119198	2	0.05	4.92	0.02	2	Importin-4 OS=Mus musculus GN=Ipo4 PE=1 SV=1
575	1	Sprot	SMD3_MOUSE	62	13907	2	0.52	10.33	0.15	2	Small nuclear ribonucleoprotein Sm D3 OS=Mus musculus GN=Snrpd3 PE=1 SV=1
578	1	Sprot	ALDH2_MESAU	62	54299	2	0.12	5.83	0.09	2	Aldehyde dehydrogenase, mitochondrial OS=Mesocricetus auratus GN=ALDH2 PE=1 SV=1
581	1	Sprot	SCPDL_MOUSE	62	47099	2	0.14	8.86	0.07	2	Saccharopine dehydrogenase-like oxidoreductase OS=Mus musculus GN=Sccpdh PE=2 SV=1
583	1	Sprot	CBR4_MOUSE	62	25398	2	0.26	9.71	0.16	2	Carbonyl reductase family member 4 OS=Mus musculus GN=Cbr4 PE=1 SV=2
586	1	Sprot	OXA1L_MOUSE	61	48189	2	0.13	9.68	0.04	2	Mitochondrial inner membrane protein OXA1L OS=Mus musculus GN=Oxa1l PE=2 SV=1
590	1	Sprot	H3C_MOUSE	61	15306	2	0.46	11.14	0.15	2	Histone H3.3C OS=Mus musculus GN=H3f3c PE=3 SV=3
592	1	Sprot	ALG3_MOUSE	61	50153	2	0.13	9.37	0.05	2	Dol-P-Man:Man(5)GlcNAc(2)-PP-Dol alpha-1,3-mannosyltransferase OS=Mus musculus GN=Alg3 PE=2 SV=2
597	1	Sprot	CP4F4_RAT	60	60011	2	0.11	6.97	0.05	2	Cytochrome P450 4F4 OS=Rattus norvegicus GN=Cyp4f4 PE=2 SV=1
600	1	Sprot	LS14B_MOUSE	60	42284	2	0.15	9.63	0.06	2	Protein LSM14 homolog B OS=Mus musculus GN=Lsm14b PE=2 SV=3
601	1	Sprot	DDX47_MOUSE	60	50607	2	0.13	9.19	0.06	2	Probable ATP-dependent RNA helicase DDX47 OS=Mus musculus GN=Ddx47 PE=2 SV=2
603	1	Sprot	PBIP1_MOUSE	60	81115	2	0.08	5.21	0.04	2	Pre-B-cell leukemia transcription factor-interacting protein 1 OS=Mus musculus GN=Pbxip1 PE=1 SV=2
607	1	Sprot	TAP2_MOUSE	58	77396	2	0.08	6.82	0.04	2	Antigen peptide transporter 2 OS=Mus musculus GN=Tap2 PE=2 SV=1
608	1	Sprot	FUND2_MOUSE	60	16554	2	0.42	9.71	0.15	2	FUN14 domain-containing protein 2 OS=Mus musculus GN=Fundc2 PE=2 SV=1
609	1	Sprot	GNL3L_MOUSE	60	65153	2	0.1	8.85	0.09	2	Guanine nucleotide-binding protein-like 3-like protein OS=Mus musculus GN=Gnl3l PE=1 SV=1
610	1	Sprot	SLMAP_MOUSE	60	96873	2	0.06	5.24	0.02	2	Sarcolemmal membrane-associated protein OS=Mus musculus GN=Slmap PE=1 SV=2
615	1	Sprot	ALG1_MOUSE	59	54382	2	0.06	8.71	0.04	1	Chitobiosyldiphosphodolichol beta-mannosyltransferase OS=Mus musculus GN=Alg1 PE=2 SV=3
618	1	Sprot	PR40A_MOUSE	59	108412	2	0.03	7.39	0.02	1	Pre-mRNA-processing factor 40 homolog A OS=Mus musculus GN=Prpf40a PE=1 SV=1
619	1	Sprot	NSMA3_MOUSE	59	93216	2	0.07	8.38	0.06	2	Sphingomyelin phosphodiesterase 4 OS=Mus musculus GN=Smpd4 PE=2 SV=2
620	1	Sprot	FAAH1_MOUSE	59	63180	2	0.1	8.19	0.11	2	Fatty-acid amide hydrolase 1 OS=Mus musculus GN=Faah PE=2 SV=1
622	1	Sprot	AP1G1_MOUSE	58	91292	2	0.07	6.36	0.02	2	AP-1 complex subunit gamma-1 OS=Mus musculus GN=Ap1g1 PE=1 SV=3
625	1	Sprot	CLPT1_MOUSE	58	75243	2	0.08	5.88	0.06	2	Cleft lip and palate transmembrane protein 1 homolog OS=Mus musculus GN=Clptm1 PE=2 SV=1
629	1	Sprot	ODR4_MOUSE	57	49966	2	0.13	5.79	0.06	2	Protein odr-4 homolog OS=Mus musculus GN=Odr4 PE=2 SV=2
639	1	Sprot	UBP19_MOUSE	56	150454	2	0.04	5.99	0.01	2	Ubiquitin carboxyl-terminal hydrolase 19 OS=Mus musculus GN=Usp19 PE=1 SV=1
640	1	Sprot	GOT1B_MOUSE	56	15411	2	0.46	10.58	0.2	2	Vesicle transport protein GOT1B OS=Mus musculus GN=Golt1b PE=2 SV=1
650	1	Sprot	PTBP1_MOUSE	55	56443	2	0.11	8.47	0.08	2	Polypyrimidine tract-binding protein 1 OS=Mus musculus GN=Ptbp1 PE=1 SV=2
651	1	Sprot	IDH3B_RAT	55	42327	2	0.15	8.89	0.07	2	Isocitrate dehydrogenase [NAD] subunit beta, mitochondrial OS=Rattus norvegicus GN=Idh3B PE=2 SV=1
652	1	Sprot	DJC16_MOUSE	55	89080	2	0.07	7.16	0.04	2	DnaJ homolog subfamily C member 16 OS=Mus musculus GN=Dnajc16 PE=1 SV=2
655	1	Sprot	D39U1_MOUSE	54	32974	2	0.2	9.07	0.06	2	Epimerase family protein SDR39U1 OS=Mus musculus GN=Sdr39u1 PE=2 SV=1
659	1	Sprot	SMAP2_MOUSE	54	46547	2	0.14	9.01	0.08	2	Stromal membrane-associated protein 2 OS=Mus musculus GN=Smap2 PE=1 SV=1
661	1	Sprot	ABEC3_RAT	54	51051	2	0.12	9.18	0.12	2	DNA dC->dU-editing enzyme APOBEC3 OS=Rattus norvegicus GN=Apobec3 PE=3 SV=1
665	1	Sprot	RL36A_MOUSE	53	12433	2	0.59	10.59	0.25	2	60S ribosomal protein L36a OS=Mus musculus GN=Rpl36a PE=1 SV=2
671	1	Sprot	DDX50_MOUSE	52	82125	2	0.08	9.33	0.03	2	ATP-dependent RNA helicase DDX50 OS=Mus musculus GN=Ddx50 PE=2 SV=1
672	1	Sprot	COX41_MOUSE	52	19518	2	0.35	9.25	0.21	2	Cytochrome c oxidase subunit 4 isoform 1, mitochondrial OS=Mus musculus GN=Cox4i1 PE=1 SV=2
674	1	Sprot	SURF6_MOUSE	52	41210	2	0.16	10.52	0.05	2	Surfeit locus protein 6 OS=Mus musculus GN=Surf6 PE=1 SV=1
677	1	Sprot	S35B2_MOUSE	52	47339	2	0.14	9.4	0.05	2	Adenosine 3'-phospho 5'-phosphosulfate transporter 1 OS=Mus musculus GN=Slc35b2 PE=2 SV=1
680	1	Sprot	SCFD1_MOUSE	52	72277	2	0.09	5.98	0.04	2	Sec1 family domain-containing protein 1 OS=Mus musculus GN=Scfd1 PE=1 SV=1
681	1	Sprot	RL23A_MOUSE	51	17684	2	0.39	10.44	0.13	2	60S ribosomal protein L23a OS=Mus musculus GN=Rpl23a PE=1 SV=1
684	1	Sprot	SNAA_MOUSE	51	33168	2	0.09	5.3	0.05	1	Alpha-soluble NSF attachment protein OS=Mus musculus GN=Napa PE=1 SV=1
685	1	Sprot	NOG2_MOUSE	51	83294	2	0.08	9.23	0.04	2	Nucleolar GTP-binding protein 2 OS=Mus musculus GN=Gnl2 PE=2 SV=2
696	1	Sprot	GALT2_MOUSE	50	64473	2	0.1	8.8	0.05	2	Polypeptide N-acetylgalactosaminyltransferase 2 OS=Mus musculus GN=Galnt2 PE=2 SV=1
699	1	Sprot	FACE1_MOUSE	49	54699	2	0.12	6.49	0.04	2	CAAX prenyl protease 1 homolog OS=Mus musculus GN=Zmpste24 PE=1 SV=2
704	1	Sprot	RBM28_MOUSE	49	84162	2	0.07	9.56	0.03	2	RNA-binding protein 28 OS=Mus musculus GN=Rbm28 PE=1 SV=4
709	1	Sprot	AB17B_MOUSE	48	32180	2	0.2	5.9	0.16	2	Alpha/beta hydrolase domain-containing protein 17B OS=Mus musculus GN=Abhd17b PE=2 SV=1
715	1	Sprot	SSBP_MOUSE	47	17308	2	0.18	9.93	0.1	1	Single-stranded DNA-binding protein, mitochondrial OS=Mus musculus GN=Ssbp1 PE=1 SV=1
733	1	Sprot	AT2B1_MOUSE	45	134662	2	0.05	5.66	0.02	2	Plasma membrane calcium-transporting ATPase 1 OS=Mus musculus GN=Atp2b1 PE=1 SV=1
736	1	Sprot	GNAZ_MOUSE	45	40824	2	0.16	7.53	0.08	2	Guanine nucleotide-binding protein G(z) subunit alpha OS=Mus musculus GN=Gnaz PE=2 SV=4
738	1	Sprot	PGK1_CRIGR	45	44534	2	0.14	8.02	0.1	2	Phosphoglycerate kinase 1 OS=Cricetulus griseus GN=PGK1 PE=2 SV=2
739	1	Sprot	SYYM_MOUSE	45	52564	2	0.12	9.26	0.07	2	Tyrosine--tRNA ligase, mitochondrial OS=Mus musculus GN=Yars2 PE=1 SV=2
741	1	Sprot	CDC42_MOUSE	45	21245	2	0.32	6.15	0.14	2	Cell division control protein 42 homolog OS=Mus musculus GN=Cdc42 PE=1 SV=2
747	1	Sprot	VRK2_MOUSE	44	58082	2	0.11	9.12	0.05	2	Serine/threonine-protein kinase VRK2 OS=Mus musculus GN=Vrk2 PE=1 SV=2
749	1	Sprot	SYFB_MOUSE	44	65655	2	0.1	6.69	0.03	2	Phenylalanine--tRNA ligase beta subunit OS=Mus musculus GN=Farsb PE=2 SV=2
751	1	Sprot	RL37_MOUSE	44	11071	2	0.67	11.74	0.07	2	60S ribosomal protein L37 OS=Mus musculus GN=Rpl37 PE=3 SV=3
755	1	Sprot	GLT12_MOUSE	43	66499	2	0.09	6.84	0.04	2	Polypeptide N-acetylgalactosaminyltransferase 12 OS=Mus musculus GN=Galnt12 PE=2 SV=1
757	1	Sprot	68MP_MOUSE	43	6694	2	1.28	10	0.14	1	6.8 kDa mitochondrial proteolipid OS=Mus musculus GN=Mp68 PE=3 SV=1
763	1	Sprot	AATF_MOUSE	43	59446	2	0.05	4.81	0.03	1	Protein AATF OS=Mus musculus GN=Aatf PE=1 SV=1
765	1	Sprot	LARP1_MOUSE	42	121050	2	0.03	8.87	0.01	1	La-related protein 1 OS=Mus musculus GN=Larp1 PE=1 SV=3
766	1	Sprot	TIM16_MOUSE	42	13776	2	0.52	9.64	0.3	2	Mitochondrial import inner membrane translocase subunit TIM16 OS=Mus musculus GN=Pam16 PE=2 SV=1
778	1	Sprot	CTGE5_MOUSE	41	87664	2	0.07	5.04	0.04	2	cTAGE family member 5 OS=Mus musculus GN=Ctage5 PE=1 SV=1
779	1	Sprot	TMM70_MOUSE	41	28256	2	0.23	7.08	0.08	2	Transmembrane protein 70, mitochondrial OS=Mus musculus GN=Tmem70 PE=2 SV=2
781	1	Sprot	GPAT1_MOUSE	41	93645	2	0.07	8	0.03	2	Glycerol-3-phosphate acyltransferase 1, mitochondrial OS=Mus musculus GN=Gpam PE=1 SV=2
784	1	Sprot	CDIPT_MOUSE	40	23583	2	0.29	8.56	0.11	2	CDP-diacylglycerol--inositol 3-phosphatidyltransferase OS=Mus musculus GN=Cdipt PE=1 SV=1
790	1	Sprot	COX6C_MOUSE	40	8464	2	0.94	10.13	0.18	2	Cytochrome c oxidase subunit 6C OS=Mus musculus GN=Cox6c PE=1 SV=3
791	1	Sprot	RT24_MOUSE	39	18889	2	0.36	9.8	0.1	2	28S ribosomal protein S24, mitochondrial OS=Mus musculus GN=Mrps24 PE=2 SV=1
793	1	Sprot	SURF1_MOUSE	39	34776	2	0.19	9.76	0.14	2	Surfeit locus protein 1 OS=Mus musculus GN=Surf1 PE=2 SV=3
795	1	Sprot	PRC2C_MOUSE	39	310703	2	0.02	9.14	0.03	2	Protein PRRC2C OS=Mus musculus GN=Prrc2c PE=1 SV=3
797	1	Sprot	APMAP_MOUSE	39	46405	2	0.14	5.97	0.1	2	Adipocyte plasma membrane-associated protein OS=Mus musculus GN=Apmap PE=1 SV=1
803	1	Sprot	SCAF8_MOUSE	38	139486	2	0.04	8.38	0.01	2	Protein SCAF8 OS=Mus musculus GN=Scaf8 PE=1 SV=1
806	1	Sprot	NO66_MOUSE	38	67515	2	0.05	8.85	0.03	1	Bifunctional lysine-specific demethylase and histidyl-hydroxylase NO66 OS=Mus musculus GN=No66 PE=1 SV=2
831	1	Sprot	UBR4_MOUSE	36	571927	2	0.01	5.72	0	2	E3 ubiquitin-protein ligase UBR4 OS=Mus musculus GN=Ubr4 PE=1 SV=1
833	1	Sprot	MVP_MOUSE	35	95865	2	0.07	5.43	0.04	2	Major vault protein OS=Mus musculus GN=Mvp PE=1 SV=4
836	1	Sprot	PRR11_MOUSE	35	40923	2	0.16	10.03	0.07	2	Proline-rich protein 11 OS=Mus musculus GN=Prr11 PE=2 SV=1
839	1	Sprot	EFGM_MOUSE	35	83496	2	0.08	6.48	0.03	2	Elongation factor G, mitochondrial OS=Mus musculus GN=Gfm1 PE=2 SV=1
840	1	Sprot	SGPL1_MOUSE	35	63636	2	0.1	9.2	0.08	2	Sphingosine-1-phosphate lyase 1 OS=Mus musculus GN=Sgpl1 PE=1 SV=1
846	1	Sprot	DDX20_MOUSE	34	91653	2	0.07	6.3	0.03	2	Probable ATP-dependent RNA helicase DDX20 OS=Mus musculus GN=Ddx20 PE=1 SV=2
849	1	Sprot	RUXE_MOUSE	34	10797	2	0.7	9.46	0.12	1	Small nuclear ribonucleoprotein E OS=Mus musculus GN=Snrpe PE=3 SV=1
866	1	Sprot	MIA3_MOUSE	33	213544	2	0.03	4.68	0.02	2	Melanoma inhibitory activity protein 3 OS=Mus musculus GN=Mia3 PE=1 SV=2
870	1	Sprot	IDH3A_MOUSE	33	39613	2	0.16	6.27	0.1	2	Isocitrate dehydrogenase [NAD] subunit alpha, mitochondrial OS=Mus musculus GN=Idh3a PE=1 SV=1
880	1	Sprot	APC1_MOUSE	32	215855	2	0.03	5.91	0.02	2	Anaphase-promoting complex subunit 1 OS=Mus musculus GN=Anapc1 PE=2 SV=2
887	1	Sprot	RIF1_MOUSE	32	266063	2	0.02	5.43	0.01	2	Telomere-associated protein RIF1 OS=Mus musculus GN=Rif1 PE=1 SV=2
889	1	Sprot	IBTK_MOUSE	32	149474	2	0.04	7.88	0.02	2	Inhibitor of Bruton tyrosine kinase OS=Mus musculus GN=Ibtk PE=1 SV=3
917	1	Sprot	RGAP1_MOUSE	30	70114	2	0.09	8.78	0.07	2	Rac GTPase-activating protein 1 OS=Mus musculus GN=Racgap1 PE=2 SV=1
921	1	Sprot	TRPV2_MOUSE	27	85910	2	0.07	6.55	0.02	2	Transient receptor potential cation channel subfamily V member 2 OS=Mus musculus GN=Trpv2 PE=1 SV=2
943	1	Sprot	MSH2_MOUSE	29	104085	2	0.06	5.71	0.03	2	DNA mismatch repair protein Msh2 OS=Mus musculus GN=Msh2 PE=1 SV=1
945	1	Sprot	B4GT5_MOUSE	29	44786	2	0.14	7.74	0.04	2	Beta-1,4-galactosyltransferase 5 OS=Mus musculus GN=B4galt5 PE=2 SV=2
957	1	Sprot	PPBT_MOUSE	28	57478	2	0.11	6.52	0.04	2	Alkaline phosphatase, tissue-nonspecific isozyme OS=Mus musculus GN=Alpl PE=1 SV=2
972	1	Sprot	MED23_MOUSE	27	155986	2	0.04	6.92	0.02	2	Mediator of RNA polymerase II transcription subunit 23 OS=Mus musculus GN=Med23 PE=1 SV=2
975	1	Sprot	IFRD1_MOUSE	27	49903	2	0.13	6.81	0.09	2	Interferon-related developmental regulator 1 OS=Mus musculus GN=Ifrd1 PE=2 SV=2
992	1	Sprot	XPO2_MOUSE	25	110384	2	0.06	5.52	0.02	2	Exportin-2 OS=Mus musculus GN=Cse1l PE=2 SV=1
1007	1	Sprot	SEPT7_MOUSE	24	50518	2	0.06	8.73	0.02	1	Septin-7 OS=Mus musculus GN=Sept7 PE=1 SV=1
1037	1	Sprot	NPL4_MOUSE	20	67974	2	0.05	6.01	0.03	1	Nuclear protein localization protein 4 homolog OS=Mus musculus GN=Nploc4 PE=1 SV=3

## Sheet: Membrane proteins by GO
Entry	Entry name	Protein names	Transmembrane	Subcellular location [CC]	Intramembrane	Topological domain	Function [CC]
P10852	4F2_MOUSE	4F2 cell-surface antigen heavy chain (4F2hc) (Solute carrier family 3 member 2) (CD antigen CD98)	TRANSMEM 76 99 Helical; Signal-anchor for type II membrane protein.	SUBCELLULAR LOCATION: Apical cell membrane; Single-pass type II membrane protein. Melanosome {ECO:0000250}. Note=Identified by mass spectrometry in melanosome fractions from stage I to stage IV (By similarity). Localized to the plasma membrane when associated with SLC7A5 or SLC7A8 (By similarity). Localized to the placental apical membrane (By similarity). Located selectively at cell-cell adhesio…		TOPO_DOM 1 75 Cytoplasmic. {ECO:0000255}.; TOPO_DOM 100 526 Extracellular. {ECO:0000255}.	FUNCTION: Required for the function of light chain amino-acid transporters. Involved in sodium-independent, high-affinity transport of large neutral amino acids such as phenylalanine, tyrosine, leucine, arginine and tryptophan. Involved in guiding and targeting of LAT1 and LAT2 to the plasma membrane. When associated with SLC7A6 or SLC7A7 acts as an arginine/glutamine exchanger, following an anti…
P56379	68MP_MOUSE	6.8 kDa mitochondrial proteolipid	TRANSMEM 15 36 Helical. {ECO:0000255}.	SUBCELLULAR LOCATION: Mitochondrion {ECO:0000250}. Mitochondrion membrane {ECO:0000305}; Single-pass membrane protein {ECO:0000305}.
P51912	AAAT_MOUSE	Neutral amino acid transporter B(0) (ATB(0)) (ASC-like Na(+)-dependent neutral amino acid transporter ASCT2) (Insulin-activated amino acid transporter) (Sodium-dependent neutral amino acid transporter type 2) (Solute carrier family 1 member 5)	TRANSMEM 52 72 Helical. {ECO:0000255}.; TRANSMEM 98 118 Helical. {ECO:0000255}.; TRANSMEM 132 152 Helical. {ECO:0000255}.; TRANSMEM 237 257 Helical. {ECO:0000255}.; TRANSMEM 278 298 Helical. {ECO:0000255}.; TRANSMEM 318 338 Helical. {ECO:0000255}.; TRANSMEM 348 368 Helical. {ECO:0000255}.; TRANSMEM 389 409 Helical. {ECO:0000255}.; TRANSMEM 411 431 Helical. {ECO:0000255}.; TRANSMEM 438 458 Helical…	SUBCELLULAR LOCATION: Cell membrane {ECO:0000305}; Multi-pass membrane protein {ECO:0000305}. Melanosome {ECO:0000250}.		TOPO_DOM 1 51 Cytoplasmic. {ECO:0000255}.; TOPO_DOM 153 236 Extracellular. {ECO:0000255}.	FUNCTION: Sodium-dependent amino acids transporter that has a broad substrate specificity, with a preference for zwitterionic amino acids. It accepts as substrates all neutral amino acids, including glutamine, asparagine, and branched-chain and aromatic amino acids, and excludes methylated, anionic, and cationic amino acids. May also be activated by insulin. {ECO:0000269|PubMed:7702599}.
P05202	AATM_MOUSE	Aspartate aminotransferase, mitochondrial (mAspAT) (EC 2.6.1.1) (EC 2.6.1.7) (Fatty acid-binding protein) (FABP-1) (Glutamate oxaloacetate transaminase 2) (Kynurenine aminotransferase 4) (Kynurenine aminotransferase IV) (Kynurenine--oxoglutarate transaminase 4) (Kynurenine--oxoglutarate transaminase IV) (Plasma membrane-associated fatty acid-binding protein) (FABPpm) (Transaminase A)		SUBCELLULAR LOCATION: Mitochondrion matrix. Cell membrane.			FUNCTION: Catalyzes the irreversible transamination of the L-tryptophan metabolite L-kynurenine to form kynurenic acid (KA). Plays a key role in amino acid metabolism. Important for metabolite exchange between mitochondria and cytosol. Facilitates cellular uptake of long-chain free fatty acids. {ECO:0000269|PubMed:20977429, ECO:0000269|PubMed:7878064}.
Q7M759	AB17B_MOUSE	Alpha/beta hydrolase domain-containing protein 17B (EC 3.-.-.-)		SUBCELLULAR LOCATION: Secreted {ECO:0000305}.
Q9DC29	ABCB6_MOUSE	ATP-binding cassette sub-family B member 6, mitochondrial	TRANSMEM 27 47 Helical. {ECO:0000255|PROSITE-ProRule:PRU00441}.; TRANSMEM 73 93 Helical. {ECO:0000255|PROSITE-ProRule:PRU00441}.; TRANSMEM 107 127 Helical. {ECO:0000255|PROSITE-ProRule:PRU00441}.; TRANSMEM 148 168 Helical. {ECO:0000255|PROSITE-ProRule:PRU00441}.; TRANSMEM 186 206 Helical. {ECO:0000255|PROSITE-ProRule:PRU00441}.; TRANSMEM 264 284 Helical. {ECO:0000255|PROSITE-ProRule:PRU00441}.; T…	SUBCELLULAR LOCATION: Cell membrane {ECO:0000250}. Mitochondrion outer membrane {ECO:0000250}; Multi-pass membrane protein {ECO:0000255|PROSITE-ProRule:PRU00441}. Endoplasmic reticulum {ECO:0000250}. Golgi apparatus {ECO:0000250}. Endosome {ECO:0000269|PubMed:17006453, ECO:0000269|PubMed:23519333}. Note=localized to the endosome-like compartement and dendrite tips.			FUNCTION: Binds heme and porphyrins and functions in their ATP-dependent uptake into the mitochondria. Plays a crucial role in heme synthesis. {ECO:0000269|PubMed:17006453}.
Q61102	ABCB7_MOUSE	ATP-binding cassette sub-family B member 7, mitochondrial (ATP-binding cassette transporter 7) (ABC transporter 7 protein)	TRANSMEM 141 161 Helical. {ECO:0000255|PROSITE-ProRule:PRU00441}.; TRANSMEM 186 206 Helical. {ECO:0000255|PROSITE-ProRule:PRU00441}.; TRANSMEM 260 280 Helical. {ECO:0000255|PROSITE-ProRule:PRU00441}.; TRANSMEM 291 311 Helical. {ECO:0000255|PROSITE-ProRule:PRU00441}.; TRANSMEM 383 403 Helical. {ECO:0000255|PROSITE-ProRule:PRU00441}.; TRANSMEM 410 430 Helical. {ECO:0000255|PROSITE-ProRule:PRU00441}.	SUBCELLULAR LOCATION: Mitochondrion inner membrane {ECO:0000305}; Multi-pass membrane protein {ECO:0000255|PROSITE-ProRule:PRU00441}.			FUNCTION: Could be involved in the transport of heme from the mitochondria to the cytosol. Plays a central role in the maturation of cytosolic iron-sulfur (Fe/S) cluster-containing proteins (By similarity). {ECO:0000250}.
P55096	ABCD3_MOUSE	ATP-binding cassette sub-family D member 3 (68 kDa peroxisomal membrane protein) (PMP68) (70 kDa peroxisomal membrane protein) (PMP70)	TRANSMEM 84 104 Helical. {ECO:0000255|PROSITE-ProRule:PRU00441}.; TRANSMEM 126 146 Helical. {ECO:0000255|PROSITE-ProRule:PRU00441}.; TRANSMEM 224 244 Helical. {ECO:0000255|PROSITE-ProRule:PRU00441}.; TRANSMEM 313 333 Helical. {ECO:0000255|PROSITE-ProRule:PRU00441}.	SUBCELLULAR LOCATION: Peroxisome membrane; Multi-pass membrane protein.			FUNCTION: Probable transporter involved in the transport of branched-chain fatty acids and C27 bile acids into the peroxisome; the latter function is a crucial step in bile acid biosynthesis. The nucleotide-binding fold acts as an ATP-binding subunit with ATPase activity. {ECO:0000250|UniProtKB:P28288}.
P61222	ABCE1_MOUSE	ATP-binding cassette sub-family E member 1 (RNase L inhibitor) (Ribonuclease 4 inhibitor) (RNS4I)		SUBCELLULAR LOCATION: Cytoplasm {ECO:0000250}. Mitochondrion {ECO:0000250}. Note=Localized to clusters of virus formation at the plasma membrane. {ECO:0000250}.			FUNCTION: Antagonizes the binding of 2-5A (5'-phosphorylated 2',5'-linked oligoadenylates) by RNase L through direct interaction with RNase L and therefore inhibits its endoribonuclease activity. May play a central role in the regulation of mRNA turnover. Antagonizes the anti-viral effect of the interferon-regulated 2-5A/RNase L pathway (By similarity). {ECO:0000250}.
Q99LE6	ABCF2_MOUSE	ATP-binding cassette sub-family F member 2
Q99LR1	ABD12_MOUSE	Monoacylglycerol lipase ABHD12 (EC 3.1.1.23) (2-arachidonoylglycerol hydrolase) (Abhydrolase domain-containing protein 12)	TRANSMEM 75 95 Helical. {ECO:0000269|PubMed:18096503}.	SUBCELLULAR LOCATION: Membrane {ECO:0000269|PubMed:18096503}; Single-pass membrane protein {ECO:0000269|PubMed:18096503}. Mitochondrion {ECO:0000269|PubMed:20657592}.		TOPO_DOM 1 74 Cytoplasmic. {ECO:0000269|PubMed:18096503}.; TOPO_DOM 96 398 Extracellular. {ECO:0000269|PubMed:18096503}.	FUNCTION: Lysophosphatidylserine (LPS) lipase that plays a key role in the central nervous system. Represents a major LPS lipase in the brain (PubMed:23297193). May also have a 2-arachidonoylglycerol (2-AG) hydrolase activity and act as a regulator of endocannabinoid signaling pathways (PubMed:18096503). {ECO:0000269|PubMed:18096503, ECO:0000269|PubMed:23297193}.
P50544	ACADV_MOUSE	Very long-chain specific acyl-CoA dehydrogenase, mitochondrial (EC 1.3.8.9) (MVLCAD) (VLCAD)		SUBCELLULAR LOCATION: Mitochondrion inner membrane.			FUNCTION: Active toward esters of long-chain and very long chain fatty acids such as palmitoyl-CoA, mysritoyl-CoA and stearoyl-CoA. Can accommodate substrate acyl chain lengths as long as 24 carbons, but shows little activity for substrates of less than 12 carbons (By similarity). {ECO:0000250}.
Q91V92	ACLY_MOUSE	ATP-citrate synthase (EC 2.3.3.8) (ATP-citrate (pro-S-)-lyase) (Citrate cleavage enzyme)		SUBCELLULAR LOCATION: Cytoplasm {ECO:0000250}.			FUNCTION: ATP citrate-lyase is the primary enzyme responsible for the synthesis of cytosolic acetyl-CoA in many tissues. Has a central role in de novo lipid synthesis. In nervous tissue it may be involved in the biosynthesis of acetylcholine (By similarity). {ECO:0000250}.
P41216	ACSL1_MOUSE	Long-chain-fatty-acid--CoA ligase 1 (EC 6.2.1.3) (Long-chain acyl-CoA synthetase 1) (LACS 1)	TRANSMEM 25 45 Helical; Signal-anchor for type III membrane protein. {ECO:0000255}.	SUBCELLULAR LOCATION: Mitochondrion outer membrane {ECO:0000250}; Single-pass type III membrane protein {ECO:0000250}. Peroxisome membrane {ECO:0000250}; Single-pass type III membrane protein {ECO:0000250}. Microsome membrane {ECO:0000250}; Single-pass type III membrane protein {ECO:0000250}. Endoplasmic reticulum membrane {ECO:0000250}; Single-pass type III membrane protein {ECO:0000250}.		TOPO_DOM 46 699 Cytoplasmic. {ECO:0000255}.	FUNCTION: Activation of long-chain fatty acids for both synthesis of cellular lipids, and degradation via beta-oxidation. Preferentially uses oleate, arachidonate, eicosapentaenoate and docosahexaenoate as substrates (By similarity). {ECO:0000250}.
Q9QUJ7	ACSL4_MOUSE	Long-chain-fatty-acid--CoA ligase 4 (EC 6.2.1.3) (Long-chain acyl-CoA synthetase 4) (LACS 4) (mACS4)	TRANSMEM 8 28 Helical; Signal-anchor for type III membrane protein. {ECO:0000255}.	SUBCELLULAR LOCATION: Mitochondrion outer membrane {ECO:0000250}; Single-pass type III membrane protein {ECO:0000250}. Peroxisome membrane {ECO:0000250}; Single-pass type III membrane protein {ECO:0000250}. Microsome membrane {ECO:0000250}; Single-pass type III membrane protein {ECO:0000250}. Endoplasmic reticulum membrane {ECO:0000250}; Single-pass type III membrane protein {ECO:0000250}.		TOPO_DOM 29 711 Cytoplasmic. {ECO:0000255}.	FUNCTION: Activation of long-chain fatty acids for both synthesis of cellular lipids, and degradation via beta-oxidation. Preferentially uses arachidonate and eicosapentaenoate as substrates.
Q8JZR0	ACSL5_MOUSE	Long-chain-fatty-acid--CoA ligase 5 (EC 6.2.1.3) (Long-chain acyl-CoA synthetase 5) (LACS 5)	TRANSMEM 12 32 Helical; Signal-anchor for type III membrane protein. {ECO:0000255}.	SUBCELLULAR LOCATION: Mitochondrion {ECO:0000250}. Endoplasmic reticulum {ECO:0000250}. Mitochondrion outer membrane {ECO:0000250}; Single-pass type III membrane protein {ECO:0000250}. Endoplasmic reticulum membrane {ECO:0000250}; Single-pass type III membrane protein {ECO:0000250}.		TOPO_DOM 33 683 Cytoplasmic. {ECO:0000255}.	FUNCTION: Acyl-CoA synthetases (ACSL) activates long-chain fatty acids for both synthesis of cellular lipids, and degradation via beta-oxidation. ACSL5 may activate fatty acids from exogenous sources for the synthesis of triacylglycerol destined for intracellular storage (By similarity). It was suggested that it may also stimulate fatty acid oxidation (By similarity). At the villus tip of the cry…
Q71FK5	ACTB_CAVPO	Actin, cytoplasmic 1 (Beta-actin) [Cleaved into: Actin, cytoplasmic 1, N-terminally processed]		SUBCELLULAR LOCATION: Cytoplasm, cytoskeleton. Note=Localized in cytoplasmic mRNP granules containing untranslated mRNAs. {ECO:0000250}.			FUNCTION: Actins are highly conserved proteins that are involved in various types of cell motility and are ubiquitously expressed in all eukaryotic cells.
O35598	ADA10_MOUSE	Disintegrin and metalloproteinase domain-containing protein 10 (ADAM 10) (EC 3.4.24.81) (Kuzbanian protein homolog) (Mammalian disintegrin-metalloprotease) (CD antigen CD156c)	TRANSMEM 674 694 Helical. {ECO:0000255}.	SUBCELLULAR LOCATION: Membrane; Single-pass type I membrane protein.		TOPO_DOM 20 673 Extracellular. {ECO:0000255}.; TOPO_DOM 695 749 Cytoplasmic. {ECO:0000255}.	FUNCTION: Cleaves the membrane-bound precursor of TNF-alpha to its mature soluble form. Responsible for the proteolytical release of soluble JAM3 from endothelial cells surface (By similarity). Responsible for the proteolytic release of several other cell-surface proteins, including heparin-binding epidermal growth-like factor, ephrin-A2 and for constitutive and regulated alpha-secretase cleavage…
P48962	ADT1_MOUSE	ADP/ATP translocase 1 (ADP,ATP carrier protein 1) (ADP,ATP carrier protein, heart/skeletal muscle isoform T1) (Adenine nucleotide translocator 1) (ANT 1) (Solute carrier family 25 member 4) (mANC1)	TRANSMEM 5 39 Helical; Name=1. {ECO:0000250}.; TRANSMEM 75 100 Helical; Name=2. {ECO:0000250}.; TRANSMEM 109 143 Helical; Name=3. {ECO:0000250}.; TRANSMEM 176 202 Helical; Name=4. {ECO:0000250}.; TRANSMEM 207 241 Helical; Name=5. {ECO:0000250}.; TRANSMEM 273 298 Helical; Name=6. {ECO:0000250}.	SUBCELLULAR LOCATION: Mitochondrion inner membrane; Multi-pass membrane protein. Note=The complex formed with ARL2BP, ARL2 and SLC25A4 is expressed in mitochondria.			FUNCTION: Catalyzes the exchange of cytoplasmic ADP with mitochondrial ATP across the mitochondrial inner membrane.
P51881	ADT2_MOUSE	ADP/ATP translocase 2 (ADP,ATP carrier protein 2) (Adenine nucleotide translocator 2) (ANT 2) (Solute carrier family 25 member 5) [Cleaved into: ADP/ATP translocase 2, N-terminally processed]	TRANSMEM 5 39 Helical; Name=1. {ECO:0000250}.; TRANSMEM 75 100 Helical; Name=2. {ECO:0000250}.; TRANSMEM 109 143 Helical; Name=3. {ECO:0000250}.; TRANSMEM 176 202 Helical; Name=4. {ECO:0000250}.; TRANSMEM 207 241 Helical; Name=5. {ECO:0000250}.; TRANSMEM 273 298 Helical; Name=6. {ECO:0000250}.	SUBCELLULAR LOCATION: Mitochondrion inner membrane; Multi-pass membrane protein.			FUNCTION: Catalyzes the exchange of cytoplasmic ADP with mitochondrial ATP across the mitochondrial inner membrane. As part of the mitotic spindle-associated MMXD complex it may play a role in chromosome segregation (By similarity). {ECO:0000250}.
Q920A7	AFG31_MOUSE	AFG3-like protein 1 (EC 3.4.24.-)	TRANSMEM 139 158 Helical. {ECO:0000255}.; TRANSMEM 246 264 Helical. {ECO:0000255}.	SUBCELLULAR LOCATION: Mitochondrion membrane {ECO:0000305}; Multi-pass membrane protein {ECO:0000305}.			FUNCTION: Putative ATP-dependent protease.
Q8JZQ2	AFG32_MOUSE	AFG3-like protein 2 (EC 3.4.24.-)	TRANSMEM 142 162 Helical. {ECO:0000255}.; TRANSMEM 250 270 Helical. {ECO:0000255}.	SUBCELLULAR LOCATION: Mitochondrion membrane {ECO:0000250}; Multi-pass membrane protein {ECO:0000250}.			FUNCTION: ATP-dependent protease which is essential for axonal development. {ECO:0000269|PubMed:18337413}.
Q9ESW4	AGK_MOUSE	Acylglycerol kinase, mitochondrial (EC 2.7.1.107) (EC 2.7.1.94) (Multiple substrate lipid kinase) (MuLK) (Multi-substrate lipid kinase)		SUBCELLULAR LOCATION: Mitochondrion membrane {ECO:0000250}.			FUNCTION: Lipid kinase that can phosphorylate both monoacylglycerol and diacylglycerol to form lysophosphatidic acid (LPA) and phosphatidic acid (PA), respectively. Does not phosphorylate sphingosine. Overexpression increases the formation and secretion of LPA, resulting in transactivation of EGFR and activation of the downstream MAPK signaling pathway, leading to increased cell growth. {ECO:0000…
P47740	AL3A2_MOUSE	Fatty aldehyde dehydrogenase (EC 1.2.1.3) (Aldehyde dehydrogenase 3) (Aldehyde dehydrogenase family 3 member A2)	TRANSMEM 464 480 Helical. {ECO:0000255}.	SUBCELLULAR LOCATION: Endoplasmic reticulum membrane; Single-pass membrane protein; Cytoplasmic side.		TOPO_DOM 1 463 Cytoplasmic.	FUNCTION: Catalyzes the oxidation of long-chain aliphatic aldehydes to fatty acids. Responsible for conversion of the sphingosine 1-phosphate (S1P) degradation product hexadecenal to hexadecenoic acid (By similarity). {ECO:0000250}.
Q80VQ0	AL3B1_MOUSE	Aldehyde dehydrogenase family 3 member B1 (EC 1.2.1.5) (Aldehyde dehydrogenase 7)		SUBCELLULAR LOCATION: Cell membrane {ECO:0000250}; Lipid-anchor {ECO:0000250}. Note=Primarily in the plasma membrane as well as in some punctate structures in the cytoplasm. {ECO:0000250}.			FUNCTION: Oxidizes medium and long chain saturated and unsaturated aldehydes. Metabolizes also benzaldehyde. Low activity towards acetaldehyde and 3,4-dihydroxyphenylacetaldehyde. May not metabolize short chain aldehydes. May use both NADP(+) and NAD(+) as cofactors. May have a protective role against the cytotoxicity induced by lipid peroxidation. {ECO:0000250}.
Q921Q3	ALG1_MOUSE	Chitobiosyldiphosphodolichol beta-mannosyltransferase (EC 2.4.1.142) (Asparagine-linked glycosylation protein 1 homolog) (Beta-1,4-mannosyltransferase) (GDP-Man:GlcNAc2-PP-dolichol mannosyltransferase) (GDP-mannose-dolichol diphosphochitobiose mannosyltransferase)	TRANSMEM 3 23 Helical; Signal-anchor for type II membrane protein. {ECO:0000255}.	SUBCELLULAR LOCATION: Endoplasmic reticulum membrane {ECO:0000250}; Single-pass type II membrane protein {ECO:0000250}.		TOPO_DOM 1 2 Cytoplasmic. {ECO:0000255}.; TOPO_DOM 24 482 Lumenal. {ECO:0000255}.	FUNCTION: Participates in the formation of the lipid-linked precursor oligosaccharide for N-glycosylation. Involved in assembling the dolichol-pyrophosphate-GlcNAc(2)-Man(5) intermediate on the cytoplasmic surface of the ER (By similarity). {ECO:0000250}.
Q9DBE8	ALG2_MOUSE	Alpha-1,3/1,6-mannosyltransferase ALG2 (EC 2.4.1.132) (EC 2.4.1.257) (Asparagine-linked glycosylation protein 2 homolog) (GDP-Man:Man(1)GlcNAc(2)-PP-Dol alpha-1,3-mannosyltransferase) (GDP-Man:Man(1)GlcNAc(2)-PP-dolichol mannosyltransferase) (GDP-Man:Man(2)GlcNAc(2)-PP-Dol alpha-1,6-mannosyltransferase)	TRANSMEM 85 105 Helical. {ECO:0000255}.	SUBCELLULAR LOCATION: Membrane {ECO:0000305}; Single-pass membrane protein {ECO:0000305}.			FUNCTION: Mannosylates Man(2)GlcNAc(2)-dolichol diphosphate and Man(1)GlcNAc(2)-dolichol diphosphate to form Man(3)GlcNAc(2)-dolichol diphosphate. {ECO:0000250}.
Q8K2A8	ALG3_MOUSE	Dol-P-Man:Man(5)GlcNAc(2)-PP-Dol alpha-1,3-mannosyltransferase (EC 2.4.1.258) (Asparagine-linked glycosylation protein 3 homolog) (Dol-P-Man-dependent alpha(1-3)-mannosyltransferase) (Dolichyl-P-Man:Man(5)GlcNAc(2)-PP-dolichyl mannosyltransferase) (Dolichyl-phosphate-mannose--glycolipid alpha-mannosyltransferase) (Not56-like protein)	TRANSMEM 41 61 Helical. {ECO:0000255}.; TRANSMEM 95 115 Helical. {ECO:0000255}.; TRANSMEM 123 143 Helical. {ECO:0000255}.; TRANSMEM 149 169 Helical. {ECO:0000255}.; TRANSMEM 172 192 Helical. {ECO:0000255}.; TRANSMEM 203 223 Helical. {ECO:0000255}.; TRANSMEM 231 251 Helical. {ECO:0000255}.; TRANSMEM 289 309 Helical. {ECO:0000255}.; TRANSMEM 332 352 Helical. {ECO:0000255}.; TRANSMEM 356 376 Helical…	SUBCELLULAR LOCATION: Endoplasmic reticulum membrane {ECO:0000305}; Multi-pass membrane protein {ECO:0000305}.			FUNCTION: Adds the first Dol-P-Man derived mannose in an alpha-1,3 linkage to Man5GlcNAc2-PP-Dol.
Q9DB25	ALG5_MOUSE	Dolichyl-phosphate beta-glucosyltransferase (DolP-glucosyltransferase) (EC 2.4.1.117) (Asparagine-linked glycosylation protein 5 homolog)	TRANSMEM 8 28 Helical; Signal-anchor for type II membrane protein. {ECO:0000255}.	SUBCELLULAR LOCATION: Endoplasmic reticulum membrane {ECO:0000250}; Single-pass type II membrane protein {ECO:0000250}.		TOPO_DOM 1 7 Cytoplasmic. {ECO:0000255}.; TOPO_DOM 29 324 Lumenal. {ECO:0000255}.
P22892	AP1G1_MOUSE	AP-1 complex subunit gamma-1 (Adaptor protein complex AP-1 subunit gamma-1) (Adaptor-related protein complex 1 subunit gamma-1) (Clathrin assembly protein complex 1 gamma-1 large chain) (Gamma-adaptin) (Gamma1-adaptin) (Golgi adaptor HA1/AP1 adaptin subunit gamma-1)		SUBCELLULAR LOCATION: Golgi apparatus. Cytoplasmic vesicle, clathrin-coated vesicle membrane; Peripheral membrane protein; Cytoplasmic side. Note=Component of the coat surrounding the cytoplasmic face of coated vesicles located at the Golgi complex.			FUNCTION: Subunit of clathrin-associated adaptor protein complex 1 that plays a role in protein sorting in the late-Golgi/trans-Golgi network (TGN) and/or endosomes. The AP complexes mediate both the recruitment of clathrin to membranes and the recognition of sorting signals within the cytosolic tails of transmembrane cargo molecules.
O54774	AP3D1_MOUSE	AP-3 complex subunit delta-1 (AP-3 complex subunit delta) (Adaptor-related protein complex 3 subunit delta-1) (Delta-adaptin) (mBLVR1)		SUBCELLULAR LOCATION: Cytoplasm {ECO:0000250}. Golgi apparatus membrane {ECO:0000250}; Peripheral membrane protein {ECO:0000250}; Cytoplasmic side {ECO:0000250}.			FUNCTION: Part of the AP-3 complex, an adaptor-related complex which is not clathrin-associated. The complex is associated with the Golgi region as well as more peripheral structures. It facilitates the budding of vesicles from the Golgi membrane and may be directly involved in trafficking to lysosomes (By similarity). In concert with the BLOC-1 complex, AP-3 is required to target cargos into ves…
Q9D7N9	APMAP_MOUSE	Adipocyte plasma membrane-associated protein (Protein DD16)	TRANSMEM 40 60 Helical; Signal-anchor for type II membrane protein. {ECO:0000255}.	SUBCELLULAR LOCATION: Membrane {ECO:0000250}; Single-pass type II membrane protein {ECO:0000250}.		TOPO_DOM 2 39 Cytoplasmic. {ECO:0000255}.; TOPO_DOM 61 415 Extracellular. {ECO:0000255}.	FUNCTION: Exhibits strong arylesterase activity with beta-naphthyl acetate and phenyl acetate (By similarity). May play a role in adipocyte differentiation. {ECO:0000250}.
P84078	ARF1_MOUSE	ADP-ribosylation factor 1		SUBCELLULAR LOCATION: Golgi apparatus. Cytoplasm, perinuclear region {ECO:0000250}. Cell junction, synapse, synaptosome {ECO:0000250}. Cell junction, synapse, postsynaptic cell membrane, postsynaptic density {ECO:0000250}.			FUNCTION: GTP-binding protein that functions as an allosteric activator of the cholera toxin catalytic subunit, an ADP-ribosyltransferase. Involved in protein trafficking among different compartments. Modulates vesicle budding and uncoating within the Golgi complex. Deactivation induces the redistribution of the entire Golgi complex to the endoplasmic reticulum, suggesting a crucial role in prote…
P61750	ARF4_MOUSE	ADP-ribosylation factor 4		SUBCELLULAR LOCATION: Golgi apparatus.			FUNCTION: GTP-binding protein that functions as an allosteric activator of the cholera toxin catalytic subunit, an ADP-ribosyltransferase. Involved in protein trafficking; may modulate vesicle budding and uncoating within the Golgi apparatus.
Q8BXL7	ARFRP_MOUSE	ADP-ribosylation factor-related protein 1 (ARF-related protein 1)		SUBCELLULAR LOCATION: Golgi apparatus {ECO:0000269|PubMed:17127620}. Golgi apparatus, trans-Golgi network {ECO:0000269|PubMed:17127620}. Note=Located in the trans-Golgi in the GTP-bound active state. {ECO:0000269|PubMed:17127620}.			FUNCTION: Trans-Golgi-associated GTPase that regulates protein sorting. Controls the targeting of ARL1 and its effector to the trans-Golgi. Required for the lipidation of chylomicrons in the intestine and required for VLDL lipidation in the liver. {ECO:0000269|PubMed:22505585, ECO:0000269|PubMed:23033902, ECO:0000269|PubMed:24186947}.
Q9CQW2	ARL8B_MOUSE	ADP-ribosylation factor-like protein 8B (ADP-ribosylation factor-like protein 10C) (Novel small G protein indispensable for equal chromosome segregation 1)		SUBCELLULAR LOCATION: Late endosome membrane {ECO:0000250}. Lysosome membrane {ECO:0000250}. Cytoplasm, cytoskeleton, spindle {ECO:0000250}. Note=Alternatively, may localize with microtubules at the spindle mid-zone during mitosis. {ECO:0000250}.	INTRAMEM 1 19 Note=Mediates targeting to membranes. {ECO:0000250}.		FUNCTION: May play a role in lysosomes motility. Alternatively, may play a role in chromosome segregation (By similarity). {ECO:0000250}.
Q8BHS6	ARMX3_MOUSE	Armadillo repeat-containing X-linked protein 3	TRANSMEM 7 29 Helical. {ECO:0000255}.	SUBCELLULAR LOCATION: Membrane {ECO:0000305}; Single-pass membrane protein {ECO:0000305}.
Q99JY9	ARP3_MOUSE	Actin-related protein 3 (Actin-like protein 3)		SUBCELLULAR LOCATION: Cytoplasm, cytoskeleton {ECO:0000250}. Cell projection {ECO:0000250}. Note=In pre-apoptotic cells, colocalizes with MEFV in large specks (pyroptosomes). {ECO:0000250}.			FUNCTION: Functions as ATP-binding component of the Arp2/3 complex which is involved in regulation of actin polymerization and together with an activating nucleation-promoting factor (NPF) mediates the formation of branched actin networks. Seems to contact the pointed end of the daughter actin filament. Plays a role in ciliogenesis (By similarity). {ECO:0000250}.
Q8BSY0	ASPH_MOUSE	Aspartyl/asparaginyl beta-hydroxylase (EC 1.14.11.16) (Aspartate beta-hydroxylase) (ASP beta-hydroxylase) (Peptide-aspartate beta-dioxygenase)	TRANSMEM 63 83 Helical; Signal-anchor for type II membrane protein. {ECO:0000255}.	SUBCELLULAR LOCATION: Isoform 1: Endoplasmic reticulum membrane {ECO:0000250|UniProtKB:Q28056}; Single-pass type II membrane protein {ECO:0000250|UniProtKB:Q28056}.; SUBCELLULAR LOCATION: Isoform 2: Sarcoplasmic reticulum membrane {ECO:0000269|PubMed:8530521}; Single-pass type II membrane protein {ECO:0000303|PubMed:8530521}.		TOPO_DOM 1 62 Cytoplasmic. {ECO:0000255}.; TOPO_DOM 84 741 Lumenal. {ECO:0000255}.	FUNCTION: Isoform 1: specifically hydroxylates an Asp or Asn residue in certain epidermal growth factor-like (EGF) domains of a number of proteins. {ECO:0000269|PubMed:11773073}.
Q9EPE9	AT131_MOUSE	Manganese-transporting ATPase 13A1 (CATP) (EC 3.6.3.-)	TRANSMEM 64 84 Helical. {ECO:0000255}.; TRANSMEM 93 113 Helical. {ECO:0000255}.; TRANSMEM 241 261 Helical. {ECO:0000255}.; TRANSMEM 441 461 Helical. {ECO:0000255}.; TRANSMEM 986 1006 Helical. {ECO:0000255}.; TRANSMEM 1008 1028 Helical. {ECO:0000255}.; TRANSMEM 1048 1068 Helical. {ECO:0000255}.; TRANSMEM 1093 1113 Helical. {ECO:0000255}.; TRANSMEM 1129 1149 Helical. {ECO:0000255}.; TRANSMEM 1163 1…	SUBCELLULAR LOCATION: Endoplasmic reticulum membrane {ECO:0000250}; Multi-pass membrane protein {ECO:0000250}.		TOPO_DOM 1 63 Cytoplasmic. {ECO:0000255}.; TOPO_DOM 85 92 Extracellular. {ECO:0000255}.; TOPO_DOM 114 240 Cytoplasmic. {ECO:0000255}.; TOPO_DOM 262 440 Extracellular. {ECO:0000255}.; TOPO_DOM 462 985 Cytoplasmic. {ECO:0000255}.; TOPO_DOM 1007 1007 Extracellular. {ECO:0000255}.; TOPO_DOM 1029 1047 Cytoplasmic. {ECO:0000255}.; TOPO_DOM 1069 1092 Extracellular. {ECO:0000255}.; TOPO_DOM 1114 1128 Cyt…	FUNCTION: Mediates manganese transport into the endoplasmic reticulum. The ATPase activity is required for cellular manganese homeostasis (By similarity). {ECO:0000250}.
Q8VDN2	AT1A1_MOUSE	Sodium/potassium-transporting ATPase subunit alpha-1 (Na(+)/K(+) ATPase alpha-1 subunit) (EC 3.6.3.9) (Sodium pump subunit alpha-1)	TRANSMEM 97 117 Helical. {ECO:0000255}.; TRANSMEM 130 150 Helical. {ECO:0000255}.; TRANSMEM 292 312 Helical. {ECO:0000255}.; TRANSMEM 320 340 Helical. {ECO:0000255}.; TRANSMEM 790 810 Helical. {ECO:0000255}.; TRANSMEM 866 886 Helical. {ECO:0000255}.; TRANSMEM 916 936 Helical. {ECO:0000255}.; TRANSMEM 953 973 Helical. {ECO:0000255}.; TRANSMEM 980 1000 Helical. {ECO:0000255}.	SUBCELLULAR LOCATION: Cell membrane {ECO:0000250}; Multi-pass membrane protein {ECO:0000250}. Melanosome {ECO:0000250}.		TOPO_DOM 6 96 Cytoplasmic. {ECO:0000255}.; TOPO_DOM 118 129 Extracellular. {ECO:0000255}.; TOPO_DOM 151 291 Cytoplasmic. {ECO:0000255}.; TOPO_DOM 313 319 Extracellular. {ECO:0000255}.; TOPO_DOM 341 789 Cytoplasmic. {ECO:0000255}.; TOPO_DOM 811 865 Extracellular. {ECO:0000255}.; TOPO_DOM 887 915 Cytoplasmic. {ECO:0000255}.; TOPO_DOM 937 952 Extracellular. {ECO:0000255}.; TOPO_DOM 974 979 Cytoplasm…	FUNCTION: This is the catalytic component of the active enzyme, which catalyzes the hydrolysis of ATP coupled with the exchange of sodium and potassium ions across the plasma membrane. This action creates the electrochemical gradient of sodium and potassium ions, providing the energy for active transport of various nutrients (By similarity). {ECO:0000250}.
P97370	AT1B3_MOUSE	Sodium/potassium-transporting ATPase subunit beta-3 (Sodium/potassium-dependent ATPase subunit beta-3) (ATPB-3) (CD antigen CD298)	TRANSMEM 36 56 Helical; Signal-anchor for type II membrane protein. {ECO:0000255}.	SUBCELLULAR LOCATION: Cell membrane; Single-pass type II membrane protein. Melanosome {ECO:0000250}.		TOPO_DOM 1 35 Cytoplasmic. {ECO:0000255}.; TOPO_DOM 57 278 Extracellular. {ECO:0000255}.	FUNCTION: This is the non-catalytic component of the active enzyme, which catalyzes the hydrolysis of ATP coupled with the exchange of Na(+) and K(+) ions across the plasma membrane. The exact function of the beta-3 subunit is not known.
O55143	AT2A2_MOUSE	Sarcoplasmic/endoplasmic reticulum calcium ATPase 2 (SERCA2) (SR Ca(2+)-ATPase 2) (EC 3.6.3.8) (Calcium pump 2) (Calcium-transporting ATPase sarcoplasmic reticulum type, slow twitch skeletal muscle isoform) (Endoplasmic reticulum class 1/2 Ca(2+) ATPase)	TRANSMEM 49 69 Helical; Name=1. {ECO:0000250}.; TRANSMEM 90 110 Helical; Name=2. {ECO:0000250}.; TRANSMEM 254 273 Helical; Name=3. {ECO:0000250}.; TRANSMEM 296 313 Helical; Name=4. {ECO:0000250}.; TRANSMEM 757 776 Helical; Name=5. {ECO:0000250}.; TRANSMEM 787 807 Helical; Name=6. {ECO:0000250}.; TRANSMEM 828 850 Helical; Name=7. {ECO:0000250}.; TRANSMEM 897 916 Helical; Name=8. {ECO:0000250}.; TR…	SUBCELLULAR LOCATION: Endoplasmic reticulum membrane; Multi-pass membrane protein. Sarcoplasmic reticulum membrane; Multi-pass membrane protein.		TOPO_DOM 1 48 Cytoplasmic. {ECO:0000250}.; TOPO_DOM 70 89 Lumenal. {ECO:0000250}.; TOPO_DOM 111 253 Cytoplasmic. {ECO:0000250}.; TOPO_DOM 274 295 Lumenal. {ECO:0000250}.; TOPO_DOM 314 756 Cytoplasmic. {ECO:0000250}.; TOPO_DOM 777 786 Lumenal. {ECO:0000250}.; TOPO_DOM 808 827 Cytoplasmic. {ECO:0000250}.; TOPO_DOM 851 896 Lumenal. {ECO:0000250}.; TOPO_DOM 917 929 Cytoplasmic. {ECO:0000250}.; TOPO_D…	FUNCTION: This magnesium-dependent enzyme catalyzes the hydrolysis of ATP coupled with the translocation of calcium from the cytosol to the sarcoplasmic reticulum lumen. Isoform SERCA2A is involved in the regulation of the contraction/relaxation cycle (By similarity). {ECO:0000250}.
Q64518	AT2A3_MOUSE	Sarcoplasmic/endoplasmic reticulum calcium ATPase 3 (SERCA3) (SR Ca(2+)-ATPase 3) (EC 3.6.3.8) (Calcium pump 3)	TRANSMEM 49 69 Helical; Name=1. {ECO:0000250}.; TRANSMEM 90 110 Helical; Name=2. {ECO:0000250}.; TRANSMEM 254 273 Helical; Name=3. {ECO:0000250}.; TRANSMEM 296 313 Helical; Name=4. {ECO:0000250}.; TRANSMEM 758 777 Helical; Name=5. {ECO:0000250}.; TRANSMEM 788 808 Helical; Name=6. {ECO:0000250}.; TRANSMEM 829 851 Helical; Name=7. {ECO:0000250}.; TRANSMEM 898 917 Helical; Name=8. {ECO:0000250}.; TR…	SUBCELLULAR LOCATION: Nucleus membrane {ECO:0000250}; Multi-pass membrane protein {ECO:0000250}. Endoplasmic reticulum membrane {ECO:0000250}; Multi-pass membrane protein {ECO:0000250}. Sarcoplasmic reticulum membrane {ECO:0000250}; Multi-pass membrane protein {ECO:0000250}.		TOPO_DOM 1 48 Cytoplasmic. {ECO:0000250}.; TOPO_DOM 70 89 Lumenal. {ECO:0000250}.; TOPO_DOM 111 253 Cytoplasmic. {ECO:0000250}.; TOPO_DOM 274 295 Lumenal. {ECO:0000250}.; TOPO_DOM 314 757 Cytoplasmic. {ECO:0000250}.; TOPO_DOM 778 787 Lumenal. {ECO:0000250}.; TOPO_DOM 809 828 Cytoplasmic. {ECO:0000250}.; TOPO_DOM 852 897 Lumenal. {ECO:0000250}.; TOPO_DOM 918 930 Cytoplasmic. {ECO:0000250}.; TOPO_D…	FUNCTION: This magnesium-dependent enzyme catalyzes the hydrolysis of ATP coupled with the transport of the calcium. Transports calcium ions from the cytosol into the sarcoplasmic/endoplasmic reticulum lumen. Contributes to calcium sequestration involved in muscular excitation/contraction.
G5E829	AT2B1_MOUSE	Plasma membrane calcium-transporting ATPase 1 (PMCA1) (EC 3.6.3.8) (Plasma membrane calcium ATPase isoform 1) (Plasma membrane calcium pump isoform 1)	TRANSMEM 109 129 Helical. {ECO:0000255}.; TRANSMEM 152 172 Helical. {ECO:0000255}.; TRANSMEM 379 399 Helical. {ECO:0000255}.; TRANSMEM 419 439 Helical. {ECO:0000255}.; TRANSMEM 856 876 Helical. {ECO:0000255}.; TRANSMEM 884 904 Helical. {ECO:0000255}.; TRANSMEM 931 951 Helical. {ECO:0000255}.; TRANSMEM 970 989 Helical. {ECO:0000255}.; TRANSMEM 1007 1027 Helical. {ECO:0000255}.; TRANSMEM 1041 1061 …	SUBCELLULAR LOCATION: Cell membrane {ECO:0000255}; Multi-pass membrane protein {ECO:0000255}. Cell junction, synapse {ECO:0000269|PubMed:12209837}. Note=Colocalizes with SV2A in photoreceptor synaptic terminals. {ECO:0000269|PubMed:12209837}.		TOPO_DOM 2 108 Cytoplasmic. {ECO:0000255}.; TOPO_DOM 130 151 Extracellular. {ECO:0000255}.; TOPO_DOM 173 378 Cytoplasmic. {ECO:0000255}.; TOPO_DOM 400 418 Extracellular. {ECO:0000255}.; TOPO_DOM 440 855 Cytoplasmic. {ECO:0000255}.; TOPO_DOM 877 883 Extracellular. {ECO:0000255}.; TOPO_DOM 905 930 Cytoplasmic. {ECO:0000255}.; TOPO_DOM 952 969 Extracellular. {ECO:0000255}.; TOPO_DOM 990 1006 Cytopla…	FUNCTION: This magnesium-dependent enzyme catalyzes the hydrolysis of ATP coupled with the transport of calcium. Involved in bone homeostasis. Has a role in osteoclastogenesis where it regulates RANKL-induced calcium oscillation, a key step in the differentiation process. Also promotes survival of mature osteoclasts, probably by preventing toxic accumulation of intracellular calcium. {ECO:0000255…
Q9CQQ7	AT5F1_MOUSE	ATP synthase F(0) complex subunit B1, mitochondrial (ATP synthase subunit b) (ATPase subunit b)		SUBCELLULAR LOCATION: Mitochondrion. Mitochondrion inner membrane.			FUNCTION: Mitochondrial membrane ATP synthase (F(1)F(0) ATP synthase or Complex V) produces ATP from ADP in the presence of a proton gradient across the membrane which is generated by electron transport complexes of the respiratory chain. F-type ATPases consist of two structural domains, F(1) - containing the extramembraneous catalytic core, and F(0) - containing the membrane proton channel, link…
Q9D5T0	ATAD1_MOUSE	ATPase family AAA domain-containing protein 1 (EC 3.6.1.3) (Thorase)		SUBCELLULAR LOCATION: Peroxisome. Cell junction, synapse, postsynaptic cell membrane.			FUNCTION: ATPase that plays a critical role in regulating the surface expression of AMPA receptors (AMPAR), thereby regulating synaptic plasticity and learning and memory. Required for NMDA-stimulated AMPAR internalization and inhibition of GRIA1 and GRIA2 recycling back to the plasma membrane; these activities are ATPase-dependent. {ECO:0000269|PubMed:21496646}.
Q925I1	ATAD3_MOUSE	ATPase family AAA domain-containing protein 3 (AAA-ATPase TOB3)	TRANSMEM 246 263 Helical. {ECO:0000255}.	SUBCELLULAR LOCATION: Mitochondrion inner membrane {ECO:0000250}; Single-pass membrane protein {ECO:0000250}. Mitochondrion matrix, mitochondrion nucleoid {ECO:0000250}. Note=In the mitochondrial inner membrane, enriched in sites with the potential to form contacts with the outer membrane. The N-terminal domain interacts with the inner surface of the mitochondrial outer membrane and the C-termina…		TOPO_DOM 1 245 Mitochondrial intermembrane. {ECO:0000255}.; TOPO_DOM 264 586 Mitochondrial matrix. {ECO:0000255}.	FUNCTION: Essential for mitochondrial network organization, mitochondrial metabolism and cell growth at organism and cellular level. May play an important in mitochondrial protein synthesis. May also participate in mitochondrial DNA replication. May bind to mitochondrial DNA D-loops and contribute to nucleoid stability. Required for enhanced channeling of cholesterol for hormone-dependent steroid…
Q6PA06	ATLA2_MOUSE	Atlastin-2 (EC 3.6.5.-) (ADP-ribosylation factor-like protein 6-interacting protein 2) (ARL-6-interacting protein 2) (Aip-2)	TRANSMEM 477 497 Helical. {ECO:0000255}.; TRANSMEM 500 520 Helical. {ECO:0000255}.	SUBCELLULAR LOCATION: Endoplasmic reticulum membrane {ECO:0000250}; Multi-pass membrane protein {ECO:0000250}.		TOPO_DOM 1 476 Cytoplasmic. {ECO:0000250}.; TOPO_DOM 498 499 Lumenal. {ECO:0000255}.; TOPO_DOM 521 583 Cytoplasmic. {ECO:0000250}.	FUNCTION: GTPase tethering membranes through formation of trans-homooligomers and mediating homotypic fusion of endoplasmic reticulum membranes. Functions in endoplasmic reticulum tubular network biogenesis (By similarity). {ECO:0000250}.
Q91YH5	ATLA3_MOUSE	Atlastin-3 (EC 3.6.5.-)	TRANSMEM 446 466 Helical. {ECO:0000255}.; TRANSMEM 468 488 Helical. {ECO:0000255}.	SUBCELLULAR LOCATION: Endoplasmic reticulum membrane {ECO:0000250}; Multi-pass membrane protein {ECO:0000250}. Note=Localizes to endoplasmic reticulum tubules and accumulates in punctuate structures corresponding to 3-way junctions, which represent crossing-points at which the tubules build a polygonal network. {ECO:0000250}.		TOPO_DOM 1 445 Cytoplasmic. {ECO:0000250}.; TOPO_DOM 467 467 Lumenal. {ECO:0000255}.; TOPO_DOM 489 541 Cytoplasmic. {ECO:0000250}.	FUNCTION: GTPase tethering membranes through formation of trans-homooligomers and mediating homotypic fusion of endoplasmic reticulum membranes. Functions in endoplasmic reticulum tubular network biogenesis (By similarity). {ECO:0000250}.
Q9DCX2	ATP5H_MOUSE	ATP synthase subunit d, mitochondrial (ATPase subunit d)		SUBCELLULAR LOCATION: Mitochondrion. Mitochondrion inner membrane.			FUNCTION: Mitochondrial membrane ATP synthase (F(1)F(0) ATP synthase or Complex V) produces ATP from ADP in the presence of a proton gradient across the membrane which is generated by electron transport complexes of the respiratory chain. F-type ATPases consist of two structural domains, F(1) - containing the extramembraneous catalytic core, and F(0) - containing the membrane proton channel, link…
Q06185	ATP5I_MOUSE	ATP synthase subunit e, mitochondrial (ATPase subunit e)		SUBCELLULAR LOCATION: Mitochondrion. Mitochondrion inner membrane.			FUNCTION: Mitochondrial membrane ATP synthase (F(1)F(0) ATP synthase or Complex V) produces ATP from ADP in the presence of a proton gradient across the membrane which is generated by electron transport complexes of the respiratory chain. F-type ATPases consist of two structural domains, F(1) - containing the extramembraneous catalytic core, and F(0) - containing the membrane proton channel, link…
Q9CPQ8	ATP5L_MOUSE	ATP synthase subunit g, mitochondrial (ATPase subunit g)		SUBCELLULAR LOCATION: Mitochondrion. Mitochondrion inner membrane.			FUNCTION: Mitochondrial membrane ATP synthase (F(1)F(0) ATP synthase or Complex V) produces ATP from ADP in the presence of a proton gradient across the membrane which is generated by electron transport complexes of the respiratory chain. F-type ATPases consist of two structural domains, F(1) - containing the extramembraneous catalytic core, and F(0) - containing the membrane proton channel, link…
Q03265	ATPA_MOUSE	ATP synthase subunit alpha, mitochondrial		SUBCELLULAR LOCATION: Mitochondrion inner membrane {ECO:0000250}. Cell membrane {ECO:0000250}; Peripheral membrane protein {ECO:0000250}; Extracellular side {ECO:0000250}. Note=Colocalizes with HRG on the cell surface of T-cells. {ECO:0000250}.			FUNCTION: Mitochondrial membrane ATP synthase (F(1)F(0) ATP synthase or Complex V) produces ATP from ADP in the presence of a proton gradient across the membrane which is generated by electron transport complexes of the respiratory chain. F-type ATPases consist of two structural domains, F(1) - containing the extramembraneous catalytic core, and F(0) - containing the membrane proton channel, link…
P56480	ATPB_MOUSE	ATP synthase subunit beta, mitochondrial (EC 3.6.3.14)		SUBCELLULAR LOCATION: Mitochondrion. Mitochondrion inner membrane. Note=Peripheral membrane protein.			FUNCTION: Mitochondrial membrane ATP synthase (F(1)F(0) ATP synthase or Complex V) produces ATP from ADP in the presence of a proton gradient across the membrane which is generated by electron transport complexes of the respiratory chain. F-type ATPases consist of two structural domains, F(1) - containing the extramembraneous catalytic core, and F(0) - containing the membrane proton channel, link…
Q91VR2	ATPG_MOUSE	ATP synthase subunit gamma, mitochondrial (F-ATPase gamma subunit)		SUBCELLULAR LOCATION: Mitochondrion. Mitochondrion inner membrane {ECO:0000250}; Peripheral membrane protein {ECO:0000250}.			FUNCTION: Mitochondrial membrane ATP synthase (F(1)F(0) ATP synthase or Complex V) produces ATP from ADP in the presence of a proton gradient across the membrane which is generated by electron transport complexes of the respiratory chain. F-type ATPases consist of two structural domains, F(1) - containing the extramembraneous catalytic core, and F(0) - containing the membrane proton channel, link…
P35435	ATPG_RAT	ATP synthase subunit gamma, mitochondrial (F-ATPase gamma subunit)		SUBCELLULAR LOCATION: Mitochondrion. Mitochondrion inner membrane; Peripheral membrane protein.			FUNCTION: Mitochondrial membrane ATP synthase (F(1)F(0) ATP synthase or Complex V) produces ATP from ADP in the presence of a proton gradient across the membrane which is generated by electron transport complexes of the respiratory chain. F-type ATPases consist of two structural domains, F(1) - containing the extramembraneous catalytic core, and F(0) - containing the membrane proton channel, link…
P56135	ATPK_MOUSE	ATP synthase subunit f, mitochondrial	TRANSMEM 57 76 Helical. {ECO:0000255}.	SUBCELLULAR LOCATION: Mitochondrion. Mitochondrion inner membrane {ECO:0000305}; Single-pass membrane protein {ECO:0000305}.			FUNCTION: Mitochondrial membrane ATP synthase (F(1)F(0) ATP synthase or Complex V) produces ATP from ADP in the presence of a proton gradient across the membrane which is generated by electron transport complexes of the respiratory chain. F-type ATPases consist of two structural domains, F(1) - containing the extramembraneous catalytic core and F(0) - containing the membrane proton channel, linke…
P70295	AUP1_MOUSE	Ancient ubiquitous protein 1	TRANSMEM 21 41 Helical; Signal-anchor for type III membrane protein. {ECO:0000255}.	SUBCELLULAR LOCATION: Endoplasmic reticulum membrane {ECO:0000250}; Single-pass type III membrane protein {ECO:0000250}; Cytoplasmic side {ECO:0000250}.		TOPO_DOM 1 20 Lumenal. {ECO:0000255}.; TOPO_DOM 42 410 Cytoplasmic. {ECO:0000255}.	FUNCTION: May play a role in the translocation of terminally misfolded proteins from the endoplasmic reticulum lumen to the cytoplasm and their degradation by the proteasome. {ECO:0000250}.
Q9JMK0	B4GT5_MOUSE	Beta-1,4-galactosyltransferase 5 (Beta-1,4-GalTase 5) (Beta4Gal-T5) (b4Gal-T5) (EC 2.4.1.-) (Beta-1,4-GalT II) (UDP-Gal:beta-GlcNAc beta-1,4-galactosyltransferase 5) (UDP-galactose:beta-N-acetylglucosamine beta-1,4-galactosyltransferase 5)	TRANSMEM 15 35 Helical; Signal-anchor for type II membrane protein. {ECO:0000255}.	SUBCELLULAR LOCATION: Golgi apparatus, Golgi stack membrane {ECO:0000250}; Single-pass type II membrane protein {ECO:0000250}. Note=Trans cisternae of Golgi stack. {ECO:0000250}.		TOPO_DOM 1 14 Cytoplasmic. {ECO:0000255}.; TOPO_DOM 36 388 Lumenal. {ECO:0000255}.	FUNCTION: Responsible for the synthesis of complex-type N-linked oligosaccharides in many glycoproteins as well as the carbohydrate moieties of glycolipids. {ECO:0000250}.
Q9CZP5	BCS1_MOUSE	Mitochondrial chaperone BCS1 (BCS1-like protein)	TRANSMEM 16 32 Helical. {ECO:0000255}.	SUBCELLULAR LOCATION: Mitochondrion inner membrane {ECO:0000250}; Single-pass membrane protein {ECO:0000250}.		TOPO_DOM 1 15 Mitochondrial intermembrane. {ECO:0000255}.; TOPO_DOM 33 418 Mitochondrial matrix. {ECO:0000255}.	FUNCTION: Chaperone necessary for the assembly of mitochondrial respiratory chain complex III. Plays an important role in the maintenance of mitochondrial tubular networks, respiratory chain assembly and formation of the LETM1 complex (By similarity). {ECO:0000250}.
O88738	BIRC6_MOUSE	Baculoviral IAP repeat-containing protein 6 (EC 6.3.2.-) (BIR repeat-containing ubiquitin-conjugating enzyme) (BRUCE) (Ubiquitin-conjugating BIR domain enzyme apollon) (APOLLON)		SUBCELLULAR LOCATION: Golgi apparatus, trans-Golgi network membrane {ECO:0000250}. Midbody {ECO:0000250}. Endosome {ECO:0000250}. Cytoplasm, cytoskeleton, spindle pole {ECO:0000250}. Cytoplasm, cytoskeleton, microtubule organizing center, centrosome {ECO:0000250}. Note=Concentrates in a pericentriolar compartment in interphase, moves partially to spindle poles in metaphase, and finally localizes …			FUNCTION: Anti-apoptotic protein which can regulate cell death by controlling caspases and by acting as an E3 ubiquitin-protein ligase. Has an unusual ubiquitin conjugation system in that it could combine in a single polypeptide, ubiquitin conjugating (E2) with ubiquitin ligase (E3) activity, forming a chimeric E2/E3 ubiquitin ligase. Its tragets include CASP9 and DIABLO/SMAC. Acts as an inhibito…
Q922D8	C1TC_MOUSE	C-1-tetrahydrofolate synthase, cytoplasmic (C1-THF synthase) [Cleaved into: C-1-tetrahydrofolate synthase, cytoplasmic, N-terminally processed] [Includes: Methylenetetrahydrofolate dehydrogenase (EC 1.5.1.5); Methenyltetrahydrofolate cyclohydrolase (EC 3.5.4.9); Formyltetrahydrofolate synthetase (EC 6.3.4.3)]		SUBCELLULAR LOCATION: Cytoplasm {ECO:0000250}.
Q3V3R1	C1TM_MOUSE	Monofunctional C1-tetrahydrofolate synthase, mitochondrial (EC 6.3.4.3) (Formyltetrahydrofolate synthetase)		SUBCELLULAR LOCATION: Mitochondrion {ECO:0000250}.			FUNCTION: May provide the missing metabolic reaction required to link the mitochondria and the cytoplasm in the mammalian model of one-carbon folate metabolism in embryonic an transformed cells complementing thus the enzymatic activities of MTHFD2. {ECO:0000269|PubMed:15611115}.
P35564	CALX_MOUSE	Calnexin	TRANSMEM 483 503 Helical. {ECO:0000255}.	SUBCELLULAR LOCATION: Endoplasmic reticulum membrane {ECO:0000269|PubMed:7628443}; Single-pass type I membrane protein {ECO:0000269|PubMed:7628443}. Endoplasmic reticulum {ECO:0000250}. Melanosome {ECO:0000250}. Note=The palmitoylated form preferentially localizes to the perinuclear rough ER (By similarity). When bound to CD3 epsilon chains, calnexin's ER retention signal can be masked, permittin…		TOPO_DOM 21 482 Lumenal. {ECO:0000255}.; TOPO_DOM 504 591 Cytoplasmic. {ECO:0000255}.	FUNCTION: Calcium-binding protein that interacts with newly synthesized glycoproteins in the endoplasmic reticulum. It may act in assisting protein assembly and/or in the retention within the ER of unassembled protein subunits. It seems to play a major role in the quality control apparatus of the ER by the retention of incorrectly folded proteins. Associated with partial T-cell antigen receptor c…
Q6ZQ38	CAND1_MOUSE	Cullin-associated NEDD8-dissociated protein 1 (Cullin-associated and neddylation-dissociated protein 1) (p120 CAND1)		SUBCELLULAR LOCATION: Cytoplasm {ECO:0000250}. Nucleus {ECO:0000250}. Note=Predominantly cytoplasmic. {ECO:0000250}.			FUNCTION: Key assembly factor of SCF (SKP1-CUL1-F-box protein) E3 ubiquitin ligase complexes that promotes the exchange of the substrate-recognition F-box subunit in SCF complexes, thereby playing a key role in the cellular repertoire of SCF complexes. Acts as a F-box protein exchange factor. The exchange activity of CAND1 is coupled with cycles of neddylation conjugation: in the deneddylated sta…
Q9D024	CCD47_MOUSE	Coiled-coil domain-containing protein 47 (Adipocyte-specific protein 4)	TRANSMEM 136 156 Helical. {ECO:0000255}.	SUBCELLULAR LOCATION: Membrane {ECO:0000305}; Single-pass membrane protein {ECO:0000305}.
P60766	CDC42_MOUSE	Cell division control protein 42 homolog (G25K GTP-binding protein)		SUBCELLULAR LOCATION: Cell membrane {ECO:0000305}; Lipid-anchor {ECO:0000305}; Cytoplasmic side {ECO:0000305}. Midbody {ECO:0000250}. Cytoplasm, cytoskeleton, microtubule organizing center, centrosome {ECO:0000250}. Note=Localizes to spindle during prometaphase cells. Moves to the central spindle as cells progressed through anaphase to telophase. Localizes at the end of cytokinesis in the interce…			FUNCTION: Plasma membrane-associated small GTPase which cycles between an active GTP-bound and an inactive GDP-bound state. In active state binds to a variety of effector proteins to regulate cellular responses. Involved in epithelial cell polarization processes. Regulates the bipolar attachment of spindle microtubules to kinetochores before chromosome congression in metaphase. Plays a role in th…
Q8VDP6	CDIPT_MOUSE	CDP-diacylglycerol--inositol 3-phosphatidyltransferase (EC 2.7.8.11) (Phosphatidylinositol synthase) (PI synthase) (PtdIns synthase)	TRANSMEM 6 26 Helical. {ECO:0000255}.; TRANSMEM 29 49 Helical. {ECO:0000255}.; TRANSMEM 74 94 Helical. {ECO:0000255}.; TRANSMEM 140 160 Helical. {ECO:0000255}.; TRANSMEM 175 195 Helical. {ECO:0000255}.	SUBCELLULAR LOCATION: Endoplasmic reticulum membrane {ECO:0000250}; Multi-pass membrane protein {ECO:0000250}. Golgi apparatus membrane {ECO:0000250}; Multi-pass membrane protein {ECO:0000250}. Cell membrane {ECO:0000250}; Multi-pass membrane protein {ECO:0000250}. Membrane {ECO:0000250}.			FUNCTION: Catalyzes the biosynthesis of phosphatidylinositol (PtdIns) as well as PtdIns:inositol exchange reaction. May thus act to reduce an excessive cellular PtdIns content. The exchange activity is due to the reverse reaction of PtdIns synthase and is dependent on CMP, which is tightly bound to the enzyme (By similarity). {ECO:0000250}.
P11440	CDK1_MOUSE	Cyclin-dependent kinase 1 (CDK1) (EC 2.7.11.22) (EC 2.7.11.23) (Cell division control protein 2 homolog) (Cell division protein kinase 1) (p34 protein kinase)		SUBCELLULAR LOCATION: Nucleus {ECO:0000269|PubMed:17942597}. Cytoplasm {ECO:0000269|PubMed:17942597}. Mitochondrion {ECO:0000269|PubMed:17942597}. Cytoplasm, cytoskeleton, microtubule organizing center, centrosome {ECO:0000250}. Cytoplasm, cytoskeleton, spindle {ECO:0000250}. Note=Colocalizes with SIRT2 on centrosome during prophase and on splindle fibers during metaphase of the mitotic cell cycl…			FUNCTION: Plays a key role in the control of the eukaryotic cell cycle by modulating the centrosome cycle as well as mitotic onset; promotes G2-M transition, and regulates G1 progress and G1-S transition via association with multiple interphase cyclins. Required in higher cells for entry into S-phase and mitosis. Phosphorylates PARVA/actopaxin, APC, AMPH, APC, BARD1, Bcl-xL/BCL2L1, BRCA2, CALD1, …
Q8BMK4	CKAP4_MOUSE	Cytoskeleton-associated protein 4 (63-kDa cytoskeleton-linking membrane protein) (Climp-63) (p63)	TRANSMEM 86 108 Helical. {ECO:0000255}.	SUBCELLULAR LOCATION: Endoplasmic reticulum membrane; Single-pass type II membrane protein. Cell membrane; Single-pass type II membrane protein. Cytoplasm, cytoskeleton. Cytoplasm, perinuclear region. Note=Translocates to the perinuclear region upon APF-stimulation. {ECO:0000250}.		TOPO_DOM 1 85 Cytoplasmic. {ECO:0000255}.; TOPO_DOM 109 575 Extracellular. {ECO:0000255}.	FUNCTION: High-affinity epithelial cell surface receptor for APF. {ECO:0000250}.; FUNCTION: Mediates the anchoring of the endoplasmic reticulum to microtubules. {ECO:0000250}.
Q80TV8	CLAP1_MOUSE	CLIP-associating protein 1 (Cytoplasmic linker-associated protein 1)		SUBCELLULAR LOCATION: Cytoplasm, cytoskeleton {ECO:0000250}. Cytoplasm, cytoskeleton, microtubule organizing center, centrosome {ECO:0000250}. Chromosome, centromere, kinetochore {ECO:0000250}. Cytoplasm, cytoskeleton, spindle {ECO:0000250}. Golgi apparatus, trans-Golgi network {ECO:0000250}. Note=Localizes to microtubule plus ends. Localizes to centrosomes, kinetochores and the mitotic spindle f…			FUNCTION: Microtubule plus-end tracking protein that promotes the stabilization of dynamic microtubules. Involved in the nucleation of noncentrosomal microtubules originating from the trans-Golgi network (TGN). Required for the polarization of the cytoplasmic microtubule arrays in migrating cells towards the leading edge of the cell. May act at the cell cortex to enhance the frequency of rescue o…
Q68FD5	CLH1_MOUSE	Clathrin heavy chain 1		SUBCELLULAR LOCATION: Cytoplasmic vesicle membrane {ECO:0000250}; Peripheral membrane protein {ECO:0000250}; Cytoplasmic side {ECO:0000250}. Membrane, coated pit {ECO:0000250}; Peripheral membrane protein {ECO:0000250}; Cytoplasmic side {ECO:0000250}. Melanosome {ECO:0000250}. Note=Cytoplasmic face of coated pits and vesicles. {ECO:0000250}.			FUNCTION: Clathrin is the major protein of the polyhedral coat of coated pits and vesicles. Two different adapter protein complexes link the clathrin lattice either to the plasma membrane or to the trans-Golgi network (By similarity). {ECO:0000250}.
Q8VBZ3	CLPT1_MOUSE	Cleft lip and palate transmembrane protein 1 homolog (Thymic epithelial cell surface antigen)	TRANSMEM 355 375 Helical. {ECO:0000255}.; TRANSMEM 391 411 Helical. {ECO:0000255}.; TRANSMEM 417 437 Helical. {ECO:0000255}.; TRANSMEM 478 498 Helical. {ECO:0000255}.; TRANSMEM 503 523 Helical. {ECO:0000255}.	SUBCELLULAR LOCATION: Membrane {ECO:0000305}; Multi-pass membrane protein {ECO:0000305}.		TOPO_DOM 2 354 Extracellular. {ECO:0000255}.; TOPO_DOM 376 390 Cytoplasmic. {ECO:0000255}.; TOPO_DOM 412 416 Extracellular. {ECO:0000255}.; TOPO_DOM 438 477 Cytoplasmic. {ECO:0000255}.; TOPO_DOM 499 502 Extracellular. {ECO:0000255}.; TOPO_DOM 524 664 Cytoplasmic. {ECO:0000255}.	FUNCTION: May play a role in T-cell development. {ECO:0000269|PubMed:9218588}.
Q8BH59	CMC1_MOUSE	Calcium-binding mitochondrial carrier protein Aralar1 (Mitochondrial aspartate glutamate carrier 1) (Solute carrier family 25 member 12)	TRANSMEM 330 347 Helical; Name=1. {ECO:0000255}.; TRANSMEM 391 410 Helical; Name=2. {ECO:0000255}.; TRANSMEM 434 447 Helical; Name=3. {ECO:0000255}.; TRANSMEM 483 502 Helical; Name=4. {ECO:0000255}.; TRANSMEM 522 539 Helical; Name=5. {ECO:0000255}.; TRANSMEM 579 598 Helical; Name=6. {ECO:0000255}.	SUBCELLULAR LOCATION: Mitochondrion inner membrane {ECO:0000250}; Multi-pass membrane protein {ECO:0000250}.			FUNCTION: Catalyzes the calcium-dependent exchange of cytoplasmic glutamate with mitochondrial aspartate across the mitochondrial inner membrane. May have a function in the urea cycle (By similarity). {ECO:0000250}.
Q6ZQK0	CNDD3_MOUSE	Condensin-2 complex subunit D3 (Non-SMC condensin II complex subunit D3)		SUBCELLULAR LOCATION: Nucleus {ECO:0000250}.			FUNCTION: Regulatory subunit of the condensin-2 complex, a complex which establishes mitotic chromosome architecture and is involved in physical rigidity of the chromatid axis. {ECO:0000250}.
Q6ZQ08	CNOT1_MOUSE	CCR4-NOT transcription complex subunit 1 (CCR4-associated factor 1)		SUBCELLULAR LOCATION: Cytoplasm, P-body {ECO:0000269|PubMed:20133598}. Nucleus {ECO:0000250}. Cytoplasm {ECO:0000250}. Note=NANOS2 promotes its localization to P-body.			FUNCTION: Scaffolding component of the CCR4-NOT complex which is one of the major cellular mRNA deadenylases and is linked to various cellular processes including bulk mRNA degradation, miRNA-mediated repression, translational repression during translational initiation and general transcription regulation. Additional complex functions may be a consequence of its influence on mRNA expression. Its …
Q8CIE6	COPA_MOUSE	Coatomer subunit alpha (Alpha-coat protein) (Alpha-COP) [Cleaved into: Xenin (Xenopsin-related peptide); Proxenin]		SUBCELLULAR LOCATION: Cytoplasm {ECO:0000250}. Golgi apparatus membrane {ECO:0000250}; Peripheral membrane protein {ECO:0000250}; Cytoplasmic side {ECO:0000250}. Cytoplasmic vesicle, COPI-coated vesicle membrane {ECO:0000250}; Peripheral membrane protein {ECO:0000250}; Cytoplasmic side {ECO:0000250}. Note=The coatomer is cytoplasmic or polymerized on the cytoplasmic side of the Golgi, as well as …			FUNCTION: The coatomer is a cytosolic protein complex that binds to dilysine motifs and reversibly associates with Golgi non-clathrin-coated vesicles, which further mediate biosynthetic protein transport from the ER, via the Golgi up to the trans Golgi network. Coatomer complex is required for budding from Golgi membranes, and is essential for the retrograde Golgi-to-ER transport of dilysine-tagg…
Q9JIF7	COPB_MOUSE	Coatomer subunit beta (Beta-coat protein) (Beta-COP)		SUBCELLULAR LOCATION: Cytoplasm {ECO:0000250}. Golgi apparatus membrane {ECO:0000250}; Peripheral membrane protein {ECO:0000250}; Cytoplasmic side {ECO:0000250}. Cytoplasmic vesicle, COPI-coated vesicle membrane; Peripheral membrane protein; Cytoplasmic side. Cell membrane {ECO:0000250}. Endoplasmic reticulum-Golgi intermediate compartment {ECO:0000250}. Note=The coatomer is cytoplasmic or polyme…			FUNCTION: The coatomer is a cytosolic protein complex that binds to dilysine motifs and reversibly associates with Golgi non-clathrin-coated vesicles, which further mediate biosynthetic protein transport from the ER, via the Golgi up to the trans Golgi network. Coatomer complex is required for budding from Golgi membranes, and is essential for the retrograde Golgi-to-ER transport of dilysine-tagg…
Q5XJY5	COPD_MOUSE	Coatomer subunit delta (Archain) (Delta-coat protein) (Delta-COP)		SUBCELLULAR LOCATION: Cytoplasm {ECO:0000250}. Golgi apparatus membrane {ECO:0000250}; Peripheral membrane protein {ECO:0000250}; Cytoplasmic side {ECO:0000250}. Cytoplasmic vesicle, COPI-coated vesicle membrane {ECO:0000250}; Peripheral membrane protein {ECO:0000250}; Cytoplasmic side {ECO:0000250}. Note=The coatomer is cytoplasmic or polymerized on the cytoplasmic side of the Golgi, as well as …			FUNCTION: The coatomer is a cytosolic protein complex that binds to dilysine motifs and reversibly associates with Golgi non-clathrin-coated vesicles, which further mediate biosynthetic protein transport from the ER, via the Golgi up to the trans Golgi network. Coatomer complex is required for budding from Golgi membranes, and is essential for the retrograde Golgi-to-ER transport of dilysine-tagg…
Q9QZE5	COPG1_MOUSE	Coatomer subunit gamma-1 (Gamma-1-coat protein) (Gamma-1-COP)		SUBCELLULAR LOCATION: Cytoplasm, cytosol {ECO:0000269|PubMed:17360540}. Golgi apparatus membrane {ECO:0000269|PubMed:17360540}; Peripheral membrane protein {ECO:0000269|PubMed:17360540}; Cytoplasmic side {ECO:0000269|PubMed:17360540}. Cytoplasmic vesicle, COPI-coated vesicle membrane {ECO:0000250}; Peripheral membrane protein {ECO:0000250}; Cytoplasmic side {ECO:0000250}. Note=The coatomer is cyt…			FUNCTION: The coatomer is a cytosolic protein complex that binds to dilysine motifs and reversibly associates with Golgi non-clathrin-coated vesicles, which further mediate biosynthetic protein transport from the ER, via the Golgi up to the trans Golgi network. Coatomer complex is required for budding from Golgi membranes, and is essential for the retrograde Golgi-to-ER transport of dilysine-tagg…
P50672	COX2_ACOWI	Cytochrome c oxidase subunit 2 (Cytochrome c oxidase polypeptide II)	TRANSMEM 27 48 Helical. {ECO:0000255}.; TRANSMEM 63 82 Helical. {ECO:0000255}.	SUBCELLULAR LOCATION: Mitochondrion inner membrane; Multi-pass membrane protein.		TOPO_DOM 1 26 Mitochondrial intermembrane. {ECO:0000255}.; TOPO_DOM 49 62 Mitochondrial matrix. {ECO:0000255}.; TOPO_DOM 83 227 Mitochondrial intermembrane. {ECO:0000255}.	FUNCTION: Cytochrome c oxidase is the component of the respiratory chain that catalyzes the reduction of oxygen to water. Subunits 1-3 form the functional core of the enzyme complex. Subunit 2 transfers the electrons from cytochrome c via its binuclear copper A center to the bimetallic center of the catalytic subunit 1.
P19783	COX41_MOUSE	Cytochrome c oxidase subunit 4 isoform 1, mitochondrial (Cytochrome c oxidase polypeptide IV) (Cytochrome c oxidase subunit IV isoform 1) (COX IV-1)		SUBCELLULAR LOCATION: Mitochondrion inner membrane.			FUNCTION: This protein is one of the nuclear-coded polypeptide chains of cytochrome c oxidase, the terminal oxidase in mitochondrial electron transport.
Q9CPQ1	COX6C_MOUSE	Cytochrome c oxidase subunit 6C (Cytochrome c oxidase polypeptide VIc)	TRANSMEM 15 55 Helical. {ECO:0000250}.	SUBCELLULAR LOCATION: Mitochondrion inner membrane.		TOPO_DOM 4 14 Mitochondrial matrix. {ECO:0000250}.; TOPO_DOM 56 76 Mitochondrial intermembrane. {ECO:0000250}.	FUNCTION: This protein is one of the nuclear-coded polypeptide chains of cytochrome c oxidase, the terminal oxidase in mitochondrial electron transport. {ECO:0000250}.
P51869	CP4F4_RAT	Cytochrome P450 4F4 (EC 1.14.14.1) (CYPIVF4)		SUBCELLULAR LOCATION: Endoplasmic reticulum membrane; Peripheral membrane protein. Microsome membrane; Peripheral membrane protein.
Q8K0C4	CP51A_MOUSE	Lanosterol 14-alpha demethylase (LDM) (EC 1.14.13.70) (CYPLI) (Cytochrome P450 51A1) (Cytochrome P450-14DM) (Cytochrome P45014DM) (Cytochrome P450LI) (Sterol 14-alpha demethylase)	TRANSMEM 24 44 Helical. {ECO:0000255}.	SUBCELLULAR LOCATION: Endoplasmic reticulum membrane {ECO:0000305}. Microsome membrane {ECO:0000305}.			FUNCTION: Catalyzes C14-demethylation of lanosterol; it transforms lanosterol into 4,4'-dimethyl cholesta-8,14,24-triene-3-beta-ol. {ECO:0000250}.
Q8R311	CTGE5_MOUSE	cTAGE family member 5 (Protein cTAGE-5) (Meningioma-expressed antigen 6)	TRANSMEM 10 30 Helical. {ECO:0000255}.	SUBCELLULAR LOCATION: Membrane {ECO:0000305}; Single-pass membrane protein {ECO:0000305}.
Q09143	CTR1_MOUSE	High affinity cationic amino acid transporter 1 (CAT-1) (CAT1) (Ecotropic retroviral leukemia receptor) (Ecotropic retrovirus receptor) (ERR) (Solute carrier family 7 member 1) (System Y+ basic amino acid transporter)	TRANSMEM 36 57 Helical. {ECO:0000255}.; TRANSMEM 62 82 Helical. {ECO:0000255}.; TRANSMEM 103 123 Helical. {ECO:0000255}.; TRANSMEM 163 183 Helical. {ECO:0000255}.; TRANSMEM 192 212 Helical. {ECO:0000255}.; TRANSMEM 240 260 Helical. {ECO:0000255}.; TRANSMEM 281 300 Helical. {ECO:0000255}.; TRANSMEM 331 351 Helical. {ECO:0000255}.; TRANSMEM 378 398 Helical. {ECO:0000255}.; TRANSMEM 402 422 Helical.…	SUBCELLULAR LOCATION: Cell membrane {ECO:0000269|PubMed:1652100}; Multi-pass membrane protein {ECO:0000269|PubMed:1652100}.		TOPO_DOM 1 35 Cytoplasmic. {ECO:0000255}.; TOPO_DOM 58 61 Extracellular. {ECO:0000255}.; TOPO_DOM 83 102 Cytoplasmic. {ECO:0000255}.; TOPO_DOM 124 162 Extracellular. {ECO:0000255}.; TOPO_DOM 184 191 Cytoplasmic. {ECO:0000255}.; TOPO_DOM 213 239 Extracellular. {ECO:0000255}.; TOPO_DOM 261 280 Cytoplasmic. {ECO:0000255}.; TOPO_DOM 301 330 Extracellular. {ECO:0000255}.; TOPO_DOM 352 377 Cytoplasmic.…	FUNCTION: High-affinity, low capacity permease involved in the transport of the cationic amino acids (arginine, lysine and ornithine) in non-hepatic tissues. May also function as an ecotropic retroviral leukemia receptor. {ECO:0000269|PubMed:1652100}.
Q9D0M3	CY1_MOUSE	Cytochrome c1, heme protein, mitochondrial (Complex III subunit 4) (Complex III subunit IV) (Cytochrome b-c1 complex subunit 4) (Ubiquinol-cytochrome-c reductase complex cytochrome c1 subunit) (Cytochrome c-1)	TRANSMEM 292 306 Helical; Note=Anchors to the membrane. {ECO:0000255}.	SUBCELLULAR LOCATION: Mitochondrion inner membrane; Single-pass membrane protein; Intermembrane side.			FUNCTION: This is the heme-containing component of the cytochrome b-c1 complex, which accepts electrons from Rieske protein and transfers electrons to cytochrome c in the mitochondrial respiratory chain. {ECO:0000250}.
Q5SQX6	CYFP2_MOUSE	Cytoplasmic FMR1-interacting protein 2 (p53-inducible protein 121)		SUBCELLULAR LOCATION: Cytoplasm {ECO:0000269|PubMed:11438699}. Cytoplasm, perinuclear region. Cell junction, synapse, synaptosome. Note=Highly expressed in the perinuclear region. Enriched in synaptosomes. {ECO:0000269|PubMed:11438699}.			FUNCTION: Involved in T-cell adhesion and p53-dependent induction of apoptosis (By similarity). Does not bind RNA. {ECO:0000250|UniProtKB:Q96F07, ECO:0000269|PubMed:11438699}.
P61806	DAD1_MESAU	Dolichyl-diphosphooligosaccharide--protein glycosyltransferase subunit DAD1 (Oligosaccharyl transferase subunit DAD1) (EC 2.4.99.18) (Defender against cell death 1) (DAD-1)	TRANSMEM 31 51 Helical. {ECO:0000255}.; TRANSMEM 53 73 Helical. {ECO:0000255}.; TRANSMEM 93 113 Helical. {ECO:0000255}.	SUBCELLULAR LOCATION: Endoplasmic reticulum membrane {ECO:0000250}; Multi-pass membrane protein {ECO:0000250}.		TOPO_DOM 2 30 Cytoplasmic. {ECO:0000255}.; TOPO_DOM 52 52 Lumenal. {ECO:0000255}.; TOPO_DOM 74 92 Cytoplasmic. {ECO:0000255}.	FUNCTION: Essential subunit of the N-oligosaccharyl transferase (OST) complex which catalyzes the transfer of a high mannose oligosaccharide from a lipid-linked oligosaccharide donor to an asparagine residue within an Asn-X-Ser/Thr consensus motif in nascent polypeptide chains. N-glycosylation occurs cotranslationally and the complex associates with the Sec61 complex at the channel-forming transl…
Q8BHC4	DCAKD_MOUSE	Dephospho-CoA kinase domain-containing protein
Q80WW9	DDRGK_MOUSE	DDRGK domain-containing protein 1 (UFM1-binding and PCI domain-containing protein 1)		SUBCELLULAR LOCATION: Endoplasmic reticulum {ECO:0000269|PubMed:21494687}.			FUNCTION: Protein which interacts with the E3 UFM1-protein ligase UFL1 and one of its substrates TRIP4 and is required for TRIP4 ufmylation. Through TRIP4 ufmylation may regulate nuclear receptors-mediated transcription. May play a role in NF-kappa-B-mediated transcription through regulation of the phosphorylation and the degradation of NFKBIB, the inhibitor of NF-kappa-B (By similarity). May als…
Q501J6	DDX17_MOUSE	Probable ATP-dependent RNA helicase DDX17 (EC 3.6.4.13) (DEAD box protein 17)		SUBCELLULAR LOCATION: Nucleus {ECO:0000250}. Nucleus, nucleolus {ECO:0000250}.			FUNCTION: RNA-dependent ATPase activity. Involved in transcriptional regulation. Transcriptional coactivator for estrogen receptor ESR1. Increases ESR1 AF-1 domain-mediated transactivation (By similarity). Synergizes with DDX5 and SRA1 RNA to activate MYOD1 transcriptional activity and probably involved in skeletal muscle differentiation. Required for zinc-finger antiviral protein ZC3HAV1-mediate…
Q8K363	DDX18_MOUSE	ATP-dependent RNA helicase DDX18 (EC 3.6.4.13) (DEAD box protein 18)		SUBCELLULAR LOCATION: Nucleus, nucleolus {ECO:0000250}.			FUNCTION: Probable RNA-dependent helicase.
Q9JJY4	DDX20_MOUSE	Probable ATP-dependent RNA helicase DDX20 (EC 3.6.4.13) (Component of gems 3) (DEAD box protein 20) (DEAD box protein DP 103) (Gemin-3) (Regulator of steroidogenic factor 1) (ROSF-1)		SUBCELLULAR LOCATION: Cytoplasm. Nucleus, gem. Note=Localized in subnuclear structures next to coiled bodies, called Gemini of Cajal bodies (Gems).			FUNCTION: The SMN complex plays a catalyst role in the assembly of small nuclear ribonucleoproteins (snRNPs), the building blocks of the spliceosome. Thereby, plays an important role in the splicing of cellular pre-mRNAs. Most spliceosomal snRNPs contain a common set of Sm proteins SNRPB, SNRPD1, SNRPD2, SNRPD3, SNRPE, SNRPF and SNRPG that assemble in a heptameric protein ring on the Sm site of t…
Q9JIK5	DDX21_MOUSE	Nucleolar RNA helicase 2 (EC 3.6.4.13) (DEAD box protein 21) (Gu-alpha) (Nucleolar RNA helicase Gu) (Nucleolar RNA helicase II) (RH II/Gu)		SUBCELLULAR LOCATION: Nucleus, nucleolus {ECO:0000250|UniProtKB:Q9NR30}. Nucleus, nucleoplasm {ECO:0000250|UniProtKB:Q9NR30}. Note=Present both in nucleolus and nucleoplasm. Interaction with JUN promotes translocation from the nucleolus to the nucleoplasm. Interaction with WDR46 is required for localization to the nucleolus. {ECO:0000250|UniProtKB:Q9NR30}.			FUNCTION: RNA helicase that acts as a sensor of the transcriptional status of both RNA polymerase (Pol) I and II: promotes ribosomal RNA (rRNA) processing and transcription from polymerase II (Pol II). Binds various RNAs, such as rRNAs, snoRNAs, 7SK and, at lower extent, mRNAs. In the nucleolus, localizes to rDNA locus, where it directly binds rRNAs and snoRNAs, and promotes rRNA transcription, p…
Q62167	DDX3X_MOUSE	ATP-dependent RNA helicase DDX3X (EC 3.6.4.13) (D1Pas1-related sequence 2) (DEAD box RNA helicase DEAD3) (mDEAD3) (DEAD box protein 3, X-chromosomal) (Embryonic RNA helicase)		SUBCELLULAR LOCATION: Nucleus speckle {ECO:0000250}. Cytoplasm {ECO:0000250}. Mitochondrion outer membrane {ECO:0000250}. Note=Located predominantly in nuclear speckles and, at low levels, throughout the cytoplasm. Located to the outer side of nuclear pore complexes (NPC). Shuttles between the nucleus and the cytoplasm in a XPO1 and may be also in a NFX1-dependent manner. Associated with polyaden…			FUNCTION: Multifunctional ATP-dependent RNA helicase. The ATPase activity can be stimulated by various ribo- and deoxynucleic acids indicative for a relaxed substrate specificity. In vitro can unwind partially double-stranded DNA with a preference for 5'-single-stranded DNA overhangs. Is involved in several steps of gene expression, such as transcription, mRNA maturation, mRNA export and translat…
Q9CWX9	DDX47_MOUSE	Probable ATP-dependent RNA helicase DDX47 (EC 3.6.4.13) (DEAD box protein 47)		SUBCELLULAR LOCATION: Nucleus, nucleolus {ECO:0000250}. Note=Localizes in the nucleolar-organizing region during ribosome biogenesis. {ECO:0000250}.			FUNCTION: Involved in apoptosis. May have a role in rRNA processing and mRNA splicing. Associates with pre-rRNA precursors (By similarity). {ECO:0000250}.
Q99MJ9	DDX50_MOUSE	ATP-dependent RNA helicase DDX50 (EC 3.6.4.13) (DEAD box protein 50) (Gu-beta) (Nucleolar protein Gu2)		SUBCELLULAR LOCATION: Nucleus, nucleolus {ECO:0000250}.
Q8K4L0	DDX54_MOUSE	ATP-dependent RNA helicase DDX54 (EC 3.6.4.13) (DEAD box protein 54)		SUBCELLULAR LOCATION: Nucleus, nucleolus {ECO:0000250}.			FUNCTION: Has RNA-dependent ATPase activity. Represses the transcriptional activity of nuclear receptors (By similarity). {ECO:0000250}.
Q61656	DDX5_MOUSE	Probable ATP-dependent RNA helicase DDX5 (EC 3.6.4.13) (DEAD box RNA helicase DEAD1) (mDEAD1) (DEAD box protein 5) (RNA helicase p68)		SUBCELLULAR LOCATION: Nucleus, nucleolus {ECO:0000250}.			FUNCTION: Involved in the alternative regulation of pre-mRNA splicing; its RNA helicase activity is necessary for increasing tau exon 10 inclusion and occurs in a RBM4-dependent manner. Binds to the tau pre-mRNA in the stem-loop region downstream of exon 10. The rate of ATP hydrolysis is highly stimulated by single-stranded RNA. Involved in transcriptional regulation; the function is independent …
P54823	DDX6_MOUSE	Probable ATP-dependent RNA helicase DDX6 (EC 3.6.4.13) (ATP-dependent RNA helicase p54) (DEAD box protein 6) (Oncogene RCK homolog)		SUBCELLULAR LOCATION: Cytoplasm, P-body {ECO:0000250}.			FUNCTION: In the process of mRNA degradation, may play a role in mRNA decapping.
Q9R1C6	DGKE_MOUSE	Diacylglycerol kinase epsilon (DAG kinase epsilon) (EC 2.7.1.107) (Diglyceride kinase epsilon) (DGK-epsilon)	TRANSMEM 20 40 Helical. {ECO:0000255}.; TRANSMEM 433 453 Helical. {ECO:0000255}.	SUBCELLULAR LOCATION: Membrane {ECO:0000305}; Multi-pass membrane protein {ECO:0000305}. Cytoplasm {ECO:0000250}. Membrane {ECO:0000250}.			FUNCTION: Highly selective for arachidonate-containing species of diacylglycerol (DAG). May terminate signals transmitted through arachidonoyl-DAG or may contribute to the synthesis of phospholipids with defined fatty acid composition (By similarity). {ECO:0000250}.
O70503	DHB12_MOUSE	Very-long-chain 3-oxoacyl-CoA reductase (EC 1.1.1.330) (17-beta-hydroxysteroid dehydrogenase 12) (17-beta-HSD 12) (3-ketoacyl-CoA reductase) (KAR) (Estradiol 17-beta-dehydrogenase 12) (EC 1.1.1.62) (KIK-I)	TRANSMEM 4 24 Helical. {ECO:0000255}.; TRANSMEM 182 202 Helical. {ECO:0000255}.; TRANSMEM 269 285 Helical. {ECO:0000255}.	SUBCELLULAR LOCATION: Endoplasmic reticulum membrane {ECO:0000250|UniProtKB:Q53GQ0}; Multi-pass membrane protein {ECO:0000250|UniProtKB:Q53GQ0}.			FUNCTION: Catalyzes the second of the four reactions of the long-chain fatty acids elongation cycle. This endoplasmic reticulum-bound enzymatic process, allows the addition of two carbons to the chain of long- and very long-chain fatty acids/VLCFAs per cycle. This enzyme has a 3-ketoacyl-CoA reductase activity, reducing 3-ketoacyl-CoA to 3-hydroxyacyl-CoA, within each cycle of fatty acid elongati…
P26443	DHE3_MOUSE	Glutamate dehydrogenase 1, mitochondrial (GDH 1) (EC 1.4.1.3)		SUBCELLULAR LOCATION: Mitochondrion matrix.			FUNCTION: Mitochondrial glutamate dehydrogenase that converts L-glutamate into alpha-ketoglutarate. Plays a key role in glutamine anaplerosis by producing alpha-ketoglutarate, an important intermediate in the tricarboxylic acid cycle. May be involved in learning and memory reactions by increasing the turnover of the excitatory neurotransmitter glutamate. {ECO:0000269|PubMed:23663782}.
Q99L04	DHRS1_MOUSE	Dehydrogenase/reductase SDR family member 1 (EC 1.1.-.-)
Q5SS80	DHR13_MOUSE	Dehydrogenase/reductase SDR family member 13 (EC 1.1.-.-) (Short chain dehydrogenase/reductase family 7C member 5)		SUBCELLULAR LOCATION: Secreted {ECO:0000305}.			FUNCTION: Putative oxidoreductase. {ECO:0000305}.
O70133	DHX9_MOUSE	ATP-dependent RNA helicase A (RHA) (EC 3.6.4.13) (DEAH box protein 9) (mHEL-5) (Nuclear DNA helicase II) (NDH II)		SUBCELLULAR LOCATION: Nucleus, nucleolus {ECO:0000269|PubMed:10413677}. Cytoplasm {ECO:0000250}. Note=Localized in cytoplasmic mRNP granules containing untranslated mRNAs. Can shuttle between nucleus and cytoplasm (By similarity). {ECO:0000250}.			FUNCTION: Component of the CRD-mediated complex that promotes MYC mRNA stability. Unwinds double-stranded DNA and RNA in a 3' to 5' direction. Alterations of secondary structure may subsequently influence interactions with proteins or other nucleic acids. Functions as a transcriptional activator. Involved with LARP6 in the stabilization of type I collagen mRNAs for CO1A1 and CO1A2. As component o…
Q9QZD8	DIC_MOUSE	Mitochondrial dicarboxylate carrier (Solute carrier family 25 member 10)	TRANSMEM 9 29 Helical; Name=1. {ECO:0000255}.; TRANSMEM 62 81 Helical; Name=2. {ECO:0000255}.; TRANSMEM 102 122 Helical; Name=3. {ECO:0000255}.; TRANSMEM 162 181 Helical; Name=4. {ECO:0000255}.; TRANSMEM 202 222 Helical; Name=5. {ECO:0000255}.; TRANSMEM 254 274 Helical; Name=6. {ECO:0000255}.	SUBCELLULAR LOCATION: Mitochondrion inner membrane; Multi-pass membrane protein.			FUNCTION: Involved in translocation of malonate, malate and succinate in exchange for phosphate, sulfate, sulfite or thiosulfate across mitochondrial inner membrane.
Q5U458	DJC11_MOUSE	DnaJ homolog subfamily C member 11		SUBCELLULAR LOCATION: Mitochondrion {ECO:0000250|UniProtKB:Q9NVH1}.
Q80TN4	DJC16_MOUSE	DnaJ homolog subfamily C member 16	TRANSMEM 534 554 Helical; Anchor for type IV membrane protein. {ECO:0000255}.	SUBCELLULAR LOCATION: Membrane {ECO:0000305}; Single-pass type IV membrane protein {ECO:0000305}.		TOPO_DOM 26 533 Cytoplasmic. {ECO:0000255}.; TOPO_DOM 555 772 Extracellular. {ECO:0000255}.
Q8C3J5	DOCK2_MOUSE	Dedicator of cytokinesis protein 2 (Protein Hch)		SUBCELLULAR LOCATION: Endomembrane system {ECO:0000250}; Peripheral membrane protein {ECO:0000250}. Cytoplasm, cytoskeleton {ECO:0000250}. Note=Colocalizes with F-actin. {ECO:0000250}.			FUNCTION: Involved in cytoskeletal rearrangements required for lymphocyte migration in response of chemokines. Activates RAC1 and RAC2, but not CDC42, by functioning as a guanine nucleotide exchange factor (GEF), which exchanges bound GDP for free GTP. May also participate in IL2 transcriptional activation via the activation of RAC2. {ECO:0000269|PubMed:11518968}.
P32233	DRG1_MOUSE	Developmentally-regulated GTP-binding protein 1 (DRG-1) (Neural precursor cell expressed developmentally down-regulated protein 3) (NEDD-3)		SUBCELLULAR LOCATION: Cytoplasm {ECO:0000250}. Note=The DRG1-DFRP2/ZC3H15 complex associates with polysomes. {ECO:0000250}.			FUNCTION: Critical regulator of cell growth under specific conditions. Implicated in differentiation and cell cycle arrest.
Q99J47	DRS7B_MOUSE	Dehydrogenase/reductase SDR family member 7B (EC 1.1.-.-) (Short-chain dehydrogenase/reductase family 32C member 1)	TRANSMEM 18 38 Helical; Signal-anchor for type II membrane protein. {ECO:0000255}.	SUBCELLULAR LOCATION: Endoplasmic reticulum membrane {ECO:0000250}; Single-pass type II membrane protein {ECO:0000250}.		TOPO_DOM 1 17 Cytoplasmic. {ECO:0000255}.; TOPO_DOM 39 323 Lumenal. {ECO:0000255}.	FUNCTION: Putative oxidoreductase. {ECO:0000305}.
Q8VDW0	DX39A_MOUSE	ATP-dependent RNA helicase DDX39A (EC 3.6.4.13) (DEAD box protein 39)		SUBCELLULAR LOCATION: Nucleus {ECO:0000250}. Cytoplasm {ECO:0000250}. Note=Can translocate to the cytoplasm in the presence of MX1. {ECO:0000250}.			FUNCTION: Involved in pre-mRNA splicing. Required for the export of mRNA out of the nucleus (By similarity). {ECO:0000250}.
Q9JHU4	DYHC1_MOUSE	Cytoplasmic dynein 1 heavy chain 1 (Cytoplasmic dynein heavy chain 1) (Dynein heavy chain, cytosolic)		SUBCELLULAR LOCATION: Cytoplasm, cytoskeleton.			FUNCTION: Cytoplasmic dynein 1 acts as a motor for the intracellular retrograde motility of vesicles and organelles along microtubules. Dynein has ATPase activity; the force-producing power stroke is thought to occur on release of ADP.
Q8BMS1	ECHA_MOUSE	Trifunctional enzyme subunit alpha, mitochondrial (TP-alpha) [Includes: Long-chain enoyl-CoA hydratase (EC 4.2.1.17); Long chain 3-hydroxyacyl-CoA dehydrogenase (EC 1.1.1.211)]		SUBCELLULAR LOCATION: Mitochondrion matrix {ECO:0000250}.			FUNCTION: Bifunctional subunit.
Q99JY0	ECHB_MOUSE	Trifunctional enzyme subunit beta, mitochondrial (TP-beta) [Includes: 3-ketoacyl-CoA thiolase (EC 2.3.1.16) (Acetyl-CoA acyltransferase) (Beta-ketothiolase)]		SUBCELLULAR LOCATION: Mitochondrion {ECO:0000250}. Mitochondrion inner membrane {ECO:0000250}. Mitochondrion outer membrane {ECO:0000250}. Endoplasmic reticulum {ECO:0000250}.
Q6PDI5	ECM29_MOUSE	Proteasome-associated protein ECM29 homolog (Ecm29)		SUBCELLULAR LOCATION: Endoplasmic reticulum {ECO:0000250}. Endoplasmic reticulum-Golgi intermediate compartment {ECO:0000250}. Endosome {ECO:0000250}. Cytoplasm, cytoskeleton, microtubule organizing center, centrosome {ECO:0000250}. Nucleus {ECO:0000250}. Endosome, multivesicular body {ECO:0000250}. Cytoplasmic vesicle {ECO:0000250}.			FUNCTION: Adapter/scaffolding protein that binds to the 26S proteasome, motor proteins and other compartment specific proteins. May couple the proteasome to different compartments including endosome, endoplasmic reticulum and centrosome. May play a role in ERAD and other enhanced proteolyis (By similarity). {ECO:0000250}.
Q3UJB9	EDC4_MOUSE	Enhancer of mRNA-decapping protein 4		SUBCELLULAR LOCATION: Cytoplasm, P-body {ECO:0000250}. Nucleus {ECO:0000250}.			FUNCTION: In the process of mRNA degradation, seems to play a role in mRNA decapping. Component of a complex containing DCP2 and DCP1A which functions in decapping of ARE-containing mRNAs. Promotes complex formation between DCP1A and DCP2. Enhances the catalytic activity of DCP2 (in vitro) (By similarity). {ECO:0000250}.
P58252	EF2_MOUSE	Elongation factor 2 (EF-2)		SUBCELLULAR LOCATION: Cytoplasm. Nucleus {ECO:0000250|UniProtKB:P13639}. Note=Phosphorylation by CSK promotes cleavage and SUMOylation-dependent nuclear translocation of the C-terminal cleavage product. {ECO:0000250|UniProtKB:P13639}.			FUNCTION: Catalyzes the GTP-dependent ribosomal translocation step during translation elongation. During this step, the ribosome changes from the pre-translocational (PRE) to the post-translocational (POST) state as the newly formed A-site-bound peptidyl-tRNA and P-site-bound deacylated tRNA move to the P and E sites, respectively. Catalyzes the coordinated movement of the two tRNA molecules, the…
Q8BFR5	EFTU_MOUSE	Elongation factor Tu, mitochondrial		SUBCELLULAR LOCATION: Mitochondrion {ECO:0000250}.			FUNCTION: This protein promotes the GTP-dependent binding of aminoacyl-tRNA to the A-site of ribosomes during protein biosynthesis. {ECO:0000250}.
P23116	EIF3A_MOUSE	Eukaryotic translation initiation factor 3 subunit A (eIF3a) (Centrosomin) (Eukaryotic translation initiation factor 3 subunit 10) (eIF-3-theta) (eIF3 p167) (eIF3 p180) (eIF3 p185) (p162)		SUBCELLULAR LOCATION: Cytoplasm {ECO:0000255|HAMAP-Rule:MF_03000}. Cytoplasm, cytoskeleton, microtubule organizing center, centrosome {ECO:0000269|PubMed:9372446}. Nucleus {ECO:0000269|PubMed:9372446}. Note=Centrosomin-A is found in the centrosome. Centrosomin-B is found in the nucleus.			FUNCTION: Component of the eukaryotic translation initiation factor 3 (eIF-3) complex, which is required for several steps in the initiation of protein synthesis. The eIF-3 complex associates with the 40S ribosome and facilitates the recruitment of eIF-1, eIF-1A, eIF-2:GTP:methionyl-tRNAi and eIF-5 to form the 43S preinitiation complex (43S PIC). The eIF-3 complex stimulates mRNA recruitment to t…
O70194	EIF3D_MOUSE	Eukaryotic translation initiation factor 3 subunit D (eIF3d) (Eukaryotic translation initiation factor 3 subunit 7) (eIF-3-zeta) (eIF3 p66)		SUBCELLULAR LOCATION: Cytoplasm {ECO:0000255|HAMAP-Rule:MF_03003}.			FUNCTION: Component of the eukaryotic translation initiation factor 3 (eIF-3) complex, which is required for several steps in the initiation of protein synthesis. The eIF-3 complex associates with the 40S ribosome and facilitates the recruitment of eIF-1, eIF-1A, eIF-2:GTP:methionyl-tRNAi and eIF-5 to form the 43S preinitiation complex (43S PIC). The eIF-3 complex stimulates mRNA recruitment to t…
P60229	EIF3E_MOUSE	Eukaryotic translation initiation factor 3 subunit E (eIF3e) (Eukaryotic translation initiation factor 3 subunit 6) (MMTV integration site 6) (Mammary tumor-associated protein INT-6) (Viral integration site protein INT-6) (eIF-3 p48)		SUBCELLULAR LOCATION: Cytoplasm {ECO:0000255|HAMAP-Rule:MF_03004}. Nucleus, PML body {ECO:0000255|HAMAP-Rule:MF_03004}.			FUNCTION: Required for nonsense-mediated mRNA decay (NMD); may act in conjunction with UPF2 to divert mRNAs from translation to the NMD pathway. May interact with MCM7 and EPAS1 and regulate the proteasome-mediated degradation of these proteins (By similarity). Component of the eukaryotic translation initiation factor 3 (eIF-3) complex, which is required for several steps in the initiation of pro…
Q9DCH4	EIF3F_MOUSE	Eukaryotic translation initiation factor 3 subunit F (eIF3f) (Deubiquitinating enzyme eIF3f) (EC 3.4.19.12) (Eukaryotic translation initiation factor 3 subunit 5) (eIF-3-epsilon) (eIF3 p47)		SUBCELLULAR LOCATION: Cytoplasm {ECO:0000255|HAMAP-Rule:MF_03005}.			FUNCTION: Component of the eukaryotic translation initiation factor 3 (eIF-3) complex, which is required for several steps in the initiation of protein synthesis. The eIF-3 complex associates with the 40S ribosome and facilitates the recruitment of eIF-1, eIF-1A, eIF-2:GTP:methionyl-tRNAi and eIF-5 to form the 43S preinitiation complex (43S PIC). The eIF-3 complex stimulates mRNA recruitment to t…
Q8QZY1	EIF3L_MOUSE	Eukaryotic translation initiation factor 3 subunit L (eIF3l) (66 kDa tyrosine-rich heat shock protein) (67 kDa polymerase-associated factor) (Eukaryotic translation initiation factor 3 subunit 6-interacting protein) (Eukaryotic translation initiation factor 3 subunit E-interacting protein) (HSP-66Y) (PAF67)		SUBCELLULAR LOCATION: Cytoplasm {ECO:0000255|HAMAP-Rule:MF_03011}.			FUNCTION: Component of the eukaryotic translation initiation factor 3 (eIF-3) complex, which is required for several steps in the initiation of protein synthesis. The eIF-3 complex associates with the 40S ribosome and facilitates the recruitment of eIF-1, eIF-1A, eIF-2:GTP:methionyl-tRNAi and eIF-5 to form the 43S preinitiation complex (43S PIC). The eIF-3 complex stimulates mRNA recruitment to t…
Q8C7X2	EMC1_MOUSE	ER membrane protein complex subunit 1	TRANSMEM 963 983 Helical. {ECO:0000255}.	SUBCELLULAR LOCATION: Membrane {ECO:0000250}; Single-pass type I membrane protein {ECO:0000250}.		TOPO_DOM 23 962 Extracellular. {ECO:0000255}.; TOPO_DOM 984 997 Cytoplasmic. {ECO:0000255}.
Q99KI3	EMC3_MOUSE	ER membrane protein complex subunit 3 (Transmembrane protein 111)	TRANSMEM 14 34 Helical. {ECO:0000255}.; TRANSMEM 118 138 Helical. {ECO:0000255}.	SUBCELLULAR LOCATION: Membrane {ECO:0000250}; Multi-pass membrane protein {ECO:0000250}.
Q9CZX9	EMC4_MOUSE	ER membrane protein complex subunit 4 (Transmembrane protein 85)	TRANSMEM 84 104 Helical. {ECO:0000255}.; TRANSMEM 129 149 Helical. {ECO:0000255}.	SUBCELLULAR LOCATION: Membrane {ECO:0000250}; Multi-pass membrane protein {ECO:0000250}.			FUNCTION: May mediate anti-apoptotic activity. {ECO:0000250}.
P17182	ENOA_MOUSE	Alpha-enolase (EC 4.2.1.11) (2-phospho-D-glycerate hydro-lyase) (Enolase 1) (Non-neural enolase) (NNE)		SUBCELLULAR LOCATION: Cytoplasm {ECO:0000250}. Cell membrane {ECO:0000250}. Note=Can translocate to the plasma membrane in either the homodimeric (alpha/alpha) or heterodimeric (alpha/gamma) form (By similarity). ENO1 is localized to the M-band. {ECO:0000250, ECO:0000269|PubMed:11229603}.			FUNCTION: Multifunctional enzyme that, as well as its role in glycolysis, plays a part in various processes such as growth control, hypoxia tolerance and allergic responses (By similarity). May also function in the intravascular and pericellular fibrinolytic system due to its ability to serve as a receptor and activator of plasminogen on the cell surface of several cell-types such as leukocytes a…
P08113	ENPL_MOUSE	Endoplasmin (94 kDa glucose-regulated protein) (GRP-94) (Endoplasmic reticulum resident protein 99) (ERp99) (Heat shock protein 90 kDa beta member 1) (Polymorphic tumor rejection antigen 1) (Tumor rejection antigen gp96)		SUBCELLULAR LOCATION: Endoplasmic reticulum lumen {ECO:0000269|PubMed:20865800}. Melanosome {ECO:0000250}.			FUNCTION: Molecular chaperone that functions in the processing and transport of secreted proteins. When associated with CNPY3, required for proper folding of Toll-like receptors. Functions in endoplasmic reticulum associated degradation (ERAD). Has ATPase activity (By similarity). {ECO:0000250}.
Q99KN9	EPN4_MOUSE	Clathrin interactor 1 (Enthoprotin) (Epsin-4) (Epsin-related protein) (EpsinR)		SUBCELLULAR LOCATION: Cytoplasm {ECO:0000250}. Cytoplasm, perinuclear region {ECO:0000250}. Membrane {ECO:0000255|PROSITE-ProRule:PRU00243}; Peripheral membrane protein {ECO:0000250}. Cytoplasmic vesicle, clathrin-coated vesicle {ECO:0000250}. Note=Found throughout the cell, with the exception of the cell surface. Concentrated in the perinuclear region and associated with clathrin-coated vesicles…			FUNCTION: Binds to membranes enriched in phosphatidylinositol 4,5-bisphosphate (PtdIns(4,5)P2). May have a role in transport via clathrin-coated vesicles from the trans-Golgi network to endosomes. Stimulates clathrin assembly (By similarity). {ECO:0000250}.
P52019	ERG1_MOUSE	Squalene monooxygenase (EC 1.14.13.132) (Squalene epoxidase) (SE)	TRANSMEM 20 40 Helical. {ECO:0000255}.; TRANSMEM 60 80 Helical. {ECO:0000255}.; TRANSMEM 118 138 Helical. {ECO:0000255}.; TRANSMEM 544 564 Helical. {ECO:0000255}.	SUBCELLULAR LOCATION: Microsome membrane; Multi-pass membrane protein. Endoplasmic reticulum membrane; Multi-pass membrane protein.			FUNCTION: Catalyzes the first oxygenation step in sterol biosynthesis and is suggested to be one of the rate-limiting enzymes in this pathway.
Q8BLN5	ERG7_MOUSE	Lanosterol synthase (EC 5.4.99.7) (2,3-epoxysqualene--lanosterol cyclase) (Oxidosqualene--lanosterol cyclase) (OSC)		SUBCELLULAR LOCATION: Endoplasmic reticulum membrane {ECO:0000250}; Peripheral membrane protein {ECO:0000250}.			FUNCTION: Catalyzes the cyclization of (S)-2,3 oxidosqualene to lanosterol, a reaction that forms the sterol nucleus. {ECO:0000250|UniProtKB:P48450}.
Q9DC16	ERGI1_MOUSE	Endoplasmic reticulum-Golgi intermediate compartment protein 1 (ER-Golgi intermediate compartment 32 kDa protein) (ERGIC-32)	TRANSMEM 27 47 Helical. {ECO:0000255}.; TRANSMEM 255 275 Helical. {ECO:0000255}.	SUBCELLULAR LOCATION: Endoplasmic reticulum membrane {ECO:0000250}; Multi-pass membrane protein {ECO:0000250}. Endoplasmic reticulum-Golgi intermediate compartment membrane {ECO:0000250}; Multi-pass membrane protein {ECO:0000250}. Golgi apparatus membrane {ECO:0000250}; Multi-pass membrane protein {ECO:0000250}. Note=Cycles between the endoplasmic reticulum and the Golgi. {ECO:0000250}.		TOPO_DOM 1 26 Cytoplasmic. {ECO:0000255}.; TOPO_DOM 48 254 Lumenal. {ECO:0000255}.; TOPO_DOM 276 290 Cytoplasmic. {ECO:0000255}.	FUNCTION: Possible role in transport between endoplasmic reticulum and Golgi. {ECO:0000250}.
Q91X78	ERLN1_MOUSE	Erlin-1 (Endoplasmic reticulum lipid raft-associated protein 1) (Protein KE04 homolog) (Stomatin-prohibitin-flotillin-HflC/K domain-containing protein 1) (SPFH domain-containing protein 1)	TRANSMEM 6 26 Helical. {ECO:0000255}.	SUBCELLULAR LOCATION: Endoplasmic reticulum membrane {ECO:0000250}; Single-pass type II membrane protein {ECO:0000250}. Note=Associated with lipid raft-like domains of the endoplasmic reticulum membrane. {ECO:0000250}.		TOPO_DOM 1 5 Cytoplasmic. {ECO:0000255}.; TOPO_DOM 27 346 Lumenal. {ECO:0000255}.	FUNCTION: Component of the ERLIN1/ERLIN2 complex which mediates the endoplasmic reticulum-associated degradation (ERAD) of inositol 1,4,5-trisphosphate receptors (IP3Rs). Involved in regulation of cellular cholesterol homeostasis by regulation the SREBP signaling pathway. Binds cholesterol and may promote ER retention of the SCAP-SREBF complex (By similarity). {ECO:0000250|UniProtKB:O75477}.
Q8BFZ9	ERLN2_MOUSE	Erlin-2 (Endoplasmic reticulum lipid raft-associated protein 2) (Stomatin-prohibitin-flotillin-HflC/K domain-containing protein 2) (SPFH domain-containing protein 2)	TRANSMEM 4 24 Helical. {ECO:0000255}.	SUBCELLULAR LOCATION: Endoplasmic reticulum membrane {ECO:0000250}; Single-pass type II membrane protein {ECO:0000250}. Note=Associated with lipid raft-like domains of the endoplasmic reticulum membrane. {ECO:0000250}.		TOPO_DOM 1 3 Cytoplasmic. {ECO:0000255}.; TOPO_DOM 25 340 Lumenal. {ECO:0000255}.	FUNCTION: Component of the ERLIN1/ERLIN2 complex which mediates the endoplasmic reticulum-associated degradation (ERAD) of inositol 1,4,5-trisphosphate receptors (IP3Rs) such as ITPR1. Promotes sterol-accelerated ERAD of HMGCR probably implicating an AMFR/gp78-containing ubiquitin ligase complex. Involved in regulation of cellular cholesterol homeostasis by regulation the SREBP signaling pathway.…
Q3UVK0	ERMP1_MOUSE	Endoplasmic reticulum metallopeptidase 1 (EC 3.4.-.-) (Felix-ina)	TRANSMEM 67 87 Helical; Name=1. {ECO:0000255}.; TRANSMEM 394 414 Helical; Name=2. {ECO:0000255}.; TRANSMEM 452 472 Helical; Name=3. {ECO:0000255}.; TRANSMEM 481 501 Helical; Name=4. {ECO:0000255}.; TRANSMEM 516 538 Helical; Name=5. {ECO:0000255}.; TRANSMEM 543 562 Helical; Name=6. {ECO:0000255}.; TRANSMEM 574 594 Helical; Name=7. {ECO:0000255}.; TRANSMEM 616 636 Helical; Name=8. {ECO:0000255}.; T…	SUBCELLULAR LOCATION: Endoplasmic reticulum membrane {ECO:0000250|UniProtKB:Q6UPR8}; Multi-pass membrane protein {ECO:0000255}.		TOPO_DOM 1 66 Cytoplasmic. {ECO:0000305}.; TOPO_DOM 88 393 Lumenal. {ECO:0000305}.; TOPO_DOM 415 451 Cytoplasmic. {ECO:0000305}.; TOPO_DOM 473 480 Lumenal. {ECO:0000305}.; TOPO_DOM 502 515 Cytoplasmic. {ECO:0000305}.; TOPO_DOM 539 542 Lumenal. {ECO:0000305}.; TOPO_DOM 563 573 Cytoplasmic. {ECO:0000305}.; TOPO_DOM 595 615 Lumenal. {ECO:0000305}.; TOPO_DOM 637 645 Cytoplasmic. {ECO:0000305}.; TOPO_…	FUNCTION: Within the ovary, required for the organization of somatic cells and oocytes into discrete follicular structures. {ECO:0000250|UniProtKB:Q6UPR8}.
Q3U7R1	ESYT1_MOUSE	Extended synaptotagmin-1 (E-Syt1) (Membrane-bound C2 domain-containing protein)	TRANSMEM 29 49 Helical. {ECO:0000255}.; TRANSMEM 53 73 Helical. {ECO:0000255}.	SUBCELLULAR LOCATION: Endoplasmic reticulum membrane {ECO:0000250}; Multi-pass membrane protein {ECO:0000250}. Cell membrane {ECO:0000250}; Peripheral membrane protein {ECO:0000250}. Note=Localizes primarily to the endoplasmic reticulum. Recruited to sites of contact between the endoplasmic reticulum and the cell membrane in response to increased cytosolic calcium levels (By similarity). {ECO:000…		TOPO_DOM 1 28 Cytoplasmic. {ECO:0000255}.; TOPO_DOM 50 52 Lumenal. {ECO:0000255}.; TOPO_DOM 74 1092 Cytoplasmic. {ECO:0000255}.	FUNCTION: Binds glycerophospholipids in a barrel-like domain and may play a role in cellular lipid transport (By similarity). Binds calcium (via the C2 domains) and translocates to sites of contact between the endoplasmic reticulum and the cell membrane in response to increased cytosolic calcium levels. Helps tether the endoplasmic reticulum to the cell membrane and promotes the formation of appo…
Q3TZZ7	ESYT2_MOUSE	Extended synaptotagmin-2 (E-Syt2)	TRANSMEM 28 48 Helical. {ECO:0000255}.; TRANSMEM 52 72 Helical. {ECO:0000255}.	SUBCELLULAR LOCATION: Cell membrane {ECO:0000250}; Peripheral membrane protein {ECO:0000250}. Endoplasmic reticulum membrane {ECO:0000250}; Multi-pass membrane protein {ECO:0000250}. Note=Detected at sites of contact between the endoplasmic reticulum membrane and the cell membrane. Recruited to the cell membrane via the third C2 domain (By similarity). {ECO:0000250}.		TOPO_DOM 1 27 Cytoplasmic. {ECO:0000255}.; TOPO_DOM 49 51 Lumenal. {ECO:0000255}.; TOPO_DOM 73 845 Cytoplasmic. {ECO:0000255}.	FUNCTION: Tethers the endoplasmic reticulum to the cell membrane and promotes the formation of appositions between the endoplasmic reticulum and the cell membrane. Binds glycerophospholipids in a barrel-like domain and may play a role in cellular lipid transport. Plays a role in FGF signaling via its role in the rapid internalization of FGFR1 that has been activated by FGF1 binding; this occurs m…
Q61545	EWS_MOUSE	RNA-binding protein EWS		SUBCELLULAR LOCATION: Nucleus {ECO:0000250}. Cytoplasm {ECO:0000250}. Cell membrane {ECO:0000250}. Note=Relocates from cytoplasm to ribosomes upon PTK2B/FAK2 activation. {ECO:0000250}.			FUNCTION: Might function as a transcriptionnal repressor. {ECO:0000250}.
O08914	FAAH1_MOUSE	Fatty-acid amide hydrolase 1 (EC 3.5.1.99) (Anandamide amidohydrolase 1) (Oleamide hydrolase 1)	TRANSMEM 9 29 Helical. {ECO:0000255}.	SUBCELLULAR LOCATION: Endoplasmic reticulum membrane; Single-pass membrane protein. Golgi apparatus membrane; Single-pass membrane protein. Note=Seems to be associated with the endoplasmic reticulum and/or Golgi apparatus.	INTRAMEM 404 433 {ECO:0000250}.	TOPO_DOM 30 403 Cytoplasmic. {ECO:0000250}.; TOPO_DOM 434 579 Cytoplasmic. {ECO:0000250}.	FUNCTION: Degrades bioactive fatty acid amides like oleamide, the endogenous cannabinoid, anandamide and myristic amide to their corresponding acids, thereby serving to terminate the signaling functions of these molecules. Hydrolyzes polyunsaturated substrate anandamide preferentially as compared to monounsaturated substrates (By similarity). {ECO:0000250}.
Q80W54	FACE1_MOUSE	CAAX prenyl protease 1 homolog (EC 3.4.24.84) (Farnesylated proteins-converting enzyme 1) (FACE-1) (Prenyl protein-specific endoprotease 1) (Zinc metalloproteinase Ste24 homolog)	TRANSMEM 19 39 Helical. {ECO:0000255}.; TRANSMEM 82 102 Helical. {ECO:0000255}.; TRANSMEM 124 144 Helical. {ECO:0000255}.; TRANSMEM 171 191 Helical. {ECO:0000255}.; TRANSMEM 196 216 Helical. {ECO:0000255}.; TRANSMEM 348 368 Helical. {ECO:0000255}.; TRANSMEM 383 405 Helical. {ECO:0000255}.	SUBCELLULAR LOCATION: Endoplasmic reticulum membrane {ECO:0000250}; Multi-pass membrane protein {ECO:0000250}. Nucleus inner membrane {ECO:0000250}; Multi-pass membrane protein {ECO:0000250}.		TOPO_DOM 1 18 Lumenal. {ECO:0000255}.; TOPO_DOM 40 81 Nuclear. {ECO:0000255}.; TOPO_DOM 103 123 Lumenal. {ECO:0000255}.; TOPO_DOM 145 170 Nuclear. {ECO:0000255}.; TOPO_DOM 192 195 Lumenal. {ECO:0000255}.; TOPO_DOM 217 347 Nuclear. {ECO:0000255}.; TOPO_DOM 369 382 Lumenal. {ECO:0000255}.; TOPO_DOM 406 475 Nuclear. {ECO:0000255}.	FUNCTION: Proteolytically removes the C-terminal three residues of farnesylated proteins. Acts on lamin A/C. {ECO:0000269|PubMed:11923874}.
Q922J9	FACR1_MOUSE	Fatty acyl-CoA reductase 1 (EC 1.2.1.n2) (Male sterility domain-containing protein 2)	TRANSMEM 466 483 Helical. {ECO:0000255}.	SUBCELLULAR LOCATION: Peroxisome membrane {ECO:0000305}; Single-pass membrane protein {ECO:0000305}.		TOPO_DOM 1 465 Peroxisomal. {ECO:0000255}.; TOPO_DOM 484 515 Cytoplasmic. {ECO:0000255}.	FUNCTION: Catalyzes the reduction of saturated fatty acyl-CoA with chain length C16 or C18 to fatty alcohols. {ECO:0000269|PubMed:15220348, ECO:0000269|PubMed:15220349}.
Q3TDN2	FAF2_MOUSE	FAS-associated factor 2 (UBX domain-containing protein 8)		SUBCELLULAR LOCATION: Cytoplasm {ECO:0000250}. Lipid droplet {ECO:0000250}. Endoplasmic reticulum {ECO:0000250}.			FUNCTION: Plays an important role in endoplasmic reticulum-associated degradation (ERAD) that mediates ubiquitin-dependent degradation of misfolded endoplasmic reticulum proteins. {ECO:0000250|UniProtKB:Q96CS3}.
P19096	FAS_MOUSE	Fatty acid synthase (EC 2.3.1.85) [Includes: [Acyl-carrier-protein] S-acetyltransferase (EC 2.3.1.38); [Acyl-carrier-protein] S-malonyltransferase (EC 2.3.1.39); 3-oxoacyl-[acyl-carrier-protein] synthase (EC 2.3.1.41); 3-oxoacyl-[acyl-carrier-protein] reductase (EC 1.1.1.100); 3-hydroxyacyl-[acyl-carrier-protein] dehydratase (EC 4.2.1.59); Enoyl-[acyl-carrier-protein] reductase (EC 1.3.1.39); Ole…		SUBCELLULAR LOCATION: Cytoplasm {ECO:0000250}. Melanosome {ECO:0000250}.			FUNCTION: Fatty acid synthetase catalyzes the formation of long-chain fatty acids from acetyl-CoA, malonyl-CoA and NADPH. This multifunctional protein has 7 catalytic activities and an acyl carrier protein.
P35550	FBRL_MOUSE	rRNA 2'-O-methyltransferase fibrillarin (EC 2.1.1.-) (Histone-glutamine methyltransferase) (Nucleolar protein 1)		SUBCELLULAR LOCATION: Nucleus, nucleolus. Note=Fibrillar region of the nucleolus.			FUNCTION: S-adenosyl-L-methionine-dependent methyltransferase that has the ability to methylate both RNAs and proteins. Involved in pre-rRNA processing by catalyzing the site-specific 2'-hydroxyl methylation of ribose moieties in pre-ribosomal RNA. Site specificity is provided by a guide RNA that base pairs with the substrate. Methylation occurs at a characteristic distance from the sequence invo…
Q9D1M7	FKB11_MOUSE	Peptidyl-prolyl cis-trans isomerase FKBP11 (PPIase FKBP11) (EC 5.2.1.8) (19 kDa FK506-binding protein) (19 kDa FKBP) (FKBP-19) (FK506-binding protein 11) (FKBP-11) (Rotamase)	TRANSMEM 156 176 Helical. {ECO:0000255}.	SUBCELLULAR LOCATION: Membrane {ECO:0000305}; Single-pass membrane protein {ECO:0000305}.			FUNCTION: PPIases accelerate the folding of proteins during protein synthesis.
O35465	FKBP8_MOUSE	Peptidyl-prolyl cis-trans isomerase FKBP8 (PPIase FKBP8) (EC 5.2.1.8) (38 kDa FK506-binding protein) (38 kDa FKBP) (FKBP-38) (mFKBP38) (FK506-binding protein 8) (FKBP-8) (FKBPR38) (Rotamase)	TRANSMEM 380 400 Helical. {ECO:0000255}.	SUBCELLULAR LOCATION: Mitochondrion membrane {ECO:0000269|PubMed:15105374}; Single-pass membrane protein {ECO:0000269|PubMed:15105374}; Cytoplasmic side {ECO:0000269|PubMed:15105374}.			FUNCTION: Constitutively inactive PPiase, which becomes active when bound to calmodulin and calcium. Seems to act as a chaperone for BCL2, targets it to the mitochondria and modulates its phosphorylation state. The BCL2/FKBP8/calmodulin/calcium complex probably interferes with the binding of BCL2 to its targets. The active form of FKBP8 may therefore play a role in the regulation of apoptosis (By…
Q80ZA7	FMR1N_MOUSE	Fragile X mental retardation 1 neighbor protein (Protein mNY-SAR-35)	TRANSMEM 80 100 Helical. {ECO:0000255}.; TRANSMEM 179 199 Helical. {ECO:0000255}.	SUBCELLULAR LOCATION: Membrane {ECO:0000305}; Multi-pass membrane protein {ECO:0000305}.		TOPO_DOM 1 79 Cytoplasmic. {ECO:0000255}.; TOPO_DOM 101 178 Extracellular. {ECO:0000255}.; TOPO_DOM 200 238 Cytoplasmic. {ECO:0000255}.
Q6NWW9	FND3B_MOUSE	Fibronectin type III domain-containing protein 3B (Factor for adipocyte differentiation 104) (HCV NS5A-binding protein 37)	TRANSMEM 1185 1205 Helical. {ECO:0000255}.	SUBCELLULAR LOCATION: Membrane {ECO:0000250}; Single-pass membrane protein {ECO:0000250}.			FUNCTION: May be positive regulator of adipogenesis.
Q9D6K8	FUND2_MOUSE	FUN14 domain-containing protein 2 (Hepatitis C virus core-binding protein 6)
Q9WTS2	FUT8_MOUSE	Alpha-(1,6)-fucosyltransferase (Alpha1-6FucT) (EC 2.4.1.68) (Fucosyltransferase 8) (GDP-L-Fuc:N-acetyl-beta-D-glucosaminide alpha1,6-fucosyltransferase) (GDP-fucose--glycoprotein fucosyltransferase) (Glycoprotein 6-alpha-L-fucosyltransferase)	TRANSMEM 10 30 Helical; Signal-anchor for type II membrane protein. {ECO:0000255}.	SUBCELLULAR LOCATION: Golgi apparatus, Golgi stack membrane {ECO:0000250}; Single-pass type II membrane protein {ECO:0000250}. Note=Membrane-bound form in trans cisternae of Golgi. {ECO:0000250}.		TOPO_DOM 1 9 Cytoplasmic. {ECO:0000255}.; TOPO_DOM 31 575 Lumenal. {ECO:0000255}.	FUNCTION: Catalyzes the addition of fucose in alpha 1-6 linkage to the first GlcNAc residue, next to the peptide chains in N-glycans. {ECO:0000250}.
Q9WVR4	FXR2_MOUSE	Fragile X mental retardation syndrome-related protein 2		SUBCELLULAR LOCATION: Cytoplasm {ECO:0000250}.			FUNCTION: RNA-binding protein. {ECO:0000250}.
P97855	G3BP1_MOUSE	Ras GTPase-activating protein-binding protein 1 (G3BP-1) (EC 3.6.4.12) (EC 3.6.4.13) (ATP-dependent DNA helicase VIII) (GAP SH3 domain-binding protein 1) (HDH-VIII)		SUBCELLULAR LOCATION: Cytoplasm {ECO:0000250}. Cytoplasm, cytosol {ECO:0000250}. Cytoplasmic granule {ECO:0000250}. Cell membrane {ECO:0000250}. Nucleus {ECO:0000250}. Note=Cytoplasmic in proliferating cells, can be recruited to the plasma membrane in exponentially growing cells (By similarity). Cytosolic and partially nuclear in resting cells. Recruited to stress granules (SGs) upon either arsen…			FUNCTION: May be a regulated effector of stress granule assembly. Phosphorylation-dependent sequence-specific endoribonuclease in vitro. Cleaves exclusively between cytosine and adenine and cleaves MYC mRNA preferentially at the 3'-UTR. ATP- and magnesium-dependent helicase. Unwinds preferentially partial DNA and RNA duplexes having a 17 bp annealed portion and either a hanging 3' tail or hanging…
Q6PB93	GALT2_MOUSE	Polypeptide N-acetylgalactosaminyltransferase 2 (EC 2.4.1.41) (Polypeptide GalNAc transferase 2) (GalNAc-T2) (pp-GaNTase 2) (Protein-UDP acetylgalactosaminyltransferase 2) (UDP-GalNAc:polypeptide N-acetylgalactosaminyltransferase 2) [Cleaved into: Polypeptide N-acetylgalactosaminyltransferase 2 soluble form]	TRANSMEM 7 24 Helical; Signal-anchor for type II membrane protein. {ECO:0000255}.	SUBCELLULAR LOCATION: Golgi apparatus, Golgi stack membrane; Single-pass type II membrane protein. Secreted. Note=Resides preferentially in the trans and medial parts of the Golgi stack. A secreted form also exists.		TOPO_DOM 1 6 Cytoplasmic. {ECO:0000255}.; TOPO_DOM 25 570 Lumenal. {ECO:0000255}.	FUNCTION: Catalyzes the initial reaction in O-linked oligosaccharide biosynthesis, the transfer of an N-acetyl-D-galactosamine residue to a serine or threonine residue on the protein receptor. Has a broad spectrum of substrates for peptides such as EA2, Muc5AC, Muc1a, Muc1b. Probably involved in O-linked glycosylation of the immunoglobulin A1 (IgA1) hinge region (By similarity). {ECO:0000250}.
Q80VA0	GALT7_MOUSE	N-acetylgalactosaminyltransferase 7 (EC 2.4.1.-) (Polypeptide GalNAc transferase 7) (GalNAc-T7) (pp-GaNTase 7) (Protein-UDP acetylgalactosaminyltransferase 7) (UDP-GalNAc:polypeptide N-acetylgalactosaminyltransferase 7)	TRANSMEM 7 29 Helical; Signal-anchor for type II membrane protein. {ECO:0000255}.	SUBCELLULAR LOCATION: Golgi apparatus membrane {ECO:0000250}; Single-pass type II membrane protein {ECO:0000250}.		TOPO_DOM 1 6 Cytoplasmic. {ECO:0000255}.; TOPO_DOM 30 657 Lumenal. {ECO:0000255}.	FUNCTION: Glycopeptide transferase involved in O-linked oligosaccharide biosynthesis, which catalyzes the transfer of an N-acetyl-D-galactosamine residue to an already glycosylated peptide. In contrast to other proteins of the family, it does not act as a peptide transferase that transfers GalNAc onto serine or threonine residue on the protein receptor, but instead requires the prior addition of …
P62874	GBB1_MOUSE	Guanine nucleotide-binding protein G(I)/G(S)/G(T) subunit beta-1 (Transducin beta chain 1)					FUNCTION: Guanine nucleotide-binding proteins (G proteins) are involved as a modulator or transducer in various transmembrane signaling systems. The beta and gamma chains are required for the GTPase activity, for replacement of GDP by GTP, and for G protein-effector interaction (By similarity). {ECO:0000250}.
P68040	GBLP_MOUSE	Guanine nucleotide-binding protein subunit beta-2-like 1 (12-3) (Receptor for activated C kinase) (Receptor of activated protein kinase C 1) (RACK1) (p205) [Cleaved into: Guanine nucleotide-binding protein subunit beta-2-like 1, N-terminally processed]		SUBCELLULAR LOCATION: Cell membrane {ECO:0000250}; Peripheral membrane protein {ECO:0000250}. Cytoplasm {ECO:0000250}. Cytoplasm, perinuclear region {ECO:0000250}. Cytoplasm, cytoskeleton {ECO:0000250}. Nucleus. Perikaryon. Cell projection, dendrite. Note=Recruited to the plasma membrane through interaction with KRT1 which binds to membrane-bound ITGB1. PKC activation induces translocation from t…			FUNCTION: Involved in the recruitment, assembly and/or regulation of a variety of signaling molecules. Interacts with a wide variety of proteins and plays a role in many cellular processes. Component of the 40S ribosomal subunit involved in translational repression. Binds to and stabilizes activated protein kinase C (PKC), increasing PKC-mediated phosphorylation. May recruit activated PKC to the …
Q61598	GDIB_MOUSE	Rab GDP dissociation inhibitor beta (Rab GDI beta) (GDI-3) (Guanosine diphosphate dissociation inhibitor 2) (GDI-2)		SUBCELLULAR LOCATION: Cytoplasm {ECO:0000250}. Membrane {ECO:0000250}; Peripheral membrane protein {ECO:0000250}.			FUNCTION: Regulates the GDP/GTP exchange reaction of most Rab proteins by inhibiting the dissociation of GDP from them, and the subsequent binding of GTP to them.
Q9CRY7	GDPD1_MOUSE	Glycerophosphodiester phosphodiesterase domain-containing protein 1 (EC 3.1.-.-) (Glycerophosphodiester phosphodiesterase 4)	TRANSMEM 4 24 Helical. {ECO:0000255}.; TRANSMEM 196 216 Helical. {ECO:0000255}.	SUBCELLULAR LOCATION: Membrane {ECO:0000305}; Multi-pass membrane protein {ECO:0000305}.		TOPO_DOM 1 3 Extracellular. {ECO:0000255}.; TOPO_DOM 25 195 Cytoplasmic. {ECO:0000255}.; TOPO_DOM 217 314 Extracellular. {ECO:0000255}.
Q8BX17	GEMI5_MOUSE	Gem-associated protein 5 (Gemin5)		SUBCELLULAR LOCATION: Nucleus {ECO:0000250}. Cytoplasm {ECO:0000250}. Note=Found both in the nucleoplasm and in nuclear bodies called gems (Gemini of Cajal bodies) that are often in proximity to Cajal (coiled) bodies. Also found in the cytoplasm (By similarity). {ECO:0000250}.			FUNCTION: The SMN complex plays a catalyst role in the assembly of small nuclear ribonucleoproteins (snRNPs), the building blocks of the spliceosome. Thereby, plays an important role in the splicing of cellular pre-mRNAs. Most spliceosomal snRNPs contain a common set of Sm proteins SNRPB, SNRPD1, SNRPD2, SNRPD3, SNRPE, SNRPF and SNRPG that assemble in a heptameric protein ring on the Sm site of t…
P23336	GGTA1_MOUSE	N-acetyllactosaminide alpha-1,3-galactosyltransferase (EC 2.4.1.87) (UDP-galactose:beta-D-galactosyl-1,4-N-acetyl-D-glucosaminide alpha-1,3-galactosyltransferase) (Galactosyltransferase)	TRANSMEM 42 60 Helical; Signal-anchor for type II membrane protein. {ECO:0000255}.	SUBCELLULAR LOCATION: Golgi apparatus, Golgi stack membrane; Single-pass type II membrane protein. Note=Membrane-bound form in trans cisternae of Golgi.		TOPO_DOM 1 41 Cytoplasmic. {ECO:0000255}.; TOPO_DOM 61 394 Lumenal. {ECO:0000255}.	FUNCTION: Synthesizes the galactose-alpha(1,3)-galactose group by catalyzing the transfer of a galactose residue, with an alpha-1,3 linkage, on terminal lactosaminide (Gal-beta-1,4-GlcNAc-R) disaccharide borne by a glycoprotein or a glycolipid. Preferentially glycosylates proteins, can synthesize galactose-alpha(1,3)-galactose on glycoproteins but cannot synthesize the glycolipid called isoglobot…
Q9EPS3	GLCE_MOUSE	D-glucuronyl C5-epimerase (EC 5.1.3.17) (Heparan sulfate C5-epimerase) (Hsepi) (Heparin sulfate C5-epimerase) (Heparin/heparan sulfate:glucuronic acid C5-epimerase) (Heparosan-N-sulfate-glucuronate 5-epimerase)	TRANSMEM 12 29 Helical; Signal-anchor for type II membrane protein. {ECO:0000255}.	SUBCELLULAR LOCATION: Golgi apparatus membrane {ECO:0000269|PubMed:11279150}; Single-pass type II membrane protein {ECO:0000269|PubMed:11279150}.		TOPO_DOM 1 11 Cytoplasmic. {ECO:0000255}.; TOPO_DOM 30 618 Lumenal. {ECO:0000255}.	FUNCTION: Converts D-glucuronic acid residues adjacent to N-sulfate sugar residues to L-iduronic acid residues, both in maturing heparan sulfate (HS) and heparin chains. This is important for further modifications that determine the specificity of interactions between these glycosaminoglycans and proteins. {ECO:0000269|PubMed:11274177, ECO:0000269|PubMed:11279150, ECO:0000269|PubMed:16532012, ECO…
Q64516	GLPK_MOUSE	Glycerol kinase (GK) (Glycerokinase) (EC 2.7.1.30) (ATP:glycerol 3-phosphotransferase)		SUBCELLULAR LOCATION: Mitochondrion outer membrane {ECO:0000250}; Peripheral membrane protein {ECO:0000250}; Cytoplasmic side {ECO:0000250}. Cytoplasm {ECO:0000250}. Note=Bound to the mitochondrial surface or cytoplasmic. {ECO:0000250}.			FUNCTION: Key enzyme in the regulation of glycerol uptake and metabolism. {ECO:0000250}.
Q8BGT9	GLT12_MOUSE	Polypeptide N-acetylgalactosaminyltransferase 12 (EC 2.4.1.41) (Polypeptide GalNAc transferase 12) (GalNAc-T12) (pp-GaNTase 12) (Protein-UDP acetylgalactosaminyltransferase 12) (UDP-GalNAc:polypeptide N-acetylgalactosaminyltransferase 12)	TRANSMEM 20 37 Helical; Signal-anchor for type II membrane protein. {ECO:0000255}.	SUBCELLULAR LOCATION: Golgi apparatus membrane {ECO:0000250}; Single-pass type II membrane protein {ECO:0000250}.		TOPO_DOM 1 19 Cytoplasmic. {ECO:0000255}.; TOPO_DOM 38 576 Lumenal. {ECO:0000255}.	FUNCTION: Catalyzes the initial reaction in O-linked oligosaccharide biosynthesis, the transfer of an N-acetyl-D-galactosamine residue to a serine or threonine residue on the protein receptor. Has activity toward non-glycosylated peptides such as Muc5AC, Muc1a and EA2, and no detectable activity with Muc2 and Muc7. Displays enzymatic activity toward the Gal-NAc-Muc5AC glycopeptide, but no detecta…
P08752	GNAI2_MOUSE	Guanine nucleotide-binding protein G(i) subunit alpha-2 (Adenylate cyclase-inhibiting G alpha protein)		SUBCELLULAR LOCATION: Cytoplasm {ECO:0000250}. Cytoplasm, cytoskeleton, microtubule organizing center, centrosome {ECO:0000250}. Cell membrane {ECO:0000250}. Note=Localizes in the centrosomes of interphase and mitotic cells. Detected at the cleavage furrow and/or the midbody (By similarity). {ECO:0000250}.			FUNCTION: Guanine nucleotide-binding proteins (G proteins) are involved as modulators or transducers in various transmembrane signaling systems. The G(i) proteins are involved in hormonal regulation of adenylate cyclase: they inhibit the cyclase in response to beta-adrenergic stimuli. May play a role in cell division.
P38403	GNAI3_CAVPO	Guanine nucleotide-binding protein G(k) subunit alpha (G(i) alpha-3)		SUBCELLULAR LOCATION: Cytoplasm {ECO:0000250}. Cell membrane {ECO:0000250}. Cytoplasm, cytoskeleton, microtubule organizing center, centrosome {ECO:0000250}. Note=Detected at the cleavage furrow and/or the midbody. Localized at the plasma membrane throughout mitosis (By similarity). {ECO:0000250}.			FUNCTION: Guanine nucleotide-binding proteins (G proteins) are involved as modulators or transducers in various transmembrane signaling systems. G(k) is the stimulatory G protein of receptor-regulated K(+) channels. May play a role in cell division (By similarity). {ECO:0000250}.
Q6R0H7	GNAS1_MOUSE	Guanine nucleotide-binding protein G(s) subunit alpha isoforms XLas (Adenylate cyclase-stimulating G alpha protein) (Extra large alphas protein) (XLalphas)		SUBCELLULAR LOCATION: Cell membrane {ECO:0000250|UniProtKB:Q63803}; Peripheral membrane protein {ECO:0000250|UniProtKB:Q63803}.			FUNCTION: Guanine nucleotide-binding proteins (G proteins) are involved as modulators or transducers in various transmembrane signaling systems. The G(s) protein is involved in hormonal regulation of adenylate cyclase: it activates the cyclase in response to beta-adrenergic stimuli. XLas isoforms interact with the same set of receptors as Gnas isoforms. {ECO:0000269|PubMed:12145344}.
O70443	GNAZ_MOUSE	Guanine nucleotide-binding protein G(z) subunit alpha (G(x) alpha chain) (Gz-alpha)		SUBCELLULAR LOCATION: Membrane; Lipid-anchor.			FUNCTION: Guanine nucleotide-binding proteins (G proteins) are involved as modulators or transducers in various transmembrane signaling systems.
Q6PGG6	GNL3L_MOUSE	Guanine nucleotide-binding protein-like 3-like protein		SUBCELLULAR LOCATION: Nucleus, nucleolus {ECO:0000269|PubMed:21132010}.			FUNCTION: Stabilizes TERF1 telomeric association by preventing TERF1 recruitment by PML. Stabilizes TERF1 protein by preventing its ubiquitination and hence proteasomal degradation. Does so by interfering with TERF1-binding to FBXO4 E3 ubiquitin-protein ligase. Required for cell proliferation. By stabilizing TRF1 protein during mitosis, promotes metaphase-to-anaphase transition. Stabilizes MDM2 p…
Q8CI11	GNL3_MOUSE	Guanine nucleotide-binding protein-like 3 (Nucleolar GTP-binding protein 3) (Nucleostemin)		SUBCELLULAR LOCATION: Nucleus {ECO:0000250}. Nucleus, nucleolus {ECO:0000250}. Note=Shuttles between the nucleus and nucleolus. {ECO:0000250}.			FUNCTION: May be required to maintain the proliferative capacity of stem cells (By similarity). Stabilizes MDM2 by preventing its ubiquitination, and hence proteasomal degradation. {ECO:0000250, ECO:0000269|PubMed:21132010}.
P98192	GNPAT_MOUSE	Dihydroxyacetone phosphate acyltransferase (DAP-AT) (DHAP-AT) (EC 2.3.1.42) (Acyl-CoA:dihydroxyacetonephosphateacyltransferase) (Glycerone-phosphate O-acyltransferase)		SUBCELLULAR LOCATION: Peroxisome membrane {ECO:0000250}; Peripheral membrane protein {ECO:0000250}; Matrix side {ECO:0000250}. Note=Exclusively localized to the lumenal side of the peroxisomal membrane. {ECO:0000250}.
Q9CR60	GOT1B_MOUSE	Vesicle transport protein GOT1B (Golgi transport 1 homolog B)	TRANSMEM 10 30 Helical; Name=1. {ECO:0000255}.; TRANSMEM 33 53 Helical; Name=2. {ECO:0000255}.; TRANSMEM 91 109 Helical; Name=4. {ECO:0000255}.	SUBCELLULAR LOCATION: Golgi apparatus membrane {ECO:0000250}; Multi-pass membrane protein {ECO:0000250}.		TOPO_DOM 1 9 Cytoplasmic. {ECO:0000255}.; TOPO_DOM 31 32 Extracellular. {ECO:0000255}.; TOPO_DOM 54 68 Cytoplasmic. {ECO:0000255}.; TOPO_DOM 90 90 Lumenal. {ECO:0000255}.; TOPO_DOM 110 138 Cytoplasmic. {ECO:0000255}.	FUNCTION: May be involved in fusion of ER-derived transport vesicles with the Golgi complex. {ECO:0000250}.
Q91WD0	GP108_MOUSE	Protein GPR108 (Lung seven transmembrane receptor 2)	TRANSMEM 289 309 Helical; Name=1. {ECO:0000255}.; TRANSMEM 318 338 Helical; Name=2. {ECO:0000255}.; TRANSMEM 362 382 Helical; Name=3. {ECO:0000255}.; TRANSMEM 393 413 Helical; Name=4. {ECO:0000255}.; TRANSMEM 427 447 Helical; Name=5. {ECO:0000255}.; TRANSMEM 475 495 Helical; Name=6. {ECO:0000255}.; TRANSMEM 499 519 Helical; Name=7. {ECO:0000255}.	SUBCELLULAR LOCATION: Membrane {ECO:0000305}; Multi-pass membrane protein {ECO:0000305}.
Q9WTK3	GPAA1_MOUSE	Glycosylphosphatidylinositol anchor attachment 1 protein (GPI anchor attachment protein 1) (GAA1 protein homolog) (mGAA1)	TRANSMEM 24 44 Helical. {ECO:0000255}.; TRANSMEM 368 388 Helical. {ECO:0000255}.; TRANSMEM 427 447 Helical. {ECO:0000255}.; TRANSMEM 458 478 Helical. {ECO:0000255}.; TRANSMEM 500 520 Helical. {ECO:0000255}.; TRANSMEM 543 563 Helical. {ECO:0000255}.; TRANSMEM 599 619 Helical. {ECO:0000255}.	SUBCELLULAR LOCATION: Endoplasmic reticulum membrane {ECO:0000250}; Multi-pass membrane protein {ECO:0000250}.		TOPO_DOM 2 23 Cytoplasmic. {ECO:0000255}.; TOPO_DOM 45 367 Lumenal. {ECO:0000255}.; TOPO_DOM 389 426 Cytoplasmic. {ECO:0000255}.; TOPO_DOM 448 457 Lumenal. {ECO:0000255}.; TOPO_DOM 479 499 Cytoplasmic. {ECO:0000255}.; TOPO_DOM 521 542 Lumenal. {ECO:0000255}.; TOPO_DOM 564 598 Cytoplasmic. {ECO:0000255}.; TOPO_DOM 620 621 Lumenal. {ECO:0000255}.	FUNCTION: Essential for GPI-anchoring of precursor proteins but not for GPI synthesis. Acts before or during formation of the carbonyl intermediate. {ECO:0000269|PubMed:10793132, ECO:0000269|PubMed:10898732}.
Q61586	GPAT1_MOUSE	Glycerol-3-phosphate acyltransferase 1, mitochondrial (GPAT-1) (EC 2.3.1.15) (P90)	TRANSMEM 472 494 Helical. {ECO:0000255}.; TRANSMEM 575 593 Helical. {ECO:0000255}.	SUBCELLULAR LOCATION: Mitochondrion outer membrane {ECO:0000250}; Multi-pass membrane protein {ECO:0000250}.		TOPO_DOM ? 471 Mitochondrial intermembrane. {ECO:0000255}.; TOPO_DOM 495 574 Cytoplasmic. {ECO:0000255}.; TOPO_DOM 594 827 Mitochondrial intermembrane. {ECO:0000255}.	FUNCTION: Esterifies acyl-group from acyl-ACP to the sn-1 position of glycerol-3-phosphate, an essential step in glycerolipid biosynthesis. {ECO:0000250}.
Q9CXY9	GPI8_MOUSE	GPI-anchor transamidase (GPI transamidase) (EC 3.-.-.-) (Phosphatidylinositol-glycan biosynthesis class K protein) (PIG-K)	TRANSMEM 368 388 Helical. {ECO:0000255}.	SUBCELLULAR LOCATION: Endoplasmic reticulum membrane {ECO:0000250}; Single-pass type I membrane protein {ECO:0000250}.		TOPO_DOM 28 367 Lumenal. {ECO:0000255}.; TOPO_DOM 389 395 Cytoplasmic. {ECO:0000255}.	FUNCTION: Mediates GPI anchoring in the endoplasmic reticulum, by replacing a protein's C-terminal GPI attachment signal peptide with a pre-assembled GPI. During this transamidation reaction, the GPI transamidase forms a carbonyl intermediate with the substrate protein (By similarity). {ECO:0000250}.
P17809	GTR1_MOUSE	Solute carrier family 2, facilitated glucose transporter member 1 (Glucose transporter type 1, erythrocyte/brain) (GLUT-1) (GT1)	TRANSMEM 12 33 Helical; Name=1. {ECO:0000250}.; TRANSMEM 67 87 Helical; Name=2. {ECO:0000250}.; TRANSMEM 91 112 Helical; Name=3. {ECO:0000250}.; TRANSMEM 121 144 Helical; Name=4. {ECO:0000250}.; TRANSMEM 156 176 Helical; Name=5. {ECO:0000250}.; TRANSMEM 186 206 Helical; Name=6. {ECO:0000250}.; TRANSMEM 272 293 Helical; Name=7. {ECO:0000250}.; TRANSMEM 307 328 Helical; Name=8. {ECO:0000250}.; TRAN…	SUBCELLULAR LOCATION: Cell membrane {ECO:0000269|PubMed:17320047}; Multi-pass membrane protein {ECO:0000269|PubMed:17320047}. Melanosome {ECO:0000250}. Note=Localizes primarily at the cell surface. {ECO:0000250}.		TOPO_DOM 1 11 Cytoplasmic. {ECO:0000250}.; TOPO_DOM 34 66 Extracellular. {ECO:0000250}.; TOPO_DOM 88 90 Cytoplasmic. {ECO:0000250}.; TOPO_DOM 113 120 Extracellular. {ECO:0000250}.; TOPO_DOM 145 155 Cytoplasmic. {ECO:0000250}.; TOPO_DOM 177 185 Extracellular. {ECO:0000250}.; TOPO_DOM 207 271 Cytoplasmic. {ECO:0000250}.; TOPO_DOM 294 306 Extracellular. {ECO:0000250}.; TOPO_DOM 329 334 Cytoplasmic. …	FUNCTION: Facilitative glucose transporter. This isoform may be responsible for constitutive or basal glucose uptake. Has a very broad substrate specificity; can transport a wide range of aldoses including both pentoses and hexoses. {ECO:0000269|PubMed:17320047}.
P62806	H4_MOUSE	Histone H4		SUBCELLULAR LOCATION: Nucleus {ECO:0000250}. Chromosome {ECO:0000250}.			FUNCTION: Core component of nucleosome. Nucleosomes wrap and compact DNA into chromatin, limiting DNA accessibility to the cellular machineries which require DNA as a template. Histones thereby play a central role in transcription regulation, DNA repair, DNA replication and chromosomal stability. DNA accessibility is regulated via a complex set of post-translational modifications of histones, als…
Q8K2C9	HACD3_MOUSE	Very-long-chain (3R)-3-hydroxyacyl-CoA dehydratase 3 (EC 4.2.1.134) (3-hydroxyacyl-CoA dehydratase 3) (HACD3) (Butyrate-induced protein 1) (B-ind1) (Protein-tyrosine phosphatase-like A domain-containing protein 1)	TRANSMEM 150 170 Helical. {ECO:0000255}.; TRANSMEM 190 210 Helical. {ECO:0000255}.; TRANSMEM 213 233 Helical. {ECO:0000255}.; TRANSMEM 243 263 Helical. {ECO:0000255}.; TRANSMEM 281 301 Helical. {ECO:0000255}.; TRANSMEM 323 343 Helical. {ECO:0000255}.	SUBCELLULAR LOCATION: Endoplasmic reticulum membrane {ECO:0000250|UniProtKB:Q9P035}; Multi-pass membrane protein {ECO:0000250|UniProtKB:Q9P035}.		TOPO_DOM 1 149 Cytoplasmic. {ECO:0000255}.; TOPO_DOM 171 189 Lumenal. {ECO:0000255}.; TOPO_DOM 211 212 Cytoplasmic. {ECO:0000255}.; TOPO_DOM 234 242 Lumenal. {ECO:0000255}.; TOPO_DOM 264 280 Cytoplasmic. {ECO:0000255}.; TOPO_DOM 302 322 Lumenal. {ECO:0000255}.; TOPO_DOM 344 362 Cytoplasmic. {ECO:0000255}.	FUNCTION: Catalyzes the third of the four reactions of the long-chain fatty acids elongation cycle. This endoplasmic reticulum-bound enzymatic process, allows the addition of two carbons to the chain of long- and very long-chain fatty acids/VLCFAs per cycle. This enzyme catalyzes the dehydration of the 3-hydroxyacyl-CoA intermediate into trans-2,3-enoyl-CoA, within each cycle of fatty acid elonga…
O08756	HCD2_MOUSE	3-hydroxyacyl-CoA dehydrogenase type-2 (EC 1.1.1.35) (17-beta-hydroxysteroid dehydrogenase 10) (17-beta-HSD 10) (EC 1.1.1.51) (3-hydroxy-2-methylbutyryl-CoA dehydrogenase) (EC 1.1.1.178) (3-hydroxyacyl-CoA dehydrogenase type II) (Endoplasmic reticulum-associated amyloid beta-peptide-binding protein) (Mitochondrial ribonuclease P protein 2) (Mitochondrial RNase P protein 2) (Type II HADH)		SUBCELLULAR LOCATION: Mitochondrion {ECO:0000250}.			FUNCTION: Functions in mitochondrial tRNA maturation. Part of mitochondrial ribonuclease P, an enzyme composed of MRPP1/TRMT10C, MRPP2/HSD17B10 and MRPP3/KIAA0391, which cleaves tRNA molecules in their 5'-ends. Catalyzes the beta-oxidation at position 17 of androgens and estrogens and has 3-alpha-hydroxysteroid dehydrogenase activity with androsterone. Catalyzes the third step in the beta-oxidati…
P70333	HNRH2_MOUSE	Heterogeneous nuclear ribonucleoprotein H2 (hnRNP H2) (Heterogeneous nuclear ribonucleoprotein H') (hnRNP H')		SUBCELLULAR LOCATION: Nucleus, nucleoplasm {ECO:0000250}.			FUNCTION: This protein is a component of the heterogeneous nuclear ribonucleoprotein (hnRNP) complexes which provide the substrate for the processing events that pre-mRNAs undergo before becoming functional, translatable mRNAs in the cytoplasm. Binds poly(RG) (By similarity). {ECO:0000250}.
Q9Z204	HNRPC_MOUSE	Heterogeneous nuclear ribonucleoproteins C1/C2 (hnRNP C1/C2)		SUBCELLULAR LOCATION: Nucleus {ECO:0000250|UniProtKB:P07910}. Note=Component of ribonucleosomes. {ECO:0000250|UniProtKB:P07910}.			FUNCTION: Binds pre-mRNA and nucleates the assembly of 40S hnRNP particles. Specifically recognizes and binds N6-methyladenosine (m6A)-containing RNAs, a modification present at internal sites of mRNAs that affects mRNA splicing, processing and stability. M6A alters the local structure in mRNAs and long non-coding RNAs (lncRNAs) via a mechanism named 'm(6)A-switch' to facilitate binding of HNRNPC…
Q9Z2X1	HNRPF_MOUSE	Heterogeneous nuclear ribonucleoprotein F (hnRNP F) [Cleaved into: Heterogeneous nuclear ribonucleoprotein F, N-terminally processed]		SUBCELLULAR LOCATION: Nucleus, nucleoplasm {ECO:0000250}.			FUNCTION: Component of the heterogeneous nuclear ribonucleoprotein (hnRNP) complexes which provide the substrate for the processing events that pre-mRNAs undergo before becoming functional, translatable mRNAs in the cytoplasm. Plays a role in the regulation of alternative splicing events. Binds G-rich sequences in pre-mRNAs and keeps target RNA in an unfolded state (By similarity). {ECO:0000250}.
P61979	HNRPK_MOUSE	Heterogeneous nuclear ribonucleoprotein K (hnRNP K)		SUBCELLULAR LOCATION: Cytoplasm {ECO:0000250}. Nucleus, nucleoplasm {ECO:0000250}. Cell projection, podosome {ECO:0000250}.			FUNCTION: One of the major pre-mRNA-binding proteins. Binds tenaciously to poly(C) sequences. Likely to play a role in the nuclear metabolism of hnRNAs, particularly for pre-mRNAs that contain cytidine-rich sequences. Can also bind poly(C) single-stranded DNA. Plays an important role in p53/TP53 response to DNA damage, acting at the level of both transcription activation and repression. When sumo…
Q8R081	HNRPL_MOUSE	Heterogeneous nuclear ribonucleoprotein L (hnRNP L)		SUBCELLULAR LOCATION: Nucleus, nucleoplasm {ECO:0000250}. Cytoplasm {ECO:0000250}. Note=Localized in cytoplasmic mRNP granules containing untranslated mRNAs.			FUNCTION: Splicing factor binding to exonic or intronic sites and acting as either an activator or repressor of exon inclusion. Exhibits a binding preference for CA-rich elements. Component of the heterogeneous nuclear ribonucleoprotein (hnRNP) complexes and associated with most nascent transcripts. Associates, together with APEX1, to the negative calcium responsive element (nCaRE) B2 of the APEX…
Q9D0E1	HNRPM_MOUSE	Heterogeneous nuclear ribonucleoprotein M (hnRNP M)		SUBCELLULAR LOCATION: Nucleus {ECO:0000250}.			FUNCTION: Pre-mRNA binding protein in vivo, binds avidly to poly(G) and poly(U) RNA homopolymers in vitro. Involved in splicing. Acts as a receptor for carcinoembryonic antigen in Kupffer cells, may initiate a series of signaling events leading to tyrosine phosphorylation of proteins and induction of IL-1 alpha, IL-6, IL-10 and tumor necrosis factor alpha cytokines (By similarity). {ECO:0000250}.
Q8VEK3	HNRPU_MOUSE	Heterogeneous nuclear ribonucleoprotein U (hnRNP U) (Scaffold attachment factor A) (SAF-A)		SUBCELLULAR LOCATION: Nucleus {ECO:0000269|PubMed:18332112}. Cytoplasm {ECO:0000250|UniProtKB:Q00839}. Cell surface {ECO:0000250|UniProtKB:Q00839}. Note=Localized in cytoplasmic mRNP granules containing untranslated mRNAs. Component of ribonucleosomes. {ECO:0000250|UniProtKB:Q00839}.			FUNCTION: Component of the CRD-mediated complex that promotes MYC mRNA stabilization. Binds to pre-mRNA. Has high affinity for scaffold-attached region (SAR) DNA. Binds to double- and single-stranded DNA and RNA (By similarity). Plays a role in the circadian regulation of the core clock component ARNTL/BMAL1 transcription (PubMed:18332112). {ECO:0000250|UniProtKB:Q00839, ECO:0000269|PubMed:183321…
P11499	HS90B_MOUSE	Heat shock protein HSP 90-beta (Heat shock 84 kDa) (HSP 84) (HSP84) (Tumor-specific transplantation 84 kDa antigen) (TSTA)		SUBCELLULAR LOCATION: Cytoplasm. Melanosome {ECO:0000250}.			FUNCTION: Molecular chaperone that promotes the maturation, structural maintenance and proper regulation of specific target proteins involved for instance in cell cycle control and signal transduction. Undergoes a functional cycle that is linked to its ATPase activity. This cycle probably induces conformational changes in the client proteins, thereby causing their activation. Interacts dynamicall…
P63017	HSP7C_MOUSE	Heat shock cognate 71 kDa protein (Heat shock 70 kDa protein 8)		SUBCELLULAR LOCATION: Cytoplasm {ECO:0000250}. Melanosome {ECO:0000250}. Nucleus, nucleolus {ECO:0000250}. Cell membrane {ECO:0000250}. Note=Localized in cytoplasmic mRNP granules containing untranslated mRNAs. Translocates rapidly from the cytoplasm to the nuclei, and especially to the nucleoli, upon heat shock (By similarity). {ECO:0000250}.			FUNCTION: Acts as a repressor of transcriptional activation. Inhibits the transcriptional coactivator activity of CITED1 on Smad-mediated transcription. Chaperone. Component of the PRP19-CDC5L complex that forms an integral part of the spliceosome and is required for activating pre-mRNA splicing. May have a scaffolding role in the spliceosome assembly as it contacts all other components of the co…
Q99M31	HSP7E_MOUSE	Heat shock 70 kDa protein 14 (NST-1) (hsr.1)		SUBCELLULAR LOCATION: Cytoplasm, cytosol {ECO:0000250}.			FUNCTION: Component of the ribosome-associated complex (RAC), a complex involved in folding or maintaining nascent polypeptides in a folding-competent state. In the RAC complex, binds to the nascent polypeptide chain, while DNAJC2 stimulates its ATPase activity (By similarity). {ECO:0000250}.
Q7TMY8	HUWE1_MOUSE	E3 ubiquitin-protein ligase HUWE1 (EC 6.3.2.-) (E3Histone) (HECT, UBA and WWE domain-containing protein 1) (Upstream regulatory element-binding protein 1) (URE-B1) (URE-binding protein 1)		SUBCELLULAR LOCATION: Cytoplasm {ECO:0000269|PubMed:17823942}. Nucleus {ECO:0000269|PubMed:17823942}. Note=Mainly expressed in the cytoplasm of most tissues, except in the nucleus of spermatogonia, primary spermatocytes and neuronal cells.			FUNCTION: E3 ubiquitin-protein ligase which mediates ubiquitination and subsequent proteasomal degradation of target proteins. Regulates apoptosis by catalyzing the polyubiquitination and degradation of MCL1. Mediates monoubiquitination of DNA polymerase beta (POLB) at 'Lys-41', 'Lys-61' and 'Lys-81', thereby playing a role in base-excision repair. Also ubiquitinates the p53/TP53 tumor suppressor…
P17710	HXK1_MOUSE	Hexokinase-1 (EC 2.7.1.1) (Hexokinase type I) (HK I) (Hexokinase, tumor isozyme)		SUBCELLULAR LOCATION: Isoform HK1: Mitochondrion outer membrane; Peripheral membrane protein.; SUBCELLULAR LOCATION: Isoform HK1-SC: Membrane. Note=Isoform HK1-SC is an integral membrane protein.
O08528	HXK2_MOUSE	Hexokinase-2 (EC 2.7.1.1) (Hexokinase type II) (HK II)
Q6ZPR6	IBTK_MOUSE	Inhibitor of Bruton tyrosine kinase (IBtk)		SUBCELLULAR LOCATION: Cytoplasm {ECO:0000250}. Membrane {ECO:0000250}; Peripheral membrane protein {ECO:0000250}. Note=Translocates to the plasma membrane upon IgM stimulation. {ECO:0000250}.			FUNCTION: Acts as an inhibitor of BTK tyrosine kinase activity, thereby playing a role in B-cell development. Down-regulates BTK kinase activity, leading to interference with BTK-mediated calcium mobilization and NF-kappa-B-driven transcription (By similarity). {ECO:0000250}.
P54071	IDHP_MOUSE	Isocitrate dehydrogenase [NADP], mitochondrial (IDH) (EC 1.1.1.42) (ICD-M) (IDP) (NADP(+)-specific ICDH) (Oxalosuccinate decarboxylase)		SUBCELLULAR LOCATION: Mitochondrion.			FUNCTION: Plays a role in intermediary metabolism and energy production. It may tightly associate or interact with the pyruvate dehydrogenase complex.
Q6ZWX6	IF2A_MOUSE	Eukaryotic translation initiation factor 2 subunit 1 (Eukaryotic translation initiation factor 2 subunit alpha) (eIF-2-alpha) (eIF-2A) (eIF-2alpha)		SUBCELLULAR LOCATION: Cytoplasmic granule {ECO:0000269|PubMed:19861488}. Note=The cytoplasmic granules are stress granules which are a dense aggregation in the cytosol composed of proteins and RNAs that appear when the cell is under stress. Colocalizes with NANOS3 in the stress granules.			FUNCTION: Functions in the early steps of protein synthesis by forming a ternary complex with GTP and initiator tRNA. This complex binds to a 40S ribosomal subunit, followed by mRNA binding to form a 43S preinitiation complex. Junction of the 60S ribosomal subunit to form the 80S initiation complex is preceded by hydrolysis of the GTP bound to eIF-2 and release of an eIF-2-GDP binary complex. In …
P60843	IF4A1_MOUSE	Eukaryotic initiation factor 4A-I (eIF-4A-I) (eIF4A-I) (EC 3.6.4.13) (ATP-dependent RNA helicase eIF4A-1)					FUNCTION: ATP-dependent RNA helicase which is a subunit of the eIF4F complex involved in cap recognition and is required for mRNA binding to ribosome. In the current model of translation initiation, eIF4A unwinds RNA secondary structures in the 5'-UTR of mRNAs which is necessary to allow efficient binding of the small ribosomal subunit, and subsequent scanning for the initiator codon.
Q91VC3	IF4A3_MOUSE	Eukaryotic initiation factor 4A-III (eIF-4A-III) (eIF4A-III) (EC 3.6.4.13) (ATP-dependent RNA helicase DDX48) (ATP-dependent RNA helicase eIF4A-3) (DEAD box protein 48) (Eukaryotic translation initiation factor 4A isoform 3) [Cleaved into: Eukaryotic initiation factor 4A-III, N-terminally processed]		SUBCELLULAR LOCATION: Nucleus {ECO:0000250}. Nucleus speckle {ECO:0000250}. Cytoplasm {ECO:0000250}. Note=Nucleocytoplasmic shuttling protein. Travels to the cytoplasm as part of the exon junction complex (EJC) bound to mRNA. Detected in dendritic layer as well as the nuclear and cytoplasmic (somatic) compartments of neurons. Colocalizes with STAU1 and FMR1 in dendrites (By similarity). {ECO:0000…			FUNCTION: ATP-dependent RNA helicase. Core component of the splicing-dependent multiprotein exon junction complex (EJC) deposited at splice junctions on mRNAs. The EJC is a dynamic structure consisting of core proteins and several peripheral nuclear and cytoplasmic associated factors that join the complex only transiently either during EJC assembly or during subsequent mRNA metabolism. The EJC ma…
Q6NZJ6	IF4G1_MOUSE	Eukaryotic translation initiation factor 4 gamma 1 (eIF-4-gamma 1) (eIF-4G 1) (eIF-4G1)					FUNCTION: Component of the protein complex eIF4F, which is involved in the recognition of the mRNA cap, ATP-dependent unwinding of 5'-terminal secondary structure and recruitment of mRNA to the ribosome. {ECO:0000250}.
Q62448	IF4G2_MOUSE	Eukaryotic translation initiation factor 4 gamma 2 (eIF-4-gamma 2) (eIF-4G 2) (eIF4G 2) (Novel APOBEC-1 target 1) (Translation repressor NAT1) (p97)					FUNCTION: Appears to play a role in the switch from cap-dependent to IRES-mediated translation during mitosis, apoptosis and viral infection. Cleaved by some caspases and viral proteases. {ECO:0000250|UniProtKB:P78344, ECO:0000269|PubMed:9030685}.
Q9CXY6	ILF2_MOUSE	Interleukin enhancer-binding factor 2 (Nuclear factor of activated T-cells 45 kDa)		SUBCELLULAR LOCATION: Nucleus, nucleolus {ECO:0000269|PubMed:11804788}. Cytoplasm {ECO:0000250}. Nucleus {ECO:0000250}. Note=Localized in cytoplasmic mRNP granules containing untranslated mRNAs. {ECO:0000250}.			FUNCTION: Appears to function predominantly as a heterodimeric complex with ILF3. This complex may regulate transcription of the IL2 gene during T-cell activation. It can also promote the formation of stable DNA-dependent protein kinase holoenzyme complexes on DNA (By similarity). Essential for the efficient reshuttling of ILF3 into the nucleus (By similarity). {ECO:0000250}.
P70168	IMB1_MOUSE	Importin subunit beta-1 (Karyopherin subunit beta-1) (Nuclear factor p97) (Pore targeting complex 97 kDa subunit) (PTAC97) (SCG)		SUBCELLULAR LOCATION: Cytoplasm {ECO:0000250}. Nucleus envelope {ECO:0000250}.			FUNCTION: Functions in nuclear protein import, either in association with an adapter protein, like an importin-alpha subunit, which binds to nuclear localization signals (NLS) in cargo substrates, or by acting as autonomous nuclear transport receptor. Acting autonomously, serves itself as NLS receptor. Docking of the importin/substrate complex to the nuclear pore complex (NPC) is mediated by KPNB…
Q6P4S8	INT1_MOUSE	Integrator complex subunit 1 (Int1)	TRANSMEM 1165 1185 Helical. {ECO:0000255}.	SUBCELLULAR LOCATION: Nucleus membrane {ECO:0000305}; Single-pass membrane protein {ECO:0000305}.			FUNCTION: Component of the Integrator complex, a complex involved in the small nuclear RNAs (snRNA) U1 and U2 transcription and in their 3'-box-dependent processing. The Integrator complex is associated with the C-terminal domain (CTD) of RNA polymerase II largest subunit (POLR2A) and is recruited to the U1 and U2 snRNAs genes (By similarity). {ECO:0000250}.
Q8VI75	IPO4_MOUSE	Importin-4 (Imp4) (Importin-4a) (Imp4a) (Ran-binding protein 4) (RanBP4)		SUBCELLULAR LOCATION: Cytoplasm {ECO:0000250}. Nucleus {ECO:0000250}.			FUNCTION: Functions in nuclear protein import as nuclear transport receptor. Serves as receptor for nuclear localization signals (NLS) in cargo substrates. Is thought to mediate docking of the importin/substrate complex to the nuclear pore complex (NPC) through binding to nucleoporin and the complex is subsequently translocated through the pore by an energy requiring, Ran-dependent mechanism. At …
Q8BKC5	IPO5_MOUSE	Importin-5 (Imp5) (Importin subunit beta-3) (Karyopherin beta-3) (Ran-binding protein 5) (RanBP5)		SUBCELLULAR LOCATION: Cytoplasm {ECO:0000269|PubMed:17143267}. Nucleus {ECO:0000269|PubMed:17143267}.			FUNCTION: Functions in nuclear protein import as nuclear transport receptor. Serves as receptor for nuclear localization signals (NLS) in cargo substrates. Is thought to mediate docking of the importin/substrate complex to the nuclear pore complex (NPC) through binding to nucleoporin and the complex is subsequently translocated through the pore by an energy requiring, Ran-dependent mechanism. At …
Q60766	IRGM1_MOUSE	Immunity-related GTPase family M protein 1 (EC 3.6.5.-) (Interferon-inducible GTPase 3) (Interferon-inducible protein 1) (LPS-stimulated RAW 264.7 macrophage protein 47) (LRG-47)		SUBCELLULAR LOCATION: Golgi apparatus membrane. Cell membrane. Cytoplasmic vesicle, phagosome membrane. Cytoplasmic vesicle, autophagosome membrane. Lysosome membrane. Late endosome membrane. Cell projection, phagocytic cup. Note=Behaves like an integral membrane protein. Recruited to the plasma membrane around forming phagocytic cups, it remains associated with maturing phagosomes. Association w…			FUNCTION: Putative GTPase which is required for IFNG-mediated clearance of acute protozoan and bacterial infections. Functions in innate immune response probably through regulation of autophagy. May regulate proinflammatory cytokine production and prevent endotoxemia upon infection. Required for macrophage motility and possibly also for adhesion. {ECO:0000269|PubMed:11457893, ECO:0000269|PubMed:1…
P70227	ITPR3_MOUSE	Inositol 1,4,5-trisphosphate receptor type 3 (IP3 receptor isoform 3) (IP3R 3) (InsP3R3) (Type 3 inositol 1,4,5-trisphosphate receptor) (Type 3 InsP3 receptor)	TRANSMEM 2234 2254 Helical. {ECO:0000255}.; TRANSMEM 2263 2283 Helical. {ECO:0000255}.; TRANSMEM 2293 2310 Helical. {ECO:0000255}.; TRANSMEM 2325 2345 Helical. {ECO:0000255}.; TRANSMEM 2368 2388 Helical. {ECO:0000255}.; TRANSMEM 2496 2516 Helical. {ECO:0000255}.	SUBCELLULAR LOCATION: Endoplasmic reticulum membrane {ECO:0000269|PubMed:15632133, ECO:0000269|PubMed:21030605}; Multi-pass membrane protein {ECO:0000269|PubMed:15632133, ECO:0000269|PubMed:21030605}.		TOPO_DOM 1 2233 Cytoplasmic. {ECO:0000255}.; TOPO_DOM 2255 2262 Extracellular. {ECO:0000255}.; TOPO_DOM 2284 2292 Cytoplasmic. {ECO:0000255}.; TOPO_DOM 2311 2324 Extracellular. {ECO:0000255}.; TOPO_DOM 2346 2367 Cytoplasmic. {ECO:0000255}.; TOPO_DOM 2389 2495 Extracellular. {ECO:0000255}.; TOPO_DOM 2517 2670 Cytoplasmic. {ECO:0000255}.	FUNCTION: Receptor for inositol 1,4,5-trisphosphate, a second messenger that mediates the release of intracellular calcium. {ECO:0000269|PubMed:20813840, ECO:0000269|PubMed:21030605}.
Q6IFW6	K1C10_RAT	Keratin, type I cytoskeletal 10 (Cytokeratin-10) (CK-10) (Keratin-10) (K10) (Type I keratin Ka10)
Q6IG02	K22E_RAT	Keratin, type II cytoskeletal 2 epidermal (Cytokeratin-2e) (CK-2e) (Epithelial keratin-2e) (Keratin-2 epidermis) (Keratin-2e) (K2e) (Type-II keratin Kb2)					FUNCTION: Probably contributes to terminal cornification. Associated with keratinocyte activation, proliferation and keratinization (By similarity). {ECO:0000250|UniProtKB:P35908}.
Q6IMF3	K2C1_RAT	Keratin, type II cytoskeletal 1 (Cytokeratin-1) (CK-1) (Keratin-1) (K1) (Type-II keratin Kb1)		SUBCELLULAR LOCATION: Cell membrane {ECO:0000250}.			FUNCTION: May regulate the activity of kinases such as PKC and SRC via binding to integrin beta-1 (ITB1) and the receptor of activated protein kinase C (RACK1/GNB2L1). activated protein kinase C (RACK1/GNB2L1). In complex with C1QBP is a high affinity receptor for kininogen-1/HMWK (By similarity). {ECO:0000250}.
Q9DC28	KC1D_MOUSE	Casein kinase I isoform delta (CKI-delta) (CKId) (EC 2.7.11.1) (Tau-protein kinase CSNK1D) (EC 2.7.11.26)		SUBCELLULAR LOCATION: Cytoplasm {ECO:0000250}. Nucleus {ECO:0000269|PubMed:10848614, ECO:0000269|PubMed:17101137, ECO:0000269|PubMed:19414593}. Cytoplasm, cytoskeleton, microtubule organizing center, centrosome {ECO:0000250}. Cytoplasm, perinuclear region {ECO:0000250}. Cell membrane {ECO:0000250}. Cytoplasm, cytoskeleton, spindle {ECO:0000250}. Golgi apparatus {ECO:0000250}. Note=Localized at mi…			FUNCTION: Essential serine/threonine-protein kinase that regulates diverse cellular growth and survival processes including Wnt signaling, DNA repair and circadian rhythms. It can phosphorylate a large number of proteins. Casein kinases are operationally defined by their preferential utilization of acidic proteins such as caseins as substrates. Phosphorylates connexin-43/GJA1, MAP1A, SNAPIN, MAPT…
Q6GV12	KDSR_MOUSE	3-ketodihydrosphingosine reductase (KDS reductase) (EC 1.1.1.102) (3-dehydrosphinganine reductase) (Follicular variant translocation protein 1 homolog) (FVT-1)	TRANSMEM 271 291 Helical. {ECO:0000255}.; TRANSMEM 294 314 Helical. {ECO:0000255}.	SUBCELLULAR LOCATION: Endoplasmic reticulum membrane; Multi-pass membrane protein.		TOPO_DOM 26 270 Cytoplasmic. {ECO:0000255}.; TOPO_DOM 292 293 Lumenal. {ECO:0000255}.; TOPO_DOM 315 332 Cytoplasmic. {ECO:0000255}.	FUNCTION: Catalyzes the reduction of 3-ketodihydrosphingosine (KDS) to dihydrosphingosine (DHS). {ECO:0000269|PubMed:15328338}.
P52480	KPYM_MOUSE	Pyruvate kinase PKM (EC 2.7.1.40) (Pyruvate kinase muscle isozyme)		SUBCELLULAR LOCATION: Cytoplasm {ECO:0000250}. Nucleus {ECO:0000250}.			FUNCTION: Glycolytic enzyme that catalyzes the transfer of a phosphoryl group from phosphoenolpyruvate (PEP) to ADP, generating ATP. Stimulates POU5F1-mediated transcriptional activation (By similarity). {ECO:0000250}.
Q61595	KTN1_MOUSE	Kinectin	TRANSMEM 9 29 Helical; Signal-anchor for type II membrane protein. {ECO:0000255}.	SUBCELLULAR LOCATION: Endoplasmic reticulum membrane {ECO:0000269|PubMed:15316074}; Single-pass type II membrane protein {ECO:0000269|PubMed:15316074}. Note=Vesicle membrane protein anchored to the endoplasmic reticulum (By similarity). Some isoforms containing the inserts at residues 1007-1035 and 1154-1177 are detected in neurite processes. {ECO:0000250}.		TOPO_DOM 1 8 Cytoplasmic. {ECO:0000255}.; TOPO_DOM 30 1327 Lumenal. {ECO:0000255}.	FUNCTION: Receptor for kinesin thus involved in kinesin-driven vesicle motility. Accumulates in integrin-based adhesion complexes (IAC) upon integrin aggregation by fibronectin (By similarity). {ECO:0000250|UniProtKB:Q86UP2}.
Q6ZQ58	LARP1_MOUSE	La-related protein 1 (La ribonucleoprotein domain family member 1)		SUBCELLULAR LOCATION: Cytoplasm {ECO:0000269|PubMed:10878606}.			FUNCTION: RNA-binding protein that promotes translation of specific classes of mRNAs downstream of the mTORC1 complex. Associates with the mRNA 5'cap in an MTOR-dependent manner and associates with mRNAs containing a 5' terminal oligopyrimidine (5'TOP) motif, which is present in mRNAs encoding for ribosomal proteins and several components of the translation machinery. Associates with actively tra…
A2BE28	LAS1L_MOUSE	Ribosomal biogenesis protein LAS1L (Protein LAS1 homolog)		SUBCELLULAR LOCATION: Nucleus, nucleolus {ECO:0000250}. Nucleus, nucleoplasm {ECO:0000269|PubMed:22872859}. Cytoplasm {ECO:0000269|PubMed:22872859}. Note=Localizes mainly to the granular component, the region implicated in the later steps of rRNA processing and subunit assembly and export (By similarity). Mainly found in the nucleoplasm, with low levels detected in the cytoplasmic and chromatin f…			FUNCTION: Involved in the biogenesis of the 60S ribosomal subunit. Required for maturation of the 28S rRNA (By similarity). Functions as a component of the Five Friends of Methylated CHTOP (5FMC) complex; the 5FMC complex is recruited to ZNF148 by methylated CHTOP, leading to desumoylation of ZNF148 and subsequent transactivation of ZNF148 target genes. {ECO:0000250, ECO:0000269|PubMed:22872859}.
Q3U9G9	LBR_MOUSE	Lamin-B receptor (Integral nuclear envelope inner membrane protein)	TRANSMEM 222 242 Helical. {ECO:0000255}.; TRANSMEM 269 289 Helical. {ECO:0000255}.; TRANSMEM 310 330 Helical. {ECO:0000255}.; TRANSMEM 337 357 Helical. {ECO:0000255}.; TRANSMEM 427 447 Helical. {ECO:0000255}.; TRANSMEM 458 478 Helical. {ECO:0000255}.; TRANSMEM 492 512 Helical. {ECO:0000255}.; TRANSMEM 572 592 Helical. {ECO:0000255}.	SUBCELLULAR LOCATION: Nucleus inner membrane {ECO:0000250}; Multi-pass membrane protein {ECO:0000250}.		TOPO_DOM 1 221 Nuclear. {ECO:0000255}.	FUNCTION: Anchors the lamina and the heterochromatin to the inner nuclear membrane. {ECO:0000250}.
P06151	LDHA_MOUSE	L-lactate dehydrogenase A chain (LDH-A) (EC 1.1.1.27) (LDH muscle subunit) (LDH-M)		SUBCELLULAR LOCATION: Cytoplasm.
Q6DVA0	LEMD2_MOUSE	LEM domain-containing protein 2 (Nuclear envelope transmembrane protein 25) (NET25)	TRANSMEM 221 241 Helical. {ECO:0000255}.; TRANSMEM 385 405 Helical. {ECO:0000255}.	SUBCELLULAR LOCATION: Nucleus inner membrane {ECO:0000269|PubMed:16339967, ECO:0000269|PubMed:17062158}; Multi-pass membrane protein {ECO:0000269|PubMed:16339967}. Note=Lamina-associated protein residing in the inner nuclear membrane (INM). Localized exclusively to the nuclear envelope, giving rise to a typical rim-like staining of the nuclear periphery.			FUNCTION: Involved in nuclear structure organization (PubMed:16339967). Required for maintaining the integrity of the nuclear envelope (By similarity). {ECO:0000250|UniProtKB:Q8NC56, ECO:0000269|PubMed:16339967}.; FUNCTION: Required for embryonic development and is involved in regulation of several signaling pathways such as MAPK and AKT (PubMed:25790465). Required for myoblast differentiation in…
Q9Z2I0	LETM1_MOUSE	LETM1 and EF-hand domain-containing protein 1, mitochondrial (Leucine zipper-EF-hand-containing transmembrane protein 1)	TRANSMEM 208 228 Helical. {ECO:0000255}.	SUBCELLULAR LOCATION: Mitochondrion inner membrane {ECO:0000250}; Single-pass membrane protein {ECO:0000250}.		TOPO_DOM 115 207 Mitochondrial intermembrane. {ECO:0000255}.; TOPO_DOM 229 738 Mitochondrial matrix. {ECO:0000255}.	FUNCTION: Crucial for the maintenance of mitochondrial tubular networks and for the assembly of the supercomplexes of the respiratory chain. Required for the maintenance of the tubular shape and cristae organization (By similarity). {ECO:0000250}.
Q9D0F3	LMAN1_MOUSE	Protein ERGIC-53 (ER-Golgi intermediate compartment 53 kDa protein) (Lectin mannose-binding 1) (p58)	TRANSMEM 485 505 Helical. {ECO:0000255}.	SUBCELLULAR LOCATION: Endoplasmic reticulum-Golgi intermediate compartment membrane {ECO:0000250}; Single-pass type I membrane protein {ECO:0000250}. Golgi apparatus membrane {ECO:0000250}; Single-pass membrane protein {ECO:0000250}. Endoplasmic reticulum membrane {ECO:0000250}; Single-pass membrane protein {ECO:0000250}.		TOPO_DOM 31 484 Lumenal. {ECO:0000255}.; TOPO_DOM 506 517 Cytoplasmic. {ECO:0000255}.	FUNCTION: Mannose-specific lectin. May recognize sugar residues of glycoproteins, glycolipids, or glycosylphosphatidyl inositol anchors and may be involved in the sorting or recycling of proteins, lipids, or both. The LMAN1-MCFD2 complex forms a specific cargo receptor for the ER-to-Golgi transport of selected proteins (By similarity). {ECO:0000250}.
Q9DBH5	LMAN2_MOUSE	Vesicular integral-membrane protein VIP36 (Lectin mannose-binding 2) (Vesicular integral-membrane protein 36) (VIP36)	TRANSMEM 325 347 Helical. {ECO:0000255}.	SUBCELLULAR LOCATION: Golgi apparatus membrane {ECO:0000250}; Single-pass type I membrane protein {ECO:0000250}.		TOPO_DOM 47 324 Lumenal. {ECO:0000255}.; TOPO_DOM 348 358 Cytoplasmic. {ECO:0000255}.	FUNCTION: Plays a role as an intracellular lectin in the early secretory pathway. Interacts with N-acetyl-D-galactosamine and high-mannose type glycans and may also bind to O-linked glycans. Involved in the transport and sorting of glycoproteins carrying high mannose-type glycans (By similarity). {ECO:0000250}.
Q8C3X8	LMF2_MOUSE	Lipase maturation factor 2 (Transmembrane protein 112B) (Transmembrane protein 153)	TRANSMEM 10 30 Helical. {ECO:0000255}.; TRANSMEM 75 95 Helical. {ECO:0000255}.; TRANSMEM 164 184 Helical. {ECO:0000255}.; TRANSMEM 226 246 Helical. {ECO:0000255}.; TRANSMEM 259 279 Helical. {ECO:0000255}.; TRANSMEM 316 336 Helical. {ECO:0000255}.; TRANSMEM 363 383 Helical. {ECO:0000255}.; TRANSMEM 398 418 Helical. {ECO:0000255}.; TRANSMEM 636 656 Helical. {ECO:0000255}.	SUBCELLULAR LOCATION: Endoplasmic reticulum membrane {ECO:0000250}; Multi-pass membrane protein {ECO:0000250}.			FUNCTION: Involved in the maturation of specific proteins in the endoplasmic reticulum. May be required for maturation and transport of active lipoprotein lipase (LPL) through the secretory pathway (By similarity). {ECO:0000250}.
Q6PB66	LPPRC_MOUSE	Leucine-rich PPR motif-containing protein, mitochondrial (130 kDa leucine-rich protein) (LRP 130) (mLRP130)		SUBCELLULAR LOCATION: Mitochondrion {ECO:0000250}. Nucleus {ECO:0000269|PubMed:12071956}. Nucleus, nucleoplasm {ECO:0000250}. Nucleus inner membrane {ECO:0000250}. Nucleus outer membrane {ECO:0000250}.			FUNCTION: May play a role in RNA metabolism in both nuclei and mitochondria. In the nucleus binds to HNRPA1-associated poly(A) mRNAs and is part of nmRNP complexes at late stages of mRNA maturation which are possibly associated with nuclear mRNA export. May bind mature mRNA in the nucleus outer membrane. In mitochondria binds to poly(A) mRNA. Plays a role in translation or stability of mitochondr…
Q922Q8	LRC59_MOUSE	Leucine-rich repeat-containing protein 59	TRANSMEM 245 265 Helical. {ECO:0000255}.	SUBCELLULAR LOCATION: Microsome membrane {ECO:0000250}; Single-pass type II membrane protein {ECO:0000250}. Endoplasmic reticulum membrane {ECO:0000250}; Single-pass type II membrane protein {ECO:0000250}. Nucleus envelope {ECO:0000250}. Note=Localization in the nuclear envelope depends upon the nuclear import machinery, including KPNB1. {ECO:0000250}.		TOPO_DOM 1 244 Cytoplasmic. {ECO:0000255}.; TOPO_DOM 266 307 Lumenal. {ECO:0000255}.	FUNCTION: Required for nuclear import of FGF1, but not that of FGF2. Might regulate nuclear import of exogenous FGF1 by facilitating interaction with the nuclear import machinery and by transporting cytosolic FGF1 to, and possibly through, the nuclear pores (By similarity). {ECO:0000250}.
P70699	LYAG_MOUSE	Lysosomal alpha-glucosidase (EC 3.2.1.20) (Acid maltase)		SUBCELLULAR LOCATION: Lysosome. Lysosome membrane {ECO:0000250}.			FUNCTION: Essential for the degradation of glygogen to glucose in lysosomes.
Q9CR62	M2OM_MOUSE	Mitochondrial 2-oxoglutarate/malate carrier protein (OGCP) (Solute carrier family 25 member 11)	TRANSMEM 24 42 Helical; Name=1. {ECO:0000255}.; TRANSMEM 83 101 Helical; Name=2. {ECO:0000255}.; TRANSMEM 119 140 Helical; Name=3. {ECO:0000255}.; TRANSMEM 183 202 Helical; Name=4. {ECO:0000255}.; TRANSMEM 222 240 Helical; Name=5. {ECO:0000255}.; TRANSMEM 281 300 Helical; Name=6. {ECO:0000255}.	SUBCELLULAR LOCATION: Mitochondrion inner membrane {ECO:0000250}; Multi-pass membrane protein {ECO:0000250}.			FUNCTION: Catalyzes the transport of 2-oxoglutarate across the inner mitochondrial membrane in an electroneutral exchange for malate or other dicarboxylic acids, and plays an important role in several metabolic processes, including the malate-aspartate shuttle, the oxoglutarate/isocitrate shuttle, in gluconeogenesis from lactate, and in nitrogen metabolism. {ECO:0000250}.
A2AJ15	MA1B1_MOUSE	Endoplasmic reticulum mannosyl-oligosaccharide 1,2-alpha-mannosidase (EC 3.2.1.113) (ER alpha-1,2-mannosidase) (ER mannosidase 1) (ERMan1) (Man9GlcNAc2-specific-processing alpha-mannosidase) (Mannosidase alpha class 1B member 1)	TRANSMEM 51 71 Helical; Signal-anchor for type II membrane protein. {ECO:0000255}.	SUBCELLULAR LOCATION: Endoplasmic reticulum membrane; Single-pass type II membrane protein.		TOPO_DOM 1 50 Cytoplasmic. {ECO:0000255}.; TOPO_DOM 72 658 Lumenal. {ECO:0000255}.	FUNCTION: Involved in glycoprotein quality control targeting of misfolded glycoproteins for degradation. It primarily trims a single alpha-1,2-linked mannose residue from Man(9)GlcNAc(2) to produce Man(8)GlcNAc(2), but at high enzyme concentrations, as found in the ER quality control compartment (ERQC), it further trims the carbohydrates to Man(5-6)GlcNAc(2) (By similarity). {ECO:0000250}.
Q8BRK9	MA2A2_MOUSE	Alpha-mannosidase 2x (EC 3.2.1.114) (Alpha-mannosidase IIx) (Man IIx) (Mannosidase alpha class 2A member 2) (Mannosyl-oligosaccharide 1,3-1,6-alpha-mannosidase)	TRANSMEM 6 26 Helical; Signal-anchor for type II membrane protein. {ECO:0000255}.	SUBCELLULAR LOCATION: Golgi apparatus membrane {ECO:0000250}; Single-pass type II membrane protein {ECO:0000250}.		TOPO_DOM 1 5 Cytoplasmic. {ECO:0000255}.; TOPO_DOM 27 796 Lumenal. {ECO:0000255}.	FUNCTION: Catalyzes the first committed step in the biosynthesis of complex N-glycans. It controls conversion of high mannose to complex N-glycans; the final hydrolytic step in the N-glycan maturation pathway (By similarity). {ECO:0000250}.
P27046	MA2A1_MOUSE	Alpha-mannosidase 2 (EC 3.2.1.114) (Golgi alpha-mannosidase II) (AMan II) (Man II) (Mannosidase alpha class 2A member 1) (Mannosyl-oligosaccharide 1,3-1,6-alpha-mannosidase)	TRANSMEM 6 26 Helical; Signal-anchor for type II membrane protein. {ECO:0000255}.	SUBCELLULAR LOCATION: Golgi apparatus membrane; Single-pass type II membrane protein.		TOPO_DOM 1 5 Cytoplasmic. {ECO:0000255}.; TOPO_DOM 27 1150 Lumenal. {ECO:0000255}.	FUNCTION: Catalyzes the first committed step in the biosynthesis of complex N-glycans. It controls conversion of high mannose to complex N-glycans; the final hydrolytic step in the N-glycan maturation pathway.
Q9CQY5	MAGT1_MOUSE	Magnesium transporter protein 1 (MagT1) (Implantation-associated protein) (IAP)	TRANSMEM 185 205 Helical. {ECO:0000255}.; TRANSMEM 210 230 Helical. {ECO:0000255}.; TRANSMEM 271 291 Helical. {ECO:0000255}.; TRANSMEM 301 321 Helical. {ECO:0000255}.	SUBCELLULAR LOCATION: Cell membrane {ECO:0000250}; Multi-pass membrane protein {ECO:0000250}. Endoplasmic reticulum membrane {ECO:0000250}; Multi-pass membrane protein {ECO:0000250}.		TOPO_DOM 30 184 Extracellular. {ECO:0000255}.; TOPO_DOM 206 209 Cytoplasmic. {ECO:0000255}.; TOPO_DOM 231 270 Extracellular. {ECO:0000255}.; TOPO_DOM 292 300 Cytoplasmic. {ECO:0000255}.; TOPO_DOM 322 335 Extracellular. {ECO:0000255}.	FUNCTION: May be involved in N-glycosylation through its association with N-oligosaccharyl transferase. May be involved in Mg(2+) transport in epithelial cells. {ECO:0000269|PubMed:15804357}.
Q922Q1	MARC2_MOUSE	Mitochondrial amidoxime reducing component 2 (mARC2) (EC 1.-.-.-) (Molybdenum cofactor sulfurase C-terminal domain-containing protein 2) (MOSC domain-containing protein 2) (Moco sulfurase C-terminal domain-containing protein 2)		SUBCELLULAR LOCATION: Mitochondrion outer membrane; Peripheral membrane protein. Peroxisome.			FUNCTION: As a component of the benzamidoxime prodrug-converting complex required to reduce N-hydroxylated prodrugs, such as benzamidoxime. Also able to reduce N(omega)-hydroxy-L-arginine (NOHA) and N(omega)-hydroxy-N(delta)-methyl-L-arginine (NHAM) into L-arginine and N(delta)-methyl-L-arginine, respectively (By similarity). {ECO:0000250}.
Q8K310	MATR3_MOUSE	Matrin-3		SUBCELLULAR LOCATION: Nucleus matrix {ECO:0000255|PROSITE-ProRule:PRU00130}.			FUNCTION: May play a role in transcription or may interact with other nuclear matrix proteins to form the internal fibrogranular network. In association with the SFPQ-NONO heteromer may play a role in nuclear retention of defective RNAs (By similarity). {ECO:0000250}.
Q8VCF0	MAVS_MOUSE	Mitochondrial antiviral-signaling protein (MAVS) (CARD adapter inducing interferon beta) (Cardif) (Interferon beta promoter stimulator protein 1) (IPS-1) (Virus-induced-signaling adapter) (VISA)	TRANSMEM 479 496 Helical. {ECO:0000255}.	SUBCELLULAR LOCATION: Mitochondrion outer membrane {ECO:0000250}. Mitochondrion {ECO:0000250}. Peroxisome {ECO:0000250}.		TOPO_DOM 1 478 Cytoplasmic. {ECO:0000250}.; TOPO_DOM 497 503 Mitochondrial intermembrane. {ECO:0000250}.	FUNCTION: Required for innate immune defense against viruses. Acts downstream of DDX58/RIG-I and IFIH1/MDA5, which detect intracellular dsRNA produced during viral replication, to coordinate pathways leading to the activation of NF-kappa-B, IRF3 and IRF7, and to the subsequent induction of antiviral cytokines such as IFN-beta and RANTES (CCL5). Peroxisomal and mitochondrial MAVS act sequentially …
Q7TPV4	MBB1A_MOUSE	Myb-binding protein 1A (Myb-binding protein of 160 kDa)		SUBCELLULAR LOCATION: Nucleus {ECO:0000269|PubMed:12941609}. Nucleus, nucleolus {ECO:0000269|PubMed:12941609, ECO:0000269|PubMed:19129230}. Cytoplasm {ECO:0000269|PubMed:12941609}. Note=Predominantly nucleolar. Also shuttles between the nucleus and cytoplasm. Nuclear import may be mediated by KPNA2, while export appears to depend partially on XPO1/CRM1. {ECO:0000269|PubMed:12941609}.			FUNCTION: May activate or repress transcription via interactions with sequence specific DNA-binding proteins. Repression may be mediated at least in part by histone deacetylase activity (HDAC activity). Acts as a corepressor and in concert with CRY1, represses the transcription of the core circadian clock component PER2. Preferentially binds to dimethylated histone H3 'Lys-9' (H3K9me2) on the PER…
P25206	MCM3_MOUSE	DNA replication licensing factor MCM3 (EC 3.6.4.12) (DNA polymerase alpha holoenzyme-associated protein P1) (P1-MCM3)		SUBCELLULAR LOCATION: Nucleus.			FUNCTION: Acts as component of the MCM2-7 complex (MCM complex) which is the putative replicative helicase essential for 'once per cell cycle' DNA replication initiation and elongation in eukaryotic cells. The active ATPase sites in the MCM2-7 ring are formed through the interaction surfaces of two neighboring subunits such that a critical structure of a conserved arginine finger motif is provide…
P49718	MCM5_MOUSE	DNA replication licensing factor MCM5 (EC 3.6.4.12) (CDC46 homolog) (P1-CDC46)		SUBCELLULAR LOCATION: Nucleus.			FUNCTION: Acts as component of the MCM2-7 complex (MCM complex) which is the putative replicative helicase essential for 'once per cell cycle' DNA replication initiation and elongation in eukaryotic cells. The active ATPase sites in the MCM2-7 ring are formed through the interaction surfaces of two neighboring subunits such that a critical structure of a conserved arginine finger motif is provide…
P06795	MDR1B_MOUSE	Multidrug resistance protein 1B (EC 3.6.3.44) (ATP-binding cassette sub-family B member 1B) (P-glycoprotein 1) (CD antigen CD243)	TRANSMEM 44 66 Helical. {ECO:0000255|PROSITE-ProRule:PRU00441}.; TRANSMEM 116 136 Helical. {ECO:0000255|PROSITE-ProRule:PRU00441}.; TRANSMEM 186 207 Helical. {ECO:0000255|PROSITE-ProRule:PRU00441}.; TRANSMEM 215 235 Helical. {ECO:0000255|PROSITE-ProRule:PRU00441}.; TRANSMEM 294 315 Helical. {ECO:0000255|PROSITE-ProRule:PRU00441}.; TRANSMEM 330 351 Helical. {ECO:0000255|PROSITE-ProRule:PRU00441}.;…	SUBCELLULAR LOCATION: Cell membrane {ECO:0000250}; Multi-pass membrane protein {ECO:0000255|PROSITE-ProRule:PRU00441}.		TOPO_DOM 1 43 Cytoplasmic. {ECO:0000250}.; TOPO_DOM 67 115 Extracellular. {ECO:0000250}.; TOPO_DOM 137 185 Cytoplasmic. {ECO:0000250}.; TOPO_DOM 208 214 Extracellular. {ECO:0000250}.; TOPO_DOM 236 293 Cytoplasmic. {ECO:0000250}.; TOPO_DOM 316 329 Extracellular. {ECO:0000250}.; TOPO_DOM 352 709 Cytoplasmic. {ECO:0000250}.; TOPO_DOM 731 754 Extracellular. {ECO:0000250}.; TOPO_DOM 776 830 Cytoplasmi…	FUNCTION: Energy-dependent efflux pump responsible for decreased drug accumulation in multidrug-resistant cells.
Q8BMG8	MFTC_MOUSE	Mitochondrial folate transporter/carrier (Solute carrier family 25 member 32)	TRANSMEM 26 46 Helical; Name=1. {ECO:0000255}.; TRANSMEM 89 106 Helical; Name=2. {ECO:0000255}.; TRANSMEM 123 143 Helical; Name=3. {ECO:0000255}.; TRANSMEM 185 203 Helical; Name=4. {ECO:0000255}.; TRANSMEM 227 243 Helical; Name=5. {ECO:0000255}.; TRANSMEM 281 300 Helical; Name=6. {ECO:0000255}.	SUBCELLULAR LOCATION: Mitochondrion inner membrane {ECO:0000250}; Multi-pass membrane protein {ECO:0000250}.			FUNCTION: Transports folate across the inner membranes of mitochondria. {ECO:0000250}.
P27808	MGAT1_MOUSE	Alpha-1,3-mannosyl-glycoprotein 2-beta-N-acetylglucosaminyltransferase (EC 2.4.1.101) (N-glycosyl-oligosaccharide-glycoprotein N-acetylglucosaminyltransferase I) (GNT-I) (GlcNAc-T I)	TRANSMEM 7 29 Helical; Signal-anchor for type II membrane protein. {ECO:0000255}.	SUBCELLULAR LOCATION: Golgi apparatus membrane; Single-pass type II membrane protein.		TOPO_DOM 1 6 Cytoplasmic. {ECO:0000255}.; TOPO_DOM 30 447 Lumenal. {ECO:0000255}.	FUNCTION: Initiates complex N-linked carbohydrate formation. Essential for the conversion of high-mannose to hybrid and complex N-glycans.
Q812G0	MGT4A_MOUSE	Alpha-1,3-mannosyl-glycoprotein 4-beta-N-acetylglucosaminyltransferase A (EC 2.4.1.145) (N-glycosyl-oligosaccharide-glycoprotein N-acetylglucosaminyltransferase IVa) (GlcNAc-T IVa) (GnT-IVa) (N-acetylglucosaminyltransferase IVa) (UDP-N-acetylglucosamine: alpha-1,3-D-mannoside beta-1,4-N-acetylglucosaminyltransferase IVa) [Cleaved into: Alpha-1,3-mannosyl-glycoprotein 4-beta-N-acetylglucosaminyltr…	TRANSMEM 7 27 Helical; Signal-anchor for type II membrane protein. {ECO:0000255}.	SUBCELLULAR LOCATION: Alpha-1,3-mannosyl-glycoprotein 4-beta-N-acetylglucosaminyltransferase A: Golgi apparatus membrane {ECO:0000250}; Single-pass type II membrane protein {ECO:0000250}.; SUBCELLULAR LOCATION: Alpha-1,3-mannosyl-glycoprotein 4-beta-N-acetylglucosaminyltransferase A soluble form: Secreted {ECO:0000250}.		TOPO_DOM 1 6 Cytoplasmic. {ECO:0000255}.; TOPO_DOM 28 535 Lumenal. {ECO:0000255}.	FUNCTION: Glycosyltransferase that participates in the transfer of N-acetylglucosamine (GlcNAc) to the core mannose residues of N-linked glycans. Catalyzes the formation of the GlcNAcbeta1-4 branch on the GlcNAcbeta1-2Manalpha1-3 arm of the core structure of N-linked glycans. Essential for the production of tri- and tetra-antennary N-linked sugar chains. Involved in glucose transport by mediating…
Q8BI84	MIA3_MOUSE	Melanoma inhibitory activity protein 3 (Transport and Golgi organization protein 1)	TRANSMEM 1203 1223 Helical. {ECO:0000255}.	SUBCELLULAR LOCATION: Endoplasmic reticulum membrane {ECO:0000250}; Single-pass type I membrane protein {ECO:0000250}. Note=Localizes at endoplasmic reticulum exit sites. After loading of COL7A1 into transport carriers, it is not incorporated into COPII carriers and remains in the endoplasmic reticulum membrane (By similarity). {ECO:0000250}.	INTRAMEM 1172 1192 {ECO:0000255}.	TOPO_DOM 25 1171 Extracellular. {ECO:0000255}.; TOPO_DOM 1193 1202 Extracellular. {ECO:0000255}.; TOPO_DOM 1224 1930 Cytoplasmic. {ECO:0000255}.	FUNCTION: Required for collagen VII (COL7A1) secretion by loading COL7A1 into transport carriers. May participate in cargo loading of COL7A1 at endoplasmic reticulum exit sites by binding to COPII coat subunits Sec23/24 and guiding SH3-bound COL7A1 into a growing carrier. Does not play a role in global protein secretion and is apparently specific to COL7A1 cargo loading. However, it may participa…
Q78IK4	MIC27_MOUSE	MICOS complex subunit Mic27 (Apolipoprotein O-like) (Protein FAM121A)	TRANSMEM 111 129 Helical. {ECO:0000255}.; TRANSMEM 138 155 Helical. {ECO:0000255}.	SUBCELLULAR LOCATION: Mitochondrion inner membrane {ECO:0000250|UniProtKB:Q6UXV4}; Multi-pass membrane protein {ECO:0000250|UniProtKB:Q6UXV4}. Mitochondrion {ECO:0000250|UniProtKB:Q6UXV4}.		TOPO_DOM 28 110 Mitochondrial intermembrane. {ECO:0000255}.; TOPO_DOM 130 137 Mitochondrial matrix. {ECO:0000255}.; TOPO_DOM 156 265 Mitochondrial intermembrane. {ECO:0000255}.	FUNCTION: Component of the MICOS complex, a large protein complex of the mitochondrial inner membrane that plays crucial roles in the maintenance of crista junctions, inner membrane architecture, and formation of contact sites to the outer membrane. Specifically binds to cardiolipin (in vitro) but not to the precursor lipid phosphatidylglycerol. Plays a crucial role in crista junction formation a…
Q8CAQ8	MIC60_MOUSE	MICOS complex subunit Mic60 (Mitochondrial inner membrane protein) (Mitofilin)	TRANSMEM 46 65 Helical. {ECO:0000255}.	SUBCELLULAR LOCATION: Mitochondrion inner membrane {ECO:0000250|UniProtKB:Q16891}; Single-pass membrane protein {ECO:0000255}. Mitochondrion {ECO:0000250|UniProtKB:Q16891}.		TOPO_DOM 34 45 Mitochondrial matrix. {ECO:0000255}.; TOPO_DOM 66 757 Mitochondrial intermembrane. {ECO:0000255}.	FUNCTION: Component of the MICOS complex, a large protein complex of the mitochondrial inner membrane that plays crucial roles in the maintenance of crista junctions, inner membrane architecture, and formation of contact sites to the outer membrane. Plays an important role in the maintenance of the MICOS complex stability and the mitochondrial cristae morphology. {ECO:0000250|UniProtKB:Q16891}.
Q8BG51	MIRO1_MOUSE	Mitochondrial Rho GTPase 1 (MIRO-1) (EC 3.6.5.-) (Ras homolog gene family member T1)	TRANSMEM 606 628 Helical; Anchor for type IV membrane protein. {ECO:0000255}.	SUBCELLULAR LOCATION: Mitochondrion outer membrane {ECO:0000250}; Single-pass type IV membrane protein {ECO:0000250}. Note=Colocalizes with MGARP and RHOT2 at the mitochondria. {ECO:0000250}.		TOPO_DOM 1 605 Mitochondrial intermembrane. {ECO:0000255}.; TOPO_DOM 629 631 Cytoplasmic. {ECO:0000255}.	FUNCTION: Mitochondrial GTPase involved in mitochondrial trafficking. Probably involved in control of anterograde transport of mitochondria and their subcellular distribution (By similarity). {ECO:0000250}.
Q8JZN7	MIRO2_MOUSE	Mitochondrial Rho GTPase 2 (MIRO-2) (EC 3.6.5.-) (Ras homolog gene family member T2)	TRANSMEM 595 617 Helical; Anchor for type IV membrane protein. {ECO:0000255}.	SUBCELLULAR LOCATION: Mitochondrion outer membrane {ECO:0000250}; Single-pass type IV membrane protein {ECO:0000250}. Note=Colocalizes with MGARP and RHOT2 at the mitochondria. {ECO:0000250}.		TOPO_DOM 1 594 Mitochondrial intermembrane. {ECO:0000255}.; TOPO_DOM 618 620 Cytoplasmic. {ECO:0000255}.	FUNCTION: Mitochondrial GTPase involved in mitochondrial trafficking. Probably involved in control of anterograde transport of mitochondria and their subcellular distribution (By similarity). {ECO:0000250}.
Q80UM7	MOGS_MOUSE	Mannosyl-oligosaccharide glucosidase (EC 3.2.1.106) (Glucosidase 1) (Glycoprotein-processing glucosidase I)	TRANSMEM 44 64 Helical; Signal-anchor for type II membrane protein. {ECO:0000255}.	SUBCELLULAR LOCATION: Endoplasmic reticulum membrane {ECO:0000250}; Single-pass type II membrane protein {ECO:0000250}.		TOPO_DOM 1 43 Cytoplasmic. {ECO:0000255}.; TOPO_DOM 65 834 Lumenal. {ECO:0000255}.	FUNCTION: Cleaves the distal alpha 1,2-linked glucose residue from the Glc(3)Man(9)GlcNAc(2) oligosaccharide precursor. {ECO:0000250}.
P53986	MOT1_MOUSE	Monocarboxylate transporter 1 (MCT 1) (Solute carrier family 16 member 1)	TRANSMEM 16 36 Helical. {ECO:0000255}.; TRANSMEM 60 80 Helical. {ECO:0000255}.; TRANSMEM 87 107 Helical. {ECO:0000255}.; TRANSMEM 112 132 Helical. {ECO:0000255}.; TRANSMEM 144 164 Helical. {ECO:0000255}.; TRANSMEM 167 187 Helical. {ECO:0000255}.; TRANSMEM 256 276 Helical. {ECO:0000255}.; TRANSMEM 292 312 Helical. {ECO:0000255}.; TRANSMEM 322 342 Helical. {ECO:0000255}.; TRANSMEM 347 367 Helical. …	SUBCELLULAR LOCATION: Cell membrane {ECO:0000269|PubMed:21792931, ECO:0000269|PubMed:8603082}; Multi-pass membrane protein {ECO:0000269|PubMed:21792931, ECO:0000269|PubMed:8603082}.		TOPO_DOM 1 15 Cytoplasmic. {ECO:0000255}.; TOPO_DOM 37 59 Extracellular. {ECO:0000255}.; TOPO_DOM 81 86 Cytoplasmic. {ECO:0000255}.; TOPO_DOM 108 111 Extracellular. {ECO:0000255}.; TOPO_DOM 133 143 Cytoplasmic. {ECO:0000255}.; TOPO_DOM 165 166 Extracellular. {ECO:0000255}.; TOPO_DOM 188 255 Cytoplasmic. {ECO:0000255}.; TOPO_DOM 277 291 Extracellular. {ECO:0000255}.; TOPO_DOM 313 321 Cytoplasmic. …	FUNCTION: Proton-coupled monocarboxylate transporter. Catalyzes the rapid transport across the plasma membrane of many monocarboxylates such as lactate, pyruvate, branched-chain oxo acids derived from leucine, valine and isoleucine, and the ketone bodies acetoacetate, beta-hydroxybutyrate and acetate. Depending on the tissue and on cicumstances, mediates the import or export of lactic acid and ke…
Q9D023	MPC2_MOUSE	Mitochondrial pyruvate carrier 2 (Brain protein 44)	TRANSMEM 41 61 Helical. {ECO:0000255}.; TRANSMEM 73 90 Helical. {ECO:0000255}.; TRANSMEM 93 115 Helical. {ECO:0000255}.	SUBCELLULAR LOCATION: Mitochondrion inner membrane {ECO:0000269|PubMed:22628554}; Multi-pass membrane protein {ECO:0000269|PubMed:22628554}.			FUNCTION: Mediates the uptake of pyruvate into mitochondria. {ECO:0000269|PubMed:22628554}.
Q8VEM8	MPCP_MOUSE	Phosphate carrier protein, mitochondrial (Phosphate transport protein) (PTP) (Solute carrier family 25 member 3)	TRANSMEM 59 81 Helical; Name=1. {ECO:0000255}.; TRANSMEM 117 136 Helical; Name=2. {ECO:0000255}.; TRANSMEM 157 178 Helical; Name=3. {ECO:0000255}.; TRANSMEM 214 233 Helical; Name=4. {ECO:0000255}.; TRANSMEM 257 279 Helical; Name=5. {ECO:0000255}.; TRANSMEM 310 328 Helical; Name=6. {ECO:0000255}.	SUBCELLULAR LOCATION: Mitochondrion inner membrane; Multi-pass membrane protein.		TOPO_DOM 46 58 Mitochondrial intermembrane. {ECO:0000255}.; TOPO_DOM 82 116 Mitochondrial matrix. {ECO:0000255}.; TOPO_DOM 137 156 Mitochondrial intermembrane. {ECO:0000255}.; TOPO_DOM 179 213 Mitochondrial matrix. {ECO:0000255}.; TOPO_DOM 234 256 Mitochondrial intermembrane. {ECO:0000255}.; TOPO_DOM 280 309 Mitochondrial matrix. {ECO:0000255}.; TOPO_DOM 329 357 Mitochondrial intermembrane. {ECO:…	FUNCTION: Transport of phosphate groups from the cytosol to mitochondrial matrix. Phosphate is cotransported with H(+). May play a role regulation of the mitochondrial permeability transition pore (mPTP) (By similarity). {ECO:0000250}.
Q9R0Q9	MPU1_MOUSE	Mannose-P-dolichol utilization defect 1 protein (Suppressor of Lec15 and Lec35 glycosylation mutation homolog) (SL15)	TRANSMEM 37 57 Helical. {ECO:0000255}.; TRANSMEM 74 94 Helical. {ECO:0000255}.; TRANSMEM 100 120 Helical. {ECO:0000255}.; TRANSMEM 128 145 Helical. {ECO:0000255}.; TRANSMEM 151 171 Helical. {ECO:0000255}.; TRANSMEM 185 205 Helical. {ECO:0000255}.; TRANSMEM 213 233 Helical. {ECO:0000255}.	SUBCELLULAR LOCATION: Membrane {ECO:0000305}; Multi-pass membrane protein {ECO:0000305}.			FUNCTION: Required for normal utilization of mannose-dolichol phosphate (Dol-P-Man) in the synthesis of N-linked and O-linked oligosaccharides and GPI anchors. {ECO:0000250}.
P43247	MSH2_MOUSE	DNA mismatch repair protein Msh2 (MutS protein homolog 2)		SUBCELLULAR LOCATION: Nucleus {ECO:0000305}.			FUNCTION: Component of the post-replicative DNA mismatch repair system (MMR). Forms two different heterodimers: MutS alpha (MSH2-MSH6 heterodimer) and MutS beta (MSH2-MSH3 heterodimer) which binds to DNA mismatches thereby initiating DNA repair. When bound, heterodimers bend the DNA helix and shields approximately 20 base pairs. MutS alpha recognizes single base mismatches and dinucleotide insert…
P54276	MSH6_MOUSE	DNA mismatch repair protein Msh6 (G/T mismatch-binding protein) (GTBP) (GTMBP) (MutS-alpha 160 kDa subunit) (p160)		SUBCELLULAR LOCATION: Nucleus {ECO:0000250}. Chromosome {ECO:0000250}. Note=Associates with H3K36me3 via its PWWP domain. {ECO:0000250}.			FUNCTION: Component of the post-replicative DNA mismatch repair system (MMR). Heterodimerizes with MSH2 to form MutS alpha, which binds to DNA mismatches thereby initiating DNA repair. When bound, MutS alpha bends the DNA helix and shields approximately 20 base pairs, and recognizes single base mismatches and dinucleotide insertion-deletion loops (IDL) in the DNA. After mismatch binding, forms a …
Q2YDW2	MSTO1_MOUSE	Protein misato homolog 1		SUBCELLULAR LOCATION: Mitochondrion outer membrane {ECO:0000250}.			FUNCTION: Involved in the regulation of mitochondrial distribution and morphology. {ECO:0000250}.
Q791T5	MTCH1_MOUSE	Mitochondrial carrier homolog 1 (Mitochondrial carrier-like protein 1)	TRANSMEM 248 268 Helical. {ECO:0000255}.; TRANSMEM 315 335 Helical. {ECO:0000255}.	SUBCELLULAR LOCATION: Mitochondrion inner membrane {ECO:0000305}; Multi-pass membrane protein {ECO:0000305}.			FUNCTION: Potential mitochondrial transporter. May play a role in apoptosis (By similarity). {ECO:0000250}.
Q791V5	MTCH2_MOUSE	Mitochondrial carrier homolog 2	TRANSMEM 8 28 Helical. {ECO:0000255}.; TRANSMEM 175 195 Helical. {ECO:0000255}.; TRANSMEM 224 244 Helical. {ECO:0000255}.	SUBCELLULAR LOCATION: Mitochondrion inner membrane {ECO:0000305}; Multi-pass membrane protein {ECO:0000305}.			FUNCTION: The substrate transported is not yet known. Induces mitochondrial depolarization (By similarity). {ECO:0000250}.
Q9JLN9	MTOR_MOUSE	Serine/threonine-protein kinase mTOR (EC 2.7.11.1) (FK506-binding protein 12-rapamycin complex-associated protein 1) (FKBP12-rapamycin complex-associated protein) (Mammalian target of rapamycin) (mTOR) (Mechanistic target of rapamycin) (Rapamycin target protein 1) (RAPT1)		SUBCELLULAR LOCATION: Endoplasmic reticulum membrane {ECO:0000250}; Peripheral membrane protein {ECO:0000250}; Cytoplasmic side {ECO:0000250}. Golgi apparatus membrane {ECO:0000250}; Peripheral membrane protein {ECO:0000250}; Cytoplasmic side {ECO:0000250}. Mitochondrion outer membrane; Peripheral membrane protein; Cytoplasmic side. Lysosome {ECO:0000250}. Cytoplasm. Nucleus, PML body. Note=Shutt…			FUNCTION: Serine/threonine protein kinase which is a central regulator of cellular metabolism, growth and survival in response to hormones, growth factors, nutrients, energy and stress signals. MTOR directly or indirectly regulates the phosphorylation of at least 800 proteins. Functions as part of 2 structurally and functionally distinct signaling complexes mTORC1 and mTORC2 (mTOR complex 1 and 2…
P47802	MTX1_MOUSE	Metaxin-1 (Mitochondrial outer membrane import complex protein 1)	TRANSMEM 272 292 Helical. {ECO:0000255}.	SUBCELLULAR LOCATION: Mitochondrion outer membrane {ECO:0000269|PubMed:9045676}.			FUNCTION: Involved in transport of proteins into the mitochondrion. Essential for embryonic development. {ECO:0000269|PubMed:9045676}.
Q9EQK5	MVP_MOUSE	Major vault protein (MVP)		SUBCELLULAR LOCATION: Cytoplasm. Nucleus {ECO:0000250}.			FUNCTION: Required for normal vault structure. Vaults are multi-subunit structures that may act as scaffolds for proteins involved in signal transduction. Vaults may also play a role in nucleo-cytoplasmic transport. Down-regulates INFG-mediated STAT1 signaling and subsequent activation of JAK. Down-regulates SRC activity and signaling through MAP kinases (By similarity). {ECO:0000250}.
Q8VDD5	MYH9_MOUSE	Myosin-9 (Cellular myosin heavy chain, type A) (Myosin heavy chain 9) (Myosin heavy chain, non-muscle IIa) (Non-muscle myosin heavy chain A) (NMMHC-A) (Non-muscle myosin heavy chain IIa) (NMMHC II-a) (NMMHC-IIA)		SUBCELLULAR LOCATION: Cytoplasm, cytoskeleton {ECO:0000269|PubMed:19401332}. Cytoplasm, cell cortex {ECO:0000269|PubMed:19401332}. Note=Colocalizes with actin filaments at lamellipodia margins and at the leading edge of migrating cells.			FUNCTION: During cell spreading, plays an important role in cytoskeleton reorganization, focal contacts formation (in the margins but not the central part of spreading cells), and lamellipodial retraction; this function is mechanically antagonized by MYH10 (By similarity). Cellular myosin that appears to play a role in cytokinesis, cell shape, and specialized functions such as secretion and cappi…
Q9WTI7	MYO1C_MOUSE	Unconventional myosin-Ic (Myosin I beta) (MMI-beta) (MMIb)		SUBCELLULAR LOCATION: Cytoplasm. Cell membrane; Peripheral membrane protein; Cytoplasmic side. Cell projection, stereocilium membrane. Cytoplasmic vesicle. Cell projection, ruffle. Note=Colocalizes with CABP1 and CIB1 at cell margin, membrane ruffles and punctate regions on the cell membrane. Colocalizes in adipocytes with GLUT4 at actin-based membranes. Colocalizes with GLUT4 at insulin-induced …			FUNCTION: Myosins are actin-based motor molecules with ATPase activity. Unconventional myosins serve in intracellular movements. Their highly divergent tails bind to membranous compartments, which then are moved relative to actin filaments. Involved in glucose transporter recycling in response to insulin by regulating movement of intracellular GLUT4-containing vesicles to the plasma membrane. Com…
Q99104	MYO5A_MOUSE	Unconventional myosin-Va (Dilute myosin heavy chain, non-muscle)					FUNCTION: Processive actin-based motor that can move in large steps approximating the 36-nm pseudo-repeat of the actin filament. Involved in melanosome transport. Also mediates the transport of vesicles to the plasma membrane. May also be required for some polarization process involved in dendrite formation. {ECO:0000269|PubMed:22908308}.
Q9DB73	NB5R1_MOUSE	NADH-cytochrome b5 reductase 1 (b5R.1) (EC 1.6.2.2) (NAD(P)H:quinone oxidoreductase type 3 polypeptide A2)	TRANSMEM 8 28 Helical. {ECO:0000255}.	SUBCELLULAR LOCATION: Membrane {ECO:0000305}; Single-pass membrane protein {ECO:0000305}.			FUNCTION: NADH-cytochrome b5 reductases are involved in desaturation and elongation of fatty acids, cholesterol biosynthesis, drug metabolism, and, in erythrocyte, methemoglobin reduction. {ECO:0000250}.
Q9DCN2	NB5R3_MOUSE	NADH-cytochrome b5 reductase 3 (B5R) (Cytochrome b5 reductase) (EC 1.6.2.2) (Diaphorase-1) [Cleaved into: NADH-cytochrome b5 reductase 3 membrane-bound form; NADH-cytochrome b5 reductase 3 soluble form]		SUBCELLULAR LOCATION: Isoform 1: Endoplasmic reticulum membrane {ECO:0000250}; Lipid-anchor {ECO:0000250}; Cytoplasmic side {ECO:0000250}. Mitochondrion outer membrane {ECO:0000250}; Lipid-anchor {ECO:0000250}; Cytoplasmic side {ECO:0000250}.; SUBCELLULAR LOCATION: Isoform 2: Cytoplasm, cytosol {ECO:0000250}. Note=Produces the soluble form found in erythrocytes. {ECO:0000250}.			FUNCTION: Desaturation and elongation of fatty acids, cholesterol biosynthesis, drug metabolism, and, in erythrocyte, methemoglobin reduction. {ECO:0000250}.
Q8VCM8	NCLN_MOUSE	Nicalin (Nicastrin-like protein)	TRANSMEM 523 543 Helical. {ECO:0000255}.	SUBCELLULAR LOCATION: Endoplasmic reticulum membrane {ECO:0000250}; Single-pass membrane protein {ECO:0000250}.		TOPO_DOM 43 522 Lumenal. {ECO:0000255}.; TOPO_DOM 544 563 Cytoplasmic. {ECO:0000255}.	FUNCTION: May antagonize Nodal signaling and subsequent organization of axial structures during mesodermal patterning. {ECO:0000250}.
P37040	NCPR_MOUSE	NADPH--cytochrome P450 reductase (CPR) (P450R) (EC 1.6.2.4)		SUBCELLULAR LOCATION: Endoplasmic reticulum membrane; Peripheral membrane protein. Note=Anchored to the ER membrane by its N-terminal hydrophobic region.			FUNCTION: This enzyme is required for electron transfer from NADP to cytochrome P450 in microsomes. It can also provide electron transfer to heme oxygenase and cytochrome B5.
Q8VCB1	NDC1_MOUSE	Nucleoporin NDC1 (Transmembrane protein 48)	TRANSMEM 26 46 Helical; Name=1. {ECO:0000255}.; TRANSMEM 72 92 Helical; Name=2. {ECO:0000255}.; TRANSMEM 116 136 Helical; Name=3. {ECO:0000255}.; TRANSMEM 167 187 Helical; Name=4. {ECO:0000255}.; TRANSMEM 227 247 Helical; Name=5. {ECO:0000255}.; TRANSMEM 262 282 Helical; Name=6. {ECO:0000255}.	SUBCELLULAR LOCATION: Nucleus, nuclear pore complex {ECO:0000250}. Nucleus membrane {ECO:0000250}; Multi-pass membrane protein {ECO:0000250}. Note=Central core structure of the nuclear pore complex. {ECO:0000250}.		TOPO_DOM 1 25 Cytoplasmic. {ECO:0000255}.; TOPO_DOM 47 71 Perinuclear space. {ECO:0000255}.; TOPO_DOM 93 115 Cytoplasmic. {ECO:0000255}.; TOPO_DOM 137 166 Perinuclear space. {ECO:0000255}.; TOPO_DOM 188 226 Cytoplasmic. {ECO:0000255}.; TOPO_DOM 248 261 Perinuclear space. {ECO:0000255}.; TOPO_DOM 283 673 Cytoplasmic. {ECO:0000255}.	FUNCTION: Component of the nuclear pore complex (NPC), which plays a key role in de novo assembly and insertion of NPC in the nuclear envelope. Required for NPC and nuclear envelope assembly, possibly by forming a link between the nuclear envelope membrane and soluble nucleoporins, thereby anchoring the NPC in the membrane (By similarity). {ECO:0000250}.
Q9CPP6	NDUA5_MOUSE	NADH dehydrogenase [ubiquinone] 1 alpha subcomplex subunit 5 (Complex I subunit B13) (Complex I-13kD-B) (CI-13kD-B) (NADH-ubiquinone oxidoreductase 13 kDa-B subunit)		SUBCELLULAR LOCATION: Mitochondrion inner membrane {ECO:0000250}; Peripheral membrane protein {ECO:0000250}; Matrix side {ECO:0000250}.			FUNCTION: Accessory subunit of the mitochondrial membrane respiratory chain NADH dehydrogenase (Complex I), that is believed not to be involved in catalysis. Complex I functions in the transfer of electrons from NADH to the respiratory chain. The immediate electron acceptor for the enzyme is believed to be ubiquinone (By similarity). {ECO:0000250}.
Q62425	NDUA4_MOUSE	Cytochrome c oxidase subunit NDUFA4		SUBCELLULAR LOCATION: Mitochondrion inner membrane {ECO:0000250}; Peripheral membrane protein {ECO:0000250}; Matrix side {ECO:0000250}.			FUNCTION: Cytochrome c oxidase (COX, complex IV) is the terminal component of the mitochondrial respiratory chain that catalyzes the reduction of oxygen to water. Required for complex IV maintenance (By similarity). {ECO:0000250}.
Q9DC69	NDUA9_MOUSE	NADH dehydrogenase [ubiquinone] 1 alpha subcomplex subunit 9, mitochondrial (Complex I-39kD) (CI-39kD) (NADH-ubiquinone oxidoreductase 39 kDa subunit)		SUBCELLULAR LOCATION: Mitochondrion matrix {ECO:0000250}.			FUNCTION: Accessory subunit of the mitochondrial membrane respiratory chain NADH dehydrogenase (Complex I), that is believed not to be involved in catalysis. Complex I functions in the transfer of electrons from NADH to the respiratory chain. The immediate electron acceptor for the enzyme is believed to be ubiquinone (By similarity). {ECO:0000250}.
Q99LC3	NDUAA_MOUSE	NADH dehydrogenase [ubiquinone] 1 alpha subcomplex subunit 10, mitochondrial (Complex I-42kD) (CI-42kD) (NADH-ubiquinone oxidoreductase 42 kDa subunit)		SUBCELLULAR LOCATION: Mitochondrion matrix.			FUNCTION: Accessory subunit of the mitochondrial membrane respiratory chain NADH dehydrogenase (Complex I), that is believed not to be involved in catalysis. Complex I functions in the transfer of electrons from NADH to the respiratory chain. The immediate electron acceptor for the enzyme is believed to be ubiquinone (By similarity). {ECO:0000250}.
Q91VD9	NDUS1_MOUSE	NADH-ubiquinone oxidoreductase 75 kDa subunit, mitochondrial (EC 1.6.5.3) (EC 1.6.99.3) (Complex I-75kD) (CI-75kD)		SUBCELLULAR LOCATION: Mitochondrion inner membrane {ECO:0000250}. Note=Matrix and cytoplasmic side of the mitochondrial inner membrane. {ECO:0000250}.			FUNCTION: Core subunit of the mitochondrial membrane respiratory chain NADH dehydrogenase (Complex I) that is believed to belong to the minimal assembly required for catalysis. Complex I functions in the transfer of electrons from NADH to the respiratory chain. The immediate electron acceptor for the enzyme is believed to be ubiquinone (By similarity). This is the largest subunit of complex I and…
Q91WD5	NDUS2_MOUSE	NADH dehydrogenase [ubiquinone] iron-sulfur protein 2, mitochondrial (EC 1.6.5.3) (EC 1.6.99.3) (Complex I-49kD) (CI-49kD) (NADH-ubiquinone oxidoreductase 49 kDa subunit)		SUBCELLULAR LOCATION: Mitochondrion inner membrane {ECO:0000250}; Peripheral membrane protein {ECO:0000250}; Matrix side {ECO:0000250}.			FUNCTION: Core subunit of the mitochondrial membrane respiratory chain NADH dehydrogenase (Complex I) that is believed to belong to the minimal assembly required for catalysis. Complex I functions in the transfer of electrons from NADH to the respiratory chain. The immediate electron acceptor for the enzyme is believed to be ubiquinone (By similarity). {ECO:0000250}.
Q9DCT2	NDUS3_MOUSE	NADH dehydrogenase [ubiquinone] iron-sulfur protein 3, mitochondrial (EC 1.6.5.3) (EC 1.6.99.3) (Complex I-30kD) (CI-30kD) (NADH-ubiquinone oxidoreductase 30 kDa subunit)		SUBCELLULAR LOCATION: Mitochondrion inner membrane {ECO:0000250}. Note=Matrix and cytoplasmic side of the mitochondrial inner membrane. {ECO:0000250}.			FUNCTION: Core subunit of the mitochondrial membrane respiratory chain NADH dehydrogenase (Complex I) that is believed to belong to the minimal assembly required for catalysis. Complex I functions in the transfer of electrons from NADH to the respiratory chain. The immediate electron acceptor for the enzyme is believed to be ubiquinone (By similarity). {ECO:0000250}.
Q9DC70	NDUS7_MOUSE	NADH dehydrogenase [ubiquinone] iron-sulfur protein 7, mitochondrial (EC 1.6.5.3) (EC 1.6.99.3) (Complex I-20kD) (CI-20kD) (NADH-ubiquinone oxidoreductase 20 kDa subunit)		SUBCELLULAR LOCATION: Mitochondrion {ECO:0000250}.			FUNCTION: Core subunit of the mitochondrial membrane respiratory chain NADH dehydrogenase (Complex I) that is believed to belong to the minimal assembly required for catalysis. Complex I functions in the transfer of electrons from NADH to the respiratory chain. The immediate electron acceptor for the enzyme is believed to be ubiquinone (By similarity). {ECO:0000250}.
Q91YT0	NDUV1_MOUSE	NADH dehydrogenase [ubiquinone] flavoprotein 1, mitochondrial (EC 1.6.5.3) (EC 1.6.99.3) (Complex I-51kD) (CI-51kD) (NADH-ubiquinone oxidoreductase 51 kDa subunit)		SUBCELLULAR LOCATION: Mitochondrion inner membrane {ECO:0000250}; Peripheral membrane protein {ECO:0000250}; Matrix side {ECO:0000250}.			FUNCTION: Core subunit of the mitochondrial membrane respiratory chain NADH dehydrogenase (Complex I) that is believed to belong to the minimal assembly required for catalysis. Complex I functions in the transfer of electrons from NADH to the respiratory chain. The immediate electron acceptor for the enzyme is believed to be ubiquinone (By similarity). {ECO:0000250}.
O70310	NMT1_MOUSE	Glycylpeptide N-tetradecanoyltransferase 1 (EC 2.3.1.97) (Myristoyl-CoA:protein N-myristoyltransferase 1) (NMT 1) (Type I N-myristoyltransferase) (Peptide N-myristoyltransferase 1)		SUBCELLULAR LOCATION: Cytoplasm {ECO:0000250|UniProtKB:P30419}. Cytoplasm, cytosol {ECO:0000250|UniProtKB:P30419}. Membrane {ECO:0000250|UniProtKB:P30419}; Peripheral membrane protein {ECO:0000250|UniProtKB:P30419}. Note=Copurifies with ribosomes. {ECO:0000250|UniProtKB:P30419}.			FUNCTION: Adds a myristoyl group to the N-terminal glycine residue of certain cellular and viral proteins. Required for normal embryogenesis. {ECO:0000269|PubMed:15753093}.
Q61941	NNTM_MOUSE	NAD(P) transhydrogenase, mitochondrial (EC 1.6.1.2) (Nicotinamide nucleotide transhydrogenase) (Pyridine nucleotide transhydrogenase)	TRANSMEM 475 493 Helical. {ECO:0000255}.; TRANSMEM 501 521 Helical. {ECO:0000255}.; TRANSMEM 527 546 Helical. {ECO:0000255}.; TRANSMEM 558 578 Helical. {ECO:0000255}.; TRANSMEM 596 616 Helical. {ECO:0000255}.; TRANSMEM 622 642 Helical. {ECO:0000255}.; TRANSMEM 646 666 Helical. {ECO:0000255}.; TRANSMEM 672 691 Helical. {ECO:0000255}.; TRANSMEM 702 722 Helical. {ECO:0000255}.; TRANSMEM 740 760 Heli…	SUBCELLULAR LOCATION: Mitochondrion inner membrane {ECO:0000305}; Multi-pass membrane protein {ECO:0000305}; Matrix side {ECO:0000305}.		TOPO_DOM 44 474 Mitochondrial matrix.; TOPO_DOM 579 595 Mitochondrial matrix.; TOPO_DOM 723 739 Cytoplasmic.; TOPO_DOM 880 1086 Mitochondrial matrix.	FUNCTION: The transhydrogenation between NADH and NADP is coupled to respiration and ATP hydrolysis and functions as a proton pump across the membrane. May play a role in reactive oxygen species (ROS) detoxification in the adrenal gland (By similarity). {ECO:0000250}.
Q99ME9	NOG1_MOUSE	Nucleolar GTP-binding protein 1 (Chronic renal failure gene protein) (GTP-binding protein NGB)		SUBCELLULAR LOCATION: Nucleus, nucleolus {ECO:0000250}.			FUNCTION: Involved in the biogenesis of the 60S ribosomal subunit. {ECO:0000250}.
Q99LH1	NOG2_MOUSE	Nucleolar GTP-binding protein 2		SUBCELLULAR LOCATION: Nucleus, nucleolus {ECO:0000250}.			FUNCTION: GTPase that associates with pre-60S ribosomal subunits in the nucleolus and is required for their nuclear export and maturation. {ECO:0000250}.
Q3TZX8	NOL9_MOUSE	Polynucleotide 5'-hydroxyl-kinase NOL9 (EC 2.7.1.-) (Nucleolar protein 9)		SUBCELLULAR LOCATION: Nucleus, nucleolus {ECO:0000250|UniProtKB:Q5SY16}. Nucleus {ECO:0000269|PubMed:22872859}. Note=Colocalizes with pre-60S rRNP particles. {ECO:0000250}.			FUNCTION: Polynucleotide 5'-kinase involved in rRNA processing. The kinase activity is required for the processing of the 32S precursor into 5.8S and 28S rRNAs, more specifically for the generation of the major 5.8S(S) form. In vitro, has both DNA and RNA 5'-kinase activities. Probably binds RNA (By similarity). {ECO:0000250}.
Q6GQT9	NOMO1_MOUSE	Nodal modulator 1	TRANSMEM 1151 1167 Helical. {ECO:0000255}.	SUBCELLULAR LOCATION: Membrane {ECO:0000255}; Single-pass type I membrane protein {ECO:0000255}.		TOPO_DOM 24 1150 Extracellular. {ECO:0000255}.; TOPO_DOM 1168 1214 Cytoplasmic. {ECO:0000255}.	FUNCTION: May antagonize Nodal signaling. {ECO:0000250|UniProtKB:Q5JPE7}.
Q9D6Z1	NOP56_MOUSE	Nucleolar protein 56 (Nucleolar protein 5A)		SUBCELLULAR LOCATION: Nucleus, nucleolus {ECO:0000250}. Cytoplasm {ECO:0000269|PubMed:21683323}. Nucleus, nucleoplasm {ECO:0000250}.			FUNCTION: Involved in the early to middle stages of 60S ribosomal subunit biogenesis. Core component of box C/D small nucleolar ribonucleoprotein (snoRNP) particles. Required for the biogenesis of box C/D snoRNAs such U3, U8 and U14 snoRNAs (By similarity). {ECO:0000250}.
Q6DFW4	NOP58_MOUSE	Nucleolar protein 58 (MSSP) (Nucleolar protein 5) (SIK-similar protein)		SUBCELLULAR LOCATION: Nucleus, nucleolus {ECO:0000250}. Nucleus, nucleoplasm {ECO:0000250}.			FUNCTION: Required for 60S ribosomal subunit biogenesis (By similarity). Core component of box C/D small nucleolar ribonucleoprotein (snoRNP) particles. Required for the biogenesis of box C/D snoRNAs such as U3, U8 and U14 snoRNAs (By similarity). {ECO:0000250}.
P60670	NPL4_MOUSE	Nuclear protein localization protein 4 homolog (Protein NPL4)		SUBCELLULAR LOCATION: Cytoplasm, cytosol {ECO:0000250}. Endoplasmic reticulum {ECO:0000250}. Nucleus {ECO:0000250}. Note=Associated with the endoplasmic reticulum and nuclear. {ECO:0000250}.			FUNCTION: The ternary complex containing UFD1L, VCP and NPLOC4 binds ubiquitinated proteins and is necessary for the export of misfolded proteins from the ER to the cytoplasm, where they are degraded by the proteasome. The NPLOC4-UFD1L-VCP complex regulates spindle disassembly at the end of mitosis and is necessary for the formation of a closed nuclear envelope (By similarity). {ECO:0000250}.
Q9R1J0	NSDHL_MOUSE	Sterol-4-alpha-carboxylate 3-dehydrogenase, decarboxylating (EC 1.1.1.170)	TRANSMEM 287 307 Helical. {ECO:0000255}.	SUBCELLULAR LOCATION: Endoplasmic reticulum membrane {ECO:0000250}; Single-pass membrane protein {ECO:0000250}. Lipid droplet {ECO:0000250}. Note=Trafficking through the Golgi is necessary for ER membrane localization. {ECO:0000250}.			FUNCTION: Involved in the sequential removal of two C-4 methyl groups in post-squalene cholesterol biosynthesis. {ECO:0000250}.
Q6ZPR5	NSMA3_MOUSE	Sphingomyelin phosphodiesterase 4 (EC 3.1.4.12) (Neutral sphingomyelinase 3) (nSMase-3) (nSMase3) (Neutral sphingomyelinase III)	TRANSMEM 776 796 Helical. {ECO:0000255}.	SUBCELLULAR LOCATION: Endoplasmic reticulum membrane; Single-pass membrane protein. Golgi apparatus membrane {ECO:0000250}; Single-pass membrane protein {ECO:0000250}.			FUNCTION: Catalyzes the hydrolysis of membrane sphingomyelin to form phosphorylcholine and ceramide. {ECO:0000250}.
Q60597	ODO1_MOUSE	2-oxoglutarate dehydrogenase, mitochondrial (EC 1.2.4.2) (2-oxoglutarate dehydrogenase complex component E1) (OGDC-E1) (Alpha-ketoglutarate dehydrogenase)		SUBCELLULAR LOCATION: Mitochondrion matrix.			FUNCTION: The 2-oxoglutarate dehydrogenase complex catalyzes the overall conversion of 2-oxoglutarate to succinyl-CoA and CO(2). It contains multiple copies of three enzymatic components: 2-oxoglutarate dehydrogenase (E1), dihydrolipoamide succinyltransferase (E2) and lipoamide dehydrogenase (E3).
Q4PJX1	ODR4_MOUSE	Protein odr-4 homolog (mODR-4)	TRANSMEM 82 102 Helical. {ECO:0000255}.; TRANSMEM 425 445 Helical. {ECO:0000255}.	SUBCELLULAR LOCATION: Membrane {ECO:0000305}; Multi-pass membrane protein {ECO:0000305}.			FUNCTION: May play a role in the trafficking of a subset of G-protein coupled receptors. {ECO:0000250}.
O54734	OST48_MOUSE	Dolichyl-diphosphooligosaccharide--protein glycosyltransferase 48 kDa subunit (DDOST 48 kDa subunit) (Oligosaccharyl transferase 48 kDa subunit) (EC 2.4.99.18)	TRANSMEM 413 432 Helical. {ECO:0000255}.	SUBCELLULAR LOCATION: Endoplasmic reticulum membrane {ECO:0000250}; Single-pass type I membrane protein {ECO:0000250}.		TOPO_DOM 29 412 Lumenal. {ECO:0000255}.; TOPO_DOM 433 441 Cytoplasmic. {ECO:0000255}.	FUNCTION: Essential subunit of the N-oligosaccharyl transferase (OST) complex which catalyzes the transfer of a high mannose oligosaccharide from a lipid-linked oligosaccharide donor to an asparagine residue within an Asn-X-Ser/Thr consensus motif in nascent polypeptide chains.
Q78XF5	OSTC_MOUSE	Oligosaccharyltransferase complex subunit OSTC	TRANSMEM 33 53 Helical. {ECO:0000255}.; TRANSMEM 84 104 Helical. {ECO:0000255}.; TRANSMEM 118 138 Helical. {ECO:0000255}.	SUBCELLULAR LOCATION: Membrane {ECO:0000305}; Multi-pass membrane protein {ECO:0000305}.		TOPO_DOM 1 32 Cytoplasmic. {ECO:0000255}.; TOPO_DOM 54 83 Extracellular. {ECO:0000255}.; TOPO_DOM 105 117 Cytoplasmic. {ECO:0000255}.; TOPO_DOM 139 149 Extracellular. {ECO:0000255}.
Q8BGA9	OXA1L_MOUSE	Mitochondrial inner membrane protein OXA1L (Oxidase assembly 1-like protein) (OXA1-like protein)	TRANSMEM 109 129 Helical. {ECO:0000255}.; TRANSMEM 135 155 Helical. {ECO:0000255}.; TRANSMEM 208 228 Helical. {ECO:0000255}.; TRANSMEM 256 276 Helical. {ECO:0000255}.; TRANSMEM 294 314 Helical. {ECO:0000255}.	SUBCELLULAR LOCATION: Mitochondrion inner membrane {ECO:0000250}; Multi-pass membrane protein {ECO:0000250}.		TOPO_DOM 1 108 Mitochondrial intermembrane. {ECO:0000255}.; TOPO_DOM 130 134 Mitochondrial matrix. {ECO:0000255}.; TOPO_DOM 156 207 Mitochondrial intermembrane. {ECO:0000255}.; TOPO_DOM 229 255 Mitochondrial matrix. {ECO:0000255}.; TOPO_DOM 277 293 Mitochondrial intermembrane. {ECO:0000255}.; TOPO_DOM 315 433 Mitochondrial matrix. {ECO:0000255}.	FUNCTION: Required for the insertion of integral membrane proteins into the mitochondrial inner membrane. Essential for the activity and assembly of cytochrome oxidase. Required for the correct biogenesis of ATP synthase and complex I in mitochondria (By similarity). {ECO:0000250}.
Q9Z110	P5CS_MOUSE	Delta-1-pyrroline-5-carboxylate synthase (P5CS) (Aldehyde dehydrogenase family 18 member A1) [Includes: Glutamate 5-kinase (GK) (EC 2.7.2.11) (Gamma-glutamyl kinase); Gamma-glutamyl phosphate reductase (GPR) (EC 1.2.1.41) (Glutamate-5-semialdehyde dehydrogenase) (Glutamyl-gamma-semialdehyde dehydrogenase)]		SUBCELLULAR LOCATION: Mitochondrion inner membrane.			FUNCTION: Bifunctional enzyme that converts glutamate to glutamate 5-semialdehyde, an intermediate in the biosynthesis of proline, ornithine and arginine. {ECO:0000250}.
P50580	PA2G4_MOUSE	Proliferation-associated protein 2G4 (IRES-specific cellular trans-acting factor 45 kDa) (ITAF45) (Mpp1) (Proliferation-associated protein 1) (Protein p38-2G4)		SUBCELLULAR LOCATION: Isoform 1: Cytoplasm {ECO:0000250|UniProtKB:Q9UQ80}. Nucleus, nucleolus {ECO:0000250|UniProtKB:Q9UQ80}. Note=Phosphorylation at Ser-361 by PKC/PRKCD regulates its nucleolar localization. {ECO:0000250|UniProtKB:Q9UQ80}.; SUBCELLULAR LOCATION: Isoform 2: Cytoplasm {ECO:0000269|PubMed:7556453}.			FUNCTION: May play a role in a ERBB3-regulated signal transduction pathway. Seems be involved in growth regulation. Acts a corepressor of the androgen receptor (AR) and is regulated by the ERBB3 ligand neuregulin-1/heregulin (HRG). Inhibits transcription of some E2F1-regulated promoters, probably by recruiting histone acetylase (HAT) activity. Binds RNA. Associates with 28S, 18S and 5.8S mature r…
P29341	PABP1_MOUSE	Polyadenylate-binding protein 1 (PABP-1) (Poly(A)-binding protein 1)		SUBCELLULAR LOCATION: Cytoplasm {ECO:0000250}. Nucleus {ECO:0000250}. Note=Localized in cytoplasmic mRNP granules containing untranslated mRNAs. Shuttles between the cytoplasm and the nucleus (By similarity). {ECO:0000250}.			FUNCTION: Binds the poly(A) tail of mRNA, including that of its own transcript. May be involved in cytoplasmic regulatory processes of mRNA metabolism such as pre-mRNA splicing. Its function in translational initiation regulation can either be enhanced by PAIP1 or repressed by PAIP2. Can probably bind to cytoplasmic RNA sequences other than poly(A) in vivo. Involved in translationally coupled mRN…
Q9CY58	PAIRB_MOUSE	Plasminogen activator inhibitor 1 RNA-binding protein (PAI1 RNA-binding protein 1) (PAI-RBP1) (SERPINE1 mRNA-binding protein 1)		SUBCELLULAR LOCATION: Cytoplasm {ECO:0000250}. Nucleus {ECO:0000250}. Cytoplasm, perinuclear region {ECO:0000250}.			FUNCTION: May play a role in the regulation of mRNA stability. Binds to the 3'-most 134 nt of the SERPINE1/PAI1 mRNA, a region which confers cyclic nucleotide regulation of message decay (By similarity). {ECO:0000250}.
Q5XJY4	PARL_MOUSE	Presenilins-associated rhomboid-like protein, mitochondrial (EC 3.4.21.105) (Mitochondrial intramembrane-cleaving protease PARL) [Cleaved into: P-beta (Pbeta)]	TRANSMEM 100 119 Helical. {ECO:0000255}.; TRANSMEM 166 185 Helical. {ECO:0000255}.; TRANSMEM 206 228 Helical. {ECO:0000255}.; TRANSMEM 243 260 Helical. {ECO:0000255}.; TRANSMEM 271 287 Helical. {ECO:0000255}.; TRANSMEM 294 316 Helical. {ECO:0000255}.; TRANSMEM 331 352 Helical. {ECO:0000255}.	SUBCELLULAR LOCATION: Mitochondrion inner membrane {ECO:0000269|PubMed:16839884}; Multi-pass membrane protein {ECO:0000269|PubMed:16839884}.; SUBCELLULAR LOCATION: P-beta: Nucleus. Note=Translocated into the nucleus by an unknown mechanism.		TOPO_DOM 51 99 Mitochondrial matrix. {ECO:0000255}.; TOPO_DOM 120 165 Mitochondrial intermembrane. {ECO:0000255}.; TOPO_DOM 186 205 Mitochondrial matrix. {ECO:0000255}.; TOPO_DOM 229 242 Mitochondrial intermembrane. {ECO:0000255}.; TOPO_DOM 261 270 Mitochondrial matrix. {ECO:0000255}.; TOPO_DOM 288 293 Mitochondrial intermembrane. {ECO:0000255}.; TOPO_DOM 317 330 Mitochondrial matrix. {ECO:000025…	FUNCTION: Required for the control of apoptosis during postnatal growth. Essential for proteolytic processing of an antiapoptotic form of OPA1 which prevents the release of mitochondrial cytochrome c in response to intrinsic apoptoptic signals (By similarity). {ECO:0000250}.
Q3TFD2	PCAT1_MOUSE	Lysophosphatidylcholine acyltransferase 1 (LPC acyltransferase 1) (LPCAT-1) (LysoPC acyltransferase 1) (mLPCAT1) (EC 2.3.1.23) (1-acylglycerophosphocholine O-acyltransferase) (1-alkylglycerophosphocholine O-acetyltransferase) (EC 2.3.1.67) (Acetyl-CoA:lyso-platelet-activating factor acetyltransferase) (Acetyl-CoA:lyso-PAF acetyltransferase) (Lyso-PAF acetyltransferase) (LysoPAFAT) (Acyltransferas…	TRANSMEM 58 78 Helical; Signal-anchor for type II membrane protein. {ECO:0000255}.	SUBCELLULAR LOCATION: Endoplasmic reticulum membrane; Single-pass type II membrane protein. Golgi apparatus membrane; Single-pass type II membrane protein. Lipid droplet {ECO:0000250}. Note=May adopt a monotopic topology when embedded in the lipid monolayer of the lipid droplet, with both termini exposed to the cytoplasm. {ECO:0000250}.		TOPO_DOM 1 57 Cytoplasmic. {ECO:0000255}.; TOPO_DOM 79 534 Lumenal. {ECO:0000255}.	FUNCTION: Possesses both acyltransferase and acetyltransferase activities. Activity is calcium-independent. Mediates the conversion of 1-acyl-sn-glycero-3-phosphocholine (LPC) into phosphatidylcholine (PC). Displays a clear preference for saturated fatty acyl-CoAs, and 1-myristoyl or 1-palmitoyl LPC as acyl donors and acceptors, respectively. May synthesize phosphatidylcholine in pulmonary surfac…
P60335	PCBP1_MOUSE	Poly(rC)-binding protein 1 (Alpha-CP1) (Heterogeneous nuclear ribonucleoprotein E1) (hnRNP E1)		SUBCELLULAR LOCATION: Nucleus {ECO:0000250}.			FUNCTION: Single-stranded nucleic acid binding protein that binds preferentially to oligo dC. {ECO:0000250}.
Q61990	PCBP2_MOUSE	Poly(rC)-binding protein 2 (Alpha-CP2) (CTBP) (CBP) (Putative heterogeneous nuclear ribonucleoprotein X) (hnRNP X)		SUBCELLULAR LOCATION: Nucleus {ECO:0000250}. Cytoplasm {ECO:0000250}.			FUNCTION: Single-stranded nucleic acid binding protein that binds preferentially to oligo dC. Major cellular poly(rC)-binding protein. Binds also poly(rU). Negatively regulates cellular antiviral responses mediated by MAVS signaling. It acts as an adapter between MAVS and the E3 ubiquitin ligase ITCH, therefore triggering MAVS ubiquitinationa and degradation (By similarity). {ECO:0000250}.
Q99MZ7	PECR_MOUSE	Peroxisomal trans-2-enoyl-CoA reductase (TERP) (EC 1.3.1.38)		SUBCELLULAR LOCATION: Peroxisome {ECO:0000250}.			FUNCTION: Participates in chain elongation of fatty acids. Has no 2,4-dienoyl-CoA reductase activity (By similarity). {ECO:0000250}.
Q9EQ61	PESC_MOUSE	Pescadillo homolog		SUBCELLULAR LOCATION: Nucleus, nucleolus. Nucleus, nucleoplasm. Chromosome. Note=Appears to localize to the periphery of metaphase chromosomes during mitosis and to the prenucleolar bodies that form in mitotic cells prior to the actual nucleoli.			FUNCTION: Component of the PeBoW complex, which is required for maturation of 28S and 5.8S ribosomal RNAs and formation of the 60S ribosome. {ECO:0000255|HAMAP-Rule:MF_03028, ECO:0000269|PubMed:15225545, ECO:0000269|PubMed:17308336}.
B1AUE5	PEX10_MOUSE	Peroxisome biogenesis factor 10 (Peroxin-10) (Peroxisomal biogenesis factor 10) (Peroxisome assembly protein 10)		SUBCELLULAR LOCATION: Peroxisome membrane {ECO:0000305}; Peripheral membrane protein {ECO:0000305}.			FUNCTION: Somewhat implicated in the biogenesis of peroxisomes. {ECO:0000250}.
Q91XC9	PEX16_MOUSE	Peroxisomal membrane protein PEX16 (Peroxin-16) (Peroxisomal biogenesis factor 16)	TRANSMEM 85 105 Helical. {ECO:0000255}.; TRANSMEM 111 131 Helical. {ECO:0000255}.	SUBCELLULAR LOCATION: Peroxisome membrane {ECO:0000250}; Multi-pass membrane protein {ECO:0000250}.		TOPO_DOM 1 84 Cytoplasmic. {ECO:0000255}.; TOPO_DOM 106 110 Peroxisomal. {ECO:0000255}.; TOPO_DOM 132 336 Cytoplasmic. {ECO:0000255}.	FUNCTION: Required for peroxisome membrane biogenesis. May play a role in early stages of peroxisome assembly. Can recruit other peroxisomal proteins, such as PEX3 and PMP34, to de novo peroxisomes derived from the endoplasmic reticulum (ER). May function as receptor for PEX3 (By similarity). {ECO:0000250}.
Q9QXY9	PEX3_MOUSE	Peroxisomal biogenesis factor 3 (Peroxin-3) (Peroxisomal assembly protein PEX3)	TRANSMEM 16 36 Helical. {ECO:0000255}.; TRANSMEM 117 140 Helical. {ECO:0000255}.	SUBCELLULAR LOCATION: Peroxisome membrane; Multi-pass membrane protein.		TOPO_DOM 1 15 Cytoplasmic. {ECO:0000255}.; TOPO_DOM 37 116 Peroxisomal. {ECO:0000255}.; TOPO_DOM 141 372 Cytoplasmic. {ECO:0000255}.	FUNCTION: Involved in peroxisome biosynthesis and integrity. Assembles membrane vesicles before the matrix proteins are translocated. As a docking factor for PEX19, is necessary for the import of peroxisomal membrane proteins in the peroxisomes.
P12382	PFKAL_MOUSE	ATP-dependent 6-phosphofructokinase, liver type (ATP-PFK) (PFK-L) (EC 2.7.1.11) (6-phosphofructokinase type B) (Phosphofructo-1-kinase isozyme B) (PFK-B) (Phosphohexokinase)		SUBCELLULAR LOCATION: Cytoplasm {ECO:0000255|HAMAP-Rule:MF_03184}.			FUNCTION: Catalyzes the phosphorylation of D-fructose 6-phosphate to fructose 1,6-bisphosphate by ATP, the first committing step of glycolysis.
Q9WUA3	PFKAP_MOUSE	ATP-dependent 6-phosphofructokinase, platelet type (ATP-PFK) (PFK-P) (EC 2.7.1.11) (6-phosphofructokinase type C) (Phosphofructo-1-kinase isozyme C) (PFK-C) (Phosphohexokinase)		SUBCELLULAR LOCATION: Cytoplasm {ECO:0000255|HAMAP-Rule:MF_03184}.			FUNCTION: Catalyzes the phosphorylation of D-fructose 6-phosphate to fructose 1,6-bisphosphate by ATP, the first committing step of glycolysis.
Q3UUQ7	PGAP1_MOUSE	GPI inositol-deacylase (EC 3.1.-.-) (Post-GPI attachment to proteins factor 1)	TRANSMEM 12 32 Helical. {ECO:0000255}.; TRANSMEM 598 618 Helical. {ECO:0000255}.; TRANSMEM 642 662 Helical. {ECO:0000255}.; TRANSMEM 669 689 Helical. {ECO:0000255}.; TRANSMEM 695 715 Helical. {ECO:0000255}.; TRANSMEM 734 754 Helical. {ECO:0000255}.; TRANSMEM 818 838 Helical. {ECO:0000255}.; TRANSMEM 895 915 Helical. {ECO:0000255}.	SUBCELLULAR LOCATION: Endoplasmic reticulum membrane {ECO:0000250}; Multi-pass membrane protein {ECO:0000250}.		TOPO_DOM 1 11 Cytoplasmic. {ECO:0000255}.; TOPO_DOM 33 597 Lumenal. {ECO:0000255}.; TOPO_DOM 619 641 Cytoplasmic. {ECO:0000255}.; TOPO_DOM 663 668 Lumenal. {ECO:0000255}.; TOPO_DOM 690 694 Cytoplasmic. {ECO:0000255}.; TOPO_DOM 716 733 Lumenal. {ECO:0000255}.; TOPO_DOM 755 817 Cytoplasmic. {ECO:0000255}.; TOPO_DOM 839 894 Lumenal. {ECO:0000255}.; TOPO_DOM 916 922 Cytoplasmic. {ECO:0000255}.	FUNCTION: Involved in inositol deacylation of GPI-anchored proteins. GPI inositol deacylation may important for efficient transport of GPI-anchored proteins from the endoplasmic reticulum to the Golgi (By similarity). {ECO:0000250}.
O35129	PHB2_MOUSE	Prohibitin-2 (B-cell receptor-associated protein BAP37) (Repressor of estrogen receptor activity)		SUBCELLULAR LOCATION: Mitochondrion inner membrane. Cytoplasm. Nucleus. Note=Also cytoplasmic and nuclear.			FUNCTION: Acts as a mediator of transcriptional repression by nuclear hormone receptors via recruitment of histone deacetylases. Functions as an estrogen receptor (ER)-selective coregulator that potentiates the inhibitory activities of antiestrogens and represses the activity of estrogens. Competes with NCOA1 for modulation of ER transcriptional activity. Probably involved in regulating mitochond…
P67778	PHB_MOUSE	Prohibitin (B-cell receptor-associated protein 32) (BAP 32)		SUBCELLULAR LOCATION: Mitochondrion inner membrane {ECO:0000269|PubMed:11302691}.			FUNCTION: Prohibitin inhibits DNA synthesis. It has a role in regulating proliferation. As yet it is unclear if the protein or the mRNA exhibits this effect. May play a role in regulating mitochondrial respiration activity and in aging (By similarity). {ECO:0000250}.
Q9JJQ0	PIGB_MOUSE	GPI mannosyltransferase 3 (EC 2.4.1.-) (GPI mannosyltransferase III) (GPI-MT-III) (Phosphatidylinositol-glycan biosynthesis class B protein) (PIG-B)	TRANSMEM 52 72 Helical. {ECO:0000255}.; TRANSMEM 125 145 Helical. {ECO:0000255}.; TRANSMEM 213 233 Helical. {ECO:0000255}.; TRANSMEM 244 264 Helical. {ECO:0000255}.; TRANSMEM 304 324 Helical. {ECO:0000255}.; TRANSMEM 327 347 Helical. {ECO:0000255}.; TRANSMEM 351 371 Helical. {ECO:0000255}.; TRANSMEM 376 396 Helical. {ECO:0000255}.	SUBCELLULAR LOCATION: Endoplasmic reticulum membrane {ECO:0000250}; Multi-pass membrane protein {ECO:0000250}.			FUNCTION: Mannosyltransferase involved in glycosylphosphatidylinositol-anchor biosynthesis. Transfers the third alpha-1,2-mannose to Man2-GlcN-acyl-PI during GPI precursor assembly (By similarity). {ECO:0000250}.
Q6PD26	PIGS_MOUSE	GPI transamidase component PIG-S (Phosphatidylinositol-glycan biosynthesis class S protein)	TRANSMEM 19 39 Helical. {ECO:0000255}.; TRANSMEM 521 541 Helical. {ECO:0000255}.	SUBCELLULAR LOCATION: Endoplasmic reticulum membrane {ECO:0000250}; Multi-pass membrane protein {ECO:0000250}.		TOPO_DOM 2 18 Cytoplasmic. {ECO:0000255}.; TOPO_DOM 40 520 Lumenal. {ECO:0000255}.; TOPO_DOM 542 555 Cytoplasmic. {ECO:0000255}.	FUNCTION: Component of the GPI transamidase complex. Essential for transfer of GPI to proteins, particularly for formation of carbonyl intermediates (By similarity). {ECO:0000250}.
B2RXS4	PLXB2_MOUSE	Plexin-B2	TRANSMEM 1202 1222 Helical. {ECO:0000255}.	SUBCELLULAR LOCATION: Cell membrane {ECO:0000269|PubMed:21966369}; Single-pass type I membrane protein {ECO:0000269|PubMed:21966369}.		TOPO_DOM 20 1201 Extracellular. {ECO:0000255}.; TOPO_DOM 1223 1842 Cytoplasmic. {ECO:0000255}.	FUNCTION: Cell surface receptor for SEMA4C, SEMA4D and SEMA4G that plays an important role in cell-cell signaling. Binding to class 4 semaphorins promotes downstream activation of RHOA and phosphorylation of ERBB2 at 'Tyr-1248'. Required for normal differentiation and migration of neuronal cells during brain corticogenesis and for normal embryonic brain development. Regulates the migration of cer…
O70579	PM34_MOUSE	Peroxisomal membrane protein PMP34 (34 kDa peroxisomal membrane protein) (Solute carrier family 25 member 17)	TRANSMEM 10 30 Helical; Name=1. {ECO:0000255}.; TRANSMEM 67 87 Helical; Name=2. {ECO:0000255}.; TRANSMEM 105 125 Helical; Name=3. {ECO:0000255}.; TRANSMEM 161 181 Helical; Name=4. {ECO:0000255}.; TRANSMEM 203 223 Helical; Name=5. {ECO:0000255}.; TRANSMEM 281 301 Helical; Name=6. {ECO:0000255}.	SUBCELLULAR LOCATION: Cytoplasm {ECO:0000250}. Peroxisome membrane; Multi-pass membrane protein.		TOPO_DOM 1 9 Cytoplasmic. {ECO:0000250}.; TOPO_DOM 31 66 Lumenal. {ECO:0000255}.; TOPO_DOM 88 104 Cytoplasmic. {ECO:0000255}.; TOPO_DOM 126 160 Lumenal. {ECO:0000255}.; TOPO_DOM 182 202 Cytoplasmic. {ECO:0000255}.; TOPO_DOM 224 280 Lumenal. {ECO:0000255}.; TOPO_DOM 302 307 Cytoplasmic. {ECO:0000250}.	FUNCTION: Peroxisomal transporter for multiple cofactors like coenzyme A (CoA), flavin adenine dinucleotide (FAD), flavin mononucleotide (FMN) and nucleotide adenosine monophosphate (AMP), and to a lesser extend for nicotinamide adenine dinucleotide (NAD(+)), adenosine diphosphate (ADP) and adenosine 3',5'-diphosphate (PAP). May catalyze the transport of free CoA, FAD and NAD(+) from the cytosol …
Q9QY81	PO210_MOUSE	Nuclear pore membrane glycoprotein 210 (Nuclear pore protein gp210) (Nuclear envelope pore membrane protein POM 210) (POM210) (Nucleoporin Nup210) (Pore membrane protein of 210 kDa)	TRANSMEM 1809 1829 Helical. {ECO:0000255}.	SUBCELLULAR LOCATION: Nucleus, nuclear pore complex {ECO:0000250}. Nucleus membrane {ECO:0000250}; Single-pass type I membrane protein {ECO:0000250}. Endoplasmic reticulum membrane {ECO:0000250}; Single-pass type I membrane protein {ECO:0000250}.		TOPO_DOM 27 1808 Lumenal. {ECO:0000305}.; TOPO_DOM 1830 1886 Cytoplasmic. {ECO:0000305}.	FUNCTION: Nucleoporin essential for nuclear pore assembly and fusion, nuclear pore spacing, as well as structural integrity.
P09242	PPBT_MOUSE	Alkaline phosphatase, tissue-nonspecific isozyme (AP-TNAP) (TNSALP) (EC 3.1.3.1) (Alkaline phosphatase 2) (Alkaline phosphatase liver/bone/kidney isozyme)		SUBCELLULAR LOCATION: Cell membrane; Lipid-anchor, GPI-anchor.
Q9R1C7	PR40A_MOUSE	Pre-mRNA-processing factor 40 homolog A (Formin-binding protein 11) (FBP-11) (Formin-binding protein 3)		SUBCELLULAR LOCATION: Nucleus speckle. Nucleus matrix. Note=Colocalizes with AKAP8L in the nuclear matrix.			FUNCTION: Binds to WASL/N-WASP and suppresses its translocation from the nucleus to the cytoplasm, thereby inhibiting its cytoplasmic function. Plays a role in the regulation of cell morphology and cytoskeletal organization. Required in the control of cell shape and migration. May play a role in cytokinesis. May be involved in pre-mRNA splicing. {ECO:0000269|PubMed:14697212}.
Q7TSC1	PRC2A_MOUSE	Protein PRRC2A (HLA-B-associated transcript 2) (Proline-rich and coiled-coil-containing protein 2A)		SUBCELLULAR LOCATION: Cytoplasm {ECO:0000250}. Nucleus {ECO:0000250}.			FUNCTION: May play a role in the regulation of pre-mRNA splicing. {ECO:0000250}.
Q3TLH4	PRC2C_MOUSE	Protein PRRC2C (BAT2 domain-containing protein 1) (HLA-B-associated transcript 2-like 2) (Proline-rich and coiled-coil-containing protein 2C)
Q9WUQ2	PREB_MOUSE	Prolactin regulatory element-binding protein (Mammalian guanine nucleotide exchange factor mSec12)	TRANSMEM 389 409 Helical. {ECO:0000255}.	SUBCELLULAR LOCATION: Nucleus {ECO:0000250}. Membrane {ECO:0000269|PubMed:11422940}; Single-pass membrane protein {ECO:0000269|PubMed:11422940}. Endoplasmic reticulum {ECO:0000269|PubMed:11422940}.		TOPO_DOM 1 388 Cytoplasmic. {ECO:0000255}.; TOPO_DOM 410 417 Lumenal. {ECO:0000255}.	FUNCTION: Was first identified based on its probable role in the regulation of pituitary gene transcription. Binds to the prolactin gene (PRL) promoter and seems to activate transcription (By similarity). Guanine nucleotide exchange factor that activates SARA2. Required for the formation of COPII transport vesicles from the ER. {ECO:0000250, ECO:0000269|PubMed:11422940}.
Q91YR7	PRP6_MOUSE	Pre-mRNA-processing factor 6 (PRP6 homolog) (U5 snRNP-associated 102 kDa protein) (U5-102 kDa protein)		SUBCELLULAR LOCATION: Nucleus, nucleoplasm {ECO:0000250}. Nucleus speckle {ECO:0000250}. Note=Localized in splicing speckles. {ECO:0000250}.			FUNCTION: Involved in pre-mRNA splicing as component of the U4/U6-U5 tri-snRNP complex, one of the building blocks of the spliceosome. Enhances dihydrotestosterone-induced transactivation activity of AR, as well as dexamethasone-induced transactivation activity of NR3C1, but does not affect estrogen-induced transactivation. {ECO:0000250}.
Q99PV0	PRP8_MOUSE	Pre-mRNA-processing-splicing factor 8 (Splicing factor Prp8)		SUBCELLULAR LOCATION: Nucleus speckle {ECO:0000269|PubMed:15169873}.			FUNCTION: Functions as a scaffold that mediates the ordered assembly of spliceosomal proteins and snRNAs. Required for the assembly of the U4/U6-U5 tri-snRNP complex. Functions as scaffold that positions spliceosomal U2, U5 and U6 snRNAs at splice sites on pre-mRNA substrates, so that splicing can occur. Interacts with both the 5' and the 3' splice site. {ECO:0000250|UniProtKB:Q99PV0}.
Q8BHE0	PRR11_MOUSE	Proline-rich protein 11		SUBCELLULAR LOCATION: Cytoplasm {ECO:0000250|UniProtKB:Q96HE9}.			FUNCTION: Plays a critical role in cell cycle progression. {ECO:0000250|UniProtKB:Q96HE9}.
P62334	PRS10_MOUSE	26S protease regulatory subunit 10B (26S proteasome AAA-ATPase subunit RPT4) (Proteasome 26S subunit ATPase 6) (Proteasome subunit p42)		SUBCELLULAR LOCATION: Cytoplasm {ECO:0000250}. Nucleus {ECO:0000250}.			FUNCTION: The 26S protease is involved in the ATP-dependent degradation of ubiquitinated proteins. The regulatory (or ATPase) complex confers ATP dependency and substrate specificity to the 26S complex.
P62192	PRS4_MOUSE	26S protease regulatory subunit 4 (P26s4) (26S proteasome AAA-ATPase subunit RPT2) (Proteasome 26S subunit ATPase 1)		SUBCELLULAR LOCATION: Cytoplasm {ECO:0000250}. Nucleus {ECO:0000250}.			FUNCTION: The 26S protease is involved in the ATP-dependent degradation of ubiquitinated proteins. The regulatory (or ATPase) complex confers ATP dependency and substrate specificity to the 26S complex.
O88685	PRS6A_MOUSE	26S protease regulatory subunit 6A (26S proteasome AAA-ATPase subunit RPT5) (Proteasome 26S subunit ATPase 3) (Tat-binding protein 1) (TBP-1)		SUBCELLULAR LOCATION: Cytoplasm {ECO:0000305}. Nucleus {ECO:0000305}. Cytoplasm, P-body {ECO:0000269|PubMed:22078707}. Note=Colocalizes with TRIM5 in the cytoplasmic bodies.			FUNCTION: The 26S protease is involved in the ATP-dependent degradation of ubiquitinated proteins. The regulatory (or ATPase) complex confers ATP dependency and substrate specificity to the 26S complex (By similarity). {ECO:0000250}.
P54775	PRS6B_MOUSE	26S protease regulatory subunit 6B (26S proteasome AAA-ATPase subunit RPT3) (CIP21) (MB67-interacting protein) (MIP224) (Proteasome 26S subunit ATPase 4) (Tat-binding protein 7) (TBP-7)		SUBCELLULAR LOCATION: Cytoplasm. Nucleus.			FUNCTION: The 26S protease is involved in the ATP-dependent degradation of ubiquitinated proteins. The regulatory (or ATPase) complex confers ATP dependency and substrate specificity to the 26S complex.
P46471	PRS7_MOUSE	26S protease regulatory subunit 7 (26S proteasome AAA-ATPase subunit RPT1) (Proteasome 26S subunit ATPase 2) (Protein MSS1)		SUBCELLULAR LOCATION: Cytoplasm {ECO:0000269|PubMed:22078707}. Nucleus {ECO:0000269|PubMed:22078707}. Cytoplasm, P-body {ECO:0000269|PubMed:22078707}. Note=Colocalizes with TRIM5 in the cytoplasmic bodies.			FUNCTION: The 26S protease is involved in the ATP-dependent degradation of ubiquitinated proteins. The regulatory (or ATPase) complex confers ATP dependency and substrate specificity to the 26S complex.
P62196	PRS8_MOUSE	26S protease regulatory subunit 8 (26S proteasome AAA-ATPase subunit RPT6) (Proteasome 26S subunit ATPase 5) (Proteasome subunit p45) (p45/SUG) (mSUG1)		SUBCELLULAR LOCATION: Cytoplasm {ECO:0000305}. Nucleus {ECO:0000305}.			FUNCTION: The 26S protease is involved in the ATP-dependent degradation of ubiquitinated proteins. The regulatory (or ATPase) complex confers ATP dependency and substrate specificity to the 26S complex.
Q9R1P0	PSA4_MOUSE	Proteasome subunit alpha type-4 (EC 3.4.25.1) (Macropain subunit C9) (Multicatalytic endopeptidase complex subunit C9) (Proteasome component C9) (Proteasome subunit L)		SUBCELLULAR LOCATION: Cytoplasm {ECO:0000269|PubMed:22078707}. Nucleus {ECO:0000269|PubMed:22078707}. Cytoplasm, P-body {ECO:0000269|PubMed:22078707}. Note=Colocalizes with TRIM5 in the cytoplasmic bodies.			FUNCTION: The proteasome is a multicatalytic proteinase complex which is characterized by its ability to cleave peptides with Arg, Phe, Tyr, Leu, and Glu adjacent to the leaving group at neutral or slightly basic pH. The proteasome has an ATP-dependent proteolytic activity. {ECO:0000269|PubMed:22341445}.
Q9R1P3	PSB2_MOUSE	Proteasome subunit beta type-2 (EC 3.4.25.1) (Macropain subunit C7-I) (Multicatalytic endopeptidase complex subunit C7-I) (Proteasome component C7-I)		SUBCELLULAR LOCATION: Cytoplasm. Nucleus.			FUNCTION: The proteasome is a multicatalytic proteinase complex which is characterized by its ability to cleave peptides with Arg, Phe, Tyr, Leu, and Glu adjacent to the leaving group at neutral or slightly basic pH. The proteasome has an ATP-dependent proteolytic activity. This subunit has a chymotrypsin-like activity. {ECO:0000269|PubMed:22341445}.
Q9D8W5	PSD12_MOUSE	26S proteasome non-ATPase regulatory subunit 12 (26S proteasome regulatory subunit RPN5) (26S proteasome regulatory subunit p55)					FUNCTION: Acts as a regulatory subunit of the 26S proteasome which is involved in the ATP-dependent degradation of ubiquitinated proteins.
Q3TXS7	PSMD1_MOUSE	26S proteasome non-ATPase regulatory subunit 1 (26S proteasome regulatory subunit RPN2) (26S proteasome regulatory subunit S1)					FUNCTION: Acts as a regulatory subunit of the 26 proteasome which is involved in the ATP-dependent degradation of ubiquitinated proteins. {ECO:0000250}.
P14685	PSMD3_MOUSE	26S proteasome non-ATPase regulatory subunit 3 (26S proteasome regulatory subunit RPN3) (26S proteasome regulatory subunit S3) (Proteasome subunit p58) (Transplantation antigen P91A) (Tum-P91A antigen)					FUNCTION: Acts as a regulatory subunit of the 26 proteasome which is involved in the ATP-dependent degradation of ubiquitinated proteins.
P17225	PTBP1_MOUSE	Polypyrimidine tract-binding protein 1 (PTB) (Heterogeneous nuclear ribonucleoprotein I) (hnRNP I)		SUBCELLULAR LOCATION: Nucleus.			FUNCTION: Plays a role in pre-mRNA splicing and in the regulation of alternative splicing events. Activates exon skipping of its own pre-mRNA during muscle cell differentiation. Binds to the polypyrimidine tract of introns. May promote RNA looping when bound to two separate polypyrimidine tracts in the same pre-mRNA. May promote the binding of U2 snRNP to pre-mRNA. Cooperates with RAVER1 to modul…
Q9DCL9	PUR6_MOUSE	Multifunctional protein ADE2 [Includes: Phosphoribosylaminoimidazole-succinocarboxamide synthase (EC 6.3.2.6) (SAICAR synthetase); Phosphoribosylaminoimidazole carboxylase (EC 4.1.1.21) (AIR carboxylase) (AIRC)]
Q9Z210	PX11B_MOUSE	Peroxisomal membrane protein 11B (Peroxin-11B) (Peroxisomal biogenesis factor 11B) (Protein PEX11 homolog beta) (PEX11-beta)	TRANSMEM 234 254 Helical. {ECO:0000255}.	SUBCELLULAR LOCATION: Peroxisome membrane {ECO:0000250|UniProtKB:O96011}; Single-pass membrane protein {ECO:0000250|UniProtKB:O96011}.			FUNCTION: Involved in peroxisomal proliferation. May regulate peroxisome division by recruiting the dynamin-related GTPase DNM1L to the peroxisomal membrane. Promotes membrane protrusion and elongation on the peroxisomal surface. {ECO:0000250|UniProtKB:O96011}.
B2RQC6	PYR1_MOUSE	CAD protein [Includes: Glutamine-dependent carbamoyl-phosphate synthase (EC 6.3.5.5); Aspartate carbamoyltransferase (EC 2.1.3.2); Dihydroorotase (EC 3.5.2.3)]		SUBCELLULAR LOCATION: Cytoplasm {ECO:0000250}. Nucleus {ECO:0000250}. Note=Cytosolic and unphosphorylated in resting cells, translocates to the nucleus in response to EGF stimulation, nuclear import promotes optimal cell growth. {ECO:0000250}.			FUNCTION: This protein is a "fusion" protein encoding four enzymatic activities of the pyrimidine pathway (GATase, CPSase, ATCase and DHOase). {ECO:0000250}.
Q9CZ13	QCR1_MOUSE	Cytochrome b-c1 complex subunit 1, mitochondrial (Complex III subunit 1) (Core protein I) (Ubiquinol-cytochrome-c reductase complex core protein 1)		SUBCELLULAR LOCATION: Mitochondrion inner membrane {ECO:0000250}.			FUNCTION: This is a component of the ubiquinol-cytochrome c reductase complex (complex III or cytochrome b-c1 complex), which is part of the mitochondrial respiratory chain. This protein may mediate formation of the complex between cytochromes c and c1 (By similarity). {ECO:0000250}.
Q9DB77	QCR2_MOUSE	Cytochrome b-c1 complex subunit 2, mitochondrial (Complex III subunit 2) (Core protein II) (Ubiquinol-cytochrome-c reductase complex core protein 2)		SUBCELLULAR LOCATION: Mitochondrion inner membrane {ECO:0000250}; Peripheral membrane protein {ECO:0000250}; Matrix side {ECO:0000250}.			FUNCTION: This is a component of the ubiquinol-cytochrome c reductase complex (complex III or cytochrome b-c1 complex), which is part of the mitochondrial respiratory chain. The core protein 2 is required for the assembly of the complex (By similarity). {ECO:0000250}.
Q9CQ69	QCR8_MOUSE	Cytochrome b-c1 complex subunit 8 (Complex III subunit 8) (Complex III subunit VIII) (Ubiquinol-cytochrome c reductase complex 9.5 kDa protein) (Ubiquinol-cytochrome c reductase complex ubiquinone-binding protein QP-C)		SUBCELLULAR LOCATION: Mitochondrion inner membrane.			FUNCTION: This is a component of the ubiquinol-cytochrome c reductase complex (complex III or cytochrome b-c1 complex), which is part of the mitochondrial respiratory chain. This subunit, together with cytochrome b, binds to ubiquinone.
Q8R1I1	QCR9_MOUSE	Cytochrome b-c1 complex subunit 9 (Complex III subunit 9) (Complex III subunit X) (Cytochrome c1 non-heme 7 kDa protein) (Ubiquinol-cytochrome c reductase complex 7.2 kDa protein)		SUBCELLULAR LOCATION: Mitochondrion inner membrane {ECO:0000250}.			FUNCTION: This is a component of the ubiquinol-cytochrome c reductase complex (complex III or cytochrome b-c1 complex), which is part of the mitochondrial respiratory chain. This subunit interacts with cytochrome c1 (By similarity). {ECO:0000250}.
P61027	RAB10_MOUSE	Ras-related protein Rab-10		SUBCELLULAR LOCATION: Cytoplasmic vesicle membrane {ECO:0000250}; Lipid-anchor {ECO:0000305|PubMed:20576682}; Cytoplasmic side {ECO:0000305|PubMed:20576682}. Golgi apparatus, trans-Golgi network membrane {ECO:0000250}. Endosome membrane {ECO:0000250}. Recycling endosome membrane {ECO:0000250}. Cytoplasmic vesicle, phagosome membrane {ECO:0000250}. Cell projection, cilium {ECO:0000269|PubMed:20576…			FUNCTION: The small GTPases Rab are key regulators of intracellular membrane trafficking, from the formation of transport vesicles to their fusion with membranes. Rabs cycle between an inactive GDP-bound form and an active GTP-bound form that is able to recruit to membranes different set of downstream effectors directly responsible for vesicle formation, movement, tethering and fusion (By similar…
Q91V41	RAB14_MOUSE	Ras-related protein Rab-14		SUBCELLULAR LOCATION: Recycling endosome {ECO:0000250}. Early endosome membrane {ECO:0000250}; Lipid-anchor {ECO:0000250}; Cytoplasmic side {ECO:0000250}. Golgi apparatus membrane {ECO:0000250}; Lipid-anchor {ECO:0000250}; Cytoplasmic side {ECO:0000250}. Golgi apparatus, trans-Golgi network membrane {ECO:0000250}; Lipid-anchor {ECO:0000250}; Cytoplasmic side {ECO:0000250}. Cytoplasmic vesicle, ph…			FUNCTION: Regulates, together with its guanine nucleotide exchange factor, DENND6A, the specific endocytic transport of ADAM10, N-cadherin/CDH2 shedding and cell-cell adhesion (By similarity). Involved in membrane trafficking between the Golgi complex and endosomes during early embryonic development. Regulates the Golgi to endosome transport of FGFR-containing vesicles during early development, a…
P35293	RAB18_MOUSE	Ras-related protein Rab-18		SUBCELLULAR LOCATION: Apical cell membrane {ECO:0000305}; Lipid-anchor {ECO:0000305}. Basal cell membrane {ECO:0000305}; Lipid-anchor {ECO:0000305}. Note=Highly enriched on apical endocytic structures in polarized epithelial cells of kidney proximal tubules. Detected on both the apical and basolateral domains in epithelial cells of the intestine.			FUNCTION: Plays a role in apical endocytosis/recycling. May be implicated in transport between the plasma membrane and early endosomes. Plays a key role in eye and brain development and neurodegeneration (By similarity). {ECO:0000250}.
P62821	RAB1A_MOUSE	Ras-related protein Rab-1A (YPT1-related protein)		SUBCELLULAR LOCATION: Golgi apparatus {ECO:0000250}. Endoplasmic reticulum {ECO:0000250}. Early endosome {ECO:0000250}. Cytoplasm, cytosol {ECO:0000250}. Membrane {ECO:0000250}. Melanosome {ECO:0000269|PubMed:22854043}. Note=Alternates between membrane-associated and cytosolic forms. {ECO:0000250}.			FUNCTION: The small GTPases Rab are key regulators of intracellular membrane trafficking, from the formation of transport vesicles to their fusion with membranes. Rabs cycle between an inactive GDP-bound form and an active GTP-bound form that is able to recruit to membranes different sets of downstream effectors directly responsible for vesicle formation, movement, tethering and fusion. RAB1A reg…
Q9D1G1	RAB1B_MOUSE	Ras-related protein Rab-1B		SUBCELLULAR LOCATION: Cytoplasm {ECO:0000250|UniProtKB:Q9H0U4}. Membrane {ECO:0000250|UniProtKB:Q9H0U4}; Lipid-anchor {ECO:0000250|UniProtKB:Q9H0U4}; Cytoplasmic side {ECO:0000250|UniProtKB:Q9H0U4}. Preautophagosomal structure membrane {ECO:0000250|UniProtKB:Q9H0U4}; Lipid-anchor {ECO:0000305}; Cytoplasmic side {ECO:0000305}. Note=Targeted by REP1 to membranes of specific subcellular compartments…			FUNCTION: The small GTPases Rab are key regulators of intracellular membrane trafficking, from the formation of transport vesicles to their fusion with membranes. Rabs cycle between an inactive GDP-bound form and an active GTP-bound form that is able to recruit to membranes different set of downstream effectors directly responsible for vesicle formation, movement, tethering and fusion. RAB1B regu…
P53994	RAB2A_MOUSE	Ras-related protein Rab-2A		SUBCELLULAR LOCATION: Endoplasmic reticulum-Golgi intermediate compartment membrane; Lipid-anchor. Melanosome {ECO:0000250}. Endoplasmic reticulum membrane {ECO:0000305}; Lipid-anchor {ECO:0000305}. Golgi apparatus membrane {ECO:0000305}; Lipid-anchor {ECO:0000305}.			FUNCTION: Required for protein transport from the endoplasmic reticulum to the Golgi complex. {ECO:0000250}.
Q6PHN9	RAB35_MOUSE	Ras-related protein Rab-35		SUBCELLULAR LOCATION: Cell membrane {ECO:0000250}; Lipid-anchor {ECO:0000250}; Cytoplasmic side {ECO:0000250}. Membrane, clathrin-coated pit {ECO:0000250}. Cytoplasmic vesicle, clathrin-coated vesicle {ECO:0000250}. Endosome {ECO:0000250}. Melanosome {ECO:0000250}. Note=Present on sorting endosomes and recycling endosome tubules. Tends to be enriched in PIP2-positive cell membrane domains. During…			FUNCTION: The small GTPases Rab are key regulators of intracellular membrane trafficking, from the formation of transport vesicles to their fusion with membranes. Rabs cycle between an inactive GDP-bound form and an active GTP-bound form that is able to recruit to membranes different sets of downstream effectors directly responsible for vesicle formation, movement, tethering and fusion. That Rab …
P35276	RAB3D_MOUSE	Ras-related protein Rab-3D		SUBCELLULAR LOCATION: Cell membrane {ECO:0000305}; Lipid-anchor {ECO:0000305}; Cytoplasmic side {ECO:0000305}.			FUNCTION: Protein transport. Probably involved in vesicular traffic (By similarity). May be involved in the insulin-induced exocytosis of glut4-containing vesicles in adipocytes. {ECO:0000250}.
Q9CQD1	RAB5A_MOUSE	Ras-related protein Rab-5A		SUBCELLULAR LOCATION: Cell membrane {ECO:0000250}; Lipid-anchor {ECO:0000250}; Cytoplasmic side {ECO:0000250}. Early endosome membrane {ECO:0000250}; Lipid-anchor {ECO:0000250}. Melanosome {ECO:0000250}. Cytoplasmic vesicle {ECO:0000250}. Cell projection, ruffle {ECO:0000250}. Membrane {ECO:0000250}. Cytoplasm, cytosol {ECO:0000250}. Note=Alternates between membrane-bound and cytosolic forms. {EC…			FUNCTION: The small GTPases Rab are key regulators of intracellular membrane trafficking, from the formation of transport vesicles to their fusion with membranes. Rabs cycle between an inactive GDP-bound form and an active GTP-bound form that is able to recruit to membranes different sets of downstream effectors directly responsible for vesicle formation, movement, tethering and fusion. RAB5A is …
P61021	RAB5B_MOUSE	Ras-related protein Rab-5B		SUBCELLULAR LOCATION: Cell membrane; Lipid-anchor; Cytoplasmic side. Early endosome membrane; Lipid-anchor. Melanosome {ECO:0000250}.			FUNCTION: Protein transport. Probably involved in vesicular traffic (By similarity). {ECO:0000250}.
P35278	RAB5C_MOUSE	Ras-related protein Rab-5C		SUBCELLULAR LOCATION: Cell membrane {ECO:0000250}; Lipid-anchor {ECO:0000250}; Cytoplasmic side {ECO:0000250}. Early endosome membrane {ECO:0000250}; Lipid-anchor {ECO:0000250}. Melanosome {ECO:0000250}.			FUNCTION: Protein transport. Probably involved in vesicular traffic (By similarity). {ECO:0000250}.
P35279	RAB6A_MOUSE	Ras-related protein Rab-6A (Rab-6)		SUBCELLULAR LOCATION: Golgi apparatus {ECO:0000250|UniProtKB:P20340}. Golgi apparatus membrane; Lipid-anchor.			FUNCTION: Protein transport. Regulator of membrane traffic from the Golgi apparatus towards the endoplasmic reticulum (ER) (By similarity). {ECO:0000250}.
P51150	RAB7A_MOUSE	Ras-related protein Rab-7a		SUBCELLULAR LOCATION: Late endosome {ECO:0000250}. Lysosome {ECO:0000250}. Cytoplasmic vesicle, phagosome {ECO:0000250}. Cytoplasmic vesicle, phagosome membrane {ECO:0000250}; Lipid-anchor {ECO:0000250}; Cytoplasmic side {ECO:0000250}. Melanosome {ECO:0000250}. Note=Co-localizes with OSBPL1A at the late endosome. Found in the ruffled border (a late endosomal-like compartment in the plasma membran…			FUNCTION: Key regulator in endo-lysosomal trafficking. Governs early-to-late endosomal maturation, microtubule minus-end as well as plus-end directed endosomal migration and positioning, and endosome-lysosome transport through different protein-protein interaction cascades. Plays a central role, not only in endosomal traffic, but also in many other cellular and physiological events, such as growt…
P55258	RAB8A_MOUSE	Ras-related protein Rab-8A (Oncogene c-mel)		SUBCELLULAR LOCATION: Cell membrane {ECO:0000269|PubMed:18094055}; Lipid-anchor {ECO:0000269|PubMed:18094055}; Cytoplasmic side {ECO:0000269|PubMed:18094055}. Golgi apparatus {ECO:0000250}. Recycling endosome membrane {ECO:0000269|PubMed:18094055}. Cell projection, cilium {ECO:0000250}. Cytoplasmic vesicle, phagosome {ECO:0000250}. Cytoplasmic vesicle, phagosome membrane {ECO:0000250}; Lipid-anch…			FUNCTION: The small GTPases Rab are key regulators of intracellular membrane trafficking, from the formation of transport vesicles to their fusion with membranes. Rabs cycle between an inactive GDP-bound form and an active GTP-bound form that is able to recruit to membranes different sets of downstream effectors directly responsible for vesicle formation, movement, tethering and fusion. That Rab …
P61028	RAB8B_MOUSE	Ras-related protein Rab-8B		SUBCELLULAR LOCATION: Cell membrane {ECO:0000305}; Lipid-anchor {ECO:0000305}; Cytoplasmic side {ECO:0000305}. Cytoplasmic vesicle, phagosome membrane {ECO:0000250}; Lipid-anchor {ECO:0000250}; Cytoplasmic side {ECO:0000250}. Note=Recruited to phagosomes containing S.aureus or Mycobacterium. {ECO:0000250}.			FUNCTION: The small GTPases Rab are key regulators of intracellular membrane trafficking, from the formation of transport vesicles to their fusion with membranes. Rabs cycle between an inactive GDP-bound form and an active GTP-bound form that is able to recruit to membranes different sets of downstream effectors directly responsible for vesicle formation, movement, tethering and fusion. That Rab …
P63001	RAC1_MOUSE	Ras-related C3 botulinum toxin substrate 1 (p21-Rac1)		SUBCELLULAR LOCATION: Cell membrane {ECO:0000250}; Lipid-anchor {ECO:0000250}; Cytoplasmic side {ECO:0000250}. Melanosome {ECO:0000250}. Cytoplasm {ECO:0000250}. Note=Inner surface of plasma membrane possibly with attachment requiring prenylation of the C-terminal cysteine. Found in the ruffled border (a late endosomal-like compartment in the plasma membrane) of bone-resorbing osteoclasts (By sim…			FUNCTION: Plasma membrane-associated small GTPase which cycles between active GTP-bound and inactive GDP-bound states. In its active state, binds to a variety of effector proteins to regulate cellular responses such as secretory processes, phagocytosis of apoptotic cells, epithelial cell polarization and growth-factor induced formation of membrane ruffles. Rac1 p21/rho GDI heterodimer is the acti…
O88931	RAC2_CAVPO	Ras-related C3 botulinum toxin substrate 2 (p21-Rac2)		SUBCELLULAR LOCATION: Cytoplasm {ECO:0000250}. Membrane {ECO:0000250}; Lipid-anchor {ECO:0000250}. Note=Membrane-associated when activated. {ECO:0000250}.			FUNCTION: Plasma membrane-associated small GTPase which cycles between an active GTP-bound and inactive GDP-bound state. In active state binds to a variety of effector proteins to regulate cellular responses, such as secretory processes, phagocytose of apoptotic cells and epithelial cell polarization. Augments the production of reactive oxygen species (ROS) by NADPH oxidase (By similarity). {ECO:…
P62827	RAN_MOUSE	GTP-binding nuclear protein Ran (GTPase Ran) (Ras-like protein TC4) (Ras-related nuclear protein)		SUBCELLULAR LOCATION: Nucleus {ECO:0000269|PubMed:18347012, ECO:0000269|PubMed:25946333}. Cytoplasm {ECO:0000269|PubMed:18347012}. Melanosome {ECO:0000250}. Nucleus envelope {ECO:0000269|PubMed:25946333}. Note=Predominantly nuclear during interphase. Becomes dispersed throughout the cytoplasm during mitosis. Colocalizes with NEMP1 at the nuclear envelope. {ECO:0000269|PubMed:18347012, ECO:0000269…			FUNCTION: GTP-binding protein involved in nucleocytoplasmic transport. Required for the import of protein into the nucleus and also for RNA export. Involved in chromatin condensation and control of cell cycle. The complex with BIRC5/survivin plays a role in mitotic spindle formation by serving as a physical scaffold to help deliver the RAN effector molecule TPX2 to microtubules. Acts as a negativ…
P62835	RAP1A_MOUSE	Ras-related protein Rap-1A (Ras-related protein Krev-1)		SUBCELLULAR LOCATION: Cell membrane {ECO:0000250}; Lipid-anchor {ECO:0000250}. Cell junction {ECO:0000269|PubMed:19635461}. Cytoplasm {ECO:0000250}. Cytoplasm, perinuclear region {ECO:0000250}. Early endosome {ECO:0000250}. Late endosome {ECO:0000250}. Note=Recruited from early endosome to late endosome compartment after nerve growth factor (NGF) stimulation. Colocalized with RAPGEF2 in the perin…			FUNCTION: Induces morphological reversion of a cell line transformed by a Ras oncogene. Counteracts the mitogenic function of Ras, at least partly because it can interact with Ras GAPs and RAF in a competitive manner. Together with ITGB1BP1, regulates KRIT1 localization to microtubules and membranes (By similarity). Plays a role in nerve growth factor (NGF)-induced neurite outgrowth. Plays a role…
Q99JI6	RAP1B_MOUSE	Ras-related protein Rap-1b (GTP-binding protein smg p21B)		SUBCELLULAR LOCATION: Cell membrane {ECO:0000250}. Cytoplasm, cytosol {ECO:0000250}. Cell junction {ECO:0000250}. Note=May shuttle between plasma membrane and cytosol. Presence of KRIT1 and CDH5 is required for its localization to the cell junction (By similarity). {ECO:0000250}.			FUNCTION: GTP-binding protein that possesses intrinsic GTPase activity. Contributes to the polarizing activity of KRIT1 and CDH5 in the establishment and maintenance of correct endothelial cell polarity and vascular lumen. Required for the localization of phosphorylated PRKCZ, PARD3 and TIAM1 to the cell junction. Plays a role in the establishment of basal endothelial barrier function (By similar…
P62492	RB11A_MOUSE	Ras-related protein Rab-11A (Rab-11)		SUBCELLULAR LOCATION: Cell membrane {ECO:0000250}; Peripheral membrane protein {ECO:0000250}. Recycling endosome membrane {ECO:0000250}; Peripheral membrane protein {ECO:0000250}. Cytoplasmic vesicle, phagosome membrane {ECO:0000250}; Lipid-anchor {ECO:0000250}; Cytoplasmic side {ECO:0000250}. Note=Translocates with RAB11FIP2 from the vesicles of the endocytic recycling compartment (ERC) to the p…			FUNCTION: The small GTPases Rab are key regulators of intracellular membrane trafficking, from the formation of transport vesicles to their fusion with membranes. Rabs cycle between an inactive GDP-bound form and an active GTP-bound form that is able to recruit to membranes different set of downstream effectors directly responsible for vesicle formation, movement, tethering and fusion. That Rab r…
Q8BHC1	RB39B_MOUSE	Ras-related protein Rab-39B		SUBCELLULAR LOCATION: Cell membrane {ECO:0000305}; Lipid-anchor {ECO:0000305}; Cytoplasmic side {ECO:0000305}. Golgi apparatus {ECO:0000269|PubMed:20159109}. Note=Partial colocalization with markers that cycle from the cell surface to the trans-Golgi network.			FUNCTION: May be involved in vesicular trafficking (PubMed:20159109). Plays a role in synapse formation. May regulate the homeostasis of SNCA/alpha-synuclein (PubMed:25434005). Together with PICK1 proposed to ensure selectively GRIA2 exit from the endoplasmic reticulum to the Golgi and to regulate AMPAR compostion at the post-synapses and thus synaptic transmission (PubMed:25784538). {ECO:0000269…
Q9QYF1	RDH11_MOUSE	Retinol dehydrogenase 11 (EC 1.1.1.300) (Androgen-regulated short-chain dehydrogenase/reductase 1) (Cell line MC/9.IL4-derived protein 1) (M42C60) (Prostate short-chain dehydrogenase/reductase 1) (Retinal reductase 1) (RalR1) (Short-chain aldehyde dehydrogenase) (SCALD)	TRANSMEM 1 21 Helical; Signal-anchor for type II membrane protein. {ECO:0000255}.	SUBCELLULAR LOCATION: Endoplasmic reticulum membrane {ECO:0000250}; Single-pass type II membrane protein {ECO:0000250}.		TOPO_DOM 22 316 Cytoplasmic. {ECO:0000255}.	FUNCTION: Exhibits an oxidoreductive catalytic activity towards retinoids. Most efficient as an NADPH-dependent all-trans-retinal reductase. Also involved in the metabolism of short-chain aldehydes.
Q64FW2	RETST_MOUSE	All-trans-retinol 13,14-reductase (EC 1.3.99.23) (All-trans-13,14-dihydroretinol saturase) (RetSat) (PPAR-alpha-regulated and starvation-induced gene protein)		SUBCELLULAR LOCATION: Endoplasmic reticulum membrane {ECO:0000269|PubMed:15358783}; Peripheral membrane protein {ECO:0000269|PubMed:15358783}.			FUNCTION: Retinol saturase carrying out the saturation of the 13-14 double bond of all-trans-retinol to produce all-trans-13,14-dihydroretinol. Has activity toward all-trans-retinol as substrate. Does not use all-trans-retinoic acid nor 9-cis, 11-cis or 13-cis-retinol isomers as substrates. May play a role in the metabolism of vitamin A. {ECO:0000269|PubMed:15358783}.
Q9WVM1	RGAP1_MOUSE	Rac GTPase-activating protein 1 (Male germ cell RacGap) (MgcRacGAP)		SUBCELLULAR LOCATION: Nucleus {ECO:0000269|PubMed:12590651}. Cytoplasm {ECO:0000269|PubMed:12590651}. Cytoplasm, cytoskeleton, spindle {ECO:0000269|PubMed:12590651}. Cytoplasmic vesicle, secretory vesicle, acrosome {ECO:0000269|PubMed:12590651}. Cleavage furrow {ECO:0000250}. Midbody {ECO:0000250}. Cell membrane {ECO:0000250}; Peripheral membrane protein {ECO:0000250}; Cytoplasmic side {ECO:00002…			FUNCTION: Component of the centralspindlin complex that serves as a microtubule-dependent and Rho-mediated signaling required for the myosin contractile ring formation during the cell cycle cytokinesis. Required for proper attachment of the midbody to the cell membrane during cytokinesis. Plays key roles in controlling cell growth and differentiation of hematopoietic cells through mechanisms othe…
Q6PR54	RIF1_MOUSE	Telomere-associated protein RIF1 (Rap1-interacting factor 1 homolog) (mRif1)		SUBCELLULAR LOCATION: Nucleus {ECO:0000269|PubMed:15042697}. Chromosome, telomere {ECO:0000269|PubMed:15042697}. Cytoplasm, cytoskeleton, spindle {ECO:0000250}. Note=Exhibits ATM- and TP53BP1-dependent localization to uncapped or aberrant telomeres and to DNA double strand breaks (DSBs). Localizes to microtubules of the midzone of the mitotic spindle during anaphase, and to condensed chromosomes …			FUNCTION: Required for checkpoint mediated arrest of cell cycle progression in response to DNA damage during S-phase (the intra-S-phase checkpoint). This checkpoint requires activation of at least 2 parallel pathways by the ATM kinase: one involves the MRN (MRE11A-RAD50-NBS1) complex, while the second requires CHEK2. RIF1 seems to act independently of both these pathways. Seems to play no role in…
P62907	RL10A_RAT	60S ribosomal protein L10a
P35979	RL12_MOUSE	60S ribosomal protein L12					FUNCTION: Binds directly to 26S ribosomal RNA.
P19253	RL13A_MOUSE	60S ribosomal protein L13a (Transplantation antigen P198) (Tum-P198 antigen)					FUNCTION: Associated with ribosomes but is not required for canonical ribosome function and has extra-ribosomal functions (By similarity). Component of the GAIT (gamma interferon-activated inhibitor of translation) complex which mediates interferon-gamma-induced transcript-selective translation inhibition in inflammation processes. Upon interferon-gamma activation and subsequent phosphorylation d…
P47963	RL13_MOUSE	60S ribosomal protein L13 (A52)
Q9CR57	RL14_MOUSE	60S ribosomal protein L14
P62717	RL18A_MOUSE	60S ribosomal protein L18a
P35980	RL18_MOUSE	60S ribosomal protein L18		SUBCELLULAR LOCATION: Cytoplasm.
P84099	RL19_MOUSE	60S ribosomal protein L19
Q8BVY0	RL1D1_MOUSE	Ribosomal L1 domain-containing protein 1		SUBCELLULAR LOCATION: Nucleus, nucleolus {ECO:0000250|UniProtKB:O76021}.			FUNCTION: Regulates cellular senescence through inhibition of PTEN translation. Acts as a pro-apoptotic regulator in response to DNA damage. {ECO:0000250|UniProtKB:O76021}.
O09167	RL21_MOUSE	60S ribosomal protein L21
P62830	RL23_MOUSE	60S ribosomal protein L23
Q8BP67	RL24_MOUSE	60S ribosomal protein L24
P61255	RL26_MOUSE	60S ribosomal protein L26 (Silica-induced gene 20 protein) (SIG-20)
P14115	RL27A_MOUSE	60S ribosomal protein L27a (L29)
P61358	RL27_MOUSE	60S ribosomal protein L27
P41105	RL28_MOUSE	60S ribosomal protein L28
P62889	RL30_MOUSE	60S ribosomal protein L30
P62911	RL32_MOUSE	60S ribosomal protein L32
O55142	RL35A_MOUSE	60S ribosomal protein L35a					FUNCTION: Required for the proliferation and viability of hematopoietic cells. Plays a role in 60S ribosomal subunit formation. The protein was found to bind to both initiator and elongator tRNAs and consequently was assigned to the P site or P and A site. {ECO:0000250}.
Q9D8E6	RL4_MOUSE	60S ribosomal protein L4
P47962	RL5_MOUSE	60S ribosomal protein L5		SUBCELLULAR LOCATION: Cytoplasm {ECO:0000250}. Nucleus, nucleolus {ECO:0000250}.			FUNCTION: Required for rRNA maturation and formation of the 60S ribosomal subunits (By similarity). This protein binds 5S RNA. {ECO:0000250}.
P47911	RL6_MOUSE	60S ribosomal protein L6 (TAX-responsive enhancer element-binding protein 107) (TAXREB107)
P12970	RL7A_MOUSE	60S ribosomal protein L7a (Surfeit locus protein 3)
P14148	RL7_MOUSE	60S ribosomal protein L7					FUNCTION: Binds to G-rich structures in 28S rRNA and in mRNAs. Plays a regulatory role in the translation apparatus; inhibits cell-free translation of mRNAs (By similarity). {ECO:0000250}.
P62918	RL8_MOUSE	60S ribosomal protein L8		SUBCELLULAR LOCATION: Cytoplasm {ECO:0000250|UniProtKB:P62917}.
P51410	RL9_MOUSE	60S ribosomal protein L9
P14869	RLA0_MOUSE	60S acidic ribosomal protein P0 (60S ribosomal protein L10E)		SUBCELLULAR LOCATION: Nucleus {ECO:0000250}. Cytoplasm {ECO:0000250}. Note=Localized in cytoplasmic mRNP granules containing untranslated mRNAs. {ECO:0000250}.			FUNCTION: Ribosomal protein P0 is the functional equivalent of E.coli protein L10.
Q3UJU9	RMD3_MOUSE	Regulator of microtubule dynamics protein 3 (RMD-3) (mRMD-3) (Protein FAM82A2) (Protein FAM82C)	TRANSMEM 13 35 Helical. {ECO:0000255}.	SUBCELLULAR LOCATION: Mitochondrion membrane {ECO:0000250}; Single-pass membrane protein {ECO:0000250}. Mitochondrion outer membrane {ECO:0000250}. Cytoplasm {ECO:0000250}. Nucleus {ECO:0000250}. Cytoplasm, cytoskeleton, spindle {ECO:0000250}. Cytoplasm, cytoskeleton, spindle pole {ECO:0000250}. Note=In interphase localizes in the cytoplasm, and during mitosis localizes to the spindle microtubule…			FUNCTION: Involved in cellular calcium homeostasis regulation (By similarity). May participate in differentiation and apoptosis of keratinocytes. Overexpression induces apoptosis (By similarity). {ECO:0000250}.
Q91YQ5	RPN1_MOUSE	Dolichyl-diphosphooligosaccharide--protein glycosyltransferase subunit 1 (EC 2.4.99.18) (Dolichyl-diphosphooligosaccharide--protein glycosyltransferase 67 kDa subunit) (Ribophorin I) (RPN-I) (Ribophorin-1)	TRANSMEM 441 458 Helical. {ECO:0000255}.	SUBCELLULAR LOCATION: Endoplasmic reticulum membrane; Single-pass type I membrane protein. Melanosome {ECO:0000250}.		TOPO_DOM 26 440 Lumenal. {ECO:0000255}.; TOPO_DOM 459 608 Cytoplasmic. {ECO:0000255}.	FUNCTION: Essential subunit of the N-oligosaccharyl transferase (OST) complex which catalyzes the transfer of a high mannose oligosaccharide from a lipid-linked oligosaccharide donor to an asparagine residue within an Asn-X-Ser/Thr consensus motif in nascent polypeptide chains. {ECO:0000250}.
Q9DBG6	RPN2_MOUSE	Dolichyl-diphosphooligosaccharide--protein glycosyltransferase subunit 2 (EC 2.4.99.18) (Dolichyl-diphosphooligosaccharide--protein glycosyltransferase 63 kDa subunit) (Ribophorin II) (RPN-II) (Ribophorin-2)	TRANSMEM 541 561 Helical. {ECO:0000255}.; TRANSMEM 572 592 Helical. {ECO:0000255}.; TRANSMEM 597 617 Helical. {ECO:0000255}.	SUBCELLULAR LOCATION: Endoplasmic reticulum membrane {ECO:0000250}; Multi-pass membrane protein {ECO:0000250}.		TOPO_DOM 23 540 Lumenal. {ECO:0000255}.; TOPO_DOM 562 571 Cytoplasmic. {ECO:0000255}.; TOPO_DOM 593 596 Lumenal. {ECO:0000255}.; TOPO_DOM 618 631 Cytoplasmic. {ECO:0000255}.	FUNCTION: Essential subunit of the N-oligosaccharyl transferase (OST) complex which catalyzes the transfer of a high mannose oligosaccharide from a lipid-linked oligosaccharide donor to an asparagine residue within an Asn-X-Ser/Thr consensus motif in nascent polypeptide chains. {ECO:0000250}.
Q6P5B0	RRP12_MOUSE	RRP12-like protein	TRANSMEM 904 924 Helical. {ECO:0000255}.	SUBCELLULAR LOCATION: Nucleus, nucleolus {ECO:0000250}. Nucleus membrane {ECO:0000250}; Single-pass membrane protein {ECO:0000250}.
P63325	RS10_MOUSE	40S ribosomal protein S10		SUBCELLULAR LOCATION: Cytoplasm {ECO:0000250}. Nucleus, nucleolus {ECO:0000250}. Note=Localized in the granular component (GC) region of the nucleolus. Methylation is required for its localization in the GC region. Colocalizes with NPS1 in the GC region of the nucleolus (By similarity). {ECO:0000250}.			FUNCTION: Component of the 40S ribosomal subunit. {ECO:0000250}.
P62281	RS11_MOUSE	40S ribosomal protein S11
P62245	RS15A_MOUSE	40S ribosomal protein S15a
P14131	RS16_MOUSE	40S ribosomal protein S16
P62270	RS18_MOUSE	40S ribosomal protein S18 (Ke-3) (Ke3)		SUBCELLULAR LOCATION: Cytoplasm.			FUNCTION: Located at the top of the head of the 40S subunit, it contacts several helices of the 18S rRNA. {ECO:0000250}.
Q9CZX8	RS19_MOUSE	40S ribosomal protein S19					FUNCTION: Required for pre-rRNA processing and maturation of 40S ribosomal subunits. {ECO:0000250}.
P60867	RS20_MOUSE	40S ribosomal protein S20		SUBCELLULAR LOCATION: Cytoplasm {ECO:0000250}.
P62855	RS26_MOUSE	40S ribosomal protein S26
P25444	RS2_MOUSE	40S ribosomal protein S2 (40S ribosomal protein S4) (Protein LLRep3)
P62908	RS3_MOUSE	40S ribosomal protein S3 (EC 4.2.99.18)		SUBCELLULAR LOCATION: Cytoplasm {ECO:0000269|PubMed:14988002}. Nucleus {ECO:0000269|PubMed:14988002}. Nucleus, nucleolus {ECO:0000250|UniProtKB:P23396}. Mitochondrion inner membrane {ECO:0000250|UniProtKB:P23396}; Peripheral membrane protein {ECO:0000250|UniProtKB:P23396}. Cytoplasm, cytoskeleton, spindle {ECO:0000250|UniProtKB:P23396}. Note=In normal cells, located mainly in the cytoplasm with s…			FUNCTION: Involved in translation as a component of the 40S small ribosomal subunit (By similarity). Has endonuclease activity and plays a role in repair of damaged DNA (PubMed:7775413). Cleaves phosphodiester bonds of DNAs containing altered bases with broad specificity and cleaves supercoiled DNA more efficiently than relaxed DNA (By similarity). Displays high binding affinity for 7,8-dihydro-8…
P97461	RS5_MOUSE	40S ribosomal protein S5 [Cleaved into: 40S ribosomal protein S5, N-terminally processed]
P62754	RS6_MOUSE	40S ribosomal protein S6 (Phosphoprotein NP33)					FUNCTION: May play an important role in controlling cell growth and proliferation through the selective translation of particular classes of mRNA.
P62082	RS7_MOUSE	40S ribosomal protein S7		SUBCELLULAR LOCATION: Cytoplasm, cytoskeleton, microtubule organizing center, centrosome {ECO:0000250}. Note=Colocalizes with NEK6 in the centrosome. {ECO:0000250}.			FUNCTION: Required for rRNA maturation. {ECO:0000250}.
P62242	RS8_MOUSE	40S ribosomal protein S8		SUBCELLULAR LOCATION: Cytoplasm {ECO:0000250}. Note=Localized in cytoplasmic mRNP granules containing untranslated mRNAs. {ECO:0000250}.
Q6ZWN5	RS9_MOUSE	40S ribosomal protein S9		SUBCELLULAR LOCATION: Cytoplasm {ECO:0000250}. Note=Localized in cytoplasmic mRNP granules containing untranslated mRNAs. {ECO:0000250}.
P38982	RSSA_CRIGR	40S ribosomal protein SA (37 kDa laminin receptor precursor) (37LRP) (37/67 kDa laminin receptor) (LRP/LR) (67 kDa laminin receptor) (67LR) (Laminin receptor 1) (LamR) (Laminin-binding protein precursor p40) (LBP/p40)		SUBCELLULAR LOCATION: Cell membrane {ECO:0000255|HAMAP-Rule:MF_03016}. Cytoplasm {ECO:0000255|HAMAP-Rule:MF_03016}. Nucleus {ECO:0000255|HAMAP-Rule:MF_03016}. Note=67LR is found at the surface of the plasma membrane, with its C-terminal laminin-binding domain accessible to extracellular ligands. 37LRP is found at the cell surface, in the cytoplasm and in the nucleus. Co-localizes with PPP1R16B in…			FUNCTION: Required for the assembly and/or stability of the 40S ribosomal subunit. Required for the processing of the 20S rRNA-precursor to mature 18S rRNA in a late step of the maturation of 40S ribosomal subunits. Also functions as a cell surface receptor for laminin. Plays a role in cell adhesion to the basement membrane and in the consequent activation of signaling transduction pathways. May …
P55012	S12A2_MOUSE	Solute carrier family 12 member 2 (Basolateral Na-K-Cl symporter) (Bumetanide-sensitive sodium-(potassium)-chloride cotransporter 1)	TRANSMEM 279 299 Helical. {ECO:0000255}.; TRANSMEM 303 323 Helical. {ECO:0000255}.; TRANSMEM 360 380 Helical. {ECO:0000255}.; TRANSMEM 404 424 Helical. {ECO:0000255}.; TRANSMEM 429 449 Helical. {ECO:0000255}.; TRANSMEM 480 500 Helical. {ECO:0000255}.; TRANSMEM 514 534 Helical. {ECO:0000255}.; TRANSMEM 585 605 Helical. {ECO:0000255}.; TRANSMEM 645 667 Helical. {ECO:0000255}.; TRANSMEM 674 691 Heli…	SUBCELLULAR LOCATION: Membrane; Multi-pass membrane protein.		TOPO_DOM 1 278 Cytoplasmic. {ECO:0000255}.; TOPO_DOM 300 302 Extracellular. {ECO:0000255}.; TOPO_DOM 324 359 Cytoplasmic. {ECO:0000255}.; TOPO_DOM 381 403 Extracellular. {ECO:0000255}.; TOPO_DOM 425 428 Cytoplasmic. {ECO:0000255}.; TOPO_DOM 450 479 Extracellular. {ECO:0000255}.; TOPO_DOM 501 513 Cytoplasmic. {ECO:0000255}.; TOPO_DOM 535 584 Extracellular. {ECO:0000255}.; TOPO_DOM 606 644 Cytoplas…	FUNCTION: Electrically silent transporter system. Mediates sodium and chloride reabsorption. Plays a vital role in the regulation of ionic balance and cell volume.
Q3TZX3	S2533_MOUSE	Solute carrier family 25 member 33	TRANSMEM 12 32 Helical; Name=1. {ECO:0000255}.; TRANSMEM 49 65 Helical; Name=2. {ECO:0000255}.; TRANSMEM 121 141 Helical; Name=3. {ECO:0000255}.; TRANSMEM 190 210 Helical; Name=4. {ECO:0000255}.; TRANSMEM 233 253 Helical; Name=5. {ECO:0000255}.; TRANSMEM 298 318 Helical; Name=6. {ECO:0000255}.	SUBCELLULAR LOCATION: Mitochondrion inner membrane {ECO:0000305|PubMed:17596519}; Multi-pass membrane protein {ECO:0000255}.			FUNCTION: Mitochondrial transporter that imports/exports pyrimidine nucleotides into and from mitochondria. Transports preferentially uracil, thymine, and cytosine (deoxy)nucleoside di- and triphosphates by an antiport mechanism. Also transports guanine but not adenine (deoxy)nucleotides. Is inhibited strongly by pyridoxal 5'-phosphate, 4,7-diphenyl-1,10-phenanthroline, tannic acid, and mercurial…
Q5HZI9	S2551_MOUSE	Solute carrier family 25 member 51 (Mitochondrial carrier triple repeat protein 1)	TRANSMEM 36 56 Helical; Name=1. {ECO:0000255}.; TRANSMEM 85 105 Helical; Name=2. {ECO:0000255}.; TRANSMEM 119 139 Helical; Name=3. {ECO:0000255}.; TRANSMEM 180 200 Helical; Name=4. {ECO:0000255}.; TRANSMEM 216 236 Helical; Name=5. {ECO:0000255}.; TRANSMEM 269 290 Helical; Name=6. {ECO:0000255}.	SUBCELLULAR LOCATION: Mitochondrion inner membrane {ECO:0000305}; Multi-pass membrane protein {ECO:0000305}.
Q91VE0	S27A4_MOUSE	Long-chain fatty acid transport protein 4 (FATP-4) (Fatty acid transport protein 4) (EC 6.2.1.-) (Solute carrier family 27 member 4)	TRANSMEM 20 42 Helical. {ECO:0000255}.; TRANSMEM 139 156 Helical. {ECO:0000255}.	SUBCELLULAR LOCATION: Membrane {ECO:0000305}; Multi-pass membrane protein {ECO:0000305}. Endoplasmic reticulum membrane.			FUNCTION: Involved in translocation of long-chain fatty acids (LFCA) across the plasma membrane. Appears to be the principal fatty acid transporter in small intestinal enterocytes. Plays a role in the formation of the epidermal barrier. Required for fat absorption in early embryogenesis. Has acyl-CoA ligase activity for long-chain and very-long-chain fatty acids (VLCFAs). Indirectly inhibits RPE6…
Q91ZN5	S35B2_MOUSE	Adenosine 3'-phospho 5'-phosphosulfate transporter 1 (PAPS transporter 1) (Solute carrier family 35 member B2)	TRANSMEM 5 25 Helical. {ECO:0000255}.; TRANSMEM 39 59 Helical. {ECO:0000255}.; TRANSMEM 109 129 Helical. {ECO:0000255}.; TRANSMEM 153 173 Helical. {ECO:0000255}.; TRANSMEM 238 258 Helical. {ECO:0000255}.; TRANSMEM 265 285 Helical. {ECO:0000255}.; TRANSMEM 299 319 Helical. {ECO:0000255}.; TRANSMEM 353 373 Helical. {ECO:0000255}.; TRANSMEM 387 407 Helical. {ECO:0000255}.	SUBCELLULAR LOCATION: Golgi apparatus membrane {ECO:0000250}; Multi-pass membrane protein {ECO:0000250}.			FUNCTION: Mediates the transport of adenosine 3'-phospho 5'-phosphosulfate (PAPS), from cytosol into Golgi. PAPS is a universal sulfuryl donor for sulfation events that take place in the Golgi (By similarity). {ECO:0000250}.
P61620	S61A1_MOUSE	Protein transport protein Sec61 subunit alpha isoform 1 (Sec61 alpha-1)	TRANSMEM 34 53 Helical. {ECO:0000255}.; TRANSMEM 77 96 Helical. {ECO:0000255}.; TRANSMEM 118 138 Helical. {ECO:0000255}.; TRANSMEM 145 165 Helical. {ECO:0000255}.; TRANSMEM 173 193 Helical. {ECO:0000255}.; TRANSMEM 241 261 Helical. {ECO:0000255}.; TRANSMEM 289 309 Helical. {ECO:0000255}.; TRANSMEM 355 375 Helical. {ECO:0000255}.; TRANSMEM 421 441 Helical. {ECO:0000255}.; TRANSMEM 446 462 Helical.…	SUBCELLULAR LOCATION: Endoplasmic reticulum membrane; Multi-pass membrane protein.		TOPO_DOM 2 33 Cytoplasmic. {ECO:0000255}.; TOPO_DOM 54 76 Lumenal. {ECO:0000255}.; TOPO_DOM 97 117 Cytoplasmic. {ECO:0000255}.; TOPO_DOM 139 144 Lumenal. {ECO:0000255}.; TOPO_DOM 166 172 Cytoplasmic. {ECO:0000255}.; TOPO_DOM 194 240 Lumenal. {ECO:0000255}.; TOPO_DOM 262 288 Cytoplasmic. {ECO:0000255}.; TOPO_DOM 310 354 Lumenal. {ECO:0000255}.; TOPO_DOM 376 420 Cytoplasmic. {ECO:0000255}.; TOPO_DO…	FUNCTION: Plays a crucial role in the insertion of secretory and membrane polypeptides into the ER. Required for assembly of membrane and secretory proteins. Tightly associated with membrane-bound ribosomes, either directly or through adaptor proteins.
Q8BGH2	SAM50_MOUSE	Sorting and assembly machinery component 50 homolog		SUBCELLULAR LOCATION: Mitochondrion outer membrane {ECO:0000250|UniProtKB:Q9Y512}; Multi-pass membrane protein {ECO:0000250}. Cytoplasm {ECO:0000250|UniProtKB:Q6AXV4}. Mitochondrion {ECO:0000250|UniProtKB:Q9Y512}.			FUNCTION: Plays a crucial role in the maintenance of the structure of mitochondrial cristae and the proper assembly of the mitochondrial respiratory chain complexes. Required for the assembly of TOMM40 into the TOM complex. {ECO:0000250|UniProtKB:Q9Y512}.
O35874	SATT_MOUSE	Neutral amino acid transporter A (Alanine/serine/cysteine/threonine transporter 1) (ASCT-1) (SATT) (Solute carrier family 1 member 4)	TRANSMEM 42 62 Helical. {ECO:0000255}.; TRANSMEM 88 108 Helical. {ECO:0000255}.; TRANSMEM 119 139 Helical. {ECO:0000255}.; TRANSMEM 217 237 Helical. {ECO:0000255}.; TRANSMEM 257 277 Helical. {ECO:0000255}.; TRANSMEM 298 318 Helical. {ECO:0000255}.; TRANSMEM 328 348 Helical. {ECO:0000255}.; TRANSMEM 373 393 Helical. {ECO:0000255}.; TRANSMEM 418 438 Helical. {ECO:0000255}.	SUBCELLULAR LOCATION: Membrane {ECO:0000305}; Multi-pass membrane protein {ECO:0000305}. Melanosome {ECO:0000250}.		TOPO_DOM 1 41 Cytoplasmic. {ECO:0000255}.; TOPO_DOM 140 216 Extracellular. {ECO:0000255}.	FUNCTION: Transporter for alanine, serine, cysteine, and threonine. Exhibits sodium dependence (By similarity). {ECO:0000250}.
Q9R0P6	SC11A_MOUSE	Signal peptidase complex catalytic subunit SEC11A (EC 3.4.21.89) (Endopeptidase SP18) (Microsomal signal peptidase 18 kDa subunit) (SPase 18 kDa subunit) (SEC11 homolog A) (SEC11-like protein 1) (SPC18) (Sid 2895)	TRANSMEM 17 36 Helical; Signal-anchor for type II membrane protein. {ECO:0000255}.	SUBCELLULAR LOCATION: Microsome membrane {ECO:0000250}; Single-pass type II membrane protein {ECO:0000250}. Endoplasmic reticulum membrane {ECO:0000250}; Single-pass type II membrane protein {ECO:0000250}.		TOPO_DOM 1 16 Cytoplasmic. {ECO:0000255}.; TOPO_DOM 37 179 Lumenal. {ECO:0000255}.	FUNCTION: Component of the microsomal signal peptidase complex which removes signal peptides from nascent proteins as they are translocated into the lumen of the endoplasmic reticulum. {ECO:0000250}.
Q9D8V7	SC11C_MOUSE	Signal peptidase complex catalytic subunit SEC11C (EC 3.4.21.89) (Microsomal signal peptidase 21 kDa subunit) (SPase 21 kDa subunit) (SEC11 homolog C) (SEC11-like protein 3) (SPC21)	TRANSMEM 29 48 Helical; Signal-anchor for type II membrane protein. {ECO:0000255}.	SUBCELLULAR LOCATION: Microsome membrane {ECO:0000250}; Single-pass type II membrane protein {ECO:0000250}. Endoplasmic reticulum membrane {ECO:0000250}; Single-pass type II membrane protein {ECO:0000250}.		TOPO_DOM 2 28 Cytoplasmic. {ECO:0000255}.; TOPO_DOM 49 192 Lumenal. {ECO:0000255}.	FUNCTION: Component of the microsomal signal peptidase complex which removes signal peptides from nascent proteins as they are translocated into the lumen of the endoplasmic reticulum. {ECO:0000250}.
O08595	SC22B_CRIGR	Vesicle-trafficking protein SEC22b (ER-Golgi SNARE of 24 kDa) (ERS-24) (ERS24) (SEC22 vesicle-trafficking protein homolog B)	TRANSMEM 195 215 Helical; Anchor for type IV membrane protein. {ECO:0000255}.	SUBCELLULAR LOCATION: Endoplasmic reticulum membrane {ECO:0000250}; Single-pass type IV membrane protein {ECO:0000250}. Endoplasmic reticulum-Golgi intermediate compartment membrane {ECO:0000250}. Golgi apparatus, cis-Golgi network membrane {ECO:0000250}. Golgi apparatus, trans-Golgi network membrane {ECO:0000250}. Melanosome {ECO:0000250}. Note=Concentrated most in the intermediate compartment/c…		TOPO_DOM 2 194 Cytoplasmic. {ECO:0000269|PubMed:9166403}.	FUNCTION: SNARE involved in targeting and fusion of ER-derived transport vesicles with the Golgi complex as well as Golgi-derived retrograde transport vesicles with the ER. {ECO:0000250|UniProtKB:O75396, ECO:0000250|UniProtKB:Q4KM74}.
Q9CQS8	SC61B_MOUSE	Protein transport protein Sec61 subunit beta	TRANSMEM 71 91 Helical. {ECO:0000255}.	SUBCELLULAR LOCATION: Endoplasmic reticulum membrane {ECO:0000250}; Single-pass membrane protein {ECO:0000250}.		TOPO_DOM 2 70 Cytoplasmic. {ECO:0000255}.	FUNCTION: Necessary for protein translocation in the endoplasmic reticulum. {ECO:0000250}.
O35609	SCAM3_MOUSE	Secretory carrier-associated membrane protein 3 (Secretory carrier membrane protein 3)	TRANSMEM 169 189 Helical. {ECO:0000255}.; TRANSMEM 200 220 Helical. {ECO:0000255}.; TRANSMEM 236 256 Helical. {ECO:0000255}.; TRANSMEM 277 297 Helical. {ECO:0000255}.	SUBCELLULAR LOCATION: Membrane; Multi-pass membrane protein.		TOPO_DOM 1 168 Cytoplasmic. {ECO:0000255}.; TOPO_DOM 298 349 Cytoplasmic. {ECO:0000255}.	FUNCTION: Functions in post-Golgi recycling pathways. Acts as a recycling carrier to the cell surface.
Q8BRF7	SCFD1_MOUSE	Sec1 family domain-containing protein 1 (Syntaxin-binding protein 1-like 2)		SUBCELLULAR LOCATION: Cytoplasm {ECO:0000250}. Endoplasmic reticulum membrane {ECO:0000250}; Peripheral membrane protein {ECO:0000250}. Golgi apparatus, Golgi stack membrane {ECO:0000250}; Peripheral membrane protein {ECO:0000250}.			FUNCTION: Plays a role in SNARE-pin assembly and Golgi-to-ER retrograde transport via its interaction with COG4. Involved in vesicular transport between the endoplasmic reticulum and the Golgi (By similarity). {ECO:0000250}.
A2ASZ8	SCMC2_MOUSE	Calcium-binding mitochondrial carrier protein SCaMC-2 (Small calcium-binding mitochondrial carrier protein 2) (Solute carrier family 25 member 25)	TRANSMEM 190 207 Helical; Name=1. {ECO:0000255}.; TRANSMEM 245 264 Helical; Name=2. {ECO:0000255}.; TRANSMEM 288 301 Helical; Name=3. {ECO:0000255}.; TRANSMEM 338 357 Helical; Name=4. {ECO:0000255}.; TRANSMEM 381 398 Helical; Name=5. {ECO:0000255}.; TRANSMEM 438 457 Helical; Name=6. {ECO:0000255}.	SUBCELLULAR LOCATION: Mitochondrion inner membrane {ECO:0000250}; Multi-pass membrane protein {ECO:0000250}.		TOPO_DOM 1 189 Mitochondrial intermembrane. {ECO:0000255}.; TOPO_DOM 208 244 Mitochondrial matrix. {ECO:0000255}.; TOPO_DOM 265 287 Mitochondrial intermembrane. {ECO:0000255}.; TOPO_DOM 302 337 Mitochondrial matrix. {ECO:0000255}.; TOPO_DOM 358 380 Mitochondrial intermembrane. {ECO:0000255}.; TOPO_DOM 399 437 Mitochondrial matrix. {ECO:0000255}.; TOPO_DOM 458 469 Mitochondrial intermembrane. {ECO…	FUNCTION: Calcium-dependent mitochondrial solute carrier. Mitochondrial solute carriers shuttle metabolites, nucleotides, and cofactors through the mitochondrial inner membrane. May act as a ATP-Mg/Pi exchanger that mediates the transport of Mg-ATP in exchange for phosphate, catalyzing the net uptake or efflux of adenine nucleotides into or from the mitochondria (By similarity). {ECO:0000250}.
Q8R127	SCPDL_MOUSE	Saccharopine dehydrogenase-like oxidoreductase (EC 1.-.-.-)
Q9CQA3	SDHB_MOUSE	Succinate dehydrogenase [ubiquinone] iron-sulfur subunit, mitochondrial (EC 1.3.5.1) (Iron-sulfur subunit of complex II) (Ip)		SUBCELLULAR LOCATION: Mitochondrion inner membrane {ECO:0000250}; Peripheral membrane protein {ECO:0000250}; Matrix side {ECO:0000250}.			FUNCTION: Iron-sulfur protein (IP) subunit of succinate dehydrogenase (SDH) that is involved in complex II of the mitochondrial electron transport chain and is responsible for transferring electrons from succinate to ubiquinone (coenzyme Q). {ECO:0000250}.
Q9ESM7	SE1L1_MESAU	Protein sel-1 homolog 1 (Suppressor of lin-12-like protein 1) (Sel-1L)	TRANSMEM 739 759 Helical. {ECO:0000255}.	SUBCELLULAR LOCATION: Endoplasmic reticulum membrane {ECO:0000250}; Single-pass type I membrane protein {ECO:0000250}.		TOPO_DOM 22 738 Lumenal. {ECO:0000255}.; TOPO_DOM 760 794 Cytoplasmic. {ECO:0000255}.	FUNCTION: May play a role in Notch signaling. May be involved in the endoplasmic reticulum quality control (ERQC) system also called ER-associated degradation (ERAD) involved in ubiquitin-dependent degradation of misfolded endoplasmic reticulum proteins (By similarity). {ECO:0000250}.
Q8VHE0	SEC63_MOUSE	Translocation protein SEC63 homolog	TRANSMEM 15 35 Helical. {ECO:0000255}.; TRANSMEM 70 90 Helical. {ECO:0000255}.; TRANSMEM 189 209 Helical. {ECO:0000255}.	SUBCELLULAR LOCATION: Endoplasmic reticulum membrane; Multi-pass membrane protein.		TOPO_DOM 1 14 Lumenal. {ECO:0000255}.; TOPO_DOM 36 69 Cytoplasmic. {ECO:0000255}.; TOPO_DOM 91 188 Lumenal. {ECO:0000255}.; TOPO_DOM 210 760 Cytoplasmic. {ECO:0000255}.	FUNCTION: Required for integral membrane and secreted preprotein translocation across the endoplasmic reticulum membrane. {ECO:0000250}.
O55131	SEPT7_MOUSE	Septin-7 (CDC10 protein homolog)		SUBCELLULAR LOCATION: Cytoplasm {ECO:0000269|PubMed:17546647}. Chromosome, centromere, kinetochore {ECO:0000250}. Cytoplasm, cytoskeleton, spindle {ECO:0000250}. Cleavage furrow {ECO:0000250}. Midbody {ECO:0000250}. Cytoplasm, cytoskeleton, cilium axoneme {ECO:0000250}. Note=Distributed throughout the cytoplasm in prometaphase cells. Associated with the spindle during metaphase. Associated with t…			FUNCTION: Filament-forming cytoskeletal GTPase. Required for normal organization of the actin cytoskeleton. Required for normal progress through mitosis. Involved in cytokinesis. Required for normal association of CENPE with the kinetochore. Plays a role in ciliogenesis and collective cell movements (By similarity). {ECO:0000250}.
Q91V61	SFXN3_MOUSE	Sideroflexin-3	TRANSMEM 146 164 Helical. {ECO:0000255}.; TRANSMEM 174 194 Helical. {ECO:0000255}.; TRANSMEM 225 245 Helical. {ECO:0000255}.; TRANSMEM 266 286 Helical. {ECO:0000255}.	SUBCELLULAR LOCATION: Mitochondrion membrane {ECO:0000250}; Multi-pass membrane protein {ECO:0000250}.			FUNCTION: Potential iron transporter.
Q99JR1	SFXN1_MOUSE	Sideroflexin-1	TRANSMEM 103 120 Helical. {ECO:0000255}.; TRANSMEM 147 167 Helical. {ECO:0000255}.; TRANSMEM 175 195 Helical. {ECO:0000255}.; TRANSMEM 229 249 Helical. {ECO:0000255}.; TRANSMEM 267 287 Helical. {ECO:0000255}.	SUBCELLULAR LOCATION: Mitochondrion membrane; Multi-pass membrane protein.			FUNCTION: Might be involved in the transport of a component required for iron utilization into or out of the mitochondria.
Q8R0X7	SGPL1_MOUSE	Sphingosine-1-phosphate lyase 1 (S1PL) (SP-lyase 1) (SPL 1) (mSPL) (EC 4.1.2.27) (Sphingosine-1-phosphate aldolase)	TRANSMEM 41 61 Helical; Signal-anchor for type III membrane protein. {ECO:0000255}.	SUBCELLULAR LOCATION: Endoplasmic reticulum membrane {ECO:0000250}; Single-pass type III membrane protein {ECO:0000250}.		TOPO_DOM 1 40 Lumenal. {ECO:0000255}.; TOPO_DOM 62 568 Cytoplasmic. {ECO:0000255}.	FUNCTION: Cleaves phosphorylated sphingoid bases (PSBs), such as sphingosine-1-phosphate, into fatty aldehydes and phosphoethanolamine. Elevates stress-induced ceramide production and apoptosis. {ECO:0000269|PubMed:9464245}.
Q64685	SIAT1_MOUSE	Beta-galactoside alpha-2,6-sialyltransferase 1 (Alpha 2,6-ST 1) (EC 2.4.99.1) (CMP-N-acetylneuraminate-beta-galactosamide-alpha-2,6-sialyltransferase 1) (ST6Gal I) (ST6GalI) (Sialyltransferase 1)	TRANSMEM 10 26 Helical; Signal-anchor for type II membrane protein. {ECO:0000255}.	SUBCELLULAR LOCATION: Golgi apparatus, Golgi stack membrane; Single-pass type II membrane protein. Secreted. Note=Membrane-bound form in trans cisternae of Golgi. Secreted into the body fluid.		TOPO_DOM 1 9 Cytoplasmic. {ECO:0000255}.; TOPO_DOM 27 403 Lumenal. {ECO:0000255}.	FUNCTION: Transfers sialic acid from CMP-sialic acid to galactose-containing acceptor substrates.
Q3URD3	SLMAP_MOUSE	Sarcolemmal membrane-associated protein (Sarcolemmal-associated protein)	TRANSMEM 820 840 Helical; Anchor for type IV membrane protein. {ECO:0000255}.	SUBCELLULAR LOCATION: Cell membrane, sarcolemma {ECO:0000250}; Single-pass type IV membrane protein {ECO:0000250}. Cytoplasm, myofibril, sarcomere, M line. Cytoplasm, myofibril, sarcomere, Z line. Note=Membrane-associated. Distributed in the transverse tubules and near the junctional sarcoplasmic reticulum (By similarity). Detected along the Z- and M-lines in cardiomyocytes (By similarity). {ECO:…		TOPO_DOM 1 819 Cytoplasmic. {ECO:0000255}.; TOPO_DOM 841 845 Extracellular. {ECO:0000255}.	FUNCTION: May play a role during myoblast fusion. {ECO:0000269|PubMed:15086317}.
Q9DB05	SNAA_MOUSE	Alpha-soluble NSF attachment protein (SNAP-alpha) (N-ethylmaleimide-sensitive factor attachment protein alpha)		SUBCELLULAR LOCATION: Membrane {ECO:0000250}; Peripheral membrane protein {ECO:0000250}.			FUNCTION: Required for vesicular transport between the endoplasmic reticulum and the Golgi apparatus. {ECO:0000250}.
Q78PY7	SND1_MOUSE	Staphylococcal nuclease domain-containing protein 1 (100 kDa coactivator) (p100 co-activator)		SUBCELLULAR LOCATION: Cytoplasm {ECO:0000250}. Nucleus {ECO:0000250}. Melanosome {ECO:0000250}. Note=In IL-4 stimulated cells colocalizes with STAT6 in the nucleus. {ECO:0000250}.			FUNCTION: Functions as a bridging factor between STAT6 and the basal transcription factor. Plays a role in PIM1 regulation of MYB activity. Plays a role in cell viability (By similarity). Functions as a transcriptional coactivator for STAT5. {ECO:0000250}.
Q9CYN2	SPCS2_MOUSE	Signal peptidase complex subunit 2 (EC 3.4.-.-) (Microsomal signal peptidase 25 kDa subunit) (SPase 25 kDa subunit)	TRANSMEM 87 107 Helical. {ECO:0000255}.; TRANSMEM 112 132 Helical. {ECO:0000255}.	SUBCELLULAR LOCATION: Microsome membrane {ECO:0000250}; Multi-pass membrane protein {ECO:0000250}. Endoplasmic reticulum membrane {ECO:0000250}; Multi-pass membrane protein {ECO:0000250}.		TOPO_DOM 2 86 Cytoplasmic. {ECO:0000255}.; TOPO_DOM 108 111 Lumenal. {ECO:0000255}.; TOPO_DOM 133 226 Cytoplasmic. {ECO:0000255}.	FUNCTION: Component of the microsomal signal peptidase complex which removes signal peptides from nascent proteins as they are translocated into the lumen of the endoplasmic reticulum. {ECO:0000250}.
P47758	SRPRB_MOUSE	Signal recognition particle receptor subunit beta (SR-beta)	TRANSMEM 35 55 Helical. {ECO:0000255}.	SUBCELLULAR LOCATION: Endoplasmic reticulum membrane {ECO:0000250}; Single-pass membrane protein {ECO:0000250}.			FUNCTION: Component of the SRP (signal recognition particle) receptor. Ensures, in conjunction with the signal recognition particle, the correct targeting of the nascent secretory proteins to the endoplasmic reticulum membrane system. Has GTPase activity. May mediate the membrane association of SRPR.
Q9DBG7	SRPR_MOUSE	Signal recognition particle receptor subunit alpha (SR-alpha) (Docking protein alpha) (DP-alpha)		SUBCELLULAR LOCATION: Endoplasmic reticulum membrane {ECO:0000250}; Peripheral membrane protein {ECO:0000250}. Note=Thought to be anchored in the membrane through an interaction with SR-beta, which contains a bona fide transmembrane domain. {ECO:0000250}.			FUNCTION: Component of the SRP (signal recognition particle) receptor. Ensures, in conjunction with the signal recognition particle, the correct targeting of the nascent secretory proteins to the endoplasmic reticulum membrane system (By similarity). {ECO:0000250}.
Q9CY50	SSRA_MOUSE	Translocon-associated protein subunit alpha (TRAP-alpha) (Signal sequence receptor subunit alpha) (SSR-alpha)	TRANSMEM 208 228 Helical. {ECO:0000255}.	SUBCELLULAR LOCATION: Endoplasmic reticulum membrane {ECO:0000250}; Single-pass type I membrane protein {ECO:0000250}.		TOPO_DOM 22 207 Lumenal. {ECO:0000255}.; TOPO_DOM 229 286 Cytoplasmic. {ECO:0000255}.	FUNCTION: TRAP proteins are part of a complex whose function is to bind calcium to the ER membrane and thereby regulate the retention of ER resident proteins. May be involved in the recycling of the translocation apparatus after completion of the translocation process or may function as a membrane-bound chaperone facilitating folding of translocated proteins.
Q62186	SSRD_MOUSE	Translocon-associated protein subunit delta (TRAP-delta) (Signal sequence receptor subunit delta) (SSR-delta)	TRANSMEM 144 164 Helical. {ECO:0000255}.	SUBCELLULAR LOCATION: Endoplasmic reticulum membrane {ECO:0000250}; Single-pass type I membrane protein {ECO:0000250}.		TOPO_DOM 24 143 Lumenal. {ECO:0000255}.; TOPO_DOM 165 172 Cytoplasmic. {ECO:0000255}.	FUNCTION: TRAP proteins are part of a complex whose function is to bind calcium to the ER membrane and thereby regulate the retention of ER resident proteins. {ECO:0000250}.
Q3TBT3	STING_MOUSE	Stimulator of interferon genes protein (mSTING) (Endoplasmic reticulum interferon stimulator) (ERIS) (Mediator of IRF3 activation) (MMITA) (Transmembrane protein 173)	TRANSMEM 21 41 Helical; Name=1. {ECO:0000255}.; TRANSMEM 47 67 Helical; Name=2. {ECO:0000255}.; TRANSMEM 87 106 Helical; Name=3. {ECO:0000255}.; TRANSMEM 115 135 Helical; Name=4. {ECO:0000255}.	SUBCELLULAR LOCATION: Endoplasmic reticulum membrane; Multi-pass membrane protein. Mitochondrion outer membrane {ECO:0000250}; Multi-pass membrane protein {ECO:0000250}. Cell membrane; Multi-pass membrane protein. Cytoplasm, perinuclear region. Cytoplasm {ECO:0000250}. Note=In response to double-stranded DNA stimulation, relocalizes to perinuclear region, where the kinase TBK1 is recruited.		TOPO_DOM 1 20 Cytoplasmic. {ECO:0000255}.; TOPO_DOM 42 46 Extracellular. {ECO:0000255}.; TOPO_DOM 68 86 Cytoplasmic. {ECO:0000255}.; TOPO_DOM 107 114 Extracellular. {ECO:0000255}.; TOPO_DOM 136 378 Cytoplasmic. {ECO:0000255}.	FUNCTION: Facilitator of innate immune signaling that acts as a sensor of cytosolic DNA from bacteria and viruses and promotes the production of type I interferon (IFN-alpha and IFN-beta). Innate immune response is triggered in response to non-CpG double-stranded DNA from viruses and bacteria delivered to the cytoplasm. Acts by recognizing and binding cyclic di-GMP (c-di-GMP), a second messenger …
Q99JB2	STML2_MOUSE	Stomatin-like protein 2, mitochondrial (SLP-2) (mslp2)		SUBCELLULAR LOCATION: Mitochondrion inner membrane {ECO:0000269|PubMed:22623988}. Mitochondrion intermembrane space {ECO:0000269|PubMed:22623988}. Cell membrane {ECO:0000269|PubMed:22623988}; Peripheral membrane protein {ECO:0000269|PubMed:22623988}. Membrane raft {ECO:0000250}; Peripheral membrane protein {ECO:0000250}. Note=Behaves as an integral membrane protein of the mitochondrion despite th…			FUNCTION: Mitochondrial protein that probably regulates the biogenesis and the activity of mitochondria. Stimulates cardiolipin biosynthesis, binds cardiolipin-enriched membranes where it recruits and stabilizes some proteins including prohibitin and may therefore act in the organization of functional microdomains in mitochondrial membranes. Through regulation of the mitochondrial function may pl…
P46978	STT3A_MOUSE	Dolichyl-diphosphooligosaccharide--protein glycosyltransferase subunit STT3A (Oligosaccharyl transferase subunit STT3A) (STT3-A) (EC 2.4.99.18) (B5) (Integral membrane protein 1)	TRANSMEM 18 38 Helical. {ECO:0000255}.; TRANSMEM 115 135 Helical. {ECO:0000255}.; TRANSMEM 170 190 Helical. {ECO:0000255}.; TRANSMEM 209 229 Helical. {ECO:0000255}.; TRANSMEM 236 259 Helical. {ECO:0000255}.; TRANSMEM 266 286 Helical. {ECO:0000255}.; TRANSMEM 301 321 Helical. {ECO:0000255}.; TRANSMEM 360 380 Helical. {ECO:0000255}.; TRANSMEM 384 404 Helical. {ECO:0000255}.; TRANSMEM 406 426 Helica…	SUBCELLULAR LOCATION: Endoplasmic reticulum membrane; Multi-pass membrane protein.		TOPO_DOM 1 17 Cytoplasmic. {ECO:0000255}.; TOPO_DOM 39 114 Lumenal. {ECO:0000255}.; TOPO_DOM 136 169 Cytoplasmic. {ECO:0000255}.; TOPO_DOM 191 208 Lumenal. {ECO:0000255}.; TOPO_DOM 230 235 Cytoplasmic. {ECO:0000255}.; TOPO_DOM 260 265 Lumenal. {ECO:0000255}.; TOPO_DOM 287 300 Cytoplasmic. {ECO:0000255}.; TOPO_DOM 322 359 Lumenal. {ECO:0000255}.; TOPO_DOM 381 383 Cytoplasmic. {ECO:0000255}.; TOPO_…	FUNCTION: Catalytic subunit of the N-oligosaccharyl transferase (OST) complex which catalyzes the transfer of a high mannose oligosaccharide from a lipid-linked oligosaccharide donor to an asparagine residue within an Asn-X-Ser/Thr consensus motif in nascent polypeptide chains. N-glycosylation occurs cotranslationally and the complex associates with the Sec61 complex at the channel-forming transl…
Q3TDQ1	STT3B_MOUSE	Dolichyl-diphosphooligosaccharide--protein glycosyltransferase subunit STT3B (Oligosaccharyl transferase subunit STT3B) (STT3-B) (EC 2.4.99.18) (B6dom1 antigen) (Source of immunodominant MHC-associated peptides)	TRANSMEM 62 82 Helical. {ECO:0000255}.; TRANSMEM 134 154 Helical. {ECO:0000255}.; TRANSMEM 166 186 Helical. {ECO:0000255}.; TRANSMEM 189 209 Helical. {ECO:0000255}.; TRANSMEM 240 256 Helical. {ECO:0000255}.; TRANSMEM 260 280 Helical. {ECO:0000255}.; TRANSMEM 289 309 Helical. {ECO:0000255}.; TRANSMEM 317 337 Helical. {ECO:0000255}.; TRANSMEM 348 368 Helical. {ECO:0000255}.; TRANSMEM 408 428 Helica…	SUBCELLULAR LOCATION: Endoplasmic reticulum membrane; Multi-pass membrane protein.			FUNCTION: Catalytic component of oligosaccharyltransferase (OST) complex which catalyzes the transfer of a high mannose oligosaccharide from a lipid-linked oligosaccharide donor to an asparagine residue within an Asn-X-Ser/Thr consensus motif in nascent polypeptide chains. N-glycosylation occurs cotranslationally and the complex associates with the Sec61 complex at the channel-forming translocon …
P09925	SURF1_MOUSE	Surfeit locus protein 1	TRANSMEM 68 86 Helical. {ECO:0000255}.; TRANSMEM 280 300 Helical. {ECO:0000255}.	SUBCELLULAR LOCATION: Mitochondrion inner membrane {ECO:0000250}; Multi-pass membrane protein {ECO:0000250}.			FUNCTION: Probably involved in the biogenesis of the COX complex. {ECO:0000250}.
Q64310	SURF4_MOUSE	Surfeit locus protein 4	TRANSMEM 65 85 Helical. {ECO:0000255}.; TRANSMEM 92 112 Helical. {ECO:0000255}.; TRANSMEM 179 199 Helical. {ECO:0000255}.; TRANSMEM 203 223 Helical. {ECO:0000255}.; TRANSMEM 242 262 Helical. {ECO:0000255}.	SUBCELLULAR LOCATION: Endoplasmic reticulum membrane {ECO:0000250}; Multi-pass membrane protein {ECO:0000250}. Endoplasmic reticulum-Golgi intermediate compartment membrane {ECO:0000250}; Multi-pass membrane protein {ECO:0000250}. Golgi apparatus membrane {ECO:0000250}; Multi-pass membrane protein {ECO:0000250}. Note=Cycles between the endoplasmic reticulum and the Golgi. {ECO:0000250}.			FUNCTION: May play a role in the maintenance of the architecture of the endoplasmic reticulum-Golgi intermediate compartment and of the Golgi. {ECO:0000250}.
Q922B2	SYDC_MOUSE	Aspartate--tRNA ligase, cytoplasmic (EC 6.1.1.12) (Aspartyl-tRNA synthetase) (AspRS)		SUBCELLULAR LOCATION: Cytoplasm.			FUNCTION: Catalyzes the specific attachment of an amino acid to its cognate tRNA in a 2 step reaction: the amino acid (AA) is first activated by ATP to form AA-AMP and then transferred to the acceptor end of the tRNA.
Q8CGC7	SYEP_MOUSE	Bifunctional glutamate/proline--tRNA ligase (Bifunctional aminoacyl-tRNA synthetase) [Includes: Glutamate--tRNA ligase (EC 6.1.1.17) (Glutamyl-tRNA synthetase) (GluRS); Proline--tRNA ligase (EC 6.1.1.15) (Prolyl-tRNA synthetase) (ProRS)]					FUNCTION: Catalyzes the attachment of the cognate amino acid to the corresponding tRNA in a two-step reaction: the amino acid is first activated by ATP to form a covalent intermediate with AMP and is then transferred to the acceptor end of the cognate tRNA (By similarity). Component of the GAIT (gamma interferon-activated inhibitor of translation) complex which mediates interferon-gamma-induced t…
Q8C0C7	SYFA_MOUSE	Phenylalanine--tRNA ligase alpha subunit (EC 6.1.1.20) (Phenylalanyl-tRNA synthetase alpha subunit) (PheRS)		SUBCELLULAR LOCATION: Cytoplasm {ECO:0000250}.
Q9WUA2	SYFB_MOUSE	Phenylalanine--tRNA ligase beta subunit (EC 6.1.1.20) (Phenylalanyl-tRNA synthetase beta subunit) (PheRS)		SUBCELLULAR LOCATION: Cytoplasm {ECO:0000250}.
Q8BU30	SYIC_MOUSE	Isoleucine--tRNA ligase, cytoplasmic (EC 6.1.1.5) (Isoleucyl-tRNA synthetase) (IRS) (IleRS)		SUBCELLULAR LOCATION: Cytoplasm.
Q68FL6	SYMC_MOUSE	Methionine--tRNA ligase, cytoplasmic (EC 6.1.1.10) (Methionyl-tRNA synthetase) (MetRS)		SUBCELLULAR LOCATION: Cytoplasm {ECO:0000305}.
Q9D0I9	SYRC_MOUSE	Arginine--tRNA ligase, cytoplasmic (EC 6.1.1.19) (Arginyl-tRNA synthetase) (ArgRS)		SUBCELLULAR LOCATION: Cytoplasm.			FUNCTION: Forms part of a macromolecular complex that catalyzes the attachment of specific amino acids to cognate tRNAs during protein synthesis. Modulates the secretion of AIMP1 and may be involved in generation of the inflammatory cytokine EMAP2 from AIMP1 (By similarity). {ECO:0000250}.
P36371	TAP2_MOUSE	Antigen peptide transporter 2 (APT2) (ATP-binding cassette sub-family B member 3) (Histocompatibility antigen modifier 2)	TRANSMEM 7 27 Helical; Name=1. {ECO:0000255|PROSITE-ProRule:PRU00441}.; TRANSMEM 57 77 Helical; Name=2. {ECO:0000255|PROSITE-ProRule:PRU00441}.; TRANSMEM 99 119 Helical; Name=3. {ECO:0000255|PROSITE-ProRule:PRU00441}.; TRANSMEM 148 168 Helical; Name=4. {ECO:0000255|PROSITE-ProRule:PRU00441}.; TRANSMEM 187 207 Helical; Name=5. {ECO:0000255|PROSITE-ProRule:PRU00441}.; TRANSMEM 266 286 Helical; Name…	SUBCELLULAR LOCATION: Endoplasmic reticulum membrane; Multi-pass membrane protein. Note=The transmembrane segments seem to form a pore in the membrane.		TOPO_DOM 1 6 Lumenal. {ECO:0000255}.; TOPO_DOM 28 56 Cytoplasmic. {ECO:0000255}.; TOPO_DOM 78 98 Lumenal. {ECO:0000255}.; TOPO_DOM 120 147 Cytoplasmic. {ECO:0000255}.; TOPO_DOM 169 186 Lumenal. {ECO:0000255}.; TOPO_DOM 208 265 Cytoplasmic. {ECO:0000255}.; TOPO_DOM 287 292 Lumenal. {ECO:0000255}.; TOPO_DOM 314 373 Cytoplasmic. {ECO:0000255}.; TOPO_DOM 395 407 Lumenal. {ECO:0000255}.; TOPO_DOM 429 …	FUNCTION: Involved in the transport of antigens from the cytoplasm to the endoplasmic reticulum for association with MHC class I molecules. Also acts as a molecular scaffold for the final stage of MHC class I folding, namely the binding of peptide. Nascent MHC class I molecules associate with TAP via tapasin (By similarity). {ECO:0000250}.
P80318	TCPG_MOUSE	T-complex protein 1 subunit gamma (TCP-1-gamma) (CCT-gamma) (Matricin) (mTRiC-P5)		SUBCELLULAR LOCATION: Cytoplasm.			FUNCTION: Molecular chaperone; assists the folding of proteins upon ATP hydrolysis. As part of the BBS/CCT complex may play a role in the assembly of BBSome, a complex involved in ciliogenesis regulating transports vesicles to the cilia. Known to play a role, in vitro, in the folding of actin and tubulin. Plays a role in the assembly of the von Hippel-Lindau ubiquitination complex (By similarity)…
Q9CY27	TECR_MOUSE	Very-long-chain enoyl-CoA reductase (EC 1.3.1.93) (Synaptic glycoprotein SC2) (Trans-2,3-enoyl-CoA reductase) (TER)	TRANSMEM 87 107 Helical. {ECO:0000255}.; TRANSMEM 194 214 Helical. {ECO:0000255}.; TRANSMEM 255 275 Helical. {ECO:0000255}.	SUBCELLULAR LOCATION: Endoplasmic reticulum membrane {ECO:0000250|UniProtKB:Q9NZ01}; Multi-pass membrane protein {ECO:0000250|UniProtKB:Q9NZ01}.			FUNCTION: Catalyzes the last of the four reactions of the long-chain fatty acids elongation cycle. This endoplasmic reticulum-bound enzymatic process, allows the addition of 2 carbons to the chain of long- and very long-chain fatty acids/VLCFAs per cycle. This enzyme reduces the trans-2,3-enoyl-CoA fatty acid intermediate to an acyl-CoA that can be further elongated by entering a new cycle of elo…
Q62351	TFR1_MOUSE	Transferrin receptor protein 1 (TR) (TfR) (TfR1) (Trfr) (CD antigen CD71)	TRANSMEM 68 88 Helical; Signal-anchor for type II membrane protein. {ECO:0000255}.	SUBCELLULAR LOCATION: Cell membrane {ECO:0000250}; Single-pass type II membrane protein {ECO:0000250}. Melanosome {ECO:0000250}.		TOPO_DOM 1 67 Cytoplasmic. {ECO:0000255}.; TOPO_DOM 89 763 Extracellular. {ECO:0000255}.	FUNCTION: Cellular uptake of iron occurs via receptor-mediated endocytosis of ligand-occupied transferrin receptor into specialized endosomes. Endosomal acidification leads to iron release. The apotransferrin-receptor complex is then recycled to the cell surface with a return to neutral pH and the concomitant loss of affinity of apotransferrin for its receptor. Transferrin receptor is necessary f…
Q921H8	THIKA_MOUSE	3-ketoacyl-CoA thiolase A, peroxisomal (EC 2.3.1.16) (Acetyl-CoA acyltransferase A) (Beta-ketothiolase A) (Peroxisomal 3-oxoacyl-CoA thiolase A)		SUBCELLULAR LOCATION: Peroxisome {ECO:0000250}.
Q9Z0V7	TI17B_MOUSE	Mitochondrial import inner membrane translocase subunit Tim17-B	TRANSMEM 17 37 Helical. {ECO:0000255}.; TRANSMEM 61 81 Helical. {ECO:0000255}.; TRANSMEM 113 133 Helical. {ECO:0000255}.	SUBCELLULAR LOCATION: Mitochondrion inner membrane; Multi-pass membrane protein.			FUNCTION: Essential component of the TIM23 complex, a complex that mediates the translocation of transit peptide-containing proteins across the mitochondrial inner membrane.
Q9Z0V8	TI17A_MOUSE	Mitochondrial import inner membrane translocase subunit Tim17-A (Inner membrane preprotein translocase Tim17a)	TRANSMEM 17 37 Helical. {ECO:0000255}.; TRANSMEM 63 83 Helical. {ECO:0000255}.; TRANSMEM 113 133 Helical. {ECO:0000255}.	SUBCELLULAR LOCATION: Mitochondrion inner membrane; Multi-pass membrane protein.			FUNCTION: Essential component of the TIM23 complex, a complex that mediates the translocation of transit peptide-containing proteins across the mitochondrial inner membrane.
Q9CQV1	TIM16_MOUSE	Mitochondrial import inner membrane translocase subunit TIM16 (Mitochondria-associated granulocyte macrophage CSF-signaling molecule) (Presequence translocated-associated motor subunit PAM16)		SUBCELLULAR LOCATION: Mitochondrion inner membrane {ECO:0000250}; Peripheral membrane protein {ECO:0000250}; Matrix side {ECO:0000250}.			FUNCTION: Regulates ATP-dependent protein translocation into the mitochondrial matrix. Inhibits DNAJC19 stimulation of HSPA9/Mortalin ATPase activity (By similarity). {ECO:0000250}.
Q9WTQ8	TIM23_MOUSE	Mitochondrial import inner membrane translocase subunit Tim23	TRANSMEM 73 93 Helical. {ECO:0000255}.; TRANSMEM 125 145 Helical. {ECO:0000255}.; TRANSMEM 181 197 Helical. {ECO:0000255}.	SUBCELLULAR LOCATION: Mitochondrion inner membrane {ECO:0000250|UniProtKB:O14925}; Multi-pass membrane protein {ECO:0000255}.			FUNCTION: Essential component of the TIM23 complex, a complex that mediates the translocation of transit peptide-containing proteins across the mitochondrial inner membrane.
Q9D880	TIM50_MOUSE	Mitochondrial import inner membrane translocase subunit TIM50	TRANSMEM 66 86 Helical. {ECO:0000255}.	SUBCELLULAR LOCATION: Mitochondrion inner membrane {ECO:0000250}; Single-pass membrane protein {ECO:0000250}.		TOPO_DOM 22 65 Mitochondrial matrix. {ECO:0000255}.; TOPO_DOM 87 353 Mitochondrial intermembrane. {ECO:0000255}.	FUNCTION: Essential component of the TIM23 complex, a complex that mediates the translocation of transit peptide-containing proteins across the mitochondrial inner membrane. {ECO:0000250}.
Q8BM55	TM214_MOUSE	Transmembrane protein 214	TRANSMEM 481 501 Helical. {ECO:0000255}.; TRANSMEM 614 634 Helical. {ECO:0000255}.	SUBCELLULAR LOCATION: Endoplasmic reticulum membrane {ECO:0000250}; Multi-pass membrane protein {ECO:0000250}.			FUNCTION: Critical mediator, in cooperation with CASP4, of endoplasmic reticulum-stress induced apoptosis. Required or the activation of CASP4 following endoplasmic reticulum stress (By similarity). {ECO:0000250}.
Q9DBU0	TM9S1_MOUSE	Transmembrane 9 superfamily member 1	TRANSMEM 237 257 Helical. {ECO:0000255}.; TRANSMEM 310 330 Helical. {ECO:0000255}.; TRANSMEM 339 359 Helical. {ECO:0000255}.; TRANSMEM 373 393 Helical. {ECO:0000255}.; TRANSMEM 412 432 Helical. {ECO:0000255}.; TRANSMEM 469 489 Helical. {ECO:0000255}.; TRANSMEM 499 519 Helical. {ECO:0000255}.; TRANSMEM 535 555 Helical. {ECO:0000255}.; TRANSMEM 570 590 Helical. {ECO:0000255}.	SUBCELLULAR LOCATION: Lysosome membrane; Multi-pass membrane protein. Cytoplasmic vesicle, autophagosome membrane {ECO:0000250}; Multi-pass membrane protein {ECO:0000250}.			FUNCTION: Plays an essential role in autophagy. {ECO:0000250}.
P58021	TM9S2_MOUSE	Transmembrane 9 superfamily member 2	TRANSMEM 300 320 Helical. {ECO:0000255}.; TRANSMEM 374 394 Helical. {ECO:0000255}.; TRANSMEM 398 418 Helical. {ECO:0000255}.; TRANSMEM 437 457 Helical. {ECO:0000255}.; TRANSMEM 466 486 Helical. {ECO:0000255}.; TRANSMEM 522 542 Helical. {ECO:0000255}.; TRANSMEM 554 574 Helical. {ECO:0000255}.; TRANSMEM 591 611 Helical. {ECO:0000255}.; TRANSMEM 631 651 Helical. {ECO:0000255}.	SUBCELLULAR LOCATION: Endosome membrane {ECO:0000305}; Multi-pass membrane protein {ECO:0000305}.		TOPO_DOM 29 299 Lumenal. {ECO:0000255}.; TOPO_DOM 321 373 Cytoplasmic. {ECO:0000255}.; TOPO_DOM 395 397 Lumenal. {ECO:0000255}.; TOPO_DOM 419 436 Cytoplasmic. {ECO:0000255}.; TOPO_DOM 458 465 Lumenal. {ECO:0000255}.; TOPO_DOM 487 521 Cytoplasmic. {ECO:0000255}.; TOPO_DOM 543 553 Lumenal. {ECO:0000255}.; TOPO_DOM 575 590 Cytoplasmic. {ECO:0000255}.; TOPO_DOM 612 630 Lumenal. {ECO:0000255}.; TOPO_D…	FUNCTION: In the intracellular compartments, may function as a channel or small molecule transporter. {ECO:0000250}.
Q8BH24	TM9S4_MOUSE	Transmembrane 9 superfamily member 4	TRANSMEM 283 303 Helical. {ECO:0000255}.; TRANSMEM 348 368 Helical. {ECO:0000255}.; TRANSMEM 378 398 Helical. {ECO:0000255}.; TRANSMEM 418 438 Helical. {ECO:0000255}.; TRANSMEM 451 471 Helical. {ECO:0000255}.; TRANSMEM 503 523 Helical. {ECO:0000255}.; TRANSMEM 537 557 Helical. {ECO:0000255}.; TRANSMEM 572 592 Helical. {ECO:0000255}.; TRANSMEM 600 620 Helical. {ECO:0000255}.	SUBCELLULAR LOCATION: Membrane {ECO:0000305}; Multi-pass membrane protein {ECO:0000305}.
Q9ET30	TM9S3_MOUSE	Transmembrane 9 superfamily member 3	TRANSMEM 222 242 Helical. {ECO:0000255}.; TRANSMEM 292 312 Helical. {ECO:0000255}.; TRANSMEM 326 346 Helical. {ECO:0000255}.; TRANSMEM 358 378 Helical. {ECO:0000255}.; TRANSMEM 387 407 Helical. {ECO:0000255}.; TRANSMEM 447 467 Helical. {ECO:0000255}.; TRANSMEM 480 500 Helical. {ECO:0000255}.; TRANSMEM 517 537 Helical. {ECO:0000255}.; TRANSMEM 549 569 Helical. {ECO:0000255}.	SUBCELLULAR LOCATION: Membrane {ECO:0000305}; Multi-pass membrane protein {ECO:0000305}.
Q3V009	TMED1_MOUSE	Transmembrane emp24 domain-containing protein 1 (Interleukin-1 receptor-like 1 ligand) (Putative T1/ST2 receptor-binding protein) (p24 family protein gamma-1) (p24gamma1)	TRANSMEM 195 215 Helical. {ECO:0000255}.	SUBCELLULAR LOCATION: Cell membrane {ECO:0000305}; Single-pass type I membrane protein {ECO:0000305}. Endoplasmic reticulum membrane {ECO:0000250}; Single-pass type I membrane protein {ECO:0000250}. Golgi apparatus, cis-Golgi network membrane {ECO:0000250}; Single-pass type I membrane protein {ECO:0000250}. Endoplasmic reticulum-Golgi intermediate compartment membrane {ECO:0000250}; Single-pass t…		TOPO_DOM 25 194 Extracellular. {ECO:0000255}.; TOPO_DOM 216 227 Cytoplasmic. {ECO:0000255}.	FUNCTION: Potential role in vesicular protein trafficking, mainly in the early secretory pathway. May act as a cargo receptor at the lumenal side for incorporation of secretory cargo molecules into transport vesicles and may be involved in vesicle coat formation at the cytoplasmic side (By similarity). {ECO:0000250}.
P49020	TMED2_CRIGR	Transmembrane emp24 domain-containing protein 2 (COPI-coated vesicle membrane protein p24) (p24 family protein beta-1) (p24beta1) (Fragment)	TRANSMEM 164 184 Helical. {ECO:0000255}.	SUBCELLULAR LOCATION: Cytoplasmic vesicle membrane; Single-pass type I membrane protein. Cytoplasmic vesicle, COPI-coated vesicle membrane; Single-pass type I membrane protein. Golgi apparatus, cis-Golgi network membrane {ECO:0000250}; Single-pass type I membrane protein {ECO:0000250}. Golgi apparatus, Golgi stack membrane {ECO:0000250}; Single-pass type I membrane protein {ECO:0000250}. Endoplas…		TOPO_DOM 16 163 Lumenal. {ECO:0000255}.; TOPO_DOM 185 196 Cytoplasmic. {ECO:0000255}.	FUNCTION: Involved in vesicular protein trafficking. Mainly functions in the early secretory pathway but also in post-Golgi membranes. Thought to act as cargo receptor at the lumenal side for incorporation of secretory cargo molecules into transport vesicles and to be involved in vesicle coat formation at the cytoplasmic side. In COPII vesicle-mediated anterograde transport involved in the transp…
Q99KF1	TMED9_MOUSE	Transmembrane emp24 domain-containing protein 9 (Glycoprotein 25L2) (p24 family protein alpha-2) (p24alpha2)	TRANSMEM 203 222 Helical. {ECO:0000255}.	SUBCELLULAR LOCATION: Endoplasmic reticulum membrane {ECO:0000250}; Single-pass type I membrane protein {ECO:0000250}. Golgi apparatus, cis-Golgi network membrane {ECO:0000250}; Single-pass type I membrane protein {ECO:0000250}. Endoplasmic reticulum-Golgi intermediate compartment membrane {ECO:0000250}; Single-pass type I membrane protein {ECO:0000250}. Golgi apparatus, trans-Golgi network membr…		TOPO_DOM 38 202 Lumenal. {ECO:0000255}.; TOPO_DOM 223 235 Cytoplasmic. {ECO:0000255}.	FUNCTION: Appears to be involved in vesicular protein trafficking, mainly in the early secretory pathway. In COPI vesicle-mediated retrograde transport involved in the coatomer recruitment to membranes of the early secretory pathway. Increases coatomer-dependent activity of ARFGAP2. Thought to play a crucial role in the specific retention of p24 complexes in cis-Golgi membranes; specifically cont…
D3ZTX0	TMED7_RAT	Transmembrane emp24 domain-containing protein 7 (p24 family protein gamma-3) (p24gamma3) (p27)	TRANSMEM 190 210 Helical. {ECO:0000255}.	SUBCELLULAR LOCATION: Endoplasmic reticulum membrane {ECO:0000269|PubMed:9472029}; Single-pass type I membrane protein {ECO:0000269|PubMed:9472029}. Golgi apparatus, cis-Golgi network membrane {ECO:0000269|PubMed:9472029}; Single-pass type I membrane protein {ECO:0000269|PubMed:9472029}. Endoplasmic reticulum-Golgi intermediate compartment membrane {ECO:0000269|PubMed:9472029}; Single-pass type I…		TOPO_DOM 36 189 Lumenal. {ECO:0000255}.; TOPO_DOM 211 226 Cytoplasmic. {ECO:0000255}.	FUNCTION: Potential role in vesicular protein trafficking, mainly in the early secretory pathway. Appears to play a role in the biosynthesis of secreted cargo including processing and post-translational modifications (By similarity). {ECO:0000250}.
O35587	TMEDA_MESAU	Transmembrane protein Tmp21 (21 kDa transmembrane-trafficking protein) (Integral membrane protein p23) (p24 family protein delta-1) (p24delta1)	TRANSMEM 186 206 Helical. {ECO:0000255}.	SUBCELLULAR LOCATION: Golgi apparatus, cis-Golgi network membrane {ECO:0000250}; Single-pass type I membrane protein {ECO:0000250}. Melanosome {ECO:0000250}. Endoplasmic reticulum membrane {ECO:0000250}; Single-pass type I membrane protein {ECO:0000250}. Endoplasmic reticulum-Golgi intermediate compartment membrane {ECO:0000250}; Single-pass type I membrane protein {ECO:0000250}. Cytoplasmic vesi…		TOPO_DOM 32 185 Lumenal. {ECO:0000255}.; TOPO_DOM 207 219 Cytoplasmic. {ECO:0000255}.	FUNCTION: Involved in vesicular protein trafficking. Mainly functions in the early secretory pathway. Thought to act as cargo receptor at the lumenal side for incorporation of secretory cargo molecules into transport vesicles and to be involved in vesicle coat formation at the cytoplasmic side. In COPII vesicle-mediated anterograde transport involved in the transport of GPI-anchored proteins and …
Q9CR67	TMM33_MOUSE	Transmembrane protein 33 (Protein DB83)	TRANSMEM 32 52 Helical. {ECO:0000255}.; TRANSMEM 101 121 Helical. {ECO:0000255}.; TRANSMEM 156 176 Helical. {ECO:0000255}.	SUBCELLULAR LOCATION: Membrane {ECO:0000305}; Multi-pass membrane protein {ECO:0000305}. Melanosome {ECO:0000250}.
Q921N7	TMM70_MOUSE	Transmembrane protein 70, mitochondrial	TRANSMEM 100 120 Helical. {ECO:0000255}.; TRANSMEM 136 156 Helical. {ECO:0000255}.	SUBCELLULAR LOCATION: Mitochondrion inner membrane {ECO:0000250}; Multi-pass membrane protein {ECO:0000250}.			FUNCTION: Involved in biogenesis of mitochondrial ATP synthase. {ECO:0000250}.
Q9D710	TMX2_MOUSE	Thioredoxin-related transmembrane protein 2 (Thioredoxin domain-containing protein 14)	TRANSMEM 103 125 Helical. {ECO:0000255}.	SUBCELLULAR LOCATION: Membrane {ECO:0000305}; Single-pass type I membrane protein {ECO:0000305}.		TOPO_DOM 49 102 Extracellular. {ECO:0000255}.; TOPO_DOM 126 295 Cytoplasmic. {ECO:0000255}.
Q9QYA2	TOM40_MOUSE	Mitochondrial import receptor subunit TOM40 homolog (Mitochondrial outer membrane protein of 35 kDa) (MOM35) (Protein Haymaker) (Translocase of outer membrane 40 kDa subunit homolog)		SUBCELLULAR LOCATION: Mitochondrion outer membrane {ECO:0000250}; Multi-pass membrane protein {ECO:0000250}.			FUNCTION: Channel-forming protein essential for import of protein precursors into mitochondria. {ECO:0000250}.
Q9CZW5	TOM70_MOUSE	Mitochondrial import receptor subunit TOM70 (Mitochondrial precursor proteins import receptor) (Translocase of outer membrane 70 kDa subunit)	TRANSMEM 42 62 Helical. {ECO:0000255}.	SUBCELLULAR LOCATION: Mitochondrion outer membrane {ECO:0000250}; Single-pass membrane protein {ECO:0000250}.		TOPO_DOM 2 41 Mitochondrial intermembrane. {ECO:0000255}.; TOPO_DOM 63 611 Cytoplasmic. {ECO:0000255}.	FUNCTION: Receptor that accelerates the import of all mitochondrial precursor proteins. {ECO:0000250}.
Q9DAM5	TPC_MOUSE	Mitochondrial thiamine pyrophosphate carrier (Solute carrier family 25 member 19)	TRANSMEM 19 39 Helical; Name=1. {ECO:0000255}.; TRANSMEM 87 107 Helical; Name=2. {ECO:0000255}.; TRANSMEM 122 142 Helical; Name=3. {ECO:0000255}.; TRANSMEM 173 193 Helical; Name=4. {ECO:0000255}.; TRANSMEM 220 240 Helical; Name=5. {ECO:0000255}.; TRANSMEM 293 313 Helical; Name=6. {ECO:0000255}.	SUBCELLULAR LOCATION: Mitochondrion inner membrane {ECO:0000250}; Multi-pass membrane protein {ECO:0000250}.			FUNCTION: Mitochondrial transporter mediating uptake of thiamine pyrophosphate (ThPP) into mitochondria. {ECO:0000250}.
Q91V04	TRAM1_MOUSE	Translocating chain-associated membrane protein 1	TRANSMEM 30 50 Helical. {ECO:0000255}.; TRANSMEM 77 97 Helical. {ECO:0000255}.; TRANSMEM 122 142 Helical. {ECO:0000255}.; TRANSMEM 160 180 Helical. {ECO:0000255}.; TRANSMEM 193 213 Helical. {ECO:0000255}.; TRANSMEM 218 238 Helical. {ECO:0000255}.; TRANSMEM 252 272 Helical. {ECO:0000255}.; TRANSMEM 298 318 Helical. {ECO:0000255}.	SUBCELLULAR LOCATION: Endoplasmic reticulum membrane {ECO:0000250}; Multi-pass membrane protein {ECO:0000250}.		TOPO_DOM 2 29 Cytoplasmic. {ECO:0000255}.; TOPO_DOM 51 76 Lumenal. {ECO:0000255}.; TOPO_DOM 98 121 Cytoplasmic. {ECO:0000255}.; TOPO_DOM 143 159 Lumenal. {ECO:0000255}.; TOPO_DOM 181 192 Cytoplasmic. {ECO:0000255}.; TOPO_DOM 214 217 Lumenal. {ECO:0000255}.; TOPO_DOM 239 251 Cytoplasmic. {ECO:0000255}.; TOPO_DOM 273 297 Lumenal. {ECO:0000255}.; TOPO_DOM 319 374 Cytoplasmic. {ECO:0000255}.	FUNCTION: Stimulatory or required for the translocation of secretory proteins across the ER membrane. {ECO:0000250}.
Q9CQN1	TRAP1_MOUSE	Heat shock protein 75 kDa, mitochondrial (HSP 75) (TNFR-associated protein 1) (Tumor necrosis factor type 1 receptor-associated protein) (TRAP-1)		SUBCELLULAR LOCATION: Mitochondrion {ECO:0000250}. Mitochondrion inner membrane {ECO:0000250}. Mitochondrion matrix {ECO:0000250}.			FUNCTION: Chaperone that expresses an ATPase activity. Involved in maintaining mitochondrial function and polarization, most likely through stabilization of mitochondrial complex I. Is a negative regulator of mitochondrial respiration able to modulate the balance between oxidative phosphorylation and aerobic glycolysis. The impact of TRAP1 on mitochondrial respiration is probably mediated by modu…
Q9WTR1	TRPV2_MOUSE	Transient receptor potential cation channel subfamily V member 2 (TrpV2) (Growth factor-regulated calcium channel) (GRC) (Osm-9-like TRP channel 2) (OTRPC2)	TRANSMEM 388 408 Helical. {ECO:0000255}.; TRANSMEM 429 449 Helical. {ECO:0000255}.; TRANSMEM 456 476 Helical. {ECO:0000255}.; TRANSMEM 491 511 Helical. {ECO:0000255}.; TRANSMEM 533 553 Helical. {ECO:0000255}.; TRANSMEM 617 637 Helical. {ECO:0000255}.	SUBCELLULAR LOCATION: Cell membrane; Multi-pass membrane protein. Cytoplasm. Melanosome {ECO:0000250}. Note=Translocates from the cytoplasm to the plasma membrane upon ligand stimulation.	INTRAMEM 568 604 Pore-forming. {ECO:0000255}.	TOPO_DOM 1 387 Cytoplasmic. {ECO:0000255}.; TOPO_DOM 409 428 Extracellular. {ECO:0000255}.; TOPO_DOM 450 455 Cytoplasmic. {ECO:0000255}.; TOPO_DOM 477 490 Extracellular. {ECO:0000255}.; TOPO_DOM 512 532 Cytoplasmic. {ECO:0000255}.; TOPO_DOM 638 756 Cytoplasmic. {ECO:0000255}.	FUNCTION: Calcium-permeable, non-selective cation channel with an outward rectification. Seems to be regulated, at least in part, by IGF-I, PDGF and neuropeptide head activator. May transduce physical stimuli in mast cells. Activated by temperatures higher than 52 degrees Celsius; is not activated by vanilloids and acidic pH. {ECO:0000269|PubMed:10559903, ECO:0000269|PubMed:11707512}.
Q8JZU2	TXTP_MOUSE	Tricarboxylate transport protein, mitochondrial (Citrate transport protein) (CTP) (Solute carrier family 25 member 1) (Tricarboxylate carrier protein)	TRANSMEM 29 46 Helical; Name=1. {ECO:0000255}.; TRANSMEM 86 105 Helical; Name=2. {ECO:0000255}.; TRANSMEM 129 143 Helical; Name=3. {ECO:0000255}.; TRANSMEM 183 202 Helical; Name=4. {ECO:0000255}.; TRANSMEM 224 241 Helical; Name=5. {ECO:0000255}.; TRANSMEM 278 297 Helical; Name=6. {ECO:0000255}.	SUBCELLULAR LOCATION: Mitochondrion inner membrane {ECO:0000250|UniProtKB:P53007, ECO:0000269|PubMed:18775783}; Multi-pass membrane protein {ECO:0000255}.			FUNCTION: Involved in citrate-H(+)/malate exchange. Important for the bioenergetics of hepatic cells as it provides a carbon source for fatty acid and sterol biosyntheses, and NAD(+) for the glycolytic pathway. {ECO:0000250|UniProtKB:P53007}.
Q6P4T2	U520_MOUSE	U5 small nuclear ribonucleoprotein 200 kDa helicase (EC 3.6.4.13) (BRR2 homolog) (U5 snRNP-specific 200 kDa protein) (U5-200KD)		SUBCELLULAR LOCATION: Nucleus {ECO:0000250}.			FUNCTION: RNA helicase that plays an essential role in pre-mRNA splicing as component of the U5 snRNP and U4/U6-U5 tri-snRNP complexes. Involved in spliceosome assembly, activation and disassembly. Mediates changes in the dynamic network of RNA-RNA interactions in the spliceosome. Catalyzes the ATP-dependent unwinding of U4/U6 RNA duplices, an essential step in the assembly of a catalytically act…
O08810	U5S1_MOUSE	116 kDa U5 small nuclear ribonucleoprotein component (Elongation factor Tu GTP-binding domain-containing protein 2) (U5 snRNP-specific protein, 116 kDa) (U5-116 kDa)		SUBCELLULAR LOCATION: Nucleus.			FUNCTION: Component of the U5 snRNP and the U4/U6-U5 tri-snRNP complex required for pre-mRNA splicing. Binds GTP (By similarity). {ECO:0000250}.
Q9JJZ4	UB2J1_MOUSE	Ubiquitin-conjugating enzyme E2 J1 (EC 6.3.2.19) (Non-canonical ubiquitin-conjugating enzyme 1) (NCUBE-1)	TRANSMEM 283 303 Helical; Anchor for type IV membrane protein. {ECO:0000255}.	SUBCELLULAR LOCATION: Endoplasmic reticulum membrane {ECO:0000250}; Single-pass type IV membrane protein {ECO:0000250}.		TOPO_DOM 1 282 Cytoplasmic. {ECO:0000255}.; TOPO_DOM 304 318 Lumenal. {ECO:0000255}.	FUNCTION: Catalyzes the covalent attachment of ubiquitin to other proteins. Functions in the selective degradation of misfolded membrane proteins from the endoplasmic reticulum (ERAD) (By similarity). {ECO:0000255|PROSITE-ProRule:PRU00388}.
Q3UJD6	UBP19_MOUSE	Ubiquitin carboxyl-terminal hydrolase 19 (EC 3.4.19.12) (Deubiquitinating enzyme 19) (Ubiquitin thioesterase 19) (Ubiquitin-specific-processing protease 19)	TRANSMEM 1334 1354 Helical. {ECO:0000255}.	SUBCELLULAR LOCATION: Endoplasmic reticulum membrane {ECO:0000250}; Single-pass membrane protein {ECO:0000250}.		TOPO_DOM 1 1333 Cytoplasmic. {ECO:0000255}.; TOPO_DOM 1355 1360 Lumenal. {ECO:0000255}.	FUNCTION: Deubiquitinating enzyme that regulates the degradation of various proteins. Deubiquitinates and prevents proteasomal degradation of RNF123 which in turn stimulates CDKN1B ubiquitin-dependent degradation thereby playing a role in cell proliferation. Involved in decreased protein synthesis in atrophying skeletal muscle. Modulates transcription of major myofibrillar proteins. Also involved…
[truncated: 18 more rows]

## Sheet: GRAVY
header	GRAVY
>sp|Q9CR60|GOT1B_MOUSE Vesicle transport protein GOT1B OS=Mus musculus GN=Golt1b PE=2 SV=1	1.09928
>sp|P61806|DAD1_MESAU Dolichyl-diphosphooligosaccharide--protein glycosyltransferase subunit DAD1 OS=Mesocricetus auratus GN=DAD1 PE=3 SV=3	0.824779
[truncated: 717 more rows]

## Sheet: TM
						# Transmembrane helicase (TM)	# Proteins	%
						0	525	72.9
						1	106	14.8
[truncated: 2 more rows]
