# Supplementary material for: Streamlined Membrane Proteome Preparation for Shotgun Proteomics Analysis with Triton X-100 Cloud Point Extraction and Nanodiamond Solid Phase Extraction
Source: Materials (Basel). 2016 May 18;9(5):385. doi: 10.3390/ma9050385 (PMC5503057; doi:10.3390/ma9050385)
Supplement: Supplementary file 1 [file materials-09-00385-s001.zip › materials-124749-supplementary/Excel S5.xlsx]

## Sheet: Table B5_Fraction A3
E-mail	pth@sinica.edu.tw
Search title	Submitted from Minh-separateSearch150515 by Mascot Daemon on PUBLICPCX32-PC
MS data file	C:\Users\service401\Desktop\Minh\150515-A3-T0p5_150525.msm
Database	Sprot 2015_08
Taxonomy	Rodentia (Rodents) (26,337 sequences)
Timestamp	18 Aug 2015 at 14:52:59 GMT
Type of search	MS/MS Ion Search
Enzyme	Trypsin
Variable modifications	Carbamidomethyl (C),Oxidation (M)
Mass values	Monoisotopic
Protein mass	Unrestricted
Peptide mass tolerance	10 ppm
Fragment mass tolerance	0.6 Da
Max missed cleavages	2
Instrument type	ESI-TRAP
Number of queries	17432
Significance threshold p<	0.020701
Max. number of families	AUTO
Ions score or expect cut-off	0.05
Preferred taxonomy	All entries
Show Percolator scores?	no
Family	Member	Database	Accession	Score	Mass	Num. of significant matches	emPAI	pI	Sequence coverage	Num. of significant unique sequences	Description
1	1	Sprot	GSLG1_MOUSE	1711	133646	71	3.57	6.45	0.56	54	Golgi apparatus protein 1 OS=Mus musculus GN=Glg1 PE=1 SV=1
2	1	Sprot	GRP78_MOUSE	1325	72377	50	4.76	5.07	0.52	34	78 kDa glucose-regulated protein OS=Mus musculus GN=Hspa5 PE=1 SV=3
2	2	Sprot	HSP7C_CRIGR	1212	70761	49	5.26	5.24	0.63	33	Heat shock cognate 71 kDa protein OS=Cricetulus griseus GN=HSPA8 PE=2 SV=1
6	1	Sprot	NUCL_MOUSE	902	76677	38	2.13	4.69	0.37	28	Nucleolin OS=Mus musculus GN=Ncl PE=1 SV=2
7	1	Sprot	PHB_MOUSE	793	29802	37	6.38	5.57	0.7	20	Prohibitin OS=Mus musculus GN=Phb PE=1 SV=1
3	1	Sprot	CKAP4_MOUSE	1179	63654	36	4.24	5.46	0.62	32	Cytoskeleton-associated protein 4 OS=Mus musculus GN=Ckap4 PE=1 SV=2
9	1	Sprot	EF2_MOUSE	754	95253	33	1.51	6.41	0.4	26	Elongation factor 2 OS=Mus musculus GN=Eef2 PE=1 SV=2
17	1	Sprot	EF1A1_CRIGR	574	50082	33	4.69	9.1	0.65	25	Elongation factor 1-alpha 1 OS=Cricetulus griseus GN=EEF1A1 PE=2 SV=1
30	1	Sprot	H2A1C_RAT	455	14097	33	1.79	11.05	0.35	1	Histone H2A type 1-C OS=Rattus norvegicus PE=1 SV=2
30	2	Sprot	H2A1_RAT	454	14069	33	1.79	10.9	0.35	1	Histone H2A type 1 OS=Rattus norvegicus PE=1 SV=2
5	1	Sprot	NOMO1_MOUSE	915	133336	32	0.85	5.75	0.33	27	Nodal modulator 1 OS=Mus musculus GN=Nomo1 PE=1 SV=1
12	1	Sprot	PHB2_MOUSE	630	33276	29	4.48	9.83	0.63	18	Prohibitin-2 OS=Mus musculus GN=Phb2 PE=1 SV=1
4	1	Sprot	STML2_MOUSE	934	38361	28	4.99	8.95	0.64	19	Stomatin-like protein 2, mitochondrial OS=Mus musculus GN=Stoml2 PE=1 SV=1
19	1	Sprot	KTN1_MOUSE	571	152498	28	0.74	5.67	0.31	28	Kinectin OS=Mus musculus GN=Ktn1 PE=2 SV=1
8	1	Sprot	GRP75_MOUSE	763	73416	27	1.91	5.81	0.43	24	Stress-70 protein, mitochondrial OS=Mus musculus GN=Hspa9 PE=1 SV=3
11	1	Sprot	PLXB2_MOUSE	657	206099	24	0.42	5.58	0.18	24	Plexin-B2 OS=Mus musculus GN=Plxnb2 PE=1 SV=1
23	1	Sprot	CALX_MOUSE	519	67236	23	1.56	4.5	0.35	20	Calnexin OS=Mus musculus GN=Canx PE=1 SV=1
13	1	Sprot	DDX21_MOUSE	620	93493	22	0.85	9.19	0.35	19	Nucleolar RNA helicase 2 OS=Mus musculus GN=Ddx21 PE=1 SV=3
14	1	Sprot	ATPB_MOUSE	601	56265	21	1.48	5.19	0.46	16	ATP synthase subunit beta, mitochondrial OS=Mus musculus GN=Atp5b PE=1 SV=2
10	1	Sprot	TBB5_CRIGR	667	49639	20	2.16	4.78	0.53	4	Tubulin beta-5 chain OS=Cricetulus griseus GN=TUBB5 PE=1 SV=1
20	1	Sprot	LETM1_MOUSE	571	82937	20	1	6.16	0.36	18	LETM1 and EF-hand domain-containing protein 1, mitochondrial OS=Mus musculus GN=Letm1 PE=2 SV=1
29	1	Sprot	4F2_MOUSE	458	58300	20	1.41	5.62	0.35	16	4F2 cell-surface antigen heavy chain OS=Mus musculus GN=Slc3a2 PE=1 SV=1
24	1	Sprot	ENOA_MOUSE	510	47111	19	1.77	6.37	0.5	15	Alpha-enolase OS=Mus musculus GN=Eno1 PE=1 SV=3
25	1	Sprot	RL4_MOUSE	497	47124	19	1.95	11.01	0.35	15	60S ribosomal protein L4 OS=Mus musculus GN=Rpl4 PE=1 SV=3
33	1	Sprot	NUCB1_MOUSE	433	53376	19	1.75	4.99	0.43	17	Nucleobindin-1 OS=Mus musculus GN=Nucb1 PE=1 SV=2
39	1	Sprot	ITB1_MOUSE	404	88173	19	0.79	5.68	0.3	17	Integrin beta-1 OS=Mus musculus GN=Itgb1 PE=1 SV=1
43	1	Sprot	PAIRB_MOUSE	393	44687	19	1.92	8.6	0.49	16	Plasminogen activator inhibitor 1 RNA-binding protein OS=Mus musculus GN=Serbp1 PE=1 SV=2
48	1	Sprot	RPN1_MOUSE	368	68486	19	1.31	6.02	0.4	19	Dolichyl-diphosphooligosaccharide--protein glycosyltransferase subunit 1 OS=Mus musculus GN=Rpn1 PE=1 SV=1
15	1	Sprot	RPN2_MOUSE	599	69020	18	0.92	5.54	0.35	15	Dolichyl-diphosphooligosaccharide--protein glycosyltransferase subunit 2 OS=Mus musculus GN=Rpn2 PE=2 SV=1
16	1	Sprot	PPBT_MOUSE	581	57478	18	1.19	6.52	0.38	14	Alkaline phosphatase, tissue-nonspecific isozyme OS=Mus musculus GN=Alpl PE=1 SV=2
28	1	Sprot	TKT_MOUSE	459	67588	18	1.23	7.23	0.46	16	Transketolase OS=Mus musculus GN=Tkt PE=1 SV=1
56	1	Sprot	EIF3B_MOUSE	334	91313	18	0.64	4.92	0.29	14	Eukaryotic translation initiation factor 3 subunit B OS=Mus musculus GN=Eif3b PE=1 SV=1
10	2	Sprot	TBB4B_MOUSE	506	49799	17	1.62	4.79	0.49	3	Tubulin beta-4B chain OS=Mus musculus GN=Tubb4b PE=1 SV=1
27	1	Sprot	ENPL_MOUSE	465	92418	17	0.63	4.74	0.27	14	Endoplasmin OS=Mus musculus GN=Hsp90b1 PE=1 SV=2
31	1	Sprot	ODP2_MOUSE	443	67899	17	1.13	8.81	0.31	15	Dihydrolipoyllysine-residue acetyltransferase component of pyruvate dehydrogenase complex, mitochondrial OS=Mus musculus GN=Dlat PE=1 SV=2
26	1	Sprot	RRBP1_MOUSE	466	172776	16	0.32	9.35	0.16	16	Ribosome-binding protein 1 OS=Mus musculus GN=Rrbp1 PE=1 SV=2
36	1	Sprot	LRC59_MOUSE	412	34856	16	1.79	9.57	0.45	12	Leucine-rich repeat-containing protein 59 OS=Mus musculus GN=Lrrc59 PE=1 SV=1
37	1	Sprot	DNPEP_MOUSE	411	52174	16	1.37	6.82	0.41	13	Aspartyl aminopeptidase OS=Mus musculus GN=Dnpep PE=2 SV=2
38	1	Sprot	CH60_MOUSE	410	60917	16	1	5.91	0.29	12	60 kDa heat shock protein, mitochondrial OS=Mus musculus GN=Hspd1 PE=1 SV=1
63	1	Sprot	PDIA3_MOUSE	308	56643	16	1.22	5.88	0.36	15	Protein disulfide-isomerase A3 OS=Mus musculus GN=Pdia3 PE=1 SV=2
42	1	Sprot	MBB1A_MOUSE	394	151942	15	0.32	9.08	0.14	13	Myb-binding protein 1A OS=Mus musculus GN=Mybbp1a PE=1 SV=2
45	1	Sprot	KPYM_MOUSE	386	57808	15	1.07	7.18	0.45	14	Pyruvate kinase PKM OS=Mus musculus GN=Pkm PE=1 SV=4
55	1	Sprot	IGEB_MOUSE	338	62708	15	0.96	9.38	0.32	13	IgE-binding protein OS=Mus musculus GN=Iap PE=2 SV=1
79	1	Sprot	ADT1_MOUSE	263	32883	15	2.56	9.73	0.5	7	ADP/ATP translocase 1 OS=Mus musculus GN=Slc25a4 PE=1 SV=4
103	1	Sprot	PSA1_MOUSE	219	29528	15	3.09	6	0.42	13	Proteasome subunit alpha type-1 OS=Mus musculus GN=Psma1 PE=1 SV=1
34	1	Sprot	AT2A2_MOUSE	428	114784	14	0.37	5.23	0.17	11	Sarcoplasmic/endoplasmic reticulum calcium ATPase 2 OS=Mus musculus GN=Atp2a2 PE=1 SV=2
53	1	Sprot	PO210_MOUSE	343	203973	14	0.21	6.18	0.11	13	Nuclear pore membrane glycoprotein 210 OS=Mus musculus GN=Nup210 PE=1 SV=2
54	1	Sprot	ALDOA_MOUSE	343	39331	14	1.9	8.31	0.51	13	Fructose-bisphosphate aldolase A OS=Mus musculus GN=Aldoa PE=1 SV=2
79	2	Sprot	ADT2_MOUSE	250	32910	14	2.25	9.74	0.43	6	ADP/ATP translocase 2 OS=Mus musculus GN=Slc25a5 PE=1 SV=3
167	1	Sprot	RS7_MOUSE	165	22113	14	3.96	10.09	0.59	12	40S ribosomal protein S7 OS=Mus musculus GN=Rps7 PE=2 SV=1
22	1	Sprot	PSA4_MOUSE	519	29452	13	2.04	7.59	0.48	9	Proteasome subunit alpha type-4 OS=Mus musculus GN=Psma4 PE=1 SV=1
27	2	Sprot	HS90B_MOUSE	329	83229	13	0.6	4.97	0.24	8	Heat shock protein HSP 90-beta OS=Mus musculus GN=Hsp90ab1 PE=1 SV=3
32	1	Sprot	PSB8_MOUSE	436	30241	13	2.6	6.22	0.59	13	Proteasome subunit beta type-8 OS=Mus musculus GN=Psmb8 PE=1 SV=2
35	1	Sprot	MDHM_MOUSE	427	35589	13	1.97	8.93	0.52	12	Malate dehydrogenase, mitochondrial OS=Mus musculus GN=Mdh2 PE=1 SV=3
101	1	Sprot	RL7A_MOUSE	219	29958	13	2.63	10.56	0.46	13	60S ribosomal protein L7a OS=Mus musculus GN=Rpl7a PE=1 SV=2
122	1	Sprot	RS3_MOUSE	205	26657	13	3.25	9.68	0.56	13	40S ribosomal protein S3 OS=Mus musculus GN=Rps3 PE=1 SV=1
18	1	Sprot	PSB4_MOUSE	572	29097	12	2.41	5.47	0.47	8	Proteasome subunit beta type-4 OS=Mus musculus GN=Psmb4 PE=1 SV=1
40	1	Sprot	VDAC2_MOUSE	399	31713	12	1.55	7.44	0.5	10	Voltage-dependent anion-selective channel protein 2 OS=Mus musculus GN=Vdac2 PE=1 SV=2
40	2	Sprot	VDAC1_MOUSE	390	32331	12	1.51	8.55	0.5	10	Voltage-dependent anion-selective channel protein 1 OS=Mus musculus GN=Vdac1 PE=1 SV=3
44	1	Sprot	NICA_MOUSE	387	78443	12	0.59	5.75	0.19	12	Nicastrin OS=Mus musculus GN=Ncstn PE=1 SV=3
46	2	Sprot	TBA4A_MOUSE	305	49892	12	0.94	4.95	0.36	4	Tubulin alpha-4A chain OS=Mus musculus GN=Tuba4a PE=1 SV=1
49	1	Sprot	ABCB6_MOUSE	364	93711	12	0.43	8.25	0.19	11	ATP-binding cassette sub-family B member 6, mitochondrial OS=Mus musculus GN=Abcb6 PE=1 SV=1
57	1	Sprot	TERA_MOUSE	334	89266	12	0.5	5.14	0.25	12	Transitional endoplasmic reticulum ATPase OS=Mus musculus GN=Vcp PE=1 SV=4
60	1	Sprot	G3BP1_MOUSE	321	51797	12	1	5.41	0.27	8	Ras GTPase-activating protein-binding protein 1 OS=Mus musculus GN=G3bp1 PE=1 SV=1
64	1	Sprot	SRPRB_MOUSE	305	29561	12	2.03	9.34	0.48	11	Signal recognition particle receptor subunit beta OS=Mus musculus GN=Srprb PE=1 SV=1
66	1	Sprot	PSB1_MOUSE	301	26355	12	1.76	7.67	0.46	8	Proteasome subunit beta type-1 OS=Mus musculus GN=Psmb1 PE=1 SV=1
75	1	Sprot	PPIA_MOUSE	267	17960	12	4.99	7.74	0.63	9	Peptidyl-prolyl cis-trans isomerase A OS=Mus musculus GN=Ppia PE=1 SV=2
77	1	Sprot	AATM_MOUSE	265	47381	12	1.14	9.13	0.35	12	Aspartate aminotransferase, mitochondrial OS=Mus musculus GN=Got2 PE=1 SV=1
85	1	Sprot	K319L_MOUSE	252	115240	12	0.3	5.78	0.12	10	Dyslexia-associated protein KIAA0319-like protein OS=Mus musculus GN=Kiaa0319l PE=2 SV=1
91	1	Sprot	LMNB1_MOUSE	240	66745	12	0.72	5.11	0.23	11	Lamin-B1 OS=Mus musculus GN=Lmnb1 PE=1 SV=3
114	1	Sprot	RS2_MOUSE	211	31212	12	1.86	10.25	0.41	11	40S ribosomal protein S2 OS=Mus musculus GN=Rps2 PE=2 SV=3
116	1	Sprot	PYR1_MOUSE	209	243084	12	0.16	6	0.07	12	CAD protein OS=Mus musculus GN=Cad PE=2 SV=1
21	1	Sprot	PSA7_MOUSE	553	27838	11	2.23	8.59	0.47	9	Proteasome subunit alpha type-7 OS=Mus musculus GN=Psma7 PE=1 SV=1
30	3	Sprot	H2AX_MOUSE	242	15133	11	1.16	10.74	0.32	1	Histone H2AX OS=Mus musculus GN=H2afx PE=1 SV=2
40	3	Sprot	VDAC3_MOUSE	374	30733	11	1.63	8.96	0.46	10	Voltage-dependent anion-selective channel protein 3 OS=Mus musculus GN=Vdac3 PE=1 SV=1
41	1	Sprot	FRIL1_MOUSE	397	20790	11	3.13	5.66	0.66	10	Ferritin light chain 1 OS=Mus musculus GN=Ftl1 PE=1 SV=2
46	1	Sprot	TBA1A_CRIGR	321	50104	11	0.93	4.94	0.35	4	Tubulin alpha-1A chain OS=Cricetulus griseus GN=TUBA1A PE=2 SV=1
50	2	Sprot	YBOX1_MOUSE	338	35709	11	1.31	9.87	0.37	5	Nuclease-sensitive element-binding protein 1 OS=Mus musculus GN=Ybx1 PE=1 SV=3
51	1	Sprot	ICAM1_MOUSE	351	58807	11	0.76	5.79	0.2	11	Intercellular adhesion molecule 1 OS=Mus musculus GN=Icam1 PE=1 SV=1
60	2	Sprot	G3BP2_MOUSE	207	54055	11	0.65	5.44	0.19	7	Ras GTPase-activating protein-binding protein 2 OS=Mus musculus GN=G3bp2 PE=1 SV=2
61	1	Sprot	PSA6_MOUSE	315	27355	11	1.96	6.34	0.5	10	Proteasome subunit alpha type-6 OS=Mus musculus GN=Psma6 PE=1 SV=1
70	1	Sprot	ATP5H_MOUSE	290	18738	11	3.08	5.52	0.62	7	ATP synthase subunit d, mitochondrial OS=Mus musculus GN=Atp5h PE=1 SV=3
76	1	Sprot	GNPTA_MOUSE	266	140895	11	0.24	7.58	0.14	10	N-acetylglucosamine-1-phosphotransferase subunits alpha/beta OS=Mus musculus GN=Gnptab PE=2 SV=2
92	1	Sprot	PPIB_MOUSE	234	23699	11	2.06	9.56	0.38	7	Peptidyl-prolyl cis-trans isomerase B OS=Mus musculus GN=Ppib PE=1 SV=2
98	1	Sprot	HNRPU_MOUSE	226	87863	11	0.41	5.92	0.2	10	Heterogeneous nuclear ribonucleoprotein U OS=Mus musculus GN=Hnrnpu PE=1 SV=1
111	1	Sprot	RL13_MOUSE	214	24290	11	2.81	11.54	0.44	10	60S ribosomal protein L13 OS=Mus musculus GN=Rpl13 PE=2 SV=3
112	1	Sprot	BGLR_MOUSE	214	74148	11	0.5	6.22	0.23	10	Beta-glucuronidase OS=Mus musculus GN=Gusb PE=2 SV=2
162	1	Sprot	RL23A_MOUSE	169	17684	11	3.45	10.44	0.54	9	60S ribosomal protein L23a OS=Mus musculus GN=Rpl23a PE=1 SV=1
10	3	Sprot	TBB3_MOUSE	295	50386	10	0.81	4.82	0.28	1	Tubulin beta-3 chain OS=Mus musculus GN=Tubb3 PE=1 SV=1
50	1	Sprot	YBOX3_MOUSE	363	38790	10	1.16	9.68	0.36	6	Y-box-binding protein 3 OS=Mus musculus GN=Ybx3 PE=1 SV=2
52	1	Sprot	PDIA6_MOUSE	346	48070	10	0.75	5	0.25	9	Protein disulfide-isomerase A6 OS=Mus musculus GN=Pdia6 PE=1 SV=3
62	1	Sprot	RL12_MOUSE	313	17794	10	3.41	9.48	0.73	9	60S ribosomal protein L12 OS=Mus musculus GN=Rpl12 PE=1 SV=2
65	1	Sprot	PSA5_MOUSE	304	26394	10	2.07	4.74	0.46	7	Proteasome subunit alpha type-5 OS=Mus musculus GN=Psma5 PE=1 SV=1
67	1	Sprot	CTR1_MOUSE	301	67048	10	0.57	6.82	0.17	7	High affinity cationic amino acid transporter 1 OS=Mus musculus GN=Slc7a1 PE=1 SV=1
78	1	Sprot	ODO2_MOUSE	264	48963	10	0.85	9.11	0.23	9	Dihydrolipoyllysine-residue succinyltransferase component of 2-oxoglutarate dehydrogenase complex, mitochondrial OS=Mus musculus GN=Dlst PE=1 SV=1
83	1	Sprot	H4_MOUSE	254	11360	10	8.73	11.36	0.53	8	Histone H4 OS=Mus musculus GN=Hist1h4a PE=1 SV=2
88	1	Sprot	LMAN2_MOUSE	248	40404	10	1.1	6.46	0.38	10	Vesicular integral-membrane protein VIP36 OS=Mus musculus GN=Lman2 PE=2 SV=2
89	1	Sprot	NPM_MOUSE	247	32540	10	1.28	4.62	0.35	7	Nucleophosmin OS=Mus musculus GN=Npm1 PE=1 SV=1
119	1	Sprot	RS18_MOUSE	207	17708	10	4.19	10.99	0.52	10	40S ribosomal protein S18 OS=Mus musculus GN=Rps18 PE=1 SV=3
121	1	Sprot	PA2G4_MOUSE	206	43671	10	0.86	6.41	0.28	9	Proliferation-associated protein 2G4 OS=Mus musculus GN=Pa2g4 PE=1 SV=3
140	1	Sprot	EMC1_MOUSE	196	111535	10	0.31	7	0.16	10	ER membrane protein complex subunit 1 OS=Mus musculus GN=Emc1 PE=1 SV=1
143	1	Sprot	RS4X_MESAU	195	29579	10	1.74	10.16	0.37	9	40S ribosomal protein S4, X isoform OS=Mesocricetus auratus GN=RPS4X PE=2 SV=2
144	1	Sprot	PDIA1_MOUSE	193	57023	10	0.69	4.77	0.25	10	Protein disulfide-isomerase OS=Mus musculus GN=P4hb PE=1 SV=2
154	1	Sprot	REEP5_RAT	179	21417	10	2.96	8.26	0.24	9	Receptor expression-enhancing protein 5 OS=Rattus norvegicus GN=Reep5 PE=1 SV=1
179	1	Sprot	SFPQ_MOUSE	153	75394	10	0.38	9.45	0.18	8	Splicing factor, proline- and glutamine-rich OS=Mus musculus GN=Sfpq PE=1 SV=1
47	1	Sprot	SFXN1_MOUSE	374	35626	9	0.95	9.35	0.39	8	Sideroflexin-1 OS=Mus musculus GN=Sfxn1 PE=1 SV=3
58	1	Sprot	TOM40_MOUSE	333	37871	9	1.04	7.64	0.36	8	Mitochondrial import receptor subunit TOM40 homolog OS=Mus musculus GN=Tomm40 PE=1 SV=3
59	1	Sprot	H2B1B_MOUSE	330	13944	9	4.24	10.31	0.38	6	Histone H2B type 1-B OS=Mus musculus GN=Hist1h2bb PE=1 SV=3
68	1	Sprot	IF4A1_MOUSE	293	46125	9	0.58	5.32	0.23	6	Eukaryotic initiation factor 4A-I OS=Mus musculus GN=Eif4a1 PE=1 SV=1
80	1	Sprot	SPCS2_MOUSE	259	24962	9	1.91	8.75	0.34	8	Signal peptidase complex subunit 2 OS=Mus musculus GN=Spcs2 PE=1 SV=1
86	1	Sprot	GBLP_MOUSE	250	35055	9	0.81	7.6	0.31	7	Guanine nucleotide-binding protein subunit beta-2-like 1 OS=Mus musculus GN=Gnb2l1 PE=1 SV=3
94	1	Sprot	PSA2_MOUSE	231	25910	9	1.5	6.92	0.47	8	Proteasome subunit alpha type-2 OS=Mus musculus GN=Psma2 PE=1 SV=3
95	1	Sprot	AL3A2_MOUSE	230	53936	9	0.56	8.59	0.18	7	Fatty aldehyde dehydrogenase OS=Mus musculus GN=Aldh3a2 PE=2 SV=2
97	1	Sprot	RS19_MOUSE	226	16076	9	4.1	10.41	0.52	9	40S ribosomal protein S19 OS=Mus musculus GN=Rps19 PE=1 SV=3
100	1	Sprot	RLA0_MOUSE	219	34195	9	1.19	5.91	0.38	9	60S acidic ribosomal protein P0 OS=Mus musculus GN=Rplp0 PE=1 SV=3
109	1	Sprot	PSB5_MOUSE	215	28514	9	1.55	6.52	0.48	9	Proteasome subunit beta type-5 OS=Mus musculus GN=Psmb5 PE=1 SV=3
129	1	Sprot	TCPZ_MOUSE	203	57968	9	0.6	6.63	0.28	9	T-complex protein 1 subunit zeta OS=Mus musculus GN=Cct6a PE=1 SV=3
130	1	Sprot	HEM2_MOUSE	203	36000	9	0.94	6.32	0.27	7	Delta-aminolevulinic acid dehydratase OS=Mus musculus GN=Alad PE=1 SV=1
133	1	Sprot	MPCP_MOUSE	201	39606	9	0.97	9.36	0.34	8	Phosphate carrier protein, mitochondrial OS=Mus musculus GN=Slc25a3 PE=1 SV=1
139	1	Sprot	OST48_MOUSE	196	48997	9	0.74	5.52	0.2	9	Dolichyl-diphosphooligosaccharide--protein glycosyltransferase 48 kDa subunit OS=Mus musculus GN=Ddost PE=1 SV=2
155	1	Sprot	CMC1_MOUSE	178	74523	9	0.38	8.43	0.23	8	Calcium-binding mitochondrial carrier protein Aralar1 OS=Mus musculus GN=Slc25a12 PE=1 SV=1
160	1	Sprot	QCR2_MOUSE	170	48205	9	0.75	9.26	0.22	9	Cytochrome b-c1 complex subunit 2, mitochondrial OS=Mus musculus GN=Uqcrc2 PE=1 SV=1
161	1	Sprot	TCPD_MOUSE	169	58030	9	0.59	8.24	0.27	9	T-complex protein 1 subunit delta OS=Mus musculus GN=Cct4 PE=1 SV=3
168	1	Sprot	PSA3_MOUSE	164	28387	9	1.31	5.29	0.27	6	Proteasome subunit alpha type-3 OS=Mus musculus GN=Psma3 PE=1 SV=3
197	1	Sprot	LDHA_MOUSE	145	36475	9	0.92	7.62	0.3	8	L-lactate dehydrogenase A chain OS=Mus musculus GN=Ldha PE=1 SV=3
202	1	Sprot	RL3_MOUSE	142	46081	9	0.8	10.22	0.33	9	60S ribosomal protein L3 OS=Mus musculus GN=Rpl3 PE=1 SV=3
205	1	Sprot	STT3A_MOUSE	140	80545	9	0.35	8.3	0.13	8	Dolichyl-diphosphooligosaccharide--protein glycosyltransferase subunit STT3A OS=Mus musculus GN=Stt3a PE=1 SV=1
71	1	Sprot	AT1A1_MOUSE	282	112910	8	0.24	5.3	0.12	8	Sodium/potassium-transporting ATPase subunit alpha-1 OS=Mus musculus GN=Atp1a1 PE=1 SV=1
74	1	Sprot	HYOU1_MOUSE	269	111112	8	0.24	5.12	0.12	8	Hypoxia up-regulated protein 1 OS=Mus musculus GN=Hyou1 PE=1 SV=1
81	1	Sprot	PRS6A_MOUSE	258	49518	8	0.62	5.09	0.23	8	26S protease regulatory subunit 6A OS=Mus musculus GN=Psmc3 PE=1 SV=2
102	1	Sprot	MIA3_MOUSE	219	213544	8	0.12	4.68	0.07	8	Melanoma inhibitory activity protein 3 OS=Mus musculus GN=Mia3 PE=1 SV=2
107	1	Sprot	LMAN1_MOUSE	217	57753	8	0.52	5.92	0.21	8	Protein ERGIC-53 OS=Mus musculus GN=Lman1 PE=2 SV=1
113	1	Sprot	QCR1_MOUSE	213	52818	8	0.58	5.81	0.21	8	Cytochrome b-c1 complex subunit 1, mitochondrial OS=Mus musculus GN=Uqcrc1 PE=1 SV=2
118	1	Sprot	PSB3_MOUSE	208	22949	8	1.8	6.15	0.41	7	Proteasome subunit beta type-3 OS=Mus musculus GN=Psmb3 PE=1 SV=1
149	1	Sprot	SAM50_MOUSE	186	51831	8	0.42	6.34	0.16	6	Sorting and assembly machinery component 50 homolog OS=Mus musculus GN=Samm50 PE=1 SV=1
157	1	Sprot	CASC4_MOUSE	177	49379	8	0.53	5.27	0.19	7	Protein CASC4 OS=Mus musculus GN=Casc4 PE=2 SV=1
163	1	Sprot	H14_MOUSE	168	21964	8	1.92	11.1	0.25	2	Histone H1.4 OS=Mus musculus GN=Hist1h1e PE=1 SV=2
164	1	Sprot	ASPH_MOUSE	167	82991	8	0.34	4.97	0.14	8	Aspartyl/asparaginyl beta-hydroxylase OS=Mus musculus GN=Asph PE=1 SV=1
209	1	Sprot	IF5A1_MOUSE	138	16821	8	2.99	5.08	0.5	7	Eukaryotic translation initiation factor 5A-1 OS=Mus musculus GN=Eif5a PE=1 SV=2
213	1	Sprot	PDIA4_MOUSE	135	71938	8	0.4	5.16	0.17	8	Protein disulfide-isomerase A4 OS=Mus musculus GN=Pdia4 PE=1 SV=3
231	1	Sprot	RL7_MOUSE	127	31400	8	1.13	10.89	0.32	8	60S ribosomal protein L7 OS=Mus musculus GN=Rpl7 PE=1 SV=2
281	1	Sprot	FRIH_MOUSE	106	21053	8	2.06	5.53	0.51	8	Ferritin heavy chain OS=Mus musculus GN=Fth1 PE=1 SV=2
282	1	Sprot	RCC2_MOUSE	106	55948	8	0.54	8.97	0.21	8	Protein RCC2 OS=Mus musculus GN=Rcc2 PE=1 SV=1
322	1	Sprot	RL28_MOUSE	95	15724	8	2.64	12.02	0.42	7	60S ribosomal protein L28 OS=Mus musculus GN=Rpl28 PE=1 SV=2
324	1	Sprot	RL8_MOUSE	95	28007	8	1.34	11.03	0.37	8	60S ribosomal protein L8 OS=Mus musculus GN=Rpl8 PE=1 SV=2
72	1	Sprot	RAB1B_MOUSE	280	22173	7	1.22	5.55	0.39	2	Ras-related protein Rab-1B OS=Mus musculus GN=Rab1b PE=1 SV=1
72	3	Sprot	RAB14_MOUSE	163	23882	7	1.1	5.85	0.46	4	Ras-related protein Rab-14 OS=Mus musculus GN=Rab14 PE=1 SV=3
73	1	Sprot	HNRPK_MOUSE	279	50944	7	0.51	5.39	0.29	7	Heterogeneous nuclear ribonucleoprotein K OS=Mus musculus GN=Hnrnpk PE=1 SV=1
84	1	Sprot	TMEDA_MESAU	253	24805	7	1.31	6.25	0.39	7	Transmembrane protein Tmp21 OS=Mesocricetus auratus GN=TMED10 PE=1 SV=1
87	1	Sprot	HNRPC_MOUSE	249	34364	7	0.83	4.92	0.26	6	Heterogeneous nuclear ribonucleoproteins C1/C2 OS=Mus musculus GN=Hnrnpc PE=1 SV=1
96	1	Sprot	PGK1_CRIGR	229	44534	7	0.5	8.02	0.25	6	Phosphoglycerate kinase 1 OS=Cricetulus griseus GN=PGK1 PE=2 SV=2
99	1	Sprot	THOC4_MOUSE	220	26924	7	1.16	11.15	0.36	6	THO complex subunit 4 OS=Mus musculus GN=Alyref PE=1 SV=3
104	1	Sprot	PRS10_MOUSE	218	44145	7	0.61	7.1	0.28	7	26S protease regulatory subunit 10B OS=Mus musculus GN=Psmc6 PE=1 SV=1
115	1	Sprot	CCD47_MOUSE	209	55808	7	0.46	4.74	0.23	7	Coiled-coil domain-containing protein 47 OS=Mus musculus GN=Ccdc47 PE=2 SV=2
123	1	Sprot	SSRD_MOUSE	205	18924	7	1.54	5.5	0.37	5	Translocon-associated protein subunit delta OS=Mus musculus GN=Ssr4 PE=2 SV=1
124	1	Sprot	M2OM_MOUSE	205	34133	7	0.84	9.95	0.29	7	Mitochondrial 2-oxoglutarate/malate carrier protein OS=Mus musculus GN=Slc25a11 PE=1 SV=3
132	1	Sprot	MOGS_MOUSE	202	91774	7	0.26	9.06	0.11	7	Mannosyl-oligosaccharide glucosidase OS=Mus musculus GN=Mogs PE=2 SV=1
136	1	Sprot	GOLM1_MOUSE	198	44299	7	0.61	5.2	0.28	7	Golgi membrane protein 1 OS=Mus musculus GN=Golm1 PE=1 SV=2
147	1	Sprot	TFR1_MOUSE	189	85677	7	0.28	6.13	0.11	7	Transferrin receptor protein 1 OS=Mus musculus GN=Tfrc PE=1 SV=1
148	1	Sprot	PEX14_MOUSE	188	41183	7	0.55	5.03	0.4	6	Peroxisomal membrane protein PEX14 OS=Mus musculus GN=Pex14 PE=1 SV=1
163	2	Sprot	H14_RAT	134	21974	7	1.56	11.1	0.25	1	Histone H1.4 OS=Rattus norvegicus GN=Hist1h1e PE=1 SV=3
166	1	Sprot	MIC19_MOUSE	166	26318	7	0.97	8.56	0.3	6	MICOS complex subunit Mic19 OS=Mus musculus GN=Chchd3 PE=1 SV=1
169	1	Sprot	LYRIC_MOUSE	164	63808	7	0.39	9.34	0.15	7	Protein LYRIC OS=Mus musculus GN=Mtdh PE=1 SV=1
172	1	Sprot	SND1_MOUSE	159	102025	7	0.23	7.08	0.13	7	Staphylococcal nuclease domain-containing protein 1 OS=Mus musculus GN=Snd1 PE=1 SV=1
174	1	Sprot	PSB6_MOUSE	158	25362	7	1.27	4.97	0.33	6	Proteasome subunit beta type-6 OS=Mus musculus GN=Psmb6 PE=1 SV=3
177	1	Sprot	CLPT1_MOUSE	154	75243	7	0.32	5.88	0.16	7	Cleft lip and palate transmembrane protein 1 homolog OS=Mus musculus GN=Clptm1 PE=2 SV=1
178	1	Sprot	PABP1_MOUSE	153	70626	7	0.35	9.52	0.15	7	Polyadenylate-binding protein 1 OS=Mus musculus GN=Pabpc1 PE=1 SV=2
218	1	Sprot	RS6_MOUSE	134	28663	7	0.86	10.85	0.33	6	40S ribosomal protein S6 OS=Mus musculus GN=Rps6 PE=1 SV=1
237	1	Sprot	RS9_MOUSE	125	22578	7	1.5	10.66	0.3	7	40S ribosomal protein S9 OS=Mus musculus GN=Rps9 PE=1 SV=3
270	1	Sprot	CD109_MOUSE	110	161557	7	0.14	5.37	0.08	7	CD109 antigen OS=Mus musculus GN=Cd109 PE=2 SV=1
283	1	Sprot	RS15A_MOUSE	106	14830	7	2.92	10.14	0.62	7	40S ribosomal protein S15a OS=Mus musculus GN=Rps15a PE=1 SV=2
284	1	Sprot	RL13A_MOUSE	106	23449	7	1.42	11.02	0.33	7	60S ribosomal protein L13a OS=Mus musculus GN=Rpl13a PE=1 SV=4
290	1	Sprot	PSB2_MOUSE	103	22892	7	1.47	6.52	0.39	7	Proteasome subunit beta type-2 OS=Mus musculus GN=Psmb2 PE=1 SV=1
382	1	Sprot	RL26_MOUSE	81	17248	7	2.28	10.55	0.43	6	60S ribosomal protein L26 OS=Mus musculus GN=Rpl26 PE=1 SV=1
27	3	Sprot	HS90A_MOUSE	167	84735	6	0.24	4.93	0.11	2	Heat shock protein HSP 90-alpha OS=Mus musculus GN=Hsp90aa1 PE=1 SV=4
30	4	Sprot	H2AV_MOUSE	122	13501	6	0.9	10.58	0.23	1	Histone H2A.V OS=Mus musculus GN=H2afv PE=1 SV=3
72	2	Sprot	RAB1A_MOUSE	225	22663	6	0.92	5.93	0.39	2	Ras-related protein Rab-1A OS=Mus musculus GN=Rab1A PE=1 SV=3
90	1	Sprot	RAB5C_MOUSE	241	23398	6	0.88	8.64	0.49	5	Ras-related protein Rab-5C OS=Mus musculus GN=Rab5c PE=1 SV=2
93	1	Sprot	HMOX2_MOUSE	234	35716	6	0.65	5.61	0.37	6	Heme oxygenase 2 OS=Mus musculus GN=Hmox2 PE=2 SV=1
117	1	Sprot	IGSF8_MOUSE	208	64970	6	0.32	8.22	0.13	6	Immunoglobulin superfamily member 8 OS=Mus musculus GN=Igsf8 PE=1 SV=2
120	1	Sprot	TCPG_MOUSE	206	60591	6	0.35	6.28	0.13	6	T-complex protein 1 subunit gamma OS=Mus musculus GN=Cct3 PE=1 SV=1
125	1	Sprot	TXND5_MOUSE	204	46386	6	0.47	5.51	0.21	6	Thioredoxin domain-containing protein 5 OS=Mus musculus GN=Txndc5 PE=1 SV=2
128	1	Sprot	PCBP1_MOUSE	204	37474	6	0.61	6.66	0.25	4	Poly(rC)-binding protein 1 OS=Mus musculus GN=Pcbp1 PE=1 SV=1
128	2	Sprot	PCBP2_MOUSE	174	38197	6	0.6	6.33	0.23	4	Poly(rC)-binding protein 2 OS=Mus musculus GN=Pcbp2 PE=1 SV=1
131	1	Sprot	RS8_MOUSE	202	24190	6	1.08	10.32	0.36	6	40S ribosomal protein S8 OS=Mus musculus GN=Rps8 PE=1 SV=2
134	1	Sprot	MA2A2_MOUSE	198	130566	6	0.15	6.4	0.07	5	Alpha-mannosidase 2x OS=Mus musculus GN=Man2a2 PE=2 SV=2
141	1	Sprot	ROAA_MOUSE	196	30812	6	0.78	7.68	0.23	6	Heterogeneous nuclear ribonucleoprotein A/B OS=Mus musculus GN=Hnrnpab PE=1 SV=1
145	1	Sprot	RAB7A_MOUSE	190	23475	6	0.88	6.4	0.31	5	Ras-related protein Rab-7a OS=Mus musculus GN=Rab7a PE=1 SV=2
153	1	Sprot	LY75_MOUSE	179	197225	6	0.1	5.97	0.08	6	Lymphocyte antigen 75 OS=Mus musculus GN=Ly75 PE=1 SV=2
180	1	Sprot	NAGPA_MOUSE	152	56008	6	0.38	5.34	0.14	6	N-acetylglucosamine-1-phosphodiester alpha-N-acetylglucosaminidase OS=Mus musculus GN=Nagpa PE=2 SV=2
183	1	Sprot	RAB2A_MOUSE	150	23533	6	1.12	6.08	0.35	6	Ras-related protein Rab-2A OS=Mus musculus GN=Rab2a PE=1 SV=1
184	1	Sprot	RL18A_MOUSE	149	20719	6	1.03	10.73	0.35	5	60S ribosomal protein L18a OS=Mus musculus GN=Rpl18a PE=1 SV=1
189	1	Sprot	DX39B_MOUSE	147	49004	6	0.44	5.44	0.15	2	Spliceosome RNA helicase Ddx39b OS=Mus musculus GN=Ddx39b PE=1 SV=1
189	2	Sprot	DX39A_MOUSE	146	49036	6	0.44	5.46	0.15	2	ATP-dependent RNA helicase DDX39A OS=Mus musculus GN=Ddx39a PE=2 SV=1
190	1	Sprot	RMXL1_MOUSE	147	42136	6	0.53	10	0.14	6	RNA binding motif protein, X-linked-like-1 OS=Mus musculus GN=Rbmxl1 PE=2 SV=1
194	1	Sprot	ATPA_MOUSE	146	59716	6	0.35	9.22	0.18	6	ATP synthase subunit alpha, mitochondrial OS=Mus musculus GN=Atp5a1 PE=1 SV=1
200	1	Sprot	LAP2B_MOUSE	144	50342	6	0.43	9.45	0.18	6	Lamina-associated polypeptide 2, isoforms beta/delta/epsilon/gamma OS=Mus musculus GN=Tmpo PE=1 SV=4
208	1	Sprot	BASI_MOUSE	138	42418	6	0.53	5.56	0.19	6	Basigin OS=Mus musculus GN=Bsg PE=1 SV=2
210	1	Sprot	COX41_MOUSE	137	19518	6	1.46	9.25	0.27	5	Cytochrome c oxidase subunit 4 isoform 1, mitochondrial OS=Mus musculus GN=Cox4i1 PE=1 SV=2
212	1	Sprot	PREB_MOUSE	137	45409	6	0.49	9.01	0.19	6	Prolactin regulatory element-binding protein OS=Mus musculus GN=Preb PE=1 SV=1
216	1	Sprot	TOP2A_MOUSE	134	172682	6	0.11	8.73	0.06	6	DNA topoisomerase 2-alpha OS=Mus musculus GN=Top2a PE=1 SV=2
242	1	Sprot	RAB18_MOUSE	123	23021	6	1.16	5.24	0.38	6	Ras-related protein Rab-18 OS=Mus musculus GN=Rab18 PE=2 SV=2
249	1	Sprot	ATLA2_MOUSE	120	66182	6	0.31	5.27	0.19	6	Atlastin-2 OS=Mus musculus GN=Atl2 PE=1 SV=1
276	1	Sprot	FXR2_MOUSE	108	73698	6	0.28	5.94	0.19	6	Fragile X mental retardation syndrome-related protein 2 OS=Mus musculus GN=Fxr2 PE=1 SV=1
280	1	Sprot	TM9S4_MOUSE	107	74644	6	0.22	6.86	0.09	5	Transmembrane 9 superfamily member 4 OS=Mus musculus GN=Tm9sf4 PE=2 SV=1
285	1	Sprot	RS14_CRIGR	106	16263	6	1.44	10.07	0.43	5	40S ribosomal protein S14 OS=Cricetulus griseus GN=RPS14 PE=2 SV=3
347	1	Sprot	ERP44_MOUSE	90	46823	6	0.47	5.09	0.22	6	Endoplasmic reticulum resident protein 44 OS=Mus musculus GN=Erp44 PE=1 SV=1
10	4	Sprot	TBB6_MOUSE	142	50058	5	0.35	4.8	0.17	1	Tubulin beta-6 chain OS=Mus musculus GN=Tubb6 PE=1 SV=1
69	1	Sprot	SCAM3_MOUSE	292	38433	5	0.48	7.55	0.19	5	Secretory carrier-associated membrane protein 3 OS=Mus musculus GN=Scamp3 PE=1 SV=3
72	4	Sprot	RAB6A_MOUSE	159	23575	5	0.65	5.42	0.27	4	Ras-related protein Rab-6A OS=Mus musculus GN=Rab6a PE=1 SV=4
72	6	Sprot	RAB10_MOUSE	119	22527	5	0.69	8.59	0.16	2	Ras-related protein Rab-10 OS=Mus musculus GN=Rab10 PE=1 SV=1
82	1	Sprot	YMEL1_MOUSE	255	79978	5	0.21	9.01	0.13	5	ATP-dependent zinc metalloprotease YME1L1 OS=Mus musculus GN=Yme1l1 PE=2 SV=1
106	1	Sprot	RS17_CRIGR	217	15514	5	1.55	9.85	0.48	4	40S ribosomal protein S17 OS=Cricetulus griseus GN=RPS17 PE=2 SV=2
108	1	Sprot	K1C10_MOUSE	216	57735	5	0.3	5.04	0.08	3	Keratin, type I cytoskeletal 10 OS=Mus musculus GN=Krt10 PE=1 SV=3
110	1	Sprot	RL18_MOUSE	215	21631	5	0.98	11.79	0.25	5	60S ribosomal protein L18 OS=Mus musculus GN=Rpl18 PE=2 SV=3
126	1	Sprot	SEP11_MOUSE	204	49663	5	0.27	6.24	0.14	4	Septin-11 OS=Mus musculus GN=Sept11 PE=1 SV=4
135	1	Sprot	SC22B_CRIGR	198	24653	5	0.82	8.88	0.25	5	Vesicle-trafficking protein SEC22b OS=Cricetulus griseus GN=Sec22b PE=1 SV=3
137	1	Sprot	RL6_MOUSE	198	33489	5	0.56	10.69	0.23	5	60S ribosomal protein L6 OS=Mus musculus GN=Rpl6 PE=1 SV=3
138	1	Sprot	TMED9_MOUSE	196	27110	5	0.55	8.49	0.25	3	Transmembrane emp24 domain-containing protein 9 OS=Mus musculus GN=Tmed9 PE=1 SV=2
138	2	Sprot	TMED4_MOUSE	153	26005	5	0.58	8.33	0.25	3	Transmembrane emp24 domain-containing protein 4 OS=Mus musculus GN=Tmed4 PE=2 SV=1
175	1	Sprot	ETFB_MOUSE	157	27606	5	0.71	8.24	0.27	5	Electron transfer flavoprotein subunit beta OS=Mus musculus GN=Etfb PE=1 SV=3
181	1	Sprot	MIC60_MOUSE	152	83848	5	0.2	6.18	0.14	5	MICOS complex subunit Mic60 OS=Mus musculus GN=Immt PE=1 SV=1
182	1	Sprot	PRS4_MOUSE	151	49154	5	0.36	5.87	0.19	5	26S protease regulatory subunit 4 OS=Mus musculus GN=Psmc1 PE=1 SV=1
191	1	Sprot	TCPQ_MOUSE	147	59518	5	0.29	5.44	0.14	5	T-complex protein 1 subunit theta OS=Mus musculus GN=Cct8 PE=1 SV=3
192	1	Sprot	SC11A_MOUSE	147	20613	5	1.04	9.33	0.2	4	Signal peptidase complex catalytic subunit SEC11A OS=Mus musculus GN=Sec11a PE=2 SV=1
193	1	Sprot	FBRL_MOUSE	146	34286	5	0.54	10.25	0.27	5	rRNA 2'-O-methyltransferase fibrillarin OS=Mus musculus GN=Fbl PE=2 SV=2
203	1	Sprot	CD166_MOUSE	141	65051	5	0.26	5.85	0.16	5	CD166 antigen OS=Mus musculus GN=Alcam PE=1 SV=3
204	1	Sprot	K2C1_RAT	140	64791	5	0.26	8	0.09	3	Keratin, type II cytoskeletal 1 OS=Rattus norvegicus GN=Krt1 PE=2 SV=1
211	1	Sprot	COX5A_MOUSE	137	16091	5	1.06	6.08	0.27	4	Cytochrome c oxidase subunit 5A, mitochondrial OS=Mus musculus GN=Cox5a PE=1 SV=2
215	1	Sprot	RTN4_MOUSE	135	126535	5	0.13	4.47	0.12	5	Reticulon-4 OS=Mus musculus GN=Rtn4 PE=1 SV=2
217	1	Sprot	PSB10_MOUSE	134	29045	5	0.5	6.4	0.18	4	Proteasome subunit beta type-10 OS=Mus musculus GN=Psmb10 PE=1 SV=1
222	1	Sprot	HNRPQ_MOUSE	132	69590	5	0.24	8.68	0.1	5	Heterogeneous nuclear ribonucleoprotein Q OS=Mus musculus GN=Syncrip PE=1 SV=2
223	1	Sprot	RBM3_MOUSE	131	16595	5	1.4	6.84	0.37	4	RNA-binding protein 3 OS=Mus musculus GN=Rbm3 PE=2 SV=1
225	1	Sprot	TMM33_MOUSE	130	28013	5	0.53	9.72	0.15	4	Transmembrane protein 33 OS=Mus musculus GN=Tmem33 PE=2 SV=1
226	1	Sprot	RS24_MESAU	130	15413	5	1.57	10.79	0.29	4	40S ribosomal protein S24 OS=Mesocricetus auratus GN=RPS24 PE=3 SV=1
228	1	Sprot	SMD3_MOUSE	129	13907	5	1.3	10.33	0.32	3	Small nuclear ribonucleoprotein Sm D3 OS=Mus musculus GN=Snrpd3 PE=1 SV=1
232	1	Sprot	LCAP_MOUSE	127	117229	5	0.14	5.62	0.05	5	Leucyl-cystinyl aminopeptidase OS=Mus musculus GN=Lnpep PE=1 SV=1
239	1	Sprot	AAAT_MOUSE	124	58445	5	0.29	8.14	0.13	5	Neutral amino acid transporter B(0) OS=Mus musculus GN=Slc1a5 PE=1 SV=2
241	1	Sprot	RL30_MOUSE	124	12776	5	2.09	9.65	0.57	5	60S ribosomal protein L30 OS=Mus musculus GN=Rpl30 PE=3 SV=2
243	1	Sprot	CYC_MOUSE	123	11598	5	1.7	9.61	0.34	4	Cytochrome c, somatic OS=Mus musculus GN=Cycs PE=1 SV=2
253	1	Sprot	RS16_MOUSE	118	16435	5	1.43	10.21	0.39	5	40S ribosomal protein S16 OS=Mus musculus GN=Rps16 PE=2 SV=4
289	1	Sprot	RS3A_MOUSE	104	29866	5	0.49	9.75	0.22	4	40S ribosomal protein S3a OS=Mus musculus GN=Rps3a PE=1 SV=3
293	1	Sprot	MOES_MOUSE	103	67725	5	0.25	6.22	0.1	5	Moesin OS=Mus musculus GN=Msn PE=1 SV=3
296	1	Sprot	GOGA5_MOUSE	102	82318	5	0.2	5.89	0.11	5	Golgin subfamily A member 5 OS=Mus musculus GN=Golga5 PE=1 SV=2
300	1	Sprot	KAD2_MOUSE	100	26452	5	0.75	6.96	0.29	5	Adenylate kinase 2, mitochondrial OS=Mus musculus GN=Ak2 PE=1 SV=5
317	1	Sprot	TXNL1_MOUSE	95	32217	5	0.59	4.84	0.29	5	Thioredoxin-like protein 1 OS=Mus musculus GN=Txnl1 PE=2 SV=3
336	1	Sprot	NDKB_MOUSE	91	17352	5	1.33	6.97	0.3	1	Nucleoside diphosphate kinase B OS=Mus musculus GN=Nme2 PE=1 SV=1
336	2	Sprot	NDKA_MOUSE	89	17197	5	1.34	6.84	0.3	1	Nucleoside diphosphate kinase A OS=Mus musculus GN=Nme1 PE=1 SV=1
345	1	Sprot	RS27A_CAVPO	90	17953	5	0.92	9.68	0.3	4	Ubiquitin-40S ribosomal protein S27a OS=Cavia porcellus GN=RPS27A PE=1 SV=2
364	1	Sprot	RS25_MOUSE	85	13734	5	1.32	10.12	0.3	4	40S ribosomal protein S25 OS=Mus musculus GN=Rps25 PE=1 SV=1
389	1	Sprot	ERP29_MOUSE	80	28805	5	0.51	5.9	0.24	4	Endoplasmic reticulum resident protein 29 OS=Mus musculus GN=Erp29 PE=1 SV=2
393	1	Sprot	TMX2_MOUSE	79	33921	5	0.42	8.97	0.17	4	Thioredoxin-related transmembrane protein 2 OS=Mus musculus GN=Tmx2 PE=2 SV=1
479	1	Sprot	RL10L_MOUSE	63	24542	5	0.62	10.13	0.25	4	60S ribosomal protein L10-like OS=Mus musculus GN=Rpl10l PE=2 SV=1
2	3	Sprot	HS71L_MOUSE	157	70593	4	0.19	5.91	0.11	1	Heat shock 70 kDa protein 1-like OS=Mus musculus GN=Hspa1l PE=2 SV=4
72	5	Sprot	RAB8A_MOUSE	124	23653	4	0.45	9.15	0.13	1	Ras-related protein Rab-8A OS=Mus musculus GN=Rab8a PE=1 SV=2
72	7	Sprot	RAB8B_MOUSE	111	23588	4	0.45	9.15	0.13	1	Ras-related protein Rab-8B OS=Mus musculus GN=Rab8b PE=1 SV=1
105	1	Sprot	DRS7B_MOUSE	217	34964	4	0.41	9.66	0.18	4	Dehydrogenase/reductase SDR family member 7B OS=Mus musculus GN=Dhrs7b PE=2 SV=1
108	2	Sprot	K1C14_MOUSE	116	52834	4	0.26	5.1	0.06	2	Keratin, type I cytoskeletal 14 OS=Mus musculus GN=Krt14 PE=1 SV=2
150	1	Sprot	PGRC2_MOUSE	186	23320	4	0.66	5.03	0.31	4	Membrane-associated progesterone receptor component 2 OS=Mus musculus GN=Pgrmc2 PE=1 SV=2
151	1	Sprot	SURF4_MOUSE	185	30361	4	0.34	7.64	0.15	2	Surfeit locus protein 4 OS=Mus musculus GN=Surf4 PE=2 SV=1
152	1	Sprot	CH10_MOUSE	181	10956	4	1.18	7.93	0.43	3	10 kDa heat shock protein, mitochondrial OS=Mus musculus GN=Hspe1 PE=1 SV=2
156	1	Sprot	RL14_MOUSE	178	23549	4	0.65	11.03	0.2	4	60S ribosomal protein L14 OS=Mus musculus GN=Rpl14 PE=1 SV=3
158	1	Sprot	RUVB1_MOUSE	172	50182	4	0.2	6.02	0.1	3	RuvB-like 1 OS=Mus musculus GN=Ruvbl1 PE=1 SV=1
159	1	Sprot	RL23_MOUSE	171	14856	4	0.8	10.51	0.27	3	60S ribosomal protein L23 OS=Mus musculus GN=Rpl23 PE=1 SV=1
170	1	Sprot	HMGB2_MOUSE	160	24147	4	0.63	6.88	0.2	2	High mobility group protein B2 OS=Mus musculus GN=Hmgb2 PE=1 SV=3
170	2	Sprot	HMGB1_MOUSE	146	24878	4	0.61	5.62	0.19	2	High mobility group protein B1 OS=Mus musculus GN=Hmgb1 PE=1 SV=2
171	1	Sprot	EF1D_MOUSE	160	31274	4	0.46	4.91	0.22	4	Elongation factor 1-delta OS=Mus musculus GN=Eef1d PE=1 SV=3
173	1	Sprot	DHB12_MOUSE	159	34719	4	0.41	9.55	0.2	4	Very-long-chain 3-oxoacyl-CoA reductase OS=Mus musculus GN=Hsd17b12 PE=2 SV=1
176	1	Sprot	STOM_MOUSE	156	31355	4	0.46	6.45	0.19	4	Erythrocyte band 7 integral membrane protein OS=Mus musculus GN=Stom PE=1 SV=3
185	1	Sprot	BRI3B_MOUSE	149	28245	4	0.52	9.58	0.17	4	BRI3-binding protein OS=Mus musculus GN=Bri3bp PE=2 SV=1
186	1	Sprot	FACE1_MOUSE	148	54699	4	0.18	6.49	0.12	3	CAAX prenyl protease 1 homolog OS=Mus musculus GN=Zmpste24 PE=1 SV=2
187	1	Sprot	VAPA_MOUSE	148	27837	4	0.38	8.59	0.24	2	Vesicle-associated membrane protein-associated protein A OS=Mus musculus GN=Vapa PE=1 SV=2
188	1	Sprot	HSP74_MOUSE	148	94073	4	0.14	5.15	0.07	4	Heat shock 70 kDa protein 4 OS=Mus musculus GN=Hspa4 PE=1 SV=1
204	3	Sprot	K22E_MOUSE	117	70880	4	0.19	8.26	0.06	2	Keratin, type II cytoskeletal 2 epidermal OS=Mus musculus GN=Krt2 PE=1 SV=1
206	1	Sprot	IF2A_MOUSE	140	36085	4	0.39	5.02	0.14	4	Eukaryotic translation initiation factor 2 subunit 1 OS=Mus musculus GN=Eif2s1 PE=1 SV=3
219	1	Sprot	ERH_MOUSE	133	12251	4	1.56	5.63	0.37	4	Enhancer of rudimentary homolog OS=Mus musculus GN=Erh PE=1 SV=1
220	1	Sprot	STX12_MOUSE	133	31176	4	0.46	5.33	0.2	4	Syntaxin-12 OS=Mus musculus GN=Stx12 PE=1 SV=1
230	1	Sprot	BAG2_MOUSE	127	23459	4	0.66	6.01	0.3	4	BAG family molecular chaperone regulator 2 OS=Mus musculus GN=Bag2 PE=1 SV=1
233	1	Sprot	DIC_MOUSE	126	31694	4	0.32	9.43	0.17	3	Mitochondrial dicarboxylate carrier OS=Mus musculus GN=Slc25a10 PE=1 SV=2
238	1	Sprot	TI17A_MOUSE	125	18100	4	0.63	7.74	0.46	3	Mitochondrial import inner membrane translocase subunit Tim17-A OS=Mus musculus GN=Timm17a PE=2 SV=1
252	1	Sprot	RL31_MARMO	118	14454	4	0.83	10.54	0.39	3	60S ribosomal protein L31 OS=Marmota monax GN=RPL31 PE=2 SV=1
256	1	Sprot	RL32_MOUSE	116	15850	4	1.08	11.32	0.38	4	60S ribosomal protein L32 OS=Mus musculus GN=Rpl32 PE=1 SV=2
257	1	Sprot	SRPR_MOUSE	116	69579	4	0.19	9.07	0.08	4	Signal recognition particle receptor subunit alpha OS=Mus musculus GN=Srpr PE=1 SV=1
261	1	Sprot	RL11_CHILA	114	20240	4	0.55	9.64	0.17	3	60S ribosomal protein L11 OS=Chinchilla lanigera GN=RPL11 PE=2 SV=3
263	1	Sprot	ATLA3_MOUSE	113	60537	4	0.22	5.73	0.14	4	Atlastin-3 OS=Mus musculus GN=Atl3 PE=2 SV=1
266	1	Sprot	AT131_MOUSE	112	132303	4	0.1	8.34	0.05	4	Manganese-transporting ATPase 13A1 OS=Mus musculus GN=Atp13a1 PE=2 SV=2
271	1	Sprot	COX2_ACOWI	110	25805	4	0.58	4.65	0.2	3	Cytochrome c oxidase subunit 2 OS=Acomys wilsoni GN=MT-CO2 PE=3 SV=1
299	1	Sprot	RL10A_MOUSE	101	24901	4	0.61	9.98	0.24	4	60S ribosomal protein L10a OS=Mus musculus GN=Rpl10a PE=1 SV=3
301	1	Sprot	RP25L_MOUSE	100	17664	4	0.94	10.48	0.31	4	Ribonuclease P protein subunit p25-like protein OS=Mus musculus GN=Rpp25l PE=2 SV=1
305	1	Sprot	RS26_MOUSE	99	13007	4	1.43	11.01	0.37	4	40S ribosomal protein S26 OS=Mus musculus GN=Rps26 PE=3 SV=3
306	1	Sprot	ADA10_MOUSE	99	83914	4	0.15	8.27	0.08	4	Disintegrin and metalloproteinase domain-containing protein 10 OS=Mus musculus GN=Adam10 PE=1 SV=2
310	1	Sprot	TOM70_MOUSE	97	67547	4	0.2	7.46	0.07	4	Mitochondrial import receptor subunit TOM70 OS=Mus musculus GN=Tomm70a PE=1 SV=2
312	1	Sprot	SEPT2_MOUSE	97	41499	4	0.24	6.1	0.12	3	Septin-2 OS=Mus musculus GN=Sept2 PE=1 SV=2
316	1	Sprot	SCRB2_MOUSE	95	54009	4	0.25	4.99	0.14	4	Lysosome membrane protein 2 OS=Mus musculus GN=Scarb2 PE=1 SV=3
320	1	Sprot	ITA4_MOUSE	95	115622	4	0.11	6.28	0.05	4	Integrin alpha-4 OS=Mus musculus GN=Itga4 PE=1 SV=1
321	1	Sprot	EIF3A_MOUSE	95	161838	4	0.08	6.38	0.04	4	Eukaryotic translation initiation factor 3 subunit A OS=Mus musculus GN=Eif3a PE=1 SV=5
323	1	Sprot	GNAI2_CAVPO	95	40513	4	0.34	5.34	0.15	2	Guanine nucleotide-binding protein G(i) subunit alpha-2 OS=Cavia porcellus GN=GNAI2 PE=2 SV=3
334	1	Sprot	CTGE5_MOUSE	92	87664	4	0.15	5.04	0.1	4	cTAGE family member 5 OS=Mus musculus GN=Ctage5 PE=1 SV=1
341	1	Sprot	G6PI_MOUSE	91	62727	4	0.21	8.14	0.08	3	Glucose-6-phosphate isomerase OS=Mus musculus GN=Gpi PE=1 SV=4
349	1	Sprot	ACSL5_MOUSE	89	76157	4	0.17	6.74	0.07	4	Long-chain-fatty-acid--CoA ligase 5 OS=Mus musculus GN=Acsl5 PE=1 SV=1
354	1	Sprot	IF2G_MOUSE	88	51033	4	0.27	8.66	0.15	4	Eukaryotic translation initiation factor 2 subunit 3, X-linked OS=Mus musculus GN=Eif2s3x PE=1 SV=2
358	1	Sprot	DDX5_MOUSE	87	69247	4	0.19	9.06	0.07	4	Probable ATP-dependent RNA helicase DDX5 OS=Mus musculus GN=Ddx5 PE=1 SV=2
366	1	Sprot	MTCH2_MOUSE	84	33477	4	0.43	8.59	0.23	4	Mitochondrial carrier homolog 2 OS=Mus musculus GN=Mtch2 PE=1 SV=1
370	1	Sprot	ENPP4_MOUSE	83	51578	4	0.26	6.24	0.1	4	Bis(5'-adenosyl)-triphosphatase enpp4 OS=Mus musculus GN=Enpp4 PE=1 SV=1
433	1	Sprot	MLEC_MOUSE	70	32322	4	0.45	5.73	0.2	4	Malectin OS=Mus musculus GN=Mlec PE=2 SV=2
448	1	Sprot	SRSF3_MOUSE	67	19318	4	0.84	11.64	0.29	4	Serine/arginine-rich splicing factor 3 OS=Mus musculus GN=Srsf3 PE=1 SV=1
454	1	Sprot	SMD1_MOUSE	66	13273	4	1.38	11.56	0.55	3	Small nuclear ribonucleoprotein Sm D1 OS=Mus musculus GN=Snrpd1 PE=3 SV=1
462	1	Sprot	FXR1_CRIGR	65	69663	4	0.19	5.84	0.11	4	Fragile X mental retardation syndrome-related protein 1 OS=Cricetulus griseus GN=FXR1 PE=2 SV=1
482	1	Sprot	RL21_MOUSE	62	18550	4	0.61	10.49	0.32	3	60S ribosomal protein L21 OS=Mus musculus GN=Rpl21 PE=2 SV=3
487	1	Sprot	COF1_MOUSE	61	18548	4	0.61	8.22	0.35	3	Cofilin-1 OS=Mus musculus GN=Cfl1 PE=1 SV=3
503	1	Sprot	APMAP_MOUSE	58	46405	4	0.3	5.97	0.13	4	Adipocyte plasma membrane-associated protein OS=Mus musculus GN=Apmap PE=1 SV=1
126	2	Sprot	SEPT7_MOUSE	58	50518	3	0.13	8.73	0.07	2	Septin-7 OS=Mus musculus GN=Sept7 PE=1 SV=1
127	1	Sprot	CHP1_MOUSE	204	22418	3	0.48	4.97	0.24	3	Calcineurin B homologous protein 1 OS=Mus musculus GN=Chp1 PE=1 SV=2
134	2	Sprot	MA2A1_MOUSE	98	131548	3	0.07	8.17	0.03	2	Alpha-mannosidase 2 OS=Mus musculus GN=Man2a1 PE=1 SV=2
141	2	Sprot	HNRPD_MOUSE	70	38330	3	0.26	7.62	0.09	3	Heterogeneous nuclear ribonucleoprotein D0 OS=Mus musculus GN=Hnrnpd PE=1 SV=2
142	1	Sprot	G3P_CRIGR	195	35725	3	0.28	8.49	0.17	3	Glyceraldehyde-3-phosphate dehydrogenase OS=Cricetulus griseus GN=GAPDH PE=2 SV=2
146	1	Sprot	TCPA_CRIGR	190	60301	3	0.16	5.71	0.11	3	T-complex protein 1 subunit alpha OS=Cricetulus griseus GN=TCP1 PE=2 SV=1
165	1	Sprot	TCPB_MOUSE	167	57441	3	0.17	5.97	0.1	3	T-complex protein 1 subunit beta OS=Mus musculus GN=Cct2 PE=1 SV=4
195	1	Sprot	TCPE_MOUSE	146	59586	3	0.16	5.72	0.08	3	T-complex protein 1 subunit epsilon OS=Mus musculus GN=Cct5 PE=1 SV=1
196	1	Sprot	ILF2_MOUSE	145	43035	3	0.23	5.19	0.11	3	Interleukin enhancer-binding factor 2 OS=Mus musculus GN=Ilf2 PE=1 SV=1
198	1	Sprot	EF1B_MOUSE	144	24678	3	0.43	4.53	0.15	3	Elongation factor 1-beta OS=Mus musculus GN=Eef1b PE=1 SV=5
199	1	Sprot	MAVS_MOUSE	144	53366	3	0.18	5.96	0.15	3	Mitochondrial antiviral-signaling protein OS=Mus musculus GN=Mavs PE=1 SV=1
201	1	Sprot	PSB7_MOUSE	142	29872	3	0.35	8.14	0.2	2	Proteasome subunit beta type-7 OS=Mus musculus GN=Psmb7 PE=1 SV=1
204	2	Sprot	K2C6A_RAT	140	59213	3	0.16	8.06	0.06	2	Keratin, type II cytoskeletal 6A OS=Rattus norvegicus GN=Krt6a PE=1 SV=1
204	4	Sprot	K2C79_MOUSE	83	57517	3	0.17	7.55	0.06	2	Keratin, type II cytoskeletal 79 OS=Mus musculus GN=Krt79 PE=2 SV=2
207	1	Sprot	SCOT1_MOUSE	140	55953	3	0.11	8.73	0.08	2	Succinyl-CoA:3-ketoacid coenzyme A transferase 1, mitochondrial OS=Mus musculus GN=Oxct1 PE=1 SV=1
214	1	Sprot	COPG1_MOUSE	135	97450	3	0.06	5.23	0.03	2	Coatomer subunit gamma-1 OS=Mus musculus GN=Copg1 PE=2 SV=1
221	1	Sprot	C1QBP_RAT	132	30978	3	0.33	4.77	0.27	1	Complement component 1 Q subcomponent-binding protein, mitochondrial OS=Rattus norvegicus GN=C1qbp PE=1 SV=2
221	2	Sprot	C1QBP_MOUSE	116	30994	3	0.33	4.82	0.25	1	Complement component 1 Q subcomponent-binding protein, mitochondrial OS=Mus musculus GN=C1qbp PE=1 SV=1
224	1	Sprot	PSB9_MOUSE	130	23382	3	0.46	5.11	0.2	3	Proteasome subunit beta type-9 OS=Mus musculus GN=Psmb9 PE=1 SV=1
229	1	Sprot	GHITM_MOUSE	128	37250	3	0.27	9.82	0.1	2	Growth hormone-inducible transmembrane protein OS=Mus musculus GN=Ghitm PE=2 SV=1
232	2	Sprot	EFTU_MOUSE	58	49477	3	0.2	7.23	0.09	2	Elongation factor Tu, mitochondrial OS=Mus musculus GN=Tufm PE=1 SV=1
234	1	Sprot	HG2A_MOUSE	126	31537	3	0.33	8.61	0.09	3	H-2 class II histocompatibility antigen gamma chain OS=Mus musculus GN=Cd74 PE=1 SV=3
235	1	Sprot	RB11B_MOUSE	126	24474	3	0.44	5.64	0.18	3	Ras-related protein Rab-11B OS=Mus musculus GN=Rab11b PE=1 SV=3
236	1	Sprot	ERMP1_MOUSE	126	100084	3	0.09	7.14	0.03	3	Endoplasmic reticulum metallopeptidase 1 OS=Mus musculus GN=Ermp1 PE=2 SV=2
240	1	Sprot	FKB11_MOUSE	124	22123	3	0.49	9.42	0.18	3	Peptidyl-prolyl cis-trans isomerase FKBP11 OS=Mus musculus GN=Fkbp11 PE=1 SV=1
244	1	Sprot	ALDR_MOUSE	122	35709	3	0.28	6.71	0.09	3	Aldose reductase OS=Mus musculus GN=Akr1b1 PE=1 SV=3
245	1	Sprot	RL24_MOUSE	122	17768	3	0.64	11.26	0.13	2	60S ribosomal protein L24 OS=Mus musculus GN=Rpl24 PE=1 SV=2
246	1	Sprot	SSRA_MOUSE	121	32045	3	0.32	4.36	0.12	3	Translocon-associated protein subunit alpha OS=Mus musculus GN=Ssr1 PE=1 SV=1
250	1	Sprot	RL19_MOUSE	119	23451	3	0.46	11.48	0.17	3	60S ribosomal protein L19 OS=Mus musculus GN=Rpl19 PE=1 SV=1
251	1	Sprot	TAGL2_MOUSE	118	22381	3	0.14	8.39	0.09	1	Transgelin-2 OS=Mus musculus GN=Tagln2 PE=1 SV=4
258	1	Sprot	TBL2_MOUSE	116	49552	3	0.2	9.22	0.08	3	Transducin beta-like protein 2 OS=Mus musculus GN=Tbl2 PE=2 SV=2
264	1	Sprot	GTR1_MOUSE	113	53949	3	0.18	9.05	0.09	3	Solute carrier family 2, facilitated glucose transporter member 1 OS=Mus musculus GN=Slc2a1 PE=1 SV=4
265	1	Sprot	UCRI_MOUSE	112	29349	3	0.36	8.91	0.17	2	Cytochrome b-c1 complex subunit Rieske, mitochondrial OS=Mus musculus GN=Uqcrfs1 PE=1 SV=1
268	1	Sprot	UBXN4_MOUSE	111	56437	3	0.17	6.23	0.12	3	UBX domain-containing protein 4 OS=Mus musculus GN=Ubxn4 PE=1 SV=1
269	1	Sprot	MDHC_MOUSE	110	36488	3	0.28	6.16	0.13	3	Malate dehydrogenase, cytoplasmic OS=Mus musculus GN=Mdh1 PE=1 SV=3
274	1	Sprot	RS28_MOUSE	108	7836	3	1.89	10.7	0.43	3	40S ribosomal protein S28 OS=Mus musculus GN=Rps28 PE=3 SV=1
275	1	Sprot	FKBP8_MOUSE	108	43501	3	0.23	5.08	0.1	3	Peptidyl-prolyl cis-trans isomerase FKBP8 OS=Mus musculus GN=Fkbp8 PE=1 SV=2
278	1	Sprot	MIRO1_MOUSE	107	72196	3	0.13	6.06	0.06	3	Mitochondrial Rho GTPase 1 OS=Mus musculus GN=Rhot1 PE=2 SV=1
288	1	Sprot	ITB2_MOUSE	105	84970	3	0.11	7.02	0.06	3	Integrin beta-2 OS=Mus musculus GN=Itgb2 PE=1 SV=2
291	1	Sprot	MTX1_MOUSE	103	35601	3	0.29	5.82	0.13	3	Metaxin-1 OS=Mus musculus GN=Mtx1 PE=1 SV=1
294	1	Sprot	ARF1_MOUSE	102	20684	3	0.53	6.32	0.25	3	ADP-ribosylation factor 1 OS=Mus musculus GN=Arf1 PE=1 SV=2
295	1	Sprot	RL22_MOUSE	102	14750	3	0.48	9.21	0.2	2	60S ribosomal protein L22 OS=Mus musculus GN=Rpl22 PE=1 SV=2
298	1	Sprot	RUXG_MOUSE	102	8490	3	1.71	8.98	0.26	3	Small nuclear ribonucleoprotein G OS=Mus musculus GN=Snrpg PE=1 SV=1
302	1	Sprot	ATPK_MOUSE	100	10337	3	1.29	9.95	0.26	2	ATP synthase subunit f, mitochondrial OS=Mus musculus GN=Atp5j2 PE=1 SV=3
303	1	Sprot	DJC11_MOUSE	99	63194	3	0.15	8.51	0.08	3	DnaJ homolog subfamily C member 11 OS=Mus musculus GN=Dnajc11 PE=2 SV=2
307	1	Sprot	EMC3_MOUSE	99	29960	3	0.35	6.33	0.15	3	ER membrane protein complex subunit 3 OS=Mus musculus GN=Emc3 PE=2 SV=3
309	1	Sprot	TPST1_MOUSE	98	42105	3	0.24	9.2	0.12	3	Protein-tyrosine sulfotransferase 1 OS=Mus musculus GN=Tpst1 PE=2 SV=1
314	1	Sprot	EWS_MOUSE	96	68420	3	0.14	9.37	0.11	3	RNA-binding protein EWS OS=Mus musculus GN=Ewsr1 PE=1 SV=2
315	1	Sprot	EPCAM_MOUSE	96	34996	3	0.29	5.67	0.21	3	Epithelial cell adhesion molecule OS=Mus musculus GN=Epcam PE=2 SV=1
319	1	Sprot	EF1G_MOUSE	95	50029	3	0.2	6.31	0.08	3	Elongation factor 1-gamma OS=Mus musculus GN=Eef1g PE=1 SV=3
323	2	Sprot	GNAI3_CAVPO	55	40578	3	0.25	5.5	0.11	1	Guanine nucleotide-binding protein G(k) subunit alpha OS=Cavia porcellus GN=GNAI3 PE=2 SV=3
325	1	Sprot	AT1B3_MOUSE	94	31755	3	0.32	8.72	0.14	3	Sodium/potassium-transporting ATPase subunit beta-3 OS=Mus musculus GN=Atp1b3 PE=1 SV=1
327	1	Sprot	PP1A_MOUSE	94	37516	3	0.17	5.94	0.11	2	Serine/threonine-protein phosphatase PP1-alpha catalytic subunit OS=Mus musculus GN=Ppp1ca PE=1 SV=1
329	1	Sprot	NDUBA_MOUSE	94	21010	3	0.32	8.19	0.19	2	NADH dehydrogenase [ubiquinone] 1 beta subcomplex subunit 10 OS=Mus musculus GN=Ndufb10 PE=1 SV=3
330	1	Sprot	MPU1_MOUSE	94	26480	3	0.4	8.97	0.14	3	Mannose-P-dolichol utilization defect 1 protein OS=Mus musculus GN=Mpdu1 PE=2 SV=1
332	1	Sprot	QSOX2_MOUSE	93	77726	3	0.12	8.84	0.08	3	Sulfhydryl oxidase 2 OS=Mus musculus GN=Qsox2 PE=2 SV=1
335	1	Sprot	ATPG_MOUSE	92	32865	3	0.31	9.06	0.11	3	ATP synthase subunit gamma, mitochondrial OS=Mus musculus GN=Atp5c1 PE=1 SV=1
338	1	Sprot	RAP1A_MOUSE	91	20974	3	0.52	6.38	0.22	3	Ras-related protein Rap-1A OS=Mus musculus GN=Rap1a PE=2 SV=1
340	1	Sprot	RS5_MOUSE	91	22875	3	0.47	9.73	0.11	3	40S ribosomal protein S5 OS=Mus musculus GN=Rps5 PE=1 SV=3
343	1	Sprot	FUMH_MOUSE	90	54322	3	0.18	9.12	0.16	3	Fumarate hydratase, mitochondrial OS=Mus musculus GN=Fh PE=1 SV=3
344	1	Sprot	PROF1_MOUSE	90	14948	3	0.79	8.46	0.29	3	Profilin-1 OS=Mus musculus GN=Pfn1 PE=1 SV=2
346	1	Sprot	SMD2_MOUSE	90	13518	3	0.9	9.92	0.32	3	Small nuclear ribonucleoprotein Sm D2 OS=Mus musculus GN=Snrpd2 PE=3 SV=1
348	1	Sprot	CTL1_MOUSE	89	73018	3	0.13	9.04	0.06	3	Choline transporter-like protein 1 OS=Mus musculus GN=Slc44a1 PE=1 SV=3
350	1	Sprot	IF5_MOUSE	89	48938	3	0.2	5.36	0.06	2	Eukaryotic translation initiation factor 5 OS=Mus musculus GN=Eif5 PE=1 SV=1
352	1	Sprot	MGT4A_MOUSE	88	61441	3	0.16	7.24	0.11	3	Alpha-1,3-mannosyl-glycoprotein 4-beta-N-acetylglucosaminyltransferase A OS=Mus musculus GN=Mgat4a PE=2 SV=1
359	1	Sprot	MRT4_MOUSE	87	27528	3	0.38	8.63	0.21	3	mRNA turnover protein 4 homolog OS=Mus musculus GN=Mrto4 PE=2 SV=1
363	1	Sprot	BAP31_MOUSE	85	27939	3	0.37	8.73	0.18	3	B-cell receptor-associated protein 31 OS=Mus musculus GN=Bcap31 PE=1 SV=4
371	1	Sprot	RL27A_MOUSE	83	16595	3	0.69	11.12	0.22	3	60S ribosomal protein L27a OS=Mus musculus GN=Rpl27a PE=2 SV=5
372	1	Sprot	CBPD_MOUSE	83	152310	3	0.04	5.77	0.02	2	Carboxypeptidase D OS=Mus musculus GN=Cpd PE=1 SV=2
373	1	Sprot	DDX47_MOUSE	83	50607	3	0.19	9.19	0.09	3	Probable ATP-dependent RNA helicase DDX47 OS=Mus musculus GN=Ddx47 PE=2 SV=2
377	1	Sprot	FACR1_MOUSE	82	59397	3	0.16	9.26	0.07	3	Fatty acyl-CoA reductase 1 OS=Mus musculus GN=Far1 PE=1 SV=1
380	1	Sprot	RS11_MOUSE	82	18419	3	0.61	10.31	0.29	3	40S ribosomal protein S11 OS=Mus musculus GN=Rps11 PE=1 SV=3
384	1	Sprot	HNRPM_RAT	81	73733	3	0.13	8.9	0.06	3	Heterogeneous nuclear ribonucleoprotein M OS=Rattus norvegicus GN=Hnrnpm PE=1 SV=4
385	1	Sprot	LAMP2_MOUSE	81	45652	3	0.22	7.05	0.08	3	Lysosome-associated membrane glycoprotein 2 OS=Mus musculus GN=Lamp2 PE=2 SV=2
391	1	Sprot	ERF1_MESAU	80	49000	3	0.2	5.51	0.1	3	Eukaryotic peptide chain release factor subunit 1 OS=Mesocricetus auratus GN=ETF1 PE=1 SV=3
394	1	Sprot	TIM16_MOUSE	79	13776	3	0.88	9.64	0.43	3	Mitochondrial import inner membrane translocase subunit TIM16 OS=Mus musculus GN=Pam16 PE=2 SV=1
395	1	Sprot	ARL8B_MOUSE	78	21525	3	0.51	8.67	0.13	3	ADP-ribosylation factor-like protein 8B OS=Mus musculus GN=Arl8b PE=2 SV=1
401	1	Sprot	AFG32_MOUSE	76	89463	3	0.11	8.77	0.06	3	AFG3-like protein 2 OS=Mus musculus GN=Afg3l2 PE=1 SV=1
402	1	Sprot	VA0D1_MOUSE	76	40275	3	0.25	4.89	0.1	3	V-type proton ATPase subunit d 1 OS=Mus musculus GN=Atp6v0d1 PE=1 SV=2
403	1	Sprot	CY1_MOUSE	76	35305	3	0.29	9.24	0.2	3	Cytochrome c1, heme protein, mitochondrial OS=Mus musculus GN=Cyc1 PE=1 SV=1
408	1	Sprot	NDUA4_MOUSE	75	9321	3	1.48	9.52	0.28	3	Cytochrome c oxidase subunit NDUFA4 OS=Mus musculus GN=Ndufa4 PE=1 SV=2
410	1	Sprot	ESYT1_MOUSE	75	121478	3	0.05	5.63	0.07	2	Extended synaptotagmin-1 OS=Mus musculus GN=Esyt1 PE=1 SV=2
412	1	Sprot	TRAM1_MOUSE	75	43012	3	0.23	9.7	0.07	3	Translocating chain-associated membrane protein 1 OS=Mus musculus GN=Tram1 PE=1 SV=3
416	1	Sprot	SC11C_MOUSE	74	21646	3	0.5	9.22	0.18	3	Signal peptidase complex catalytic subunit SEC11C OS=Mus musculus GN=Sec11c PE=2 SV=3
417	1	Sprot	TIF1B_MOUSE	74	88791	3	0.11	5.52	0.06	3	Transcription intermediary factor 1-beta OS=Mus musculus GN=Trim28 PE=1 SV=3
419	1	Sprot	CTL2_MOUSE	74	80057	3	0.12	9.06	0.05	3	Choline transporter-like protein 2 OS=Mus musculus GN=Slc44a2 PE=1 SV=2
420	1	Sprot	ETFA_MOUSE	73	34988	3	0.29	8.62	0.12	3	Electron transfer flavoprotein subunit alpha, mitochondrial OS=Mus musculus GN=Etfa PE=1 SV=2
428	1	Sprot	S61A1_MOUSE	72	52231	3	0.19	8.3	0.06	3	Protein transport protein Sec61 subunit alpha isoform 1 OS=Mus musculus GN=Sec61a1 PE=2 SV=2
436	1	Sprot	TOIP1_MOUSE	70	66740	3	0.15	6.58	0.11	3	Torsin-1A-interacting protein 1 OS=Mus musculus GN=Tor1aip1 PE=1 SV=3
439	1	Sprot	STIM1_MOUSE	69	77518	3	0.12	6.07	0.05	3	Stromal interaction molecule 1 OS=Mus musculus GN=Stim1 PE=1 SV=2
443	1	Sprot	PRDX1_MOUSE	68	22162	3	0.49	8.26	0.35	3	Peroxiredoxin-1 OS=Mus musculus GN=Prdx1 PE=1 SV=1
463	1	Sprot	RL9_MOUSE	65	21868	3	0.5	9.96	0.35	3	60S ribosomal protein L9 OS=Mus musculus GN=Rpl9 PE=1 SV=2
467	1	Sprot	PGAM1_MOUSE	64	28814	3	0.36	6.67	0.14	3	Phosphoglycerate mutase 1 OS=Mus musculus GN=Pgam1 PE=1 SV=3
468	1	Sprot	MGAT1_MOUSE	64	51658	3	0.19	9.02	0.07	3	Alpha-1,3-mannosyl-glycoprotein 2-beta-N-acetylglucosaminyltransferase OS=Mus musculus GN=Mgat1 PE=2 SV=1
475	1	Sprot	DLDH_MOUSE	64	54238	3	0.18	7.99	0.07	3	Dihydrolipoyl dehydrogenase, mitochondrial OS=Mus musculus GN=Dld PE=1 SV=2
477	1	Sprot	CAB45_MOUSE	63	42037	3	0.24	4.83	0.14	3	45 kDa calcium-binding protein OS=Mus musculus GN=Sdf4 PE=2 SV=1
478	1	Sprot	MCL1_MOUSE	63	35195	3	0.29	5.88	0.16	3	Induced myeloid leukemia cell differentiation protein Mcl-1 homolog OS=Mus musculus GN=Mcl1 PE=1 SV=3
509	1	Sprot	RUXE_MOUSE	58	10797	3	1.21	9.46	0.21	2	Small nuclear ribonucleoprotein E OS=Mus musculus GN=Snrpe PE=3 SV=1
519	1	Sprot	UB2L3_MOUSE	57	17850	3	0.39	8.68	0.24	2	Ubiquitin-conjugating enzyme E2 L3 OS=Mus musculus GN=Ube2l3 PE=2 SV=1
526	1	Sprot	ECE1_MOUSE	56	87017	3	0.07	5.64	0.05	2	Endothelin-converting enzyme 1 OS=Mus musculus GN=Ece1 PE=1 SV=1
538	1	Sprot	RS20_MOUSE	54	13364	3	0.92	9.95	0.18	3	40S ribosomal protein S20 OS=Mus musculus GN=Rps20 PE=1 SV=1
558	1	Sprot	ERGI1_MOUSE	51	32541	3	0.32	6.59	0.14	3	Endoplasmic reticulum-Golgi intermediate compartment protein 1 OS=Mus musculus GN=Ergic1 PE=1 SV=1
572	1	Sprot	SRSF7_MOUSE	49	30799	3	0.34	11.89	0.18	3	Serine/arginine-rich splicing factor 7 OS=Mus musculus GN=Srsf7 PE=1 SV=1
579	1	Sprot	AT5F1_MOUSE	48	28930	3	0.36	9.11	0.18	3	ATP synthase F(0) complex subunit B1, mitochondrial OS=Mus musculus GN=Atp5f1 PE=1 SV=1
618	1	Sprot	HXK1_MOUSE	43	108234	3	0.06	6.37	0.03	2	Hexokinase-1 OS=Mus musculus GN=Hk1 PE=1 SV=3
622	1	Sprot	EMC7_MOUSE	42	26293	3	0.25	9.22	0.15	2	ER membrane protein complex subunit 7 OS=Mus musculus GN=Emc7 PE=2 SV=1
670	1	Sprot	B3GN2_MOUSE	37	45854	3	0.22	9.29	0.11	3	N-acetyllactosaminide beta-1,3-N-acetylglucosaminyltransferase 2 OS=Mus musculus GN=B3GNT2 PE=1 SV=3
697	1	Sprot	B4GT5_MOUSE	34	44786	3	0.14	7.74	0.04	2	Beta-1,4-galactosyltransferase 5 OS=Mus musculus GN=B4galt5 PE=2 SV=2
721	1	Sprot	HACD3_MOUSE	31	43103	3	0.23	9.18	0.1	3	Very-long-chain (3R)-3-hydroxyacyl-CoA dehydratase 3 OS=Mus musculus GN=Hacd3 PE=1 SV=2
68	2	Sprot	IF4A3_MOUSE	38	46810	2	0.14	6.3	0.08	1	Eukaryotic initiation factor 4A-III OS=Mus musculus GN=Eif4a3 PE=2 SV=3
182	2	Sprot	PRS8_MOUSE	45	45597	2	0.14	7.11	0.07	2	26S protease regulatory subunit 8 OS=Mus musculus GN=Psmc5 PE=1 SV=1
187	2	Sprot	VAPB_MOUSE	108	26929	2	0.25	7.64	0.06	1	Vesicle-associated membrane protein-associated protein B OS=Mus musculus GN=Vapb PE=2 SV=3
204	5	Sprot	K22O_MOUSE	33	62806	2	0.1	8.68	0.03	1	Keratin, type II cytoskeletal 2 oral OS=Mus musculus GN=Krt76 PE=2 SV=1
227	1	Sprot	NACA_CHILA	130	23370	2	0.29	4.58	0.13	2	Nascent polypeptide-associated complex subunit alpha OS=Chinchilla lanigera PE=2 SV=1
232	3	Sprot	FMR1_MOUSE	29	68947	2	0.09	7.27	0.04	1	Fragile X mental retardation protein 1 homolog OS=Mus musculus GN=Fmr1 PE=1 SV=1
247	1	Sprot	NH2L1_MOUSE	121	14165	2	0.5	8.72	0.19	2	NHP2-like protein 1 OS=Mus musculus GN=Nhp2l1 PE=1 SV=4
248	1	Sprot	LTOR1_MOUSE	121	17738	2	0.39	5.01	0.16	2	Ragulator complex protein LAMTOR1 OS=Mus musculus GN=Lamtor1 PE=1 SV=1
254	1	Sprot	CR1L_MOUSE	117	53728	2	0.12	6.24	0.08	2	Complement component receptor 1-like protein OS=Mus musculus GN=Cr1l PE=1 SV=1
255	1	Sprot	CETN2_MOUSE	116	19784	2	0.35	4.9	0.17	2	Centrin-2 OS=Mus musculus GN=Cetn2 PE=2 SV=1
260	1	Sprot	PDCD5_MOUSE	115	14266	2	0.22	5.55	0.1	1	Programmed cell death protein 5 OS=Mus musculus GN=Pdcd5 PE=1 SV=3
262	1	Sprot	SRRM2_MOUSE	114	294666	2	0.02	12.02	0.02	2	Serine/arginine repetitive matrix protein 2 OS=Mus musculus GN=Srrm2 PE=1 SV=3
267	1	Sprot	ROA1_MOUSE	111	34175	2	0.19	9.27	0.19	2	Heterogeneous nuclear ribonucleoprotein A1 OS=Mus musculus GN=Hnrnpa1 PE=1 SV=2
272	1	Sprot	STIP1_CRIGR	110	62611	2	0.1	6.4	0.05	2	Stress-induced-phosphoprotein 1 OS=Cricetulus griseus GN=STIP1 PE=2 SV=1
273	1	Sprot	RMD3_MOUSE	109	51997	2	0.12	5.11	0.05	2	Regulator of microtubule dynamics protein 3 OS=Mus musculus GN=Rmdn3 PE=1 SV=2
277	1	Sprot	NB5R3_MOUSE	107	34106	2	0.19	8.55	0.16	2	NADH-cytochrome b5 reductase 3 OS=Mus musculus GN=Cyb5r3 PE=1 SV=3
286	1	Sprot	RL5_MOUSE	106	34379	2	0.19	9.78	0.14	2	60S ribosomal protein L5 OS=Mus musculus GN=Rpl5 PE=1 SV=3
287	1	Sprot	TM14C_MOUSE	105	11634	2	0.64	9.7	0.25	2	Transmembrane protein 14C OS=Mus musculus GN=Tmem14c PE=1 SV=1
304	1	Sprot	SF3B3_MOUSE	99	135465	2	0.05	5.13	0.02	2	Splicing factor 3B subunit 3 OS=Mus musculus GN=Sf3b3 PE=2 SV=1
308	1	Sprot	DHB4_MOUSE	99	79432	2	0.08	8.76	0.04	2	Peroxisomal multifunctional enzyme type 2 OS=Mus musculus GN=Hsd17b4 PE=1 SV=3
318	1	Sprot	CHM4B_MOUSE	95	24921	2	0.27	4.76	0.16	2	Charged multivesicular body protein 4b OS=Mus musculus GN=Chmp4b PE=1 SV=2
326	1	Sprot	MPRD_MOUSE	94	31152	2	0.21	5.24	0.12	2	Cation-dependent mannose-6-phosphate receptor OS=Mus musculus GN=M6pr PE=1 SV=1
328	1	Sprot	KTAP2_MOUSE	94	14665	2	0.22	9.67	0.13	1	Keratinocyte-associated protein 2 OS=Mus musculus GN=Krtcap2 PE=2 SV=2
331	1	Sprot	NOP9_MOUSE	93	70003	2	0.09	6.86	0.05	2	Nucleolar protein 9 OS=Mus musculus GN=Nop9 PE=2 SV=1
333	1	Sprot	TM9S2_MOUSE	92	75280	2	0.08	7.21	0.04	2	Transmembrane 9 superfamily member 2 OS=Mus musculus GN=Tm9sf2 PE=2 SV=1
337	1	Sprot	SC61B_MOUSE	91	9952	2	0.77	11.57	0.26	2	Protein transport protein Sec61 subunit beta OS=Mus musculus GN=Sec61b PE=1 SV=3
339	1	Sprot	STX16_MOUSE	91	37057	2	0.17	5.58	0.07	2	Syntaxin-16 OS=Mus musculus GN=Stx16 PE=1 SV=3
342	1	Sprot	GOT1B_MOUSE	90	15411	2	0.46	10.58	0.18	2	Vesicle transport protein GOT1B OS=Mus musculus GN=Golt1b PE=2 SV=1
353	1	Sprot	NLTP_MOUSE	88	59088	2	0.11	7.16	0.05	2	Non-specific lipid-transfer protein OS=Mus musculus GN=Scp2 PE=1 SV=3
356	1	Sprot	RL15_MOUSE	87	24131	2	0.28	11.62	0.17	2	60S ribosomal protein L15 OS=Mus musculus GN=Rpl15 PE=2 SV=4
361	1	Sprot	SSRG_MOUSE	86	21051	2	0.32	9.61	0.1	2	Translocon-associated protein subunit gamma OS=Mus musculus GN=Ssr3 PE=1 SV=1
362	1	Sprot	GALNS_MOUSE	86	57637	2	0.11	6.05	0.05	2	N-acetylgalactosamine-6-sulfatase OS=Mus musculus GN=Galns PE=2 SV=2
369	1	Sprot	RS23_CHILA	83	15798	2	0.45	10.5	0.15	2	40S ribosomal protein S23 OS=Chinchilla lanigera GN=RPS23 PE=2 SV=1
374	1	Sprot	TMX1_MOUSE	82	31376	2	0.21	5.19	0.09	2	Thioredoxin-related transmembrane protein 1 OS=Mus musculus GN=Tmx1 PE=1 SV=1
375	1	Sprot	CNNM4_RAT	82	86637	2	0.07	5.97	0.05	2	Metal transporter CNNM4 OS=Rattus norvegicus GN=Cnnm4 PE=1 SV=1
376	1	Sprot	TOM22_MOUSE	82	15527	2	0.45	4.29	0.08	1	Mitochondrial import receptor subunit TOM22 homolog OS=Mus musculus GN=Tomm22 PE=2 SV=3
378	1	Sprot	LEUK_MOUSE	82	40014	2	0.16	4.9	0.08	2	Leukosialin OS=Mus musculus GN=Spn PE=1 SV=1
379	1	Sprot	SYCE1_MOUSE	82	38181	2	0.08	5.97	0.06	1	Synaptonemal complex central element protein 1 OS=Mus musculus GN=Syce1 PE=1 SV=1
381	1	Sprot	AVEN_MOUSE	82	37173	2	0.17	4.92	0.12	2	Cell death regulator Aven OS=Mus musculus GN=Aven PE=1 SV=2
386	1	Sprot	TCPH_MOUSE	81	59614	2	0.11	7.95	0.08	2	T-complex protein 1 subunit eta OS=Mus musculus GN=Cct7 PE=1 SV=1
387	1	Sprot	NCEH1_MOUSE	81	45711	2	0.14	6.56	0.1	2	Neutral cholesterol ester hydrolase 1 OS=Mus musculus GN=Nceh1 PE=1 SV=1
388	1	Sprot	PIGS_MOUSE	80	61671	2	0.1	6.45	0.05	2	GPI transamidase component PIG-S OS=Mus musculus GN=Pigs PE=1 SV=3
390	1	Sprot	FAF2_MOUSE	80	52438	2	0.12	5.35	0.07	2	FAS-associated factor 2 OS=Mus musculus GN=Faf2 PE=2 SV=2
392	1	Sprot	ACTB_CAVPO	79	41710	2	0.15	5.29	0.07	2	Actin, cytoplasmic 1 OS=Cavia porcellus GN=ACTB PE=2 SV=1
400	1	Sprot	DKC1_MOUSE	77	57365	2	0.11	9.34	0.07	2	H/ACA ribonucleoprotein complex subunit 4 OS=Mus musculus GN=Dkc1 PE=1 SV=4
404	1	Sprot	ITAV_MOUSE	76	115287	2	0.05	5.41	0.02	2	Integrin alpha-V OS=Mus musculus GN=Itgav PE=1 SV=2
405	1	Sprot	GDIR1_MOUSE	75	23393	2	0.29	5.12	0.16	2	Rho GDP-dissociation inhibitor 1 OS=Mus musculus GN=Arhgdia PE=1 SV=3
407	1	Sprot	MOT1_MOUSE	75	53232	2	0.12	7.42	0.06	2	Monocarboxylate transporter 1 OS=Mus musculus GN=Slc16a1 PE=1 SV=1
409	1	Sprot	CISD2_MOUSE	75	15232	2	0.47	9.57	0.2	2	CDGSH iron-sulfur domain-containing protein 2 OS=Mus musculus GN=Cisd2 PE=1 SV=1
413	1	Sprot	CYBP_MOUSE	74	26494	2	0.25	7.63	0.18	2	Calcyclin-binding protein OS=Mus musculus GN=Cacybp PE=1 SV=1
414	1	Sprot	BST2_MOUSE	74	19140	2	0.36	6.82	0.06	2	Bone marrow stromal antigen 2 OS=Mus musculus GN=Bst2 PE=1 SV=1
415	1	Sprot	SERA_MOUSE	74	56549	2	0.11	6.12	0.05	2	D-3-phosphoglycerate dehydrogenase OS=Mus musculus GN=Phgdh PE=1 SV=3
421	1	Sprot	TMED1_MOUSE	73	25247	2	0.26	4.41	0.14	2	Transmembrane emp24 domain-containing protein 1 OS=Mus musculus GN=Tmed1 PE=2 SV=1
422	1	Sprot	CDV3_MOUSE	73	29711	2	0.22	5.84	0.19	2	Protein CDV3 OS=Mus musculus GN=Cdv3 PE=1 SV=2
424	1	Sprot	DERL2_MOUSE	73	27621	2	0.11	6.73	0.13	1	Derlin-2 OS=Mus musculus GN=Derl2 PE=1 SV=2
427	1	Sprot	GRPE1_MOUSE	72	24292	2	0.28	8.58	0.18	2	GrpE protein homolog 1, mitochondrial OS=Mus musculus GN=Grpel1 PE=1 SV=1
430	1	Sprot	MAGT1_MOUSE	71	37944	2	0.17	9.8	0.1	2	Magnesium transporter protein 1 OS=Mus musculus GN=Magt1 PE=2 SV=1
434	1	Sprot	NSDHL_MOUSE	70	40660	2	0.16	7.71	0.09	2	Sterol-4-alpha-carboxylate 3-dehydrogenase, decarboxylating OS=Mus musculus GN=Nsdhl PE=2 SV=1
440	1	Sprot	S38A4_MOUSE	69	60424	2	0.1	6.01	0.03	2	Sodium-coupled neutral amino acid transporter 4 OS=Mus musculus GN=Slc38a4 PE=1 SV=1
442	1	Sprot	UBE2S_MOUSE	68	24168	2	0.28	7.74	0.13	2	Ubiquitin-conjugating enzyme E2 S OS=Mus musculus GN=Ube2s PE=2 SV=1
444	1	Sprot	IMA1_MOUSE	68	57892	2	0.11	5.49	0.06	2	Importin subunit alpha-1 OS=Mus musculus GN=Kpna2 PE=1 SV=2
445	1	Sprot	TPD54_MOUSE	68	24028	2	0.28	5.8	0.11	2	Tumor protein D54 OS=Mus musculus GN=Tpd52l2 PE=1 SV=1
447	1	Sprot	MIC26_MOUSE	68	22590	2	0.14	9.28	0.06	1	MICOS complex subunit Mic26 OS=Mus musculus GN=Apoo PE=1 SV=2
449	1	Sprot	ROA2_MOUSE	67	37380	2	0.17	8.97	0.09	2	Heterogeneous nuclear ribonucleoproteins A2/B1 OS=Mus musculus GN=Hnrnpa2b1 PE=1 SV=2
452	1	Sprot	PABP2_MOUSE	66	32277	2	0.2	5.13	0.08	2	Polyadenylate-binding protein 2 OS=Mus musculus GN=Pabpn1 PE=2 SV=3
453	1	Sprot	SE1L1_MESAU	66	88498	2	0.07	5.21	0.05	2	Protein sel-1 homolog 1 OS=Mesocricetus auratus GN=Sel1l PE=2 SV=1
456	1	Sprot	ESYT2_MOUSE	66	94081	2	0.07	7.63	0.03	2	Extended synaptotagmin-2 OS=Mus musculus GN=Esyt2 PE=1 SV=1
457	1	Sprot	ATAD1_MOUSE	65	40718	2	0.16	6.43	0.06	2	ATPase family AAA domain-containing protein 1 OS=Mus musculus GN=Atad1 PE=1 SV=1
458	1	Sprot	PSME1_MOUSE	65	28655	2	0.23	5.73	0.14	2	Proteasome activator complex subunit 1 OS=Mus musculus GN=Psme1 PE=2 SV=2
459	1	Sprot	CNBP_MOUSE	65	19579	2	0.35	7.76	0.17	2	Cellular nucleic acid-binding protein OS=Mus musculus GN=Cnbp PE=1 SV=2
460	1	Sprot	DAD1_MESAU	65	12489	2	0.58	6.52	0.19	2	Dolichyl-diphosphooligosaccharide--protein glycosyltransferase subunit DAD1 OS=Mesocricetus auratus GN=DAD1 PE=3 SV=3
461	1	Sprot	BAX_MOUSE	65	21381	2	0.15	4.86	0.07	1	Apoptosis regulator BAX OS=Mus musculus GN=Bax PE=1 SV=1
464	1	Sprot	VAMP7_MOUSE	65	24951	2	0.27	8.86	0.14	2	Vesicle-associated membrane protein 7 OS=Mus musculus GN=Vamp7 PE=1 SV=1
472	1	Sprot	CHCH2_MOUSE	64	15651	2	0.2	9.78	0.16	1	Coiled-coil-helix-coiled-coil-helix domain-containing protein 2 OS=Mus musculus GN=Chchd2 PE=2 SV=1
473	1	Sprot	MGDP1_MOUSE	64	18571	2	0.37	6.29	0.21	2	Magnesium-dependent phosphatase 1 OS=Mus musculus GN=Mdp1 PE=1 SV=1
480	1	Sprot	SARNP_MOUSE	62	23518	2	0.29	6.29	0.09	2	SAP domain-containing ribonucleoprotein OS=Mus musculus GN=Sarnp PE=1 SV=3
486	1	Sprot	TMED7_RAT	61	25463	2	0.26	6.43	0.14	2	Transmembrane emp24 domain-containing protein 7 OS=Rattus norvegicus GN=Tmed7 PE=1 SV=1
490	1	Sprot	ATP5I_MOUSE	61	8230	2	0.98	9.34	0.44	2	ATP synthase subunit e, mitochondrial OS=Mus musculus GN=Atp5i PE=1 SV=2
492	1	Sprot	MARC2_MOUSE	60	38170	2	0.17	8.95	0.07	2	Mitochondrial amidoxime reducing component 2 OS=Mus musculus GN=Marc2 PE=1 SV=1
495	1	Sprot	COPD_MOUSE	60	57193	2	0.11	5.89	0.05	2	Coatomer subunit delta OS=Mus musculus GN=Arcn1 PE=1 SV=2
499	1	Sprot	ITAL_MOUSE	59	128247	2	0.05	5.75	0.02	2	Integrin alpha-L OS=Mus musculus GN=Itgal PE=1 SV=2
500	1	Sprot	TI17B_MOUSE	59	18340	2	0.38	9.21	0.26	2	Mitochondrial import inner membrane translocase subunit Tim17-B OS=Mus musculus GN=Timm17b PE=2 SV=1
506	1	Sprot	VPP1_MOUSE	58	96404	2	0.06	6.29	0.02	2	V-type proton ATPase 116 kDa subunit a isoform 1 OS=Mus musculus GN=Atp6v0a1 PE=1 SV=3
511	1	Sprot	PCYOX_MOUSE	58	56459	2	0.11	6.44	0.05	2	Prenylcysteine oxidase OS=Mus musculus GN=Pcyox1 PE=1 SV=1
512	1	Sprot	NOP2_MOUSE	57	86699	2	0.07	9.27	0.04	2	Probable 28S rRNA (cytosine-C(5))-methyltransferase OS=Mus musculus GN=Nop2 PE=1 SV=1
514	1	Sprot	PCAT1_MOUSE	57	59705	2	0.11	6.02	0.03	2	Lysophosphatidylcholine acyltransferase 1 OS=Mus musculus GN=Lpcat1 PE=1 SV=1
515	1	Sprot	PSIP1_MOUSE	57	59660	2	0.11	9.15	0.07	2	PC4 and SFRS1-interacting protein OS=Mus musculus GN=Psip1 PE=1 SV=1
523	1	Sprot	CETN3_MOUSE	56	19507	2	0.35	4.65	0.23	2	Centrin-3 OS=Mus musculus GN=Cetn3 PE=2 SV=1
524	1	Sprot	ACBD5_MOUSE	56	56578	2	0.11	5.26	0.06	2	Acyl-CoA-binding domain-containing protein 5 OS=Mus musculus GN=Acbd5 PE=1 SV=1
532	1	Sprot	ODPX_MOUSE	55	53965	2	0.12	7.63	0.06	2	Pyruvate dehydrogenase protein X component, mitochondrial OS=Mus musculus GN=Pdhx PE=1 SV=1
543	1	Sprot	HS2ST_CRILO	54	41804	2	0.15	8.73	0.05	2	Heparan sulfate 2-O-sulfotransferase 1 OS=Cricetulus longicaudatus GN=HS2ST1 PE=1 SV=1
544	1	Sprot	NCLN_MOUSE	53	62868	2	0.1	6.03	0.07	2	Nicalin OS=Mus musculus GN=Ncln PE=2 SV=2
545	1	Sprot	RS13_CRIGR	53	17182	2	0.4	10.53	0.25	2	40S ribosomal protein S13 OS=Cricetulus griseus GN=RPS13 PE=3 SV=3
549	1	Sprot	QCR7_MOUSE	53	13519	2	0.53	9.1	0.14	2	Cytochrome b-c1 complex subunit 7 OS=Mus musculus GN=Uqcrb PE=1 SV=3
555	1	Sprot	ATAD3_MOUSE	52	66701	2	0.09	9.32	0.07	2	ATPase family AAA domain-containing protein 3 OS=Mus musculus GN=Atad3 PE=1 SV=1
556	1	Sprot	MCM3_MOUSE	51	91489	2	0.07	5.36	0.04	2	DNA replication licensing factor MCM3 OS=Mus musculus GN=Mcm3 PE=1 SV=2
557	1	Sprot	AATC_MOUSE	51	46219	2	0.14	6.68	0.1	2	Aspartate aminotransferase, cytoplasmic OS=Mus musculus GN=Got1 PE=1 SV=3
559	1	Sprot	RFA1_MOUSE	51	68994	2	0.09	8.13	0.05	2	Replication protein A 70 kDa DNA-binding subunit OS=Mus musculus GN=Rpa1 PE=1 SV=1
560	1	Sprot	RL34_MOUSE	51	13284	2	0.54	11.47	0.15	2	60S ribosomal protein L34 OS=Mus musculus GN=Rpl34 PE=1 SV=2
563	1	Sprot	VPS45_MOUSE	50	65012	2	0.1	8.42	0.04	2	Vacuolar protein sorting-associated protein 45 OS=Mus musculus GN=Vps45 PE=1 SV=1
571	1	Sprot	SODC_MOUSE	49	15933	2	0.44	6.02	0.16	2	Superoxide dismutase [Cu-Zn] OS=Mus musculus GN=Sod1 PE=1 SV=2
575	1	Sprot	LC7L3_MOUSE	49	51419	2	0.12	9.79	0.06	2	Luc7-like protein 3 OS=Mus musculus GN=Luc7l3 PE=1 SV=1
577	1	Sprot	RBBP4_MOUSE	49	47626	2	0.13	4.74	0.04	2	Histone-binding protein RBBP4 OS=Mus musculus GN=Rbbp4 PE=1 SV=5
578	1	Sprot	DNJC1_MOUSE	48	63830	2	0.05	9.03	0.02	1	DnaJ homolog subfamily C member 1 OS=Mus musculus GN=Dnajc1 PE=1 SV=1
586	1	Sprot	S29A1_MOUSE	47	50159	2	0.06	8.68	0.03	1	Equilibrative nucleoside transporter 1 OS=Mus musculus GN=Slc29a1 PE=1 SV=3
587	1	Sprot	ITB5_MOUSE	47	87851	2	0.07	5.81	0.06	2	Integrin beta-5 OS=Mus musculus GN=Itgb5 PE=1 SV=2
588	1	Sprot	CD180_MOUSE	47	74255	2	0.04	5.55	0.03	1	CD180 antigen OS=Mus musculus GN=Cd180 PE=1 SV=2
599	1	Sprot	S12A2_MOUSE	46	130950	2	0.05	6.94	0.02	2	Solute carrier family 12 member 2 OS=Mus musculus GN=Slc12a2 PE=1 SV=2
601	1	Sprot	TOIP2_MOUSE	45	54463	2	0.06	4.75	0.02	1	Torsin-1A-interacting protein 2 OS=Mus musculus GN=Tor1aip2 PE=1 SV=1
606	1	Sprot	DNLI4_MOUSE	44	104053	2	0.03	8.4	0.01	1	DNA ligase 4 OS=Mus musculus GN=Lig4 PE=2 SV=2
607	1	Sprot	RL35_MOUSE	44	14544	2	0.49	11.05	0.19	2	60S ribosomal protein L35 OS=Mus musculus GN=Rpl35 PE=2 SV=1
609	1	Sprot	RL27_MOUSE	44	15788	2	0.45	10.56	0.13	2	60S ribosomal protein L27 OS=Mus musculus GN=Rpl27 PE=1 SV=2
610	1	Sprot	RL35A_MOUSE	44	12546	2	0.58	10.9	0.15	2	60S ribosomal protein L35a OS=Mus musculus GN=Rpl35a PE=1 SV=2
614	1	Sprot	FAAH1_MOUSE	43	63180	2	0.05	8.19	0.03	1	Fatty-acid amide hydrolase 1 OS=Mus musculus GN=Faah PE=2 SV=1
616	1	Sprot	ASM3B_MOUSE	43	51567	2	0.12	5.97	0.06	2	Acid sphingomyelinase-like phosphodiesterase 3b OS=Mus musculus GN=Smpdl3b PE=1 SV=1
619	1	Sprot	PARK7_MESAU	43	19902	2	0.34	6.33	0.1	2	Protein deglycase DJ-1 OS=Mesocricetus auratus GN=PARK7 PE=1 SV=1
636	1	Sprot	TPIS_MESAU	41	20294	2	0.34	5.49	0.28	2	Triosephosphate isomerase (Fragments) OS=Mesocricetus auratus GN=TPI1 PE=1 SV=1
638	1	Sprot	H15_MOUSE	40	22562	2	0.3	10.91	0.1	2	Histone H1.5 OS=Mus musculus GN=Hist1h1b PE=1 SV=2
639	1	Sprot	TRXR1_MOUSE	40	67042	2	0.09	7.42	0.03	2	Thioredoxin reductase 1, cytoplasmic OS=Mus musculus GN=Txnrd1 PE=1 SV=3
641	1	Sprot	ZFPL1_MOUSE	40	34133	2	0.19	8.57	0.07	2	Zinc finger protein-like 1 OS=Mus musculus GN=Zfpl1 PE=1 SV=1
644	1	Sprot	MARH5_MOUSE	40	31211	2	0.21	9	0.12	2	E3 ubiquitin-protein ligase MARCH5 OS=Mus musculus GN=March5 PE=2 SV=1
652	1	Sprot	KCY_MOUSE	40	22151	2	0.3	5.68	0.11	2	UMP-CMP kinase OS=Mus musculus GN=Cmpk1 PE=1 SV=1
653	1	Sprot	LTOR3_MOUSE	39	13544	2	0.24	6.73	0.09	1	Ragulator complex protein LAMTOR3 OS=Mus musculus GN=Lamtor3 PE=1 SV=1
655	1	Sprot	PRDX5_MOUSE	39	21884	2	0.31	9.1	0.15	2	Peroxiredoxin-5, mitochondrial OS=Mus musculus GN=Prdx5 PE=1 SV=2
659	1	Sprot	RL38_MOUSE	39	8199	2	0.98	10.1	0.36	2	60S ribosomal protein L38 OS=Mus musculus GN=Rpl38 PE=3 SV=3
660	1	Sprot	CEPT1_MOUSE	39	46404	2	0.07	8.43	0.03	1	Choline/ethanolaminephosphotransferase 1 OS=Mus musculus GN=Cept1 PE=2 SV=1
664	1	Sprot	CENPV_MOUSE	38	27524	2	0.24	9.85	0.12	2	Centromere protein V OS=Mus musculus GN=Cenpv PE=2 SV=2
665	1	Sprot	QCR9_MOUSE	38	7441	2	1.11	9.16	0.38	2	Cytochrome b-c1 complex subunit 9 OS=Mus musculus GN=Uqcr10 PE=1 SV=1
667	1	Sprot	PGAP1_MOUSE	37	104511	2	0.03	9.05	0.02	1	GPI inositol-deacylase OS=Mus musculus GN=Pgap1 PE=1 SV=3
668	1	Sprot	SERC_MOUSE	37	40447	2	0.16	8.15	0.1	2	Phosphoserine aminotransferase OS=Mus musculus GN=Psat1 PE=1 SV=1
669	1	Sprot	IF1AX_MOUSE	37	16450	2	0.43	5.07	0.15	2	Eukaryotic translation initiation factor 1A, X-chromosomal OS=Mus musculus GN=Eif1ax PE=2 SV=3
680	1	Sprot	STING_MOUSE	36	42802	2	0.15	7.12	0.07	2	Stimulator of interferon genes protein OS=Mus musculus GN=Tmem173 PE=1 SV=2
685	1	Sprot	ERGI2_MOUSE	36	42454	2	0.15	6.39	0.09	2	Endoplasmic reticulum-Golgi intermediate compartment protein 2 OS=Mus musculus GN=Ergic2 PE=2 SV=1
687	1	Sprot	ALDH2_MOUSE	35	56502	2	0.11	7.53	0.05	2	Aldehyde dehydrogenase, mitochondrial OS=Mus musculus GN=Aldh2 PE=1 SV=1
688	1	Sprot	RDH11_MOUSE	35	35125	2	0.19	9.1	0.07	2	Retinol dehydrogenase 11 OS=Mus musculus GN=Rdh11 PE=2 SV=2
701	1	Sprot	TECR_MOUSE	33	36067	2	0.18	9.6	0.13	2	Very-long-chain enoyl-CoA reductase OS=Mus musculus GN=Tecr PE=1 SV=1
709	1	Sprot	DERL1_MOUSE	33	28816	2	0.23	9.54	0.1	2	Derlin-1 OS=Mus musculus GN=Derl1 PE=1 SV=1
727	1	Sprot	LAT1_MOUSE	30	55836	2	0.06	8.18	0.04	1	Large neutral amino acids transporter small subunit 1 OS=Mus musculus GN=Slc7a5 PE=1 SV=2
760	1	Sprot	STRAP_MOUSE	28	38418	2	0.17	4.99	0.07	2	Serine-threonine kinase receptor-associated protein OS=Mus musculus GN=Strap PE=1 SV=2
769	1	Sprot	VIGLN_MOUSE	27	141655	2	0.04	6.43	0.02	2	Vigilin OS=Mus musculus GN=Hdlbp PE=1 SV=1
784	1	Sprot	TM9S3_MOUSE	26	67500	2	0.09	6.83	0.05	2	Transmembrane 9 superfamily member 3 OS=Mus musculus GN=Tm9sf3 PE=1 SV=1
786	1	Sprot	FABP5_MOUSE	26	15127	2	0.47	6.14	0.21	2	Fatty acid-binding protein, epidermal OS=Mus musculus GN=Fabp5 PE=1 SV=3
788	1	Sprot	CALR_CRIGR	26	48213	2	0.13	4.33	0.05	2	Calreticulin OS=Cricetulus griseus GN=CALR PE=1 SV=1
789	1	Sprot	HCFC1_MESAU	26	214808	2	0.03	6.36	0.02	2	Host cell factor 1 OS=Mesocricetus auratus GN=HCFC1 PE=1 SV=1
794	1	Sprot	COX15_MOUSE	25	45823	2	0.14	9.82	0.04	1	Cytochrome c oxidase assembly protein COX15 homolog OS=Mus musculus GN=Cox15 PE=2 SV=1
