# Supplementary material for: Streamlined Membrane Proteome Preparation for Shotgun Proteomics Analysis with Triton X-100 Cloud Point Extraction and Nanodiamond Solid Phase Extraction
Source: Materials (Basel). 2016 May 18;9(5):385. doi: 10.3390/ma9050385 (PMC5503057; doi:10.3390/ma9050385)
Supplement: Supplementary file 1 [file materials-09-00385-s001.zip › materials-124749-supplementary/Excel S6.xlsx]

## Sheet: Table B6_Fraction A7
E-mail	pth@sinica.edu.tw
Search title	Submitted from Minh-separateSearch150515 by Mascot Daemon on PUBLICPCX32-PC
MS data file	C:\Users\service401\Desktop\Minh\150515-A7-T0p5_150525.msm
Database	Sprot 2015_08
Taxonomy	Rodentia (Rodents) (26,337 sequences)
Timestamp	18 Aug 2015 at 14:59:56 GMT
Type of search	MS/MS Ion Search
Enzyme	Trypsin
Variable modifications	Carbamidomethyl (C),Oxidation (M)
Mass values	Monoisotopic
Protein mass	Unrestricted
Peptide mass tolerance	10 ppm
Fragment mass tolerance	0.6 Da
Max missed cleavages	2
Instrument type	ESI-TRAP
Number of queries	18657
Significance threshold p<	0.021701
Max. number of families	AUTO
Ions score or expect cut-off	0.05
Preferred taxonomy	All entries
Show Percolator scores?	no
Family	Member	Database	Accession	Score	Mass	Num. of significant matches	emPAI	pI	Sequence coverage	Num. of significant unique sequences	Description
1	1	Sprot	GSLG1_MOUSE	1444	133646	58	2.18	6.45	0.49	45	Golgi apparatus protein 1 OS=Mus musculus GN=Glg1 PE=1 SV=1
3	1	Sprot	NUCL_MOUSE	1112	76677	57	3.83	4.69	0.41	38	Nucleolin OS=Mus musculus GN=Ncl PE=1 SV=2
2	1	Sprot	CKAP4_MOUSE	1259	63654	41	4.78	5.46	0.6	34	Cytoskeleton-associated protein 4 OS=Mus musculus GN=Ckap4 PE=1 SV=2
5	1	Sprot	DDX21_MOUSE	1049	93493	40	2.11	9.19	0.45	34	Nucleolar RNA helicase 2 OS=Mus musculus GN=Ddx21 PE=1 SV=3
4	1	Sprot	HSP7C_CRIGR	1088	70761	36	2.92	5.24	0.54	23	Heat shock cognate 71 kDa protein OS=Cricetulus griseus GN=HSPA8 PE=2 SV=1
4	2	Sprot	GRP78_MOUSE	989	72377	36	2.96	5.07	0.5	28	78 kDa glucose-regulated protein OS=Mus musculus GN=Hspa5 PE=1 SV=3
18	1	Sprot	EF1A1_CRIGR	514	50082	34	4.06	9.1	0.57	21	Elongation factor 1-alpha 1 OS=Cricetulus griseus GN=EEF1A1 PE=2 SV=1
12	1	Sprot	KTN1_MOUSE	608	152498	30	0.78	5.67	0.33	29	Kinectin OS=Mus musculus GN=Ktn1 PE=2 SV=1
7	1	Sprot	PYR1_MOUSE	689	243084	30	0.46	6	0.23	30	CAD protein OS=Mus musculus GN=Cad PE=2 SV=1
15	1	Sprot	PHB2_MOUSE	561	33276	26	4.49	9.83	0.72	17	Prohibitin-2 OS=Mus musculus GN=Phb2 PE=1 SV=1
24	1	Sprot	PAIRB_MOUSE	481	44687	26	3.37	8.6	0.49	22	Plasminogen activator inhibitor 1 RNA-binding protein OS=Mus musculus GN=Serbp1 PE=1 SV=2
10	1	Sprot	DDX46_MOUSE	657	117376	26	0.91	9.3	0.27	24	Probable ATP-dependent RNA helicase DDX46 OS=Mus musculus GN=Ddx46 PE=1 SV=2
8	1	Sprot	EF2_MOUSE	669	95253	25	1.14	6.41	0.34	24	Elongation factor 2 OS=Mus musculus GN=Eef2 PE=1 SV=2
11	1	Sprot	PHB_MOUSE	637	29802	23	5.05	5.57	0.67	18	Prohibitin OS=Mus musculus GN=Phb PE=1 SV=1
51	1	Sprot	SFPQ_MOUSE	330	75394	23	1.23	9.45	0.36	17	Splicing factor, proline- and glutamine-rich OS=Mus musculus GN=Sfpq PE=1 SV=1
6	1	Sprot	KPYM_MOUSE	700	57808	23	1.83	7.18	0.59	20	Pyruvate kinase PKM OS=Mus musculus GN=Pkm PE=1 SV=4
9	1	Sprot	YBOX1_MOUSE	662	35709	22	1.73	9.87	0.55	9	Nuclease-sensitive element-binding protein 1 OS=Mus musculus GN=Ybx1 PE=1 SV=3
13	1	Sprot	HNRPU_MOUSE	603	87863	22	1.06	5.92	0.36	19	Heterogeneous nuclear ribonucleoprotein U OS=Mus musculus GN=Hnrnpu PE=1 SV=1
32	1	Sprot	H2A2A_MOUSE	421	14087	21	2.43	10.9	0.58	1	Histone H2A type 2-A OS=Mus musculus GN=Hist2h2aa1 PE=1 SV=3
32	2	Sprot	H2A1C_RAT	421	14097	21	2.43	11.05	0.58	2	Histone H2A type 1-C OS=Rattus norvegicus PE=1 SV=2
14	1	Sprot	TBB5_CRIGR	562	49639	20	2.16	4.78	0.52	5	Tubulin beta-5 chain OS=Cricetulus griseus GN=TUBB5 PE=1 SV=1
33	1	Sprot	DNPEP_MOUSE	420	52174	19	1.82	6.82	0.59	17	Aspartyl aminopeptidase OS=Mus musculus GN=Dnpep PE=2 SV=2
23	1	Sprot	IGEB_MOUSE	489	62708	19	1.49	9.38	0.37	17	IgE-binding protein OS=Mus musculus GN=Iap PE=2 SV=1
35	1	Sprot	CALX_MOUSE	378	67236	19	1.34	4.5	0.31	18	Calnexin OS=Mus musculus GN=Canx PE=1 SV=1
25	2	Sprot	ADT1_MOUSE	386	32883	18	3.27	9.73	0.56	6	ADP/ATP translocase 1 OS=Mus musculus GN=Slc25a4 PE=1 SV=4
19	1	Sprot	H2B1B_MOUSE	511	13944	18	4.24	10.31	0.44	6	Histone H2B type 1-B OS=Mus musculus GN=Hist1h2bb PE=1 SV=3
66	1	Sprot	FXR1_MOUSE	279	76175	18	0.89	6.54	0.35	14	Fragile X mental retardation syndrome-related protein 1 OS=Mus musculus GN=Fxr1 PE=1 SV=2
17	1	Sprot	RL4_MOUSE	531	47124	18	1.95	11.01	0.39	15	60S ribosomal protein L4 OS=Mus musculus GN=Rpl4 PE=1 SV=3
72	1	Sprot	EIF3B_MOUSE	267	91313	17	0.7	4.92	0.32	16	Eukaryotic translation initiation factor 3 subunit B OS=Mus musculus GN=Eif3b PE=1 SV=1
27	1	Sprot	RMXL1_MOUSE	463	42136	17	2.35	10	0.4	16	RNA binding motif protein, X-linked-like-1 OS=Mus musculus GN=Rbmxl1 PE=2 SV=1
25	1	Sprot	ADT2_MOUSE	481	32910	16	2.9	9.74	0.5	5	ADP/ATP translocase 2 OS=Mus musculus GN=Slc25a5 PE=1 SV=3
55	1	Sprot	RL23A_MOUSE	320	17684	16	11.04	10.44	0.55	13	60S ribosomal protein L23a OS=Mus musculus GN=Rpl23a PE=1 SV=1
20	1	Sprot	ODP2_MOUSE	507	67899	16	1.04	8.81	0.3	14	Dihydrolipoyllysine-residue acetyltransferase component of pyruvate dehydrogenase complex, mitochondrial OS=Mus musculus GN=Dlat PE=1 SV=2
53	1	Sprot	SND1_MOUSE	321	102025	16	0.47	7.08	0.24	13	Staphylococcal nuclease domain-containing protein 1 OS=Mus musculus GN=Snd1 PE=1 SV=1
54	1	Sprot	SRRM2_MOUSE	321	294666	16	0.17	12.02	0.09	15	Serine/arginine repetitive matrix protein 2 OS=Mus musculus GN=Srrm2 PE=1 SV=3
66	2	Sprot	FXR2_MOUSE	277	73698	16	0.85	5.94	0.41	13	Fragile X mental retardation syndrome-related protein 2 OS=Mus musculus GN=Fxr2 PE=1 SV=1
29	1	Sprot	NOMO1_MOUSE	455	133336	16	0.44	5.75	0.22	16	Nodal modulator 1 OS=Mus musculus GN=Nomo1 PE=1 SV=1
16	1	Sprot	MBB1A_MOUSE	532	151942	16	0.35	9.08	0.15	15	Myb-binding protein 1A OS=Mus musculus GN=Mybbp1a PE=1 SV=2
40	1	Sprot	RL3_MOUSE	366	46081	16	1.84	10.22	0.41	15	60S ribosomal protein L3 OS=Mus musculus GN=Rpl3 PE=1 SV=3
41	1	Sprot	RPN1_MOUSE	360	68486	16	1.02	6.02	0.39	16	Dolichyl-diphosphooligosaccharide--protein glycosyltransferase subunit 1 OS=Mus musculus GN=Rpn1 PE=1 SV=1
60	1	Sprot	HNRPQ_MOUSE	299	69590	15	0.76	8.68	0.27	13	Heterogeneous nuclear ribonucleoprotein Q OS=Mus musculus GN=Syncrip PE=1 SV=2
30	1	Sprot	ENOA_MOUSE	442	47111	15	1.44	6.37	0.42	14	Alpha-enolase OS=Mus musculus GN=Eno1 PE=1 SV=3
108	1	Sprot	RL8_MOUSE	226	28007	15	3.42	11.03	0.47	13	60S ribosomal protein L8 OS=Mus musculus GN=Rpl8 PE=1 SV=2
21	1	Sprot	GRP75_CRIGR	502	73685	15	0.7	5.87	0.29	13	Stress-70 protein, mitochondrial OS=Cricetulus griseus GN=HSPA9 PE=2 SV=1
14	2	Sprot	TBB4B_MOUSE	352	49799	14	1.33	4.79	0.45	2	Tubulin beta-4B chain OS=Mus musculus GN=Tubb4b PE=1 SV=1
22	1	Sprot	TBA1A_CRIGR	454	50104	14	1.06	4.94	0.39	5	Tubulin alpha-1A chain OS=Cricetulus griseus GN=TUBA1A PE=2 SV=1
38	1	Sprot	ABCB6_MOUSE	368	93711	14	0.38	8.25	0.18	10	ATP-binding cassette sub-family B member 6, mitochondrial OS=Mus musculus GN=Abcb6 PE=1 SV=1
56	1	Sprot	MPCP_MOUSE	318	39606	14	1.48	9.36	0.4	10	Phosphate carrier protein, mitochondrial OS=Mus musculus GN=Slc25a3 PE=1 SV=1
50	1	Sprot	4F2_MOUSE	332	58300	14	0.86	5.62	0.28	11	4F2 cell-surface antigen heavy chain OS=Mus musculus GN=Slc3a2 PE=1 SV=1
37	1	Sprot	LRC59_MOUSE	373	34856	14	1.8	9.57	0.43	12	Leucine-rich repeat-containing protein 59 OS=Mus musculus GN=Lrrc59 PE=1 SV=1
26	1	Sprot	AT2A2_MOUSE	468	114784	14	0.37	5.23	0.2	12	Sarcoplasmic/endoplasmic reticulum calcium ATPase 2 OS=Mus musculus GN=Atp2a2 PE=1 SV=2
28	1	Sprot	STML2_MOUSE	460	38361	14	1.75	8.95	0.55	13	Stomatin-like protein 2, mitochondrial OS=Mus musculus GN=Stoml2 PE=1 SV=1
46	1	Sprot	RL6_MOUSE	344	33489	14	1.91	10.69	0.39	12	60S ribosomal protein L6 OS=Mus musculus GN=Rpl6 PE=1 SV=3
58	1	Sprot	PDIA3_MOUSE	307	56643	14	1	5.88	0.33	13	Protein disulfide-isomerase A3 OS=Mus musculus GN=Pdia3 PE=1 SV=2
68	1	Sprot	LYRIC_MOUSE	276	63808	14	0.94	9.34	0.35	13	Protein LYRIC OS=Mus musculus GN=Mtdh PE=1 SV=1
85	1	Sprot	RS3_MOUSE	250	26657	14	3.26	9.68	0.65	13	40S ribosomal protein S3 OS=Mus musculus GN=Rps3 PE=1 SV=1
42	2	Sprot	ENPL_MOUSE	281	92418	13	0.53	4.74	0.25	12	Endoplasmin OS=Mus musculus GN=Hsp90b1 PE=1 SV=2
107	1	Sprot	RS7_MOUSE	226	22113	13	3.97	10.09	0.62	12	40S ribosomal protein S7 OS=Mus musculus GN=Rps7 PE=2 SV=1
42	1	Sprot	HS90B_MOUSE	355	83229	13	0.6	4.97	0.25	12	Heat shock protein HSP 90-beta OS=Mus musculus GN=Hsp90ab1 PE=1 SV=3
45	1	Sprot	PO210_MOUSE	345	203973	13	0.21	6.18	0.1	13	Nuclear pore membrane glycoprotein 210 OS=Mus musculus GN=Nup210 PE=1 SV=2
80	1	Sprot	RS4X_MESAU	258	29579	13	2.71	10.16	0.53	13	40S ribosomal protein S4, X isoform OS=Mesocricetus auratus GN=RPS4X PE=2 SV=2
22	2	Sprot	TBA4A_MOUSE	414	49892	12	0.94	4.95	0.38	4	Tubulin alpha-4A chain OS=Mus musculus GN=Tuba4a PE=1 SV=1
66	3	Sprot	FMR1_MOUSE	272	68947	12	0.69	7.27	0.27	9	Fragile X mental retardation protein 1 homolog OS=Mus musculus GN=Fmr1 PE=1 SV=1
9	2	Sprot	YBOX3_MOUSE	406	38790	12	1.34	9.68	0.4	9	Y-box-binding protein 3 OS=Mus musculus GN=Ybx3 PE=1 SV=2
31	1	Sprot	RPN2_MOUSE	433	69020	12	0.62	5.54	0.27	11	Dolichyl-diphosphooligosaccharide--protein glycosyltransferase subunit 2 OS=Mus musculus GN=Rpn2 PE=2 SV=1
63	1	Sprot	RS2_MOUSE	287	31212	12	2.15	10.25	0.33	11	40S ribosomal protein S2 OS=Mus musculus GN=Rps2 PE=2 SV=3
43	1	Sprot	ATPB_MOUSE	355	56265	12	0.9	5.19	0.38	12	ATP synthase subunit beta, mitochondrial OS=Mus musculus GN=Atp5b PE=1 SV=2
44	1	Sprot	LETM1_MOUSE	345	82937	12	0.49	6.16	0.26	11	LETM1 and EF-hand domain-containing protein 1, mitochondrial OS=Mus musculus GN=Letm1 PE=2 SV=1
61	1	Sprot	TKT_MOUSE	299	67588	12	0.56	7.23	0.3	10	Transketolase OS=Mus musculus GN=Tkt PE=1 SV=1
130	1	Sprot	RU17_MOUSE	197	51961	12	0.78	9.94	0.25	10	U1 small nuclear ribonucleoprotein 70 kDa OS=Mus musculus GN=Snrnp70 PE=1 SV=2
182	1	Sprot	RL26_MOUSE	148	17248	12	6.69	10.55	0.56	12	60S ribosomal protein L26 OS=Mus musculus GN=Rpl26 PE=1 SV=1
59	1	Sprot	RL7A_MOUSE	305	29958	12	2.29	10.56	0.46	12	60S ribosomal protein L7a OS=Mus musculus GN=Rpl7a PE=1 SV=2
89	1	Sprot	EMC1_MOUSE	243	111535	12	0.39	7	0.22	12	ER membrane protein complex subunit 1 OS=Mus musculus GN=Emc1 PE=1 SV=1
115	1	Sprot	EIF3A_MOUSE	218	161838	12	0.25	6.38	0.14	12	Eukaryotic translation initiation factor 3 subunit A OS=Mus musculus GN=Eif3a PE=1 SV=5
88	1	Sprot	H14_MOUSE	243	21964	11	3.38	11.1	0.3	7	Histone H1.4 OS=Mus musculus GN=Hist1h1e PE=1 SV=2
96	1	Sprot	H4_MOUSE	239	11360	11	11.54	11.36	0.52	8	Histone H4 OS=Mus musculus GN=Hist1h4a PE=1 SV=2
109	1	Sprot	G3BP1_MOUSE	224	51797	11	0.89	5.41	0.26	9	Ras GTPase-activating protein-binding protein 1 OS=Mus musculus GN=G3bp1 PE=1 SV=1
36	1	Sprot	RL1D1_MOUSE	377	50390	11	0.82	9.99	0.31	10	Ribosomal L1 domain-containing protein 1 OS=Mus musculus GN=Rsl1d1 PE=2 SV=1
62	1	Sprot	SSF1_MOUSE	289	52724	11	0.87	10.32	0.35	10	Suppressor of SWI4 1 homolog OS=Mus musculus GN=Ppan PE=1 SV=2
87	1	Sprot	LMAN1_MOUSE	245	57753	11	0.68	5.92	0.31	10	Protein ERGIC-53 OS=Mus musculus GN=Lman1 PE=2 SV=1
39	1	Sprot	HNRPK_MOUSE	368	50944	11	0.91	5.39	0.39	11	Heterogeneous nuclear ribonucleoprotein K OS=Mus musculus GN=Hnrnpk PE=1 SV=1
70	1	Sprot	RS6_MOUSE	270	28663	11	1.55	10.85	0.41	9	40S ribosomal protein S6 OS=Mus musculus GN=Rps6 PE=1 SV=1
78	1	Sprot	CCD47_MOUSE	262	55808	11	0.81	4.74	0.28	11	Coiled-coil domain-containing protein 47 OS=Mus musculus GN=Ccdc47 PE=2 SV=2
64	1	Sprot	CMC1_MOUSE	286	74523	11	0.56	8.43	0.33	11	Calcium-binding mitochondrial carrier protein Aralar1 OS=Mus musculus GN=Slc25a12 PE=1 SV=1
83	1	Sprot	RS23_CHILA	252	15798	10	2.03	10.5	0.49	6	40S ribosomal protein S23 OS=Chinchilla lanigera GN=RPS23 PE=2 SV=1
48	1	Sprot	PSB1_MOUSE	337	26355	10	1.76	7.67	0.49	7	Proteasome subunit beta type-1 OS=Mus musculus GN=Psmb1 PE=1 SV=1
52	1	Sprot	ROA1_MOUSE	325	34175	10	1.39	9.27	0.37	8	Heterogeneous nuclear ribonucleoprotein A1 OS=Mus musculus GN=Hnrnpa1 PE=1 SV=2
82	1	Sprot	QCR2_MOUSE	252	48205	10	0.65	9.26	0.25	8	Cytochrome b-c1 complex subunit 2, mitochondrial OS=Mus musculus GN=Uqcrc2 PE=1 SV=1
79	1	Sprot	TCPZ_MOUSE	259	57968	10	0.52	6.63	0.26	8	T-complex protein 1 subunit zeta OS=Mus musculus GN=Cct6a PE=1 SV=3
158	1	Sprot	RS9_MOUSE	167	22578	10	2.71	10.66	0.31	9	40S ribosomal protein S9 OS=Mus musculus GN=Rps9 PE=1 SV=3
69	1	Sprot	TERA_MOUSE	273	89266	10	0.36	5.14	0.17	9	Transitional endoplasmic reticulum ATPase OS=Mus musculus GN=Vcp PE=1 SV=4
103	1	Sprot	RL13_MOUSE	233	24290	10	2.38	11.54	0.34	9	60S ribosomal protein L13 OS=Mus musculus GN=Rpl13 PE=2 SV=3
160	1	Sprot	NUCB1_MOUSE	162	53376	10	0.76	4.99	0.29	10	Nucleobindin-1 OS=Mus musculus GN=Nucb1 PE=1 SV=2
140	1	Sprot	RL7_MOUSE	187	31400	10	1.58	10.89	0.49	10	60S ribosomal protein L7 OS=Mus musculus GN=Rpl7 PE=1 SV=2
34	1	Sprot	PSA7_MOUSE	380	27838	9	1.61	8.59	0.46	8	Proteasome subunit alpha type-7 OS=Mus musculus GN=Psma7 PE=1 SV=1
49	1	Sprot	TCPG_MOUSE	334	60591	9	0.49	6.28	0.22	8	T-complex protein 1 subunit gamma OS=Mus musculus GN=Cct3 PE=1 SV=1
75	1	Sprot	MDHM_MOUSE	265	35589	9	1.13	8.93	0.32	8	Malate dehydrogenase, mitochondrial OS=Mus musculus GN=Mdh2 PE=1 SV=3
94	1	Sprot	NOP56_MOUSE	240	64424	9	0.39	9.22	0.21	7	Nucleolar protein 56 OS=Mus musculus GN=Nop56 PE=1 SV=2
105	1	Sprot	THOC4_MOUSE	232	26924	9	1.41	11.15	0.47	7	THO complex subunit 4 OS=Mus musculus GN=Alyref PE=1 SV=3
118	1	Sprot	U2AF2_MOUSE	214	53483	9	0.57	9.19	0.27	8	Splicing factor U2AF 65 kDa subunit OS=Mus musculus GN=U2af2 PE=1 SV=3
137	1	Sprot	DDX47_MOUSE	194	50607	9	0.61	9.19	0.24	8	Probable ATP-dependent RNA helicase DDX47 OS=Mus musculus GN=Ddx47 PE=2 SV=2
139	1	Sprot	OST48_MOUSE	189	48997	9	0.63	5.52	0.27	7	Dolichyl-diphosphooligosaccharide--protein glycosyltransferase 48 kDa subunit OS=Mus musculus GN=Ddost PE=1 SV=2
88	2	Sprot	H15_MOUSE	150	22562	9	2.25	10.91	0.29	8	Histone H1.5 OS=Mus musculus GN=Hist1h1b PE=1 SV=2
98	1	Sprot	DNMT1_MOUSE	238	183074	9	0.14	7.92	0.07	8	DNA (cytosine-5)-methyltransferase 1 OS=Mus musculus GN=Dnmt1 PE=1 SV=5
99	1	Sprot	GBLP_MOUSE	237	35055	9	1.15	7.6	0.45	9	Guanine nucleotide-binding protein subunit beta-2-like 1 OS=Mus musculus GN=Gnb2l1 PE=1 SV=3
128	1	Sprot	RS3A_MOUSE	201	29866	9	1.22	9.75	0.34	8	40S ribosomal protein S3a OS=Mus musculus GN=Rps3a PE=1 SV=3
246	1	Sprot	STT3A_MOUSE	110	80545	9	0.4	8.3	0.13	9	Dolichyl-diphosphooligosaccharide--protein glycosyltransferase subunit STT3A OS=Mus musculus GN=Stt3a PE=1 SV=1
57	1	Sprot	AT1A1_MOUSE	316	112910	9	0.27	5.3	0.15	9	Sodium/potassium-transporting ATPase subunit alpha-1 OS=Mus musculus GN=Atp1a1 PE=1 SV=1
102	1	Sprot	ASPH_MOUSE	234	82991	9	0.39	4.97	0.18	9	Aspartyl/asparaginyl beta-hydroxylase OS=Mus musculus GN=Asph PE=1 SV=1
116	1	Sprot	SRPRB_MOUSE	218	29561	9	1.48	9.34	0.51	9	Signal recognition particle receptor subunit beta OS=Mus musculus GN=Srprb PE=1 SV=1
136	1	Sprot	PRS10_MOUSE	195	44145	9	0.84	7.1	0.38	9	26S protease regulatory subunit 10B OS=Mus musculus GN=Psmc6 PE=1 SV=1
165	1	Sprot	RCC2_MOUSE	160	55948	9	0.62	8.97	0.27	9	Protein RCC2 OS=Mus musculus GN=Rcc2 PE=1 SV=1
190	1	Sprot	PLXB2_MOUSE	143	206099	9	0.14	5.58	0.09	9	Plexin-B2 OS=Mus musculus GN=Plxnb2 PE=1 SV=1
77	1	Sprot	RRBP1_MOUSE	263	172776	9	0.17	9.35	0.12	9	Ribosome-binding protein 1 OS=Mus musculus GN=Rrbp1 PE=1 SV=2
177	1	Sprot	FBRL_MOUSE	153	34286	9	1.19	10.25	0.5	9	rRNA 2'-O-methyltransferase fibrillarin OS=Mus musculus GN=Fbl PE=2 SV=2
86	2	Sprot	K1C10_RAT	210	56470	8	0.53	5.1	0.16	2	Keratin, type I cytoskeletal 10 OS=Rattus norvegicus GN=Krt10 PE=3 SV=1
170	1	Sprot	LC7L2_MOUSE	157	46555	8	0.68	10.11	0.23	4	Putative RNA-binding protein Luc7-like 2 OS=Mus musculus GN=Luc7l2 PE=1 SV=1
100	1	Sprot	EWS_MOUSE	237	68420	8	0.42	9.37	0.13	6	RNA-binding protein EWS OS=Mus musculus GN=Ewsr1 PE=1 SV=2
74	1	Sprot	LC7L3_MOUSE	266	51419	8	0.51	9.79	0.17	7	Luc7-like protein 3 OS=Mus musculus GN=Luc7l3 PE=1 SV=1
76	1	Sprot	FACR1_MOUSE	264	59397	8	0.43	9.26	0.21	7	Fatty acyl-CoA reductase 1 OS=Mus musculus GN=Far1 PE=1 SV=1
92	1	Sprot	SRPR_MOUSE	240	69579	8	0.41	9.07	0.16	7	Signal recognition particle receptor subunit alpha OS=Mus musculus GN=Srpr PE=1 SV=1
97	1	Sprot	PRS6A_MOUSE	239	49518	8	0.53	5.09	0.19	7	26S protease regulatory subunit 6A OS=Mus musculus GN=Psmc3 PE=1 SV=2
109	2	Sprot	G3BP2_MOUSE	165	54055	8	0.56	5.44	0.19	7	Ras GTPase-activating protein-binding protein 2 OS=Mus musculus GN=G3bp2 PE=1 SV=2
124	1	Sprot	PR38B_MOUSE	210	63715	8	0.39	10.53	0.16	5	Pre-mRNA-splicing factor 38B OS=Mus musculus GN=Prpf38b PE=1 SV=1
161	1	Sprot	DDX5_MOUSE	162	69247	8	0.36	9.06	0.13	7	Probable ATP-dependent RNA helicase DDX5 OS=Mus musculus GN=Ddx5 PE=1 SV=2
250	1	Sprot	IF4G1_MOUSE	108	175967	8	0.11	5.3	0.07	6	Eukaryotic translation initiation factor 4 gamma 1 OS=Mus musculus GN=Eif4g1 PE=1 SV=1
65	1	Sprot	M2OM_MOUSE	281	34133	8	0.69	9.95	0.39	6	Mitochondrial 2-oxoglutarate/malate carrier protein OS=Mus musculus GN=Slc25a11 PE=1 SV=3
73	1	Sprot	PSB4_MOUSE	266	29097	8	1.27	5.47	0.47	8	Proteasome subunit beta type-4 OS=Mus musculus GN=Psmb4 PE=1 SV=1
93	1	Sprot	MOGS_MOUSE	240	91774	8	0.3	9.06	0.16	8	Mannosyl-oligosaccharide glucosidase OS=Mus musculus GN=Mogs PE=2 SV=1
106	1	Sprot	RLA0_MOUSE	232	34195	8	1.01	5.91	0.36	8	60S acidic ribosomal protein P0 OS=Mus musculus GN=Rplp0 PE=1 SV=3
114	1	Sprot	ROAA_MOUSE	219	30812	8	1.16	7.68	0.31	7	Heterogeneous nuclear ribonucleoprotein A/B OS=Mus musculus GN=Hnrnpab PE=1 SV=1
120	1	Sprot	DKC1_MOUSE	213	57365	8	0.52	9.34	0.29	8	H/ACA ribonucleoprotein complex subunit 4 OS=Mus musculus GN=Dkc1 PE=1 SV=4
125	1	Sprot	PPIA_MOUSE	210	17960	8	2.68	7.74	0.66	8	Peptidyl-prolyl cis-trans isomerase A OS=Mus musculus GN=Ppia PE=1 SV=2
135	1	Sprot	ATPA_MOUSE	195	59716	8	0.5	9.22	0.21	8	ATP synthase subunit alpha, mitochondrial OS=Mus musculus GN=Atp5a1 PE=1 SV=1
152	1	Sprot	RL18A_MOUSE	175	20719	8	2.11	10.73	0.36	8	60S ribosomal protein L18a OS=Mus musculus GN=Rpl18a PE=1 SV=1
156	1	Sprot	HNRPL_MOUSE	171	63923	8	0.46	8.33	0.27	8	Heterogeneous nuclear ribonucleoprotein L OS=Mus musculus GN=Hnrnpl PE=1 SV=2
181	1	Sprot	PSA1_MOUSE	149	29528	8	1.24	6	0.3	8	Proteasome subunit alpha type-1 OS=Mus musculus GN=Psma1 PE=1 SV=1
249	1	Sprot	IF2P_MOUSE	109	137532	8	0.19	5.47	0.13	8	Eukaryotic translation initiation factor 5B OS=Mus musculus GN=Eif5b PE=1 SV=2
47	1	Sprot	PPBT_MOUSE	338	57478	8	0.52	6.52	0.23	8	Alkaline phosphatase, tissue-nonspecific isozyme OS=Mus musculus GN=Alpl PE=1 SV=2
67	1	Sprot	PSA4_MOUSE	276	29452	8	1.25	7.59	0.5	8	Proteasome subunit alpha type-4 OS=Mus musculus GN=Psma4 PE=1 SV=1
71	1	Sprot	RS8_MOUSE	270	24190	8	1.66	10.32	0.51	8	40S ribosomal protein S8 OS=Mus musculus GN=Rps8 PE=1 SV=2
90	1	Sprot	YMEL1_MOUSE	242	79978	8	0.35	9.01	0.21	8	ATP-dependent zinc metalloprotease YME1L1 OS=Mus musculus GN=Yme1l1 PE=2 SV=1
132	1	Sprot	RS18_MOUSE	196	17708	8	2.74	10.99	0.4	7	40S ribosomal protein S18 OS=Mus musculus GN=Rps18 PE=1 SV=3
178	1	Sprot	TR150_MOUSE	152	108114	8	0.25	10.17	0.14	7	Thyroid hormone receptor-associated protein 3 OS=Mus musculus GN=Thrap3 PE=1 SV=1
196	1	Sprot	RL13A_MOUSE	139	23449	8	1.75	11.02	0.34	8	60S ribosomal protein L13a OS=Mus musculus GN=Rpl13a PE=1 SV=4
86	1	Sprot	K1C10_MOUSE	247	57735	7	0.44	5.04	0.12	1	Keratin, type I cytoskeletal 10 OS=Mus musculus GN=Krt10 PE=1 SV=3
126	1	Sprot	K2C1_RAT	210	64791	7	0.26	8	0.08	3	Keratin, type II cytoskeletal 1 OS=Rattus norvegicus GN=Krt1 PE=2 SV=1
122	1	Sprot	CH60_MOUSE	211	60917	7	0.41	5.91	0.19	6	60 kDa heat shock protein, mitochondrial OS=Mus musculus GN=Hspd1 PE=1 SV=1
151	1	Sprot	NPM_MOUSE	177	32540	7	0.73	4.62	0.34	5	Nucleophosmin OS=Mus musculus GN=Npm1 PE=1 SV=1
164	1	Sprot	SRSF5_MOUSE	161	30873	7	0.97	11.56	0.31	6	Serine/arginine-rich splicing factor 5 OS=Mus musculus GN=Srsf5 PE=1 SV=2
84	1	Sprot	QCR1_MOUSE	251	52818	7	0.49	5.81	0.23	7	Cytochrome b-c1 complex subunit 1, mitochondrial OS=Mus musculus GN=Uqcrc1 PE=1 SV=2
104	1	Sprot	SFXN1_MOUSE	233	35626	7	0.8	9.35	0.29	7	Sideroflexin-1 OS=Mus musculus GN=Sfxn1 PE=1 SV=3
112	1	Sprot	ATAD3_MOUSE	222	66701	7	0.37	9.32	0.12	7	ATPase family AAA domain-containing protein 3 OS=Mus musculus GN=Atad3 PE=1 SV=1
113	1	Sprot	TCPA_MOUSE	221	60411	7	0.42	5.82	0.2	7	T-complex protein 1 subunit alpha OS=Mus musculus GN=Tcp1 PE=1 SV=3
123	1	Sprot	SYEP_MOUSE	210	169972	7	0.13	7.75	0.08	7	Bifunctional glutamate/proline--tRNA ligase OS=Mus musculus GN=Eprs PE=1 SV=4
146	1	Sprot	MIRO1_MOUSE	181	72196	7	0.34	6.06	0.14	7	Mitochondrial Rho GTPase 1 OS=Mus musculus GN=Rhot1 PE=2 SV=1
163	1	Sprot	RS16_MOUSE	162	16435	7	1.9	10.21	0.42	6	40S ribosomal protein S16 OS=Mus musculus GN=Rps16 PE=2 SV=4
203	2	Sprot	SRSF3_MOUSE	115	19318	7	1.9	11.64	0.42	6	Serine/arginine-rich splicing factor 3 OS=Mus musculus GN=Srsf3 PE=1 SV=1
204	1	Sprot	RL10A_RAT	130	24816	7	1.3	9.94	0.29	7	60S ribosomal protein L10a OS=Rattus norvegicus GN=Rpl10a PE=1 SV=2
254	1	Sprot	BGLR_MOUSE	107	74148	7	0.33	6.22	0.13	7	Beta-glucuronidase OS=Mus musculus GN=Gusb PE=2 SV=2
315	1	Sprot	RL28_MOUSE	87	15724	7	2.65	12.02	0.39	7	60S ribosomal protein L28 OS=Mus musculus GN=Rpl28 PE=1 SV=2
52	3	Sprot	ROA2_MOUSE	121	37380	7	0.75	8.97	0.22	7	Heterogeneous nuclear ribonucleoproteins A2/B1 OS=Mus musculus GN=Hnrnpa2b1 PE=1 SV=2
101	1	Sprot	RL12_MOUSE	236	17794	7	2.17	9.48	0.64	7	60S ribosomal protein L12 OS=Mus musculus GN=Rpl12 PE=1 SV=2
117	1	Sprot	TCPD_MOUSE	217	58030	7	0.44	8.24	0.22	7	T-complex protein 1 subunit delta OS=Mus musculus GN=Cct4 PE=1 SV=3
129	1	Sprot	RS19_MOUSE	199	16076	7	1.97	10.41	0.44	6	40S ribosomal protein S19 OS=Mus musculus GN=Rps19 PE=1 SV=3
142	1	Sprot	TOP2A_MOUSE	186	172682	7	0.13	8.73	0.06	7	DNA topoisomerase 2-alpha OS=Mus musculus GN=Top2a PE=1 SV=2
183	1	Sprot	RL32_MOUSE	148	15850	7	2.62	11.32	0.53	6	60S ribosomal protein L32 OS=Mus musculus GN=Rpl32 PE=1 SV=2
193	1	Sprot	RS15A_MOUSE	141	14830	7	2.93	10.14	0.62	7	40S ribosomal protein S15a OS=Mus musculus GN=Rps15a PE=1 SV=2
195	1	Sprot	RL15_MOUSE	141	24131	7	1.09	11.62	0.32	6	60S ribosomal protein L15 OS=Mus musculus GN=Rpl15 PE=2 SV=4
144	1	Sprot	DX39B_MOUSE	182	49004	6	0.36	5.44	0.15	3	Spliceosome RNA helicase Ddx39b OS=Mus musculus GN=Ddx39b PE=1 SV=1
170	2	Sprot	LUC7L_MOUSE	91	43907	6	0.51	9.9	0.21	2	Putative RNA-binding protein Luc7-like 1 OS=Mus musculus GN=Luc7l PE=2 SV=2
111	1	Sprot	PRC2A_MOUSE	223	229063	6	0.07	9.43	0.04	4	Protein PRRC2A OS=Mus musculus GN=Prrc2a PE=1 SV=1
143	1	Sprot	RS17_CRIGR	185	15514	6	1.55	9.85	0.48	4	40S ribosomal protein S17 OS=Cricetulus griseus GN=RPS17 PE=2 SV=2
260	1	Sprot	RL21_MOUSE	104	18550	6	1.21	10.49	0.32	4	60S ribosomal protein L21 OS=Mus musculus GN=Rpl21 PE=2 SV=3
95	1	Sprot	IF4A1_MOUSE	239	46125	6	0.48	5.32	0.2	5	Eukaryotic initiation factor 4A-I OS=Mus musculus GN=Eif4a1 PE=1 SV=1
147	1	Sprot	DJC11_MOUSE	180	63194	6	0.27	8.51	0.13	5	DnaJ homolog subfamily C member 11 OS=Mus musculus GN=Dnajc11 PE=2 SV=2
186	1	Sprot	RL24_MOUSE	146	17768	6	1.69	11.26	0.24	5	60S ribosomal protein L24 OS=Mus musculus GN=Rpl24 PE=1 SV=2
187	1	Sprot	SRRM1_MOUSE	145	106798	6	0.19	11.87	0.08	5	Serine/arginine repetitive matrix protein 1 OS=Mus musculus GN=Srrm1 PE=1 SV=2
191	1	Sprot	RL31_MARMO	142	14454	6	1.24	10.54	0.34	4	60S ribosomal protein L31 OS=Marmota monax GN=RPL31 PE=2 SV=1
192	1	Sprot	ATP5H_MOUSE	142	18738	6	1.56	5.52	0.5	5	ATP synthase subunit d, mitochondrial OS=Mus musculus GN=Atp5h PE=1 SV=3
218	1	Sprot	RBM3_MOUSE	126	16595	6	1.86	6.84	0.37	5	RNA-binding protein 3 OS=Mus musculus GN=Rbm3 PE=2 SV=1
237	1	Sprot	SMD1_MOUSE	116	13273	6	2.68	11.56	0.55	5	Small nuclear ribonucleoprotein Sm D1 OS=Mus musculus GN=Snrpd1 PE=3 SV=1
81	1	Sprot	HNRPC_MOUSE	258	34364	6	0.68	4.92	0.22	5	Heterogeneous nuclear ribonucleoproteins C1/C2 OS=Mus musculus GN=Hnrnpc PE=1 SV=1
91	1	Sprot	DIC_MOUSE	240	31694	6	0.6	9.43	0.3	5	Mitochondrial dicarboxylate carrier OS=Mus musculus GN=Slc25a10 PE=1 SV=2
119	1	Sprot	CENPV_MOUSE	213	27524	6	0.72	9.85	0.37	5	Centromere protein V OS=Mus musculus GN=Cenpv PE=2 SV=2
162	1	Sprot	MOES_MOUSE	162	67725	6	0.31	6.22	0.15	6	Moesin OS=Mus musculus GN=Msn PE=1 SV=3
175	1	Sprot	HNRPM_MOUSE	155	77597	6	0.26	8.8	0.12	6	Heterogeneous nuclear ribonucleoprotein M OS=Mus musculus GN=Hnrnpm PE=1 SV=3
202	1	Sprot	GNL3_MOUSE	137	60749	6	0.35	9.21	0.15	6	Guanine nucleotide-binding protein-like 3 OS=Mus musculus GN=Gnl3 PE=1 SV=2
223	1	Sprot	AT131_MOUSE	124	132303	6	0.15	8.34	0.08	6	Manganese-transporting ATPase 13A1 OS=Mus musculus GN=Atp13a1 PE=2 SV=2
227	1	Sprot	LMAN2_MOUSE	118	40404	6	0.56	6.46	0.28	6	Vesicular integral-membrane protein VIP36 OS=Mus musculus GN=Lman2 PE=2 SV=2
240	1	Sprot	FUS_MOUSE	115	52642	6	0.41	9.4	0.13	6	RNA-binding protein FUS OS=Mus musculus GN=Fus PE=2 SV=1
243	1	Sprot	KINH_MOUSE	113	109484	6	0.18	6.06	0.08	6	Kinesin-1 heavy chain OS=Mus musculus GN=Kif5b PE=1 SV=3
110	1	Sprot	RL18_MOUSE	223	21631	6	1.26	11.79	0.26	6	60S ribosomal protein L18 OS=Mus musculus GN=Rpl18 PE=2 SV=3
148	1	Sprot	RL23_MOUSE	178	14856	6	2.23	10.51	0.53	6	60S ribosomal protein L23 OS=Mus musculus GN=Rpl23 PE=1 SV=1
169	1	Sprot	PSA2_MOUSE	158	25910	6	0.99	6.92	0.37	6	Proteasome subunit alpha type-2 OS=Mus musculus GN=Psma2 PE=1 SV=3
171	1	Sprot	PSA6_MOUSE	157	27355	6	0.92	6.34	0.34	6	Proteasome subunit alpha type-6 OS=Mus musculus GN=Psma6 PE=1 SV=1
199	1	Sprot	RL5_MOUSE	138	34379	6	0.68	9.78	0.26	6	60S ribosomal protein L5 OS=Mus musculus GN=Rpl5 PE=1 SV=3
224	1	Sprot	RL9_MOUSE	121	21868	6	0.96	9.96	0.47	5	60S ribosomal protein L9 OS=Mus musculus GN=Rpl9 PE=1 SV=2
463	1	Sprot	PA2G4_MOUSE	52	43671	6	0.51	6.41	0.26	6	Proliferation-associated protein 2G4 OS=Mus musculus GN=Pa2g4 PE=1 SV=3
4	3	Sprot	HS71L_MOUSE	224	70593	5	0.24	5.91	0.1	1	Heat shock 70 kDa protein 1-like OS=Mus musculus GN=Hspa1l PE=2 SV=4
32	3	Sprot	H2A2B_MOUSE	132	14005	5	1.29	10.88	0.52	2	Histone H2A type 2-B OS=Mus musculus GN=Hist2h2ab PE=1 SV=3
131	5	Sprot	RAB14_MOUSE	105	23882	5	0.64	5.85	0.27	2	Ras-related protein Rab-14 OS=Mus musculus GN=Rab14 PE=1 SV=3
197	1	Sprot	HMGB1_MOUSE	139	24878	5	0.81	5.62	0.26	3	High mobility group protein B1 OS=Mus musculus GN=Hmgb1 PE=1 SV=2
293	1	Sprot	RL36_RAT	95	12260	5	2.25	11.59	0.3	3	60S ribosomal protein L36 OS=Rattus norvegicus GN=Rpl36 PE=1 SV=2
371	1	Sprot	CD109_MOUSE	70	161557	5	0.06	5.37	0.04	3	CD109 antigen OS=Mus musculus GN=Cd109 PE=2 SV=1
86	3	Sprot	K1C17_MOUSE	119	48132	5	0.37	5	0.09	4	Keratin, type I cytoskeletal 17 OS=Mus musculus GN=Krt17 PE=1 SV=3
131	1	Sprot	RAB1A_MOUSE	197	22663	5	0.68	5.93	0.41	3	Ras-related protein Rab-1A OS=Mus musculus GN=Rab1A PE=1 SV=3
153	1	Sprot	RAB7A_MOUSE	174	23475	5	0.66	6.4	0.25	4	Ras-related protein Rab-7a OS=Mus musculus GN=Rab7a PE=1 SV=2
168	1	Sprot	PGK1_CRIGR	159	44534	5	0.31	8.02	0.18	4	Phosphoglycerate kinase 1 OS=Cricetulus griseus GN=PGK1 PE=2 SV=2
180	1	Sprot	RAP1A_MOUSE	150	20974	5	0.75	6.38	0.22	4	Ras-related protein Rap-1A OS=Mus musculus GN=Rap1a PE=2 SV=1
200	1	Sprot	CTR1_MOUSE	138	67048	5	0.25	6.82	0.12	4	High affinity cationic amino acid transporter 1 OS=Mus musculus GN=Slc7a1 PE=1 SV=1
205	1	Sprot	SC11A_MOUSE	130	20613	5	0.77	9.33	0.26	3	Signal peptidase complex catalytic subunit SEC11A OS=Mus musculus GN=Sec11a PE=2 SV=1
216	1	Sprot	RL22_MOUSE	126	14750	5	1.67	9.21	0.41	4	60S ribosomal protein L22 OS=Mus musculus GN=Rpl22 PE=1 SV=2
232	1	Sprot	IF1AX_MOUSE	117	16450	5	1.04	5.07	0.36	4	Eukaryotic translation initiation factor 1A, X-chromosomal OS=Mus musculus GN=Eif1ax PE=2 SV=3
121	1	Sprot	PDIA6_MOUSE	213	48070	5	0.37	5	0.17	5	Protein disulfide-isomerase A6 OS=Mus musculus GN=Pdia6 PE=1 SV=3
134	1	Sprot	AL3A2_MOUSE	195	53936	5	0.32	8.59	0.14	5	Fatty aldehyde dehydrogenase OS=Mus musculus GN=Aldh3a2 PE=2 SV=2
138	1	Sprot	ALDOA_MOUSE	192	39331	5	0.46	8.31	0.21	5	Fructose-bisphosphate aldolase A OS=Mus musculus GN=Aldoa PE=1 SV=2
145	1	Sprot	ICAM1_MOUSE	181	58807	5	0.29	5.79	0.12	5	Intercellular adhesion molecule 1 OS=Mus musculus GN=Icam1 PE=1 SV=1
149	1	Sprot	NOP2_MOUSE	178	86699	5	0.19	9.27	0.11	5	Probable 28S rRNA (cytosine-C(5))-methyltransferase OS=Mus musculus GN=Nop2 PE=1 SV=1
157	1	Sprot	RL14_MOUSE	168	23549	5	0.87	11.03	0.24	5	60S ribosomal protein L14 OS=Mus musculus GN=Rpl14 PE=1 SV=3
167	1	Sprot	VDAC1_MOUSE	160	32331	5	0.45	8.55	0.22	4	Voltage-dependent anion-selective channel protein 1 OS=Mus musculus GN=Vdac1 PE=1 SV=3
179	1	Sprot	LA_MOUSE	151	47727	5	0.37	9.77	0.18	5	Lupus La protein homolog OS=Mus musculus GN=Ssb PE=1 SV=1
184	1	Sprot	RL30_MOUSE	147	12776	5	2.09	9.65	0.57	5	60S ribosomal protein L30 OS=Mus musculus GN=Rpl30 PE=3 SV=2
201	1	Sprot	DDX3X_MOUSE	137	73056	5	0.23	6.73	0.13	5	ATP-dependent RNA helicase DDX3X OS=Mus musculus GN=Ddx3x PE=1 SV=3
203	1	Sprot	SRSF7_MOUSE	131	30799	5	0.62	11.89	0.21	4	Serine/arginine-rich splicing factor 7 OS=Mus musculus GN=Srsf7 PE=1 SV=1
207	1	Sprot	CK098_MOUSE	130	14090	5	1.8	11.47	0.32	5	Uncharacterized protein C11orf98 homolog OS=Mus musculus PE=2 SV=1
215	1	Sprot	MCM3_MOUSE	126	91489	5	0.18	5.36	0.08	5	DNA replication licensing factor MCM3 OS=Mus musculus GN=Mcm3 PE=1 SV=2
248	1	Sprot	HEM2_MOUSE	110	36000	5	0.52	6.32	0.28	5	Delta-aminolevulinic acid dehydratase OS=Mus musculus GN=Alad PE=1 SV=1
269	1	Sprot	PDIA1_MOUSE	102	57023	5	0.3	4.77	0.09	5	Protein disulfide-isomerase OS=Mus musculus GN=P4hb PE=1 SV=2
334	1	Sprot	RL17_MOUSE	82	21409	5	0.99	10.2	0.23	5	60S ribosomal protein L17 OS=Mus musculus GN=Rpl17 PE=2 SV=3
350	1	Sprot	RL34_MOUSE	75	13284	5	1.96	11.47	0.22	5	60S ribosomal protein L34 OS=Mus musculus GN=Rpl34 PE=1 SV=2
154	1	Sprot	PRS4_MOUSE	173	49154	5	0.36	5.87	0.17	5	26S protease regulatory subunit 4 OS=Mus musculus GN=Psmc1 PE=1 SV=1
217	1	Sprot	RL27A_MOUSE	126	16595	5	1.4	11.12	0.32	5	60S ribosomal protein L27a OS=Mus musculus GN=Rpl27a PE=2 SV=5
235	1	Sprot	SRSF2_MOUSE	116	25461	5	0.79	11.86	0.24	5	Serine/arginine-rich splicing factor 2 OS=Mus musculus GN=Srsf2 PE=1 SV=4
236	1	Sprot	RL10_MOUSE	116	24588	5	0.82	10.11	0.27	5	60S ribosomal protein L10 OS=Mus musculus GN=Rpl10 PE=1 SV=3
256	1	Sprot	RS5_MOUSE	106	22875	5	0.68	9.73	0.16	4	40S ribosomal protein S5 OS=Mus musculus GN=Rps5 PE=1 SV=3
409	1	Sprot	MRT4_MOUSE	60	27528	5	0.72	8.63	0.3	5	mRNA turnover protein 4 homolog OS=Mus musculus GN=Mrto4 PE=2 SV=1
127	1	Sprot	PABP1_MOUSE	209	70626	5	0.24	9.52	0.14	5	Polyadenylate-binding protein 1 OS=Mus musculus GN=Pabpc1 PE=1 SV=2
234	1	Sprot	RS14_CRIGR	116	16263	5	1.45	10.07	0.42	5	40S ribosomal protein S14 OS=Cricetulus griseus GN=RPS14 PE=2 SV=3
88	3	Sprot	H11_MOUSE	102	21772	4	0.72	10.93	0.15	1	Histone H1.1 OS=Mus musculus GN=Hist1h1a PE=1 SV=2
131	3	Sprot	RAB8A_MOUSE	115	23653	4	0.46	9.15	0.13	1	Ras-related protein Rab-8A OS=Mus musculus GN=Rab8a PE=1 SV=2
131	4	Sprot	RAB10_MOUSE	114	22527	4	0.48	8.59	0.12	1	Ras-related protein Rab-10 OS=Mus musculus GN=Rab10 PE=1 SV=1
141	1	Sprot	SSRP1_MOUSE	186	80810	4	0.12	6.33	0.07	3	FACT complex subunit SSRP1 OS=Mus musculus GN=Ssrp1 PE=1 SV=2
144	2	Sprot	DX39A_MOUSE	117	49036	4	0.28	5.46	0.15	2	ATP-dependent RNA helicase DDX39A OS=Mus musculus GN=Ddx39a PE=2 SV=1
212	1	Sprot	RL38_MOUSE	127	8199	4	1.78	10.1	0.36	3	60S ribosomal protein L38 OS=Mus musculus GN=Rpl38 PE=3 SV=3
247	1	Sprot	SEP11_MOUSE	110	49663	4	0.2	6.24	0.11	3	Septin-11 OS=Mus musculus GN=Sept11 PE=1 SV=4
280	1	Sprot	ESYT1_MOUSE	99	121478	4	0.08	5.63	0.04	3	Extended synaptotagmin-1 OS=Mus musculus GN=Esyt1 PE=1 SV=2
370	1	Sprot	RL36A_MOUSE	70	12433	4	1	10.59	0.25	3	60S ribosomal protein L36a OS=Mus musculus GN=Rpl36a PE=1 SV=2
454	1	Sprot	PCBP2_MOUSE	53	38197	4	0.26	6.33	0.12	3	Poly(rC)-binding protein 2 OS=Mus musculus GN=Pcbp2 PE=1 SV=1
510	1	Sprot	TOM70_MOUSE	42	67547	4	0.14	7.46	0.07	3	Mitochondrial import receptor subunit TOM70 OS=Mus musculus GN=Tomm70a PE=1 SV=2
52	2	Sprot	ROA3_MOUSE	173	39628	4	0.35	9.1	0.14	3	Heterogeneous nuclear ribonucleoprotein A3 OS=Mus musculus GN=Hnrnpa3 PE=1 SV=1
131	2	Sprot	RAB6A_MOUSE	135	23575	4	0.46	5.42	0.25	3	Ras-related protein Rab-6A OS=Mus musculus GN=Rab6a PE=1 SV=4
150	1	Sprot	PSB3_MOUSE	177	22949	4	0.67	6.15	0.27	4	Proteasome subunit beta type-3 OS=Mus musculus GN=Psmb3 PE=1 SV=1
155	1	Sprot	RAB5C_MOUSE	172	23398	4	0.66	8.64	0.27	4	Ras-related protein Rab-5C OS=Mus musculus GN=Rab5c PE=1 SV=2
159	1	Sprot	SNUT1_MOUSE	166	90830	4	0.14	5.66	0.07	4	U4/U6.U5 tri-snRNP-associated protein 1 OS=Mus musculus GN=Sart1 PE=2 SV=1
172	1	Sprot	FRIL1_MOUSE	157	20790	4	0.76	5.66	0.29	4	Ferritin light chain 1 OS=Mus musculus GN=Ftl1 PE=1 SV=2
174	1	Sprot	TRA2A_MOUSE	155	32297	4	0.45	11.28	0.19	4	Transformer-2 protein homolog alpha OS=Mus musculus GN=Tra2a PE=1 SV=1
188	1	Sprot	ODO2_MESAU	144	16111	4	1.06	4.76	0.3	4	Dihydrolipoyllysine-residue succinyltransferase component of 2-oxoglutarate dehydrogenase complex, mitochondrial (Fragments) OS=Mesocricetus auratus GN=DLST PE=1 SV=1
189	1	Sprot	NICA_MOUSE	143	78443	4	0.17	5.75	0.07	4	Nicastrin OS=Mus musculus GN=Ncstn PE=1 SV=3
198	1	Sprot	SSRD_MOUSE	139	18924	4	0.86	5.5	0.31	4	Translocon-associated protein subunit delta OS=Mus musculus GN=Ssr4 PE=2 SV=1
208	1	Sprot	PSB8_MOUSE	130	30241	4	0.48	6.22	0.16	4	Proteasome subunit beta type-8 OS=Mus musculus GN=Psmb8 PE=1 SV=2
210	1	Sprot	TMEDA_MESAU	130	24805	4	0.61	6.25	0.22	4	Transmembrane protein Tmp21 OS=Mesocricetus auratus GN=TMED10 PE=1 SV=1
211	1	Sprot	TMX2_MOUSE	129	33921	4	0.3	8.97	0.17	3	Thioredoxin-related transmembrane protein 2 OS=Mus musculus GN=Tmx2 PE=2 SV=1
222	1	Sprot	CLH1_MOUSE	124	191435	4	0.07	5.48	0.03	4	Clathrin heavy chain 1 OS=Mus musculus GN=Cltc PE=1 SV=3
233	1	Sprot	TFR1_MOUSE	117	85677	4	0.15	6.13	0.06	4	Transferrin receptor protein 1 OS=Mus musculus GN=Tfrc PE=1 SV=1
241	1	Sprot	HYOU1_MOUSE	115	111112	4	0.12	5.12	0.08	4	Hypoxia up-regulated protein 1 OS=Mus musculus GN=Hyou1 PE=1 SV=1
273	1	Sprot	K319L_MOUSE	102	115240	4	0.11	5.78	0.06	4	Dyslexia-associated protein KIAA0319-like protein OS=Mus musculus GN=Kiaa0319l PE=2 SV=1
274	1	Sprot	RS24_MESAU	101	15413	4	1.13	10.79	0.29	4	40S ribosomal protein S24 OS=Mesocricetus auratus GN=RPS24 PE=3 SV=1
283	1	Sprot	ACSL5_MOUSE	97	76157	4	0.17	6.74	0.09	4	Long-chain-fatty-acid--CoA ligase 5 OS=Mus musculus GN=Acsl5 PE=1 SV=1
291	1	Sprot	RS13_CRIGR	95	17182	4	0.97	10.53	0.26	4	40S ribosomal protein S13 OS=Cricetulus griseus GN=RPS13 PE=3 SV=3
292	1	Sprot	RS25_MOUSE	95	13734	4	1.32	10.12	0.3	4	40S ribosomal protein S25 OS=Mus musculus GN=Rps25 PE=1 SV=1
301	1	Sprot	MA1B1_MOUSE	92	75103	4	0.17	8.61	0.06	4	Endoplasmic reticulum mannosyl-oligosaccharide 1,2-alpha-mannosidase OS=Mus musculus GN=Man1b1 PE=2 SV=1
306	1	Sprot	VDAC2_MOUSE	90	31713	4	0.46	7.44	0.22	4	Voltage-dependent anion-selective channel protein 2 OS=Mus musculus GN=Vdac2 PE=1 SV=2
311	1	Sprot	S61A1_MOUSE	88	52231	4	0.26	8.3	0.14	4	Protein transport protein Sec61 subunit alpha isoform 1 OS=Mus musculus GN=Sec61a1 PE=2 SV=2
320	1	Sprot	RS26_MOUSE	86	13007	4	1.43	11.01	0.37	4	40S ribosomal protein S26 OS=Mus musculus GN=Rps26 PE=3 SV=3
357	1	Sprot	RBM28_MOUSE	73	84162	4	0.15	9.56	0.06	4	RNA-binding protein 28 OS=Mus musculus GN=Rbm28 PE=1 SV=4
386	1	Sprot	LMNB1_MOUSE	66	66745	4	0.2	5.11	0.07	4	Lamin-B1 OS=Mus musculus GN=Lmnb1 PE=1 SV=3
410	1	Sprot	RL27_MOUSE	60	15788	4	1.09	10.56	0.19	4	60S ribosomal protein L27 OS=Mus musculus GN=Rpl27 PE=1 SV=2
422	1	Sprot	GAR1_MOUSE	58	23460	4	0.66	11.03	0.23	4	H/ACA ribonucleoprotein complex subunit 1 OS=Mus musculus GN=Gar1 PE=2 SV=1
444	1	Sprot	RS27A_CAVPO	54	17953	4	0.92	9.68	0.26	4	Ubiquitin-40S ribosomal protein S27a OS=Cavia porcellus GN=RPS27A PE=1 SV=2
487	1	Sprot	PRC2C_MOUSE	47	310703	4	0.04	9.14	0.02	4	Protein PRRC2C OS=Mus musculus GN=Prrc2c PE=1 SV=3
166	1	Sprot	NOP58_MOUSE	160	60305	4	0.22	8.53	0.14	4	Nucleolar protein 58 OS=Mus musculus GN=Nop58 PE=1 SV=1
176	1	Sprot	G3P_MOUSE	154	35787	4	0.4	8.44	0.22	4	Glyceraldehyde-3-phosphate dehydrogenase OS=Mus musculus GN=Gapdh PE=1 SV=2
185	1	Sprot	TMM33_MOUSE	147	28013	4	0.53	9.72	0.2	4	Transmembrane protein 33 OS=Mus musculus GN=Tmem33 PE=2 SV=1
213	1	Sprot	AATM_MOUSE	127	47381	4	0.29	9.13	0.1	4	Aspartate aminotransferase, mitochondrial OS=Mus musculus GN=Got2 PE=1 SV=1
231	1	Sprot	RAB2A_MOUSE	117	23533	4	0.65	6.08	0.31	4	Ras-related protein Rab-2A OS=Mus musculus GN=Rab2a PE=1 SV=1
252	1	Sprot	ITB1_MOUSE	107	88173	4	0.15	5.68	0.1	4	Integrin beta-1 OS=Mus musculus GN=Itgb1 PE=1 SV=1
488	1	Sprot	RS20_MOUSE	47	13364	4	1.38	9.95	0.29	4	40S ribosomal protein S20 OS=Mus musculus GN=Rps20 PE=1 SV=1
300	1	Sprot	TOP1_MOUSE	92	90819	4	0.14	9.35	0.09	4	DNA topoisomerase 1 OS=Mus musculus GN=Top1 PE=1 SV=2
126	3	Sprot	K2C73_MOUSE	109	58875	3	0.11	8.36	0.04	1	Keratin, type II cytoskeletal 73 OS=Mus musculus GN=Krt73 PE=1 SV=1
197	2	Sprot	HMGB2_MOUSE	134	24147	3	0.44	6.88	0.13	1	High mobility group protein B2 OS=Mus musculus GN=Hmgb2 PE=1 SV=3
293	2	Sprot	RL36_MOUSE	61	12208	3	1.03	11.35	0.27	1	60S ribosomal protein L36 OS=Mus musculus GN=Rpl36 PE=3 SV=2
126	4	Sprot	K22E_MOUSE	99	70880	3	0.14	8.26	0.05	2	Keratin, type II cytoskeletal 2 epidermal OS=Mus musculus GN=Krt2 PE=1 SV=1
164	2	Sprot	SRSF6_MOUSE	63	39002	3	0.26	11.46	0.09	2	Serine/arginine-rich splicing factor 6 OS=Mus musculus GN=Srsf6 PE=1 SV=1
167	2	Sprot	VDAC3_MOUSE	115	30733	3	0.21	8.96	0.08	2	Voltage-dependent anion-selective channel protein 3 OS=Mus musculus GN=Vdac3 PE=1 SV=1
194	1	Sprot	GOT1B_MOUSE	141	15411	3	0.46	10.58	0.18	2	Vesicle transport protein GOT1B OS=Mus musculus GN=Golt1b PE=2 SV=1
242	1	Sprot	TADBP_MOUSE	113	44519	3	0.14	6.26	0.09	2	TAR DNA-binding protein 43 OS=Mus musculus GN=Tardbp PE=1 SV=1
299	1	Sprot	TI17A_MOUSE	94	18100	3	0.38	7.74	0.26	2	Mitochondrial import inner membrane translocase subunit Tim17-A OS=Mus musculus GN=Timm17a PE=2 SV=1
305	1	Sprot	HIG1A_MOUSE	91	10418	3	0.73	9.79	0.25	1	HIG1 domain family member 1A, mitochondrial OS=Mus musculus GN=Higd1a PE=2 SV=1
316	1	Sprot	RMD3_MOUSE	86	51997	3	0.12	5.11	0.08	2	Regulator of microtubule dynamics protein 3 OS=Mus musculus GN=Rmdn3 PE=1 SV=2
322	1	Sprot	RS27L_MOUSE	85	9471	3	1.46	9.57	0.25	2	40S ribosomal protein S27-like OS=Mus musculus GN=Rps27l PE=3 SV=3
327	1	Sprot	FAAH1_MOUSE	84	63180	3	0.1	8.19	0.07	2	Fatty-acid amide hydrolase 1 OS=Mus musculus GN=Faah PE=2 SV=1
338	1	Sprot	NCPR_MOUSE	80	76995	3	0.08	5.34	0.07	2	NADPH--cytochrome P450 reductase OS=Mus musculus GN=Por PE=2 SV=2
359	1	Sprot	FKBP8_MOUSE	73	43501	3	0.15	5.08	0.08	2	Peptidyl-prolyl cis-trans isomerase FKBP8 OS=Mus musculus GN=Fkbp8 PE=1 SV=2
493	1	Sprot	ATLA2_MOUSE	46	66182	3	0.1	5.27	0.06	2	Atlastin-2 OS=Mus musculus GN=Atl2 PE=1 SV=1
535	1	Sprot	ATP5L_MOUSE	38	11417	3	0.65	9.74	0.33	2	ATP synthase subunit g, mitochondrial OS=Mus musculus GN=Atp5l PE=1 SV=1
600	1	Sprot	B4GT5_MOUSE	32	44786	3	0.14	7.74	0.04	2	Beta-1,4-galactosyltransferase 5 OS=Mus musculus GN=B4galt5 PE=2 SV=2
66	4	Sprot	EFTU_MOUSE	52	49477	3	0.2	7.23	0.11	2	Elongation factor Tu, mitochondrial OS=Mus musculus GN=Tufm PE=1 SV=1
133	1	Sprot	SCOT1_MOUSE	195	55953	3	0.18	8.73	0.13	3	Succinyl-CoA:3-ketoacid coenzyme A transferase 1, mitochondrial OS=Mus musculus GN=Oxct1 PE=1 SV=1
173	1	Sprot	PARP1_MOUSE	157	113028	3	0.08	9.05	0.05	3	Poly [ADP-ribose] polymerase 1 OS=Mus musculus GN=Parp1 PE=1 SV=3
209	1	Sprot	ACTB_CAVPO	130	41710	3	0.24	5.29	0.13	3	Actin, cytoplasmic 1 OS=Cavia porcellus GN=ACTB PE=2 SV=1
214	1	Sprot	SURF4_MOUSE	127	30361	3	0.34	7.64	0.17	3	Surfeit locus protein 4 OS=Mus musculus GN=Surf4 PE=2 SV=1
220	1	Sprot	PPIG_MOUSE	125	88272	3	0.11	10.27	0.06	3	Peptidyl-prolyl cis-trans isomerase G OS=Mus musculus GN=Ppig PE=2 SV=1
221	1	Sprot	NACA_CHILA	124	23370	3	0.46	4.58	0.2	3	Nascent polypeptide-associated complex subunit alpha OS=Chinchilla lanigera PE=2 SV=1
225	1	Sprot	CIRBP_CRIGR	119	18596	3	0.6	9.61	0.26	3	Cold-inducible RNA-binding protein OS=Cricetulus griseus GN=CIRBP PE=2 SV=1
226	1	Sprot	DHB12_MOUSE	119	34719	3	0.29	9.55	0.15	3	Very-long-chain 3-oxoacyl-CoA reductase OS=Mus musculus GN=Hsd17b12 PE=2 SV=1
229	1	Sprot	MK67I_MOUSE	118	36242	3	0.28	10.24	0.15	3	MKI67 FHA domain-interacting nucleolar phosphoprotein OS=Mus musculus GN=Nifk PE=1 SV=1
245	1	Sprot	TCPE_MOUSE	110	59586	3	0.16	5.72	0.06	3	T-complex protein 1 subunit epsilon OS=Mus musculus GN=Cct5 PE=1 SV=1
251	1	Sprot	RUVB1_MOUSE	108	50182	3	0.2	6.02	0.1	3	RuvB-like 1 OS=Mus musculus GN=Ruvbl1 PE=1 SV=1
261	1	Sprot	TCPB_MOUSE	104	57441	3	0.17	5.97	0.08	3	T-complex protein 1 subunit beta OS=Mus musculus GN=Cct2 PE=1 SV=4
270	1	Sprot	MCM5_MOUSE	102	82290	3	0.12	8.7	0.05	3	DNA replication licensing factor MCM5 OS=Mus musculus GN=Mcm5 PE=2 SV=1
271	1	Sprot	PSA3_MOUSE	102	28387	3	0.37	5.29	0.14	3	Proteasome subunit alpha type-3 OS=Mus musculus GN=Psma3 PE=1 SV=3
277	1	Sprot	TCPH_MOUSE	100	59614	3	0.16	7.95	0.1	3	T-complex protein 1 subunit eta OS=Mus musculus GN=Cct7 PE=1 SV=1
278	1	Sprot	EMC3_MOUSE	100	29960	3	0.35	6.33	0.15	3	ER membrane protein complex subunit 3 OS=Mus musculus GN=Emc3 PE=2 SV=3
281	1	Sprot	SYMC_MOUSE	98	101366	3	0.09	6.78	0.06	3	Methionine--tRNA ligase, cytoplasmic OS=Mus musculus GN=Mars PE=2 SV=1
285	1	Sprot	USMG5_MOUSE	97	6377	3	2.65	9.84	0.45	3	Up-regulated during skeletal muscle growth protein 5 OS=Mus musculus GN=Usmg5 PE=1 SV=1
287	1	Sprot	MRE11_MOUSE	96	80173	3	0.12	5.7	0.1	3	Double-strand break repair protein MRE11A OS=Mus musculus GN=Mre11a PE=1 SV=1
297	1	Sprot	PSB2_MOUSE	94	22892	3	0.47	6.52	0.21	3	Proteasome subunit beta type-2 OS=Mus musculus GN=Psmb2 PE=1 SV=1
298	1	Sprot	ATPG_MOUSE	94	32865	3	0.31	9.06	0.11	3	ATP synthase subunit gamma, mitochondrial OS=Mus musculus GN=Atp5c1 PE=1 SV=1
303	1	Sprot	TOM40_MOUSE	91	37871	3	0.27	7.64	0.15	3	Mitochondrial import receptor subunit TOM40 homolog OS=Mus musculus GN=Tomm40 PE=1 SV=3
317	1	Sprot	AAAT_MOUSE	86	58445	3	0.17	8.14	0.07	3	Neutral amino acid transporter B(0) OS=Mus musculus GN=Slc1a5 PE=1 SV=2
324	1	Sprot	MA2A2_MOUSE	85	130566	3	0.07	6.4	0.03	3	Alpha-mannosidase 2x OS=Mus musculus GN=Man2a2 PE=2 SV=2
326	1	Sprot	SAC1_MOUSE	84	66901	3	0.14	6.85	0.06	3	Phosphatidylinositide phosphatase SAC1 OS=Mus musculus GN=Sacm1l PE=2 SV=1
333	1	Sprot	TECR_MOUSE	82	36067	3	0.28	9.6	0.1	3	Very-long-chain enoyl-CoA reductase OS=Mus musculus GN=Tecr PE=1 SV=1
342	1	Sprot	ACINU_MOUSE	79	150629	3	0.06	5.71	0.03	3	Apoptotic chromatin condensation inducer in the nucleus OS=Mus musculus GN=Acin1 PE=1 SV=3
346	1	Sprot	RL29_MOUSE	77	17576	3	0.65	11.84	0.17	3	60S ribosomal protein L29 OS=Mus musculus GN=Rpl29 PE=2 SV=2
349	1	Sprot	IF2G_MOUSE	75	51033	3	0.19	8.66	0.11	3	Eukaryotic translation initiation factor 2 subunit 3, X-linked OS=Mus musculus GN=Eif2s3x PE=1 SV=2
353	1	Sprot	FAF2_MOUSE	73	52438	3	0.19	5.35	0.1	3	FAS-associated factor 2 OS=Mus musculus GN=Faf2 PE=2 SV=2
354	1	Sprot	MPC2_MOUSE	73	14277	3	0.84	10.62	0.28	3	Mitochondrial pyruvate carrier 2 OS=Mus musculus GN=Mpc2 PE=1 SV=1
363	1	Sprot	DDX50_MOUSE	72	82125	3	0.12	9.33	0.06	3	ATP-dependent RNA helicase DDX50 OS=Mus musculus GN=Ddx50 PE=2 SV=1
364	1	Sprot	EBP2_MOUSE	72	34681	3	0.3	10.08	0.1	3	Probable rRNA-processing protein EBP2 OS=Mus musculus GN=Ebna1bp2 PE=2 SV=1
366	1	Sprot	SMD3_MOUSE	72	13907	3	0.87	10.33	0.32	2	Small nuclear ribonucleoprotein Sm D3 OS=Mus musculus GN=Snrpd3 PE=1 SV=1
375	1	Sprot	TXTP_MOUSE	69	33910	3	0.3	9.91	0.12	3	Tricarboxylate transport protein, mitochondrial OS=Mus musculus GN=Slc25a1 PE=2 SV=1
381	1	Sprot	RALY_MOUSE	67	33168	3	0.31	8.94	0.1	3	RNA-binding protein Raly OS=Mus musculus GN=Raly PE=1 SV=3
383	1	Sprot	UTP18_MOUSE	67	61180	3	0.16	8.95	0.11	3	U3 small nucleolar RNA-associated protein 18 homolog OS=Mus musculus GN=Utp18 PE=1 SV=1
384	1	Sprot	SC22B_CRIGR	66	24653	3	0.43	8.88	0.2	3	Vesicle-trafficking protein SEC22b OS=Cricetulus griseus GN=Sec22b PE=1 SV=3
385	1	Sprot	LAMP2_MOUSE	66	45652	3	0.22	7.05	0.07	3	Lysosome-associated membrane glycoprotein 2 OS=Mus musculus GN=Lamp2 PE=2 SV=2
401	1	Sprot	REEP5_RAT	62	21417	3	0.51	8.26	0.16	3	Receptor expression-enhancing protein 5 OS=Rattus norvegicus GN=Reep5 PE=1 SV=1
406	1	Sprot	VIGLN_MOUSE	61	141655	3	0.07	6.43	0.04	3	Vigilin OS=Mus musculus GN=Hdlbp PE=1 SV=1
408	1	Sprot	TMED9_MOUSE	61	27110	3	0.39	8.49	0.11	3	Transmembrane emp24 domain-containing protein 9 OS=Mus musculus GN=Tmed9 PE=1 SV=2
441	1	Sprot	CY1_MOUSE	55	35305	3	0.29	9.24	0.16	3	Cytochrome c1, heme protein, mitochondrial OS=Mus musculus GN=Cyc1 PE=1 SV=1
449	1	Sprot	ARGL1_MOUSE	54	32868	3	0.31	10.35	0.08	3	Arginine and glutamate-rich protein 1 OS=Mus musculus GN=Arglu1 PE=1 SV=2
460	1	Sprot	TMED7_RAT	52	25463	3	0.42	6.43	0.19	3	Transmembrane emp24 domain-containing protein 7 OS=Rattus norvegicus GN=Tmed7 PE=1 SV=1
468	1	Sprot	SRSF1_MOUSE	51	27728	3	0.38	10.37	0.17	3	Serine/arginine-rich splicing factor 1 OS=Mus musculus GN=Srsf1 PE=1 SV=3
486	1	Sprot	DDX54_MOUSE	47	97687	3	0.1	10.01	0.05	3	ATP-dependent RNA helicase DDX54 OS=Mus musculus GN=Ddx54 PE=1 SV=1
521	1	Sprot	U2AF1_MOUSE	41	27797	3	0.38	9.09	0.16	3	Splicing factor U2AF 35 kDa subunit OS=Mus musculus GN=U2af1 PE=1 SV=4
563	1	Sprot	IF4B_MOUSE	35	68799	3	0.14	5.47	0.1	3	Eukaryotic translation initiation factor 4B OS=Mus musculus GN=Eif4b PE=1 SV=1
219	1	Sprot	TRA2B_MOUSE	125	33646	3	0.3	11.25	0.16	3	Transformer-2 protein homolog beta OS=Mus musculus GN=Tra2b PE=2 SV=1
228	1	Sprot	TCPQ_MOUSE	118	59518	3	0.16	5.44	0.1	3	T-complex protein 1 subunit theta OS=Mus musculus GN=Cct8 PE=1 SV=3
244	1	Sprot	ATLA3_MOUSE	112	60537	3	0.16	5.73	0.14	3	Atlastin-3 OS=Mus musculus GN=Atl3 PE=2 SV=1
288	1	Sprot	RBM39_MOUSE	95	59370	3	0.16	10.1	0.1	3	RNA-binding protein 39 OS=Mus musculus GN=Rbm39 PE=1 SV=2
296	1	Sprot	FAS_MOUSE	94	272257	3	0.03	6.13	0.03	3	Fatty acid synthase OS=Mus musculus GN=Fasn PE=1 SV=2
312	1	Sprot	ABCF1_MOUSE	87	94887	3	0.1	6.15	0.09	3	ATP-binding cassette sub-family F member 1 OS=Mus musculus GN=Abcf1 PE=1 SV=1
323	1	Sprot	MARC2_MOUSE	85	38170	3	0.26	8.95	0.09	3	Mitochondrial amidoxime reducing component 2 OS=Mus musculus GN=Marc2 PE=1 SV=1
330	1	Sprot	ABCF2_MOUSE	83	71736	3	0.13	6.58	0.09	3	ATP-binding cassette sub-family F member 2 OS=Mus musculus GN=Abcf2 PE=2 SV=1
377	1	Sprot	FRIH_MOUSE	68	21053	3	0.52	5.53	0.3	3	Ferritin heavy chain OS=Mus musculus GN=Fth1 PE=1 SV=2
387	1	Sprot	SPCS2_MOUSE	66	24962	3	0.43	8.75	0.15	3	Signal peptidase complex subunit 2 OS=Mus musculus GN=Spcs2 PE=1 SV=1
407	1	Sprot	VAPA_MOUSE	61	27837	3	0.38	8.59	0.19	3	Vesicle-associated membrane protein-associated protein A OS=Mus musculus GN=Vapa PE=1 SV=2
419	1	Sprot	MIC60_MOUSE	58	83848	3	0.11	6.18	0.1	3	MICOS complex subunit Mic60 OS=Mus musculus GN=Immt PE=1 SV=1
499	1	Sprot	BCLF1_MOUSE	44	105939	3	0.09	10	0.03	3	Bcl-2-associated transcription factor 1 OS=Mus musculus GN=Bclaf1 PE=1 SV=2
621	1	Sprot	ERP44_MOUSE	29	46823	3	0.21	5.09	0.17	3	Endoplasmic reticulum resident protein 44 OS=Mus musculus GN=Erp44 PE=1 SV=1
337	1	Sprot	RS11_MOUSE	81	18419	3	0.61	10.31	0.36	3	40S ribosomal protein S11 OS=Mus musculus GN=Rps11 PE=1 SV=3
206	1	Sprot	RL19_MOUSE	130	23451	3	0.46	11.48	0.23	3	60S ribosomal protein L19 OS=Mus musculus GN=Rpl19 PE=1 SV=1
95	2	Sprot	IF4A3_MOUSE	52	46810	2	0.14	6.3	0.08	1	Eukaryotic initiation factor 4A-III OS=Mus musculus GN=Eif4a3 PE=2 SV=3
114	2	Sprot	HNRDL_MOUSE	30	33538	2	0.19	6.85	0.06	1	Heterogeneous nuclear ribonucleoprotein D-like OS=Mus musculus GN=Hnrnpdl PE=1 SV=1
258	1	Sprot	PSB10_MOUSE	105	29045	2	0.11	6.4	0.07	1	Proteasome subunit beta type-10 OS=Mus musculus GN=Psmb10 PE=1 SV=1
265	1	Sprot	GNAI2_CAVPO	103	40513	2	0.16	5.34	0.08	1	Guanine nucleotide-binding protein G(i) subunit alpha-2 OS=Cavia porcellus GN=GNAI2 PE=2 SV=3
265	2	Sprot	GNAI3_CAVPO	70	40578	2	0.16	5.5	0.08	1	Guanine nucleotide-binding protein G(k) subunit alpha OS=Cavia porcellus GN=GNAI3 PE=2 SV=3
358	1	Sprot	ARF_MOUSE	73	19226	2	0.17	12.17	0.08	1	Tumor suppressor ARF OS=Mus musculus GN=Cdkn2a PE=1 SV=1
390	1	Sprot	RT05_MOUSE	65	48176	2	0.06	10.15	0.03	1	28S ribosomal protein S5, mitochondrial OS=Mus musculus GN=Mrps5 PE=2 SV=1
392	1	Sprot	ILVBL_MOUSE	64	68113	2	0.05	8.96	0.03	1	Acetolactate synthase-like protein OS=Mus musculus GN=Ilvbl PE=2 SV=1
411	1	Sprot	PTPM1_MOUSE	60	21929	2	0.14	9.74	0.07	1	Phosphatidylglycerophosphatase and protein-tyrosine phosphatase 1 OS=Mus musculus GN=Ptpmt1 PE=1 SV=1
420	1	Sprot	DCAKD_MOUSE	58	26459	2	0.12	9.61	0.06	1	Dephospho-CoA kinase domain-containing protein OS=Mus musculus GN=Dcakd PE=2 SV=1
425	1	Sprot	2ABA_MOUSE	57	51659	2	0.06	5.82	0.03	1	Serine/threonine-protein phosphatase 2A 55 kDa regulatory subunit B alpha isoform OS=Mus musculus GN=Ppp2r2a PE=1 SV=1
464	1	Sprot	NCEH1_MOUSE	51	45711	2	0.07	6.56	0.07	1	Neutral cholesterol ester hydrolase 1 OS=Mus musculus GN=Nceh1 PE=1 SV=1
473	1	Sprot	DNJA2_MOUSE	50	45717	2	0.07	6.06	0.04	1	DnaJ homolog subfamily A member 2 OS=Mus musculus GN=Dnaja2 PE=1 SV=1
477	1	Sprot	VATL_MOUSE	49	15798	2	0.2	9.1	0.2	1	V-type proton ATPase 16 kDa proteolipid subunit OS=Mus musculus GN=Atp6v0c PE=2 SV=1
489	1	Sprot	KTAP2_MOUSE	47	14665	2	0.22	9.67	0.13	1	Keratinocyte-associated protein 2 OS=Mus musculus GN=Krtcap2 PE=2 SV=2
555	1	Sprot	CATB_MOUSE	36	37256	2	0.08	5.57	0.05	1	Cathepsin B OS=Mus musculus GN=Ctsb PE=1 SV=2
564	1	Sprot	SRS10_MOUSE	35	31282	2	0.1	11.26	0.06	1	Serine/arginine-rich splicing factor 10 OS=Mus musculus GN=Srsf10 PE=1 SV=2
581	1	Sprot	RAN_MOUSE	34	24408	2	0.13	7.01	0.06	1	GTP-binding nuclear protein Ran OS=Mus musculus GN=Ran PE=1 SV=3
620	1	Sprot	UCRI_MOUSE	29	29349	2	0.11	8.91	0.08	1	Cytochrome b-c1 complex subunit Rieske, mitochondrial OS=Mus musculus GN=Uqcrfs1 PE=1 SV=1
622	1	Sprot	SYVC_MOUSE	29	140127	2	0.02	7.9	0.01	1	Valine--tRNA ligase OS=Mus musculus GN=Vars PE=2 SV=1
688	1	Sprot	HSP7E_MOUSE	19	54616	2	0.06	5.63	0.06	1	Heat shock 70 kDa protein 14 OS=Mus musculus GN=Hspa14 PE=2 SV=2
51	2	Sprot	NONO_MOUSE	56	54506	2	0.12	9.01	0.07	1	Non-POU domain-containing octamer-binding protein OS=Mus musculus GN=Nono PE=1 SV=3
87	2	Sprot	S23IP_MOUSE	30	110711	2	0.06	5.63	0.02	2	SEC23-interacting protein OS=Mus musculus GN=Sec23ip PE=2 SV=2
126	2	Sprot	K2C6A_RAT	128	59213	2	0.11	8.06	0.04	2	Keratin, type II cytoskeletal 6A OS=Rattus norvegicus GN=Krt6a PE=1 SV=1
126	5	Sprot	K2C79_MOUSE	74	57517	2	0.11	7.55	0.04	2	Keratin, type II cytoskeletal 79 OS=Mus musculus GN=Krt79 PE=2 SV=2
230	1	Sprot	COPG1_MOUSE	117	97450	2	0.06	5.23	0.03	2	Coatomer subunit gamma-1 OS=Mus musculus GN=Copg1 PE=2 SV=1
239	1	Sprot	DRS7B_MOUSE	115	34964	2	0.19	9.66	0.09	2	Dehydrogenase/reductase SDR family member 7B OS=Mus musculus GN=Dhrs7b PE=2 SV=1
253	1	Sprot	LBR_MOUSE	107	71395	2	0.09	9.43	0.05	2	Lamin-B receptor OS=Mus musculus GN=Lbr PE=1 SV=2
255	1	Sprot	PM34_MOUSE	106	34391	2	0.19	10.11	0.07	2	Peroxisomal membrane protein PMP34 OS=Mus musculus GN=Slc25a17 PE=2 SV=1
259	1	Sprot	RL37A_MOUSE	105	10268	2	0.74	10.44	0.29	2	60S ribosomal protein L37a OS=Mus musculus GN=Rpl37a PE=3 SV=2
262	1	Sprot	NOP9_MOUSE	104	70003	2	0.09	6.86	0.06	2	Nucleolar protein 9 OS=Mus musculus GN=Nop9 PE=2 SV=1
268	1	Sprot	NAGPA_MOUSE	102	56008	2	0.11	5.34	0.05	2	N-acetylglucosamine-1-phosphodiester alpha-N-acetylglucosaminidase OS=Mus musculus GN=Nagpa PE=2 SV=2
275	1	Sprot	PSA5_MOUSE	101	26394	2	0.25	4.74	0.08	2	Proteasome subunit alpha type-5 OS=Mus musculus GN=Psma5 PE=1 SV=1
276	1	Sprot	IF5_MOUSE	101	48938	2	0.13	5.36	0.06	2	Eukaryotic translation initiation factor 5 OS=Mus musculus GN=Eif5 PE=1 SV=1
284	1	Sprot	SSRA_MOUSE	97	32045	2	0.2	4.36	0.08	2	Translocon-associated protein subunit alpha OS=Mus musculus GN=Ssr1 PE=1 SV=1
286	1	Sprot	PEX14_CRILO	96	41172	2	0.16	5.05	0.09	2	Peroxisomal membrane protein PEX14 OS=Cricetulus longicaudatus GN=PEX14 PE=2 SV=1
289	1	Sprot	SF3B3_MOUSE	95	135465	2	0.05	5.13	0.02	2	Splicing factor 3B subunit 3 OS=Mus musculus GN=Sf3b3 PE=2 SV=1
290	1	Sprot	PSB5_MOUSE	95	28514	2	0.23	6.52	0.09	2	Proteasome subunit beta type-5 OS=Mus musculus GN=Psmb5 PE=1 SV=3
295	1	Sprot	PCBP1_MOUSE	94	37474	2	0.17	6.66	0.1	2	Poly(rC)-binding protein 1 OS=Mus musculus GN=Pcbp1 PE=1 SV=1
307	1	Sprot	CNBP_MOUSE	90	19579	2	0.35	7.76	0.16	2	Cellular nucleic acid-binding protein OS=Mus musculus GN=Cnbp PE=1 SV=2
308	1	Sprot	NDC1_MOUSE	89	75361	2	0.08	9.09	0.06	2	Nucleoporin NDC1 OS=Mus musculus GN=Ndc1 PE=2 SV=1
309	1	Sprot	CCD86_MOUSE	89	46458	2	0.14	9.67	0.05	2	Coiled-coil domain-containing protein 86 OS=Mus musculus GN=Ccdc86 PE=1 SV=2
313	1	Sprot	PIGS_MOUSE	87	61671	2	0.1	6.45	0.07	2	GPI transamidase component PIG-S OS=Mus musculus GN=Pigs PE=1 SV=3
314	1	Sprot	DRG1_MOUSE	87	40487	2	0.16	9	0.07	2	Developmentally-regulated GTP-binding protein 1 OS=Mus musculus GN=Drg1 PE=1 SV=1
321	1	Sprot	QSOX2_MOUSE	86	77726	2	0.08	8.84	0.04	2	Sulfhydryl oxidase 2 OS=Mus musculus GN=Qsox2 PE=2 SV=1
329	1	Sprot	MA2A1_MOUSE	83	131548	2	0.05	8.17	0.02	2	Alpha-mannosidase 2 OS=Mus musculus GN=Man2a1 PE=1 SV=2
331	1	Sprot	TSR1_MOUSE	83	92047	2	0.07	6.52	0.03	2	Pre-rRNA-processing protein TSR1 homolog OS=Mus musculus GN=Tsr1 PE=2 SV=1
335	1	Sprot	RL11_CHILA	82	20240	2	0.34	9.64	0.12	2	60S ribosomal protein L11 OS=Chinchilla lanigera GN=RPL11 PE=2 SV=3
336	1	Sprot	NSDHL_MOUSE	81	40660	2	0.16	7.71	0.1	2	Sterol-4-alpha-carboxylate 3-dehydrogenase, decarboxylating OS=Mus musculus GN=Nsdhl PE=2 SV=1
339	1	Sprot	ERF1_MESAU	80	49000	2	0.13	5.51	0.05	2	Eukaryotic peptide chain release factor subunit 1 OS=Mesocricetus auratus GN=ETF1 PE=1 SV=3
340	1	Sprot	AT1B3_MOUSE	80	31755	2	0.21	8.72	0.11	2	Sodium/potassium-transporting ATPase subunit beta-3 OS=Mus musculus GN=Atp1b3 PE=1 SV=1
343	1	Sprot	ATPK_MOUSE	78	10337	2	0.74	9.95	0.26	2	ATP synthase subunit f, mitochondrial OS=Mus musculus GN=Atp5j2 PE=1 SV=3
348	1	Sprot	EPN4_MOUSE	76	68469	2	0.09	5.88	0.04	2	Clathrin interactor 1 OS=Mus musculus GN=Clint1 PE=1 SV=2
351	1	Sprot	NOP16_MOUSE	75	21126	2	0.32	9.91	0.19	2	Nucleolar protein 16 OS=Mus musculus GN=Nop16 PE=2 SV=1
352	1	Sprot	MAVS_MOUSE	74	53366	2	0.12	5.96	0.05	2	Mitochondrial antiviral-signaling protein OS=Mus musculus GN=Mavs PE=1 SV=1
355	1	Sprot	SNIP1_MOUSE	73	44389	2	0.14	9.89	0.08	2	Smad nuclear-interacting protein 1 OS=Mus musculus GN=Snip1 PE=1 SV=1
356	1	Sprot	CHD4_MOUSE	73	217614	2	0.03	5.58	0.02	2	Chromodomain-helicase-DNA-binding protein 4 OS=Mus musculus GN=Chd4 PE=1 SV=1
360	1	Sprot	NDUA9_MOUSE	73	42498	2	0.15	9.75	0.08	2	NADH dehydrogenase [ubiquinone] 1 alpha subcomplex subunit 9, mitochondrial OS=Mus musculus GN=Ndufa9 PE=1 SV=2
368	1	Sprot	RSMB_MOUSE	71	23640	2	0.28	10.91	0.04	2	Small nuclear ribonucleoprotein-associated protein B OS=Mus musculus GN=Snrpb PE=1 SV=1
378	1	Sprot	ATP5I_MOUSE	68	8230	2	0.98	9.34	0.28	2	ATP synthase subunit e, mitochondrial OS=Mus musculus GN=Atp5i PE=1 SV=2
380	1	Sprot	HS2ST_CRILO	68	41804	2	0.15	8.73	0.07	2	Heparan sulfate 2-O-sulfotransferase 1 OS=Cricetulus longicaudatus GN=HS2ST1 PE=1 SV=1
395	1	Sprot	SC11C_MOUSE	64	21646	2	0.31	9.22	0.16	2	Signal peptidase complex catalytic subunit SEC11C OS=Mus musculus GN=Sec11c PE=2 SV=3
398	1	Sprot	ADA10_MOUSE	62	83914	2	0.07	8.27	0.03	2	Disintegrin and metalloproteinase domain-containing protein 10 OS=Mus musculus GN=Adam10 PE=1 SV=2
399	1	Sprot	SEPT2_MOUSE	62	41499	2	0.16	6.1	0.09	2	Septin-2 OS=Mus musculus GN=Sept2 PE=1 SV=2
404	1	Sprot	SMD2_MOUSE	62	13518	2	0.53	9.92	0.16	2	Small nuclear ribonucleoprotein Sm D2 OS=Mus musculus GN=Snrpd2 PE=3 SV=1
413	1	Sprot	LARP4_MOUSE	60	79713	2	0.08	6.02	0.04	2	La-related protein 4 OS=Mus musculus GN=Larp4 PE=2 SV=2
426	1	Sprot	ACADV_MOUSE	57	70831	2	0.09	8.91	0.05	2	Very long-chain specific acyl-CoA dehydrogenase, mitochondrial OS=Mus musculus GN=Acadvl PE=1 SV=3
428	1	Sprot	RP25L_MOUSE	57	17664	2	0.39	10.48	0.11	2	Ribonuclease P protein subunit p25-like protein OS=Mus musculus GN=Rpp25l PE=2 SV=1
430	1	Sprot	CAHM2_MOUSE	56	35800	2	0.18	8.59	0.1	2	Calcium homeostasis modulator protein 2 OS=Mus musculus GN=Calhm2 PE=2 SV=1
433	1	Sprot	PPIB_MOUSE	56	23699	2	0.28	9.56	0.13	2	Peptidyl-prolyl cis-trans isomerase B OS=Mus musculus GN=Ppib PE=1 SV=2
435	1	Sprot	HXK1_MOUSE	55	108234	2	0.06	6.37	0.03	2	Hexokinase-1 OS=Mus musculus GN=Hk1 PE=1 SV=3
436	1	Sprot	SERA_MOUSE	55	56549	2	0.11	6.12	0.05	2	D-3-phosphoglycerate dehydrogenase OS=Mus musculus GN=Phgdh PE=1 SV=3
437	1	Sprot	MIA3_MOUSE	55	213544	2	0.03	4.68	0.01	2	Melanoma inhibitory activity protein 3 OS=Mus musculus GN=Mia3 PE=1 SV=2
438	1	Sprot	DERL1_MOUSE	55	28816	2	0.23	9.54	0.1	2	Derlin-1 OS=Mus musculus GN=Derl1 PE=1 SV=1
446	1	Sprot	PUR6_MOUSE	54	46976	2	0.14	6.94	0.06	2	Multifunctional protein ADE2 OS=Mus musculus GN=Paics PE=1 SV=4
447	1	Sprot	ATF6B_MOUSE	54	75960	2	0.08	6.22	0.07	2	Cyclic AMP-dependent transcription factor ATF-6 beta OS=Mus musculus GN=Atf6b PE=2 SV=1
453	1	Sprot	SLTM_MOUSE	53	116850	2	0.05	7.4	0.03	2	SAFB-like transcription modulator OS=Mus musculus GN=Sltm PE=1 SV=1
455	1	Sprot	AT5F1_MOUSE	53	28930	2	0.23	9.11	0.14	2	ATP synthase F(0) complex subunit B1, mitochondrial OS=Mus musculus GN=Atp5f1 PE=1 SV=1
456	1	Sprot	U520_MOUSE	53	244392	2	0.03	5.73	0.02	2	U5 small nuclear ribonucleoprotein 200 kDa helicase OS=Mus musculus GN=Snrnp200 PE=1 SV=1
459	1	Sprot	RAB18_MOUSE	52	23021	2	0.29	5.24	0.12	2	Ras-related protein Rab-18 OS=Mus musculus GN=Rab18 PE=2 SV=2
479	1	Sprot	MGT4A_MOUSE	49	61441	2	0.1	7.24	0.07	2	Alpha-1,3-mannosyl-glycoprotein 4-beta-N-acetylglucosaminyltransferase A OS=Mus musculus GN=Mgat4a PE=2 SV=1
485	1	Sprot	AFG32_MOUSE	47	89463	2	0.07	8.77	0.05	2	AFG3-like protein 2 OS=Mus musculus GN=Afg3l2 PE=1 SV=1
490	1	Sprot	LLPH_MOUSE	47	15381	2	0.46	10.36	0.29	2	Protein LLP homolog OS=Mus musculus GN=Llph PE=2 SV=1
496	1	Sprot	LMF2_MOUSE	45	79947	2	0.08	9.99	0.04	2	Lipase maturation factor 2 OS=Mus musculus GN=Lmf2 PE=2 SV=1
497	1	Sprot	S4A7_MOUSE	45	116440	2	0.05	5.84	0.03	2	Sodium bicarbonate cotransporter 3 OS=Mus musculus GN=Slc4a7 PE=1 SV=2
498	1	Sprot	COX2_ACOIG	45	25722	2	0.26	4.74	0.13	2	Cytochrome c oxidase subunit 2 OS=Acomys ignitus GN=MT-CO2 PE=3 SV=1
504	1	Sprot	RRS1_MOUSE	43	41526	2	0.16	10.77	0.07	2	Ribosome biogenesis regulatory protein homolog OS=Mus musculus GN=Rrs1 PE=1 SV=1
513	1	Sprot	NB5R3_MOUSE	42	34106	2	0.19	8.55	0.12	2	NADH-cytochrome b5 reductase 3 OS=Mus musculus GN=Cyb5r3 PE=1 SV=3
516	1	Sprot	EIF3C_MOUSE	42	105465	2	0.06	5.55	0.02	2	Eukaryotic translation initiation factor 3 subunit C OS=Mus musculus GN=Eif3c PE=1 SV=1
520	1	Sprot	QCR9_MOUSE	42	7441	2	1.11	9.16	0.38	2	Cytochrome b-c1 complex subunit 9 OS=Mus musculus GN=Uqcr10 PE=1 SV=1
522	1	Sprot	TM9S2_MOUSE	41	75280	2	0.08	7.21	0.04	2	Transmembrane 9 superfamily member 2 OS=Mus musculus GN=Tm9sf2 PE=2 SV=1
524	1	Sprot	STOM_MOUSE	41	31355	2	0.21	6.45	0.13	2	Erythrocyte band 7 integral membrane protein OS=Mus musculus GN=Stom PE=1 SV=3
527	1	Sprot	TM9S4_MOUSE	40	74644	2	0.08	6.86	0.06	2	Transmembrane 9 superfamily member 4 OS=Mus musculus GN=Tm9sf4 PE=2 SV=1
536	1	Sprot	FUMH_MOUSE	38	54322	2	0.12	9.12	0.1	2	Fumarate hydratase, mitochondrial OS=Mus musculus GN=Fh PE=1 SV=3
558	1	Sprot	SMC4_MICAR	36	142253	2	0.04	7.6	0.02	2	Structural maintenance of chromosomes protein 4 (Fragment) OS=Microtus arvalis GN=SMC4 PE=2 SV=1
568	1	Sprot	PRP8_MOUSE	35	273443	2	0.02	8.95	0.01	2	Pre-mRNA-processing-splicing factor 8 OS=Mus musculus GN=Prpf8 PE=1 SV=2
577	1	Sprot	RT34_MOUSE	34	25811	2	0.26	10.44	0.1	2	28S ribosomal protein S34, mitochondrial OS=Mus musculus GN=Mrps34 PE=2 SV=1
579	1	Sprot	ZN771_MOUSE	34	35744	2	0.18	9.17	0.07	2	Zinc finger protein 771 OS=Mus musculus GN=Znf771 PE=2 SV=1
591	1	Sprot	ITPR3_MOUSE	33	304080	2	0.02	6.11	0.02	2	Inositol 1,4,5-trisphosphate receptor type 3 OS=Mus musculus GN=Itpr3 PE=1 SV=3
606	1	Sprot	RS30_CRIGR	30	6644	2	1.28	12.15	0.19	2	40S ribosomal protein S30 OS=Cricetulus griseus GN=FAU PE=3 SV=1
611	1	Sprot	ABCD3_MOUSE	30	75426	2	0.08	9.32	0.05	2	ATP-binding cassette sub-family D member 3 OS=Mus musculus GN=Abcd3 PE=1 SV=2
641	1	Sprot	ACON_MOUSE	26	85410	2	0.07	8.08	0.05	2	Aconitate hydratase, mitochondrial OS=Mus musculus GN=Aco2 PE=1 SV=1
648	1	Sprot	MTX1_MOUSE	25	35601	2	0.18	5.82	0.09	2	Metaxin-1 OS=Mus musculus GN=Mtx1 PE=1 SV=1
263	1	Sprot	SPB1_MOUSE	104	95474	2	0.07	8.51	0.05	2	pre-rRNA processing protein FTSJ3 OS=Mus musculus GN=Ftsj3 PE=1 SV=1
266	1	Sprot	BAG2_MOUSE	103	23459	2	0.29	6.01	0.2	2	BAG family molecular chaperone regulator 2 OS=Mus musculus GN=Bag2 PE=1 SV=1
341	1	Sprot	UBXN4_MOUSE	79	56437	2	0.11	6.23	0.09	2	UBX domain-containing protein 4 OS=Mus musculus GN=Ubxn4 PE=1 SV=1
382	1	Sprot	PSIP1_MOUSE	67	59660	2	0.11	9.15	0.09	2	PC4 and SFRS1-interacting protein OS=Mus musculus GN=Psip1 PE=1 SV=1
396	1	Sprot	LDHA_MOUSE	63	36475	2	0.18	7.62	0.1	2	L-lactate dehydrogenase A chain OS=Mus musculus GN=Ldha PE=1 SV=3
403	1	Sprot	RL35_MOUSE	62	14544	2	0.49	11.05	0.26	2	60S ribosomal protein L35 OS=Mus musculus GN=Rpl35 PE=2 SV=1
423	1	Sprot	SCAM3_MOUSE	58	38433	2	0.17	7.55	0.13	2	Secretory carrier-associated membrane protein 3 OS=Mus musculus GN=Scamp3 PE=1 SV=3
429	1	Sprot	NCLN_MOUSE	56	62868	2	0.1	6.03	0.07	2	Nicalin OS=Mus musculus GN=Ncln PE=2 SV=2
458	1	Sprot	CCDC9_MOUSE	52	61408	2	0.1	4.95	0.05	2	Coiled-coil domain-containing protein 9 OS=Mus musculus GN=Ccdc9 PE=2 SV=1
467	1	Sprot	PDIA4_MOUSE	51	71938	2	0.09	5.16	0.08	2	Protein disulfide-isomerase A4 OS=Mus musculus GN=Pdia4 PE=1 SV=3
511	1	Sprot	NOG1_MOUSE	42	74066	2	0.08	9.55	0.05	2	Nucleolar GTP-binding protein 1 OS=Mus musculus GN=Gtpbp4 PE=2 SV=3
537	1	Sprot	FACE1_MOUSE	38	54699	2	0.12	6.49	0.11	2	CAAX prenyl protease 1 homolog OS=Mus musculus GN=Zmpste24 PE=1 SV=2
570	1	Sprot	BRX1_MOUSE	35	41215	2	0.16	10.04	0.1	2	Ribosome biogenesis protein BRX1 homolog OS=Mus musculus GN=Brix1 PE=2 SV=3
