# Supplementary material for: Streamlined Membrane Proteome Preparation for Shotgun Proteomics Analysis with Triton X-100 Cloud Point Extraction and Nanodiamond Solid Phase Extraction
Source: Materials (Basel). 2016 May 18;9(5):385. doi: 10.3390/ma9050385 (PMC5503057; doi:10.3390/ma9050385)
Supplement: Supplementary file 1 [file materials-09-00385-s001.zip › materials-124749-supplementary/Excel S7.xlsx]

## Sheet: Table B7_Fraction A11
E-mail	pth@sinica.edu.tw
Search title	Submitted from Minh-separateSearch150515 by Mascot Daemon on PUBLICPCX32-PC
MS data file	C:\Users\service401\Desktop\Minh\150515-A11-T0p5_150525.msm
Database	Sprot 2015_08
Taxonomy	Rodentia (Rodents) (26,337 sequences)
Timestamp	18 Aug 2015 at 15:06:10 GMT
Type of search	MS/MS Ion Search
Enzyme	Trypsin
Variable modifications	Carbamidomethyl (C),Oxidation (M)
Mass values	Monoisotopic
Protein mass	Unrestricted
Peptide mass tolerance	10 ppm
Fragment mass tolerance	0.6 Da
Max missed cleavages	2
Instrument type	ESI-TRAP
Number of queries	18722
Significance threshold p<	0.026801
Max. number of families	AUTO
Ions score or expect cut-off	0.05
Preferred taxonomy	All entries
Show Percolator scores?	no
Family	Member	Database	Accession	Score	Mass	Num. of significant matches	emPAI	pI	Sequence coverage	Num. of significant unique sequences	Description
1	1	Sprot	PYR1_MOUSE	2321	243084	79	1.55	6	0.43	65	CAD protein OS=Mus musculus GN=Cad PE=2 SV=1
2	1	Sprot	MBB1A_MOUSE	1155	151942	41	1.27	9.08	0.37	38	Myb-binding protein 1A OS=Mus musculus GN=Mybbp1a PE=1 SV=2
4	1	Sprot	TBB5_CRIGR	1050	49639	41	7.31	4.78	0.66	7	Tubulin beta-5 chain OS=Cricetulus griseus GN=TUBB5 PE=1 SV=1
9	1	Sprot	SRRM2_MOUSE	851	294666	39	0.46	12.02	0.2	32	Serine/arginine repetitive matrix protein 2 OS=Mus musculus GN=Srrm2 PE=1 SV=3
4	2	Sprot	TBB4B_MOUSE	895	49799	38	6.3	4.79	0.66	6	Tubulin beta-4B chain OS=Mus musculus GN=Tubb4b PE=1 SV=1
3	1	Sprot	KPYM_MOUSE	1057	57808	37	5.18	7.18	0.72	32	Pyruvate kinase PKM OS=Mus musculus GN=Pkm PE=1 SV=4
23	1	Sprot	EF1A1_CRIGR	668	50082	37	5.04	9.1	0.6	22	Elongation factor 1-alpha 1 OS=Cricetulus griseus GN=EEF1A1 PE=2 SV=1
8	1	Sprot	CLH1_MOUSE	861	191435	35	0.69	5.48	0.27	33	Clathrin heavy chain 1 OS=Mus musculus GN=Cltc PE=1 SV=3
7	1	Sprot	AT2A2_MOUSE	904	114784	34	1.39	5.23	0.39	23	Sarcoplasmic/endoplasmic reticulum calcium ATPase 2 OS=Mus musculus GN=Atp2a2 PE=1 SV=2
11	1	Sprot	RL4_MOUSE	767	47124	34	6.65	11.01	0.48	28	60S ribosomal protein L4 OS=Mus musculus GN=Rpl4 PE=1 SV=3
10	1	Sprot	ADT2_MOUSE	787	32910	33	8.65	9.74	0.62	11	ADP/ATP translocase 2 OS=Mus musculus GN=Slc25a5 PE=1 SV=3
15	1	Sprot	PO210_MOUSE	738	203973	33	0.59	6.18	0.26	31	Nuclear pore membrane glycoprotein 210 OS=Mus musculus GN=Nup210 PE=1 SV=2
12	1	Sprot	HNRPU_MOUSE	755	87863	32	2	5.92	0.36	26	Heterogeneous nuclear ribonucleoprotein U OS=Mus musculus GN=Hnrnpu PE=1 SV=1
10	2	Sprot	ADT1_MOUSE	731	32883	31	7.82	9.73	0.65	10	ADP/ATP translocase 1 OS=Mus musculus GN=Slc25a4 PE=1 SV=4
34	1	Sprot	ITPR3_MOUSE	600	304080	31	0.35	6.11	0.17	29	Inositol 1,4,5-trisphosphate receptor type 3 OS=Mus musculus GN=Itpr3 PE=1 SV=3
6	1	Sprot	HSP7C_MOUSE	930	70827	30	2.44	5.37	0.5	24	Heat shock cognate 71 kDa protein OS=Mus musculus GN=Hspa8 PE=1 SV=1
35	1	Sprot	ATAD3_MOUSE	600	66701	30	2.39	9.32	0.48	27	ATPase family AAA domain-containing protein 3 OS=Mus musculus GN=Atad3 PE=1 SV=1
17	1	Sprot	DYHC1_MOUSE	719	531710	29	0.16	6.03	0.1	26	Cytoplasmic dynein 1 heavy chain 1 OS=Mus musculus GN=Dync1h1 PE=1 SV=2
29	1	Sprot	RL3_MOUSE	631	46081	29	4.8	10.22	0.48	22	60S ribosomal protein L3 OS=Mus musculus GN=Rpl3 PE=1 SV=3
33	1	Sprot	FAS_MOUSE	604	272257	29	0.38	6.13	0.2	29	Fatty acid synthase OS=Mus musculus GN=Fasn PE=1 SV=2
46	1	Sprot	EIF3A_MOUSE	515	161838	28	0.69	6.38	0.26	26	Eukaryotic translation initiation factor 3 subunit A OS=Mus musculus GN=Eif3a PE=1 SV=5
54	1	Sprot	PRP8_MOUSE	467	273443	28	0.33	8.95	0.15	26	Pre-mRNA-processing-splicing factor 8 OS=Mus musculus GN=Prpf8 PE=1 SV=2
6	2	Sprot	GRP78_MESAU	745	72334	27	1.95	5.07	0.42	21	78 kDa glucose-regulated protein OS=Mesocricetus auratus GN=HSPA5 PE=1 SV=1
13	1	Sprot	EF2_MOUSE	750	95253	27	1.36	6.41	0.41	26	Elongation factor 2 OS=Mus musculus GN=Eef2 PE=1 SV=2
16	1	Sprot	DDX46_MOUSE	726	117376	27	1.01	9.3	0.31	26	Probable ATP-dependent RNA helicase DDX46 OS=Mus musculus GN=Ddx46 PE=1 SV=2
57	1	Sprot	RPN1_MOUSE	439	68486	27	2.14	6.02	0.61	26	Dolichyl-diphosphooligosaccharide--protein glycosyltransferase subunit 1 OS=Mus musculus GN=Rpn1 PE=1 SV=1
37	1	Sprot	U520_MOUSE	593	244392	26	0.35	5.73	0.16	24	U5 small nuclear ribonucleoprotein 200 kDa helicase OS=Mus musculus GN=Snrnp200 PE=1 SV=1
21	1	Sprot	IGEB_MOUSE	678	62708	25	1.74	9.38	0.43	19	IgE-binding protein OS=Mus musculus GN=Iap PE=2 SV=1
24	1	Sprot	ATPB_MOUSE	666	56265	25	2.42	5.19	0.63	19	ATP synthase subunit beta, mitochondrial OS=Mus musculus GN=Atp5b PE=1 SV=2
42	1	Sprot	NOMO1_MOUSE	538	133336	25	0.65	5.75	0.31	22	Nodal modulator 1 OS=Mus musculus GN=Nomo1 PE=1 SV=1
5	1	Sprot	AT1A1_MOUSE	953	112910	24	0.8	5.3	0.29	22	Sodium/potassium-transporting ATPase subunit alpha-1 OS=Mus musculus GN=Atp1a1 PE=1 SV=1
14	1	Sprot	TBA4A_MOUSE	701	49892	24	2.76	4.95	0.53	6	Tubulin alpha-4A chain OS=Mus musculus GN=Tuba4a PE=1 SV=1
14	2	Sprot	TBA1C_CRIGR	697	49877	24	2.76	4.96	0.62	7	Tubulin alpha-1C chain OS=Cricetulus griseus GN=TUBA1C PE=2 SV=1
18	1	Sprot	TCPG_MOUSE	704	60591	24	2.13	6.28	0.48	20	T-complex protein 1 subunit gamma OS=Mus musculus GN=Cct3 PE=1 SV=1
25	1	Sprot	DDX21_MOUSE	663	93493	23	1.04	9.19	0.34	21	Nucleolar RNA helicase 2 OS=Mus musculus GN=Ddx21 PE=1 SV=3
27	1	Sprot	SYEP_MOUSE	655	169972	23	0.48	7.75	0.23	22	Bifunctional glutamate/proline--tRNA ligase OS=Mus musculus GN=Eprs PE=1 SV=4
30	1	Sprot	HNRPM_MOUSE	620	77597	23	1.35	8.8	0.33	19	Heterogeneous nuclear ribonucleoprotein M OS=Mus musculus GN=Hnrnpm PE=1 SV=3
20	1	Sprot	CMC1_MOUSE	690	74523	22	1.16	8.43	0.45	19	Calcium-binding mitochondrial carrier protein Aralar1 OS=Mus musculus GN=Slc25a12 PE=1 SV=1
28	1	Sprot	DDX3X_MOUSE	647	73056	22	1.28	6.73	0.4	18	ATP-dependent RNA helicase DDX3X OS=Mus musculus GN=Ddx3x PE=1 SV=3
39	1	Sprot	TCPH_MOUSE	583	59614	22	1.61	7.95	0.5	19	T-complex protein 1 subunit eta OS=Mus musculus GN=Cct7 PE=1 SV=1
45	1	Sprot	RS2_MOUSE	518	31212	22	5.13	10.25	0.58	16	40S ribosomal protein S2 OS=Mus musculus GN=Rps2 PE=2 SV=3
50	1	Sprot	RS3_MOUSE	497	26657	22	9.35	9.68	0.74	19	40S ribosomal protein S3 OS=Mus musculus GN=Rps3 PE=1 SV=1
70	1	Sprot	RL7_MOUSE	377	31400	22	5.05	10.89	0.54	20	60S ribosomal protein L7 OS=Mus musculus GN=Rpl7 PE=1 SV=2
22	1	Sprot	FACR1_MOUSE	671	59397	21	1.76	9.26	0.48	19	Fatty acyl-CoA reductase 1 OS=Mus musculus GN=Far1 PE=1 SV=1
28	2	Sprot	DDX5_MOUSE	450	69247	21	1.39	9.06	0.45	18	Probable ATP-dependent RNA helicase DDX5 OS=Mus musculus GN=Ddx5 PE=1 SV=2
41	1	Sprot	EMC1_MOUSE	545	111535	21	0.67	7	0.27	19	ER membrane protein complex subunit 1 OS=Mus musculus GN=Emc1 PE=1 SV=1
43	1	Sprot	AT131_MOUSE	530	132303	21	0.54	8.34	0.27	19	Manganese-transporting ATPase 13A1 OS=Mus musculus GN=Atp13a1 PE=2 SV=2
19	1	Sprot	TCPA_MOUSE	699	60411	20	1.58	5.82	0.5	19	T-complex protein 1 subunit alpha OS=Mus musculus GN=Tcp1 PE=1 SV=3
26	1	Sprot	RPN2_MOUSE	658	69020	20	1.1	5.54	0.37	17	Dolichyl-diphosphooligosaccharide--protein glycosyltransferase subunit 2 OS=Mus musculus GN=Rpn2 PE=2 SV=1
31	1	Sprot	ODP2_MOUSE	614	67899	20	1.22	8.81	0.34	16	Dihydrolipoyllysine-residue acetyltransferase component of pyruvate dehydrogenase complex, mitochondrial OS=Mus musculus GN=Dlat PE=1 SV=2
49	1	Sprot	RS6_MOUSE	499	28663	20	5.47	10.85	0.43	16	40S ribosomal protein S6 OS=Mus musculus GN=Rps6 PE=1 SV=1
38	1	Sprot	CKAP4_MOUSE	583	63654	19	1.34	5.46	0.48	18	Cytoskeleton-associated protein 4 OS=Mus musculus GN=Ckap4 PE=1 SV=2
56	1	Sprot	GEMI5_MOUSE	460	166487	19	0.34	6.25	0.16	16	Gem-associated protein 5 OS=Mus musculus GN=Gemin5 PE=2 SV=2
81	1	Sprot	RL7A_MOUSE	349	29958	19	5.59	10.56	0.56	18	60S ribosomal protein L7a OS=Mus musculus GN=Rpl7a PE=1 SV=2
85	1	Sprot	AT5F1_MOUSE	342	28930	19	3.2	9.11	0.49	12	ATP synthase F(0) complex subunit B1, mitochondrial OS=Mus musculus GN=Atp5f1 PE=1 SV=1
32	1	Sprot	ATPA_MOUSE	606	59716	18	1.48	9.22	0.38	18	ATP synthase subunit alpha, mitochondrial OS=Mus musculus GN=Atp5a1 PE=1 SV=1
36	1	Sprot	SFXN1_MOUSE	598	35626	18	3.15	9.35	0.6	14	Sideroflexin-1 OS=Mus musculus GN=Sfxn1 PE=1 SV=3
40	1	Sprot	QCR2_MOUSE	577	48205	18	2.07	9.26	0.42	15	Cytochrome b-c1 complex subunit 2, mitochondrial OS=Mus musculus GN=Uqcrc2 PE=1 SV=1
63	1	Sprot	GBLP_MOUSE	404	35055	18	2.58	7.6	0.71	15	Guanine nucleotide-binding protein subunit beta-2-like 1 OS=Mus musculus GN=Gnb2l1 PE=1 SV=3
51	1	Sprot	NUCL_MOUSE	486	76677	17	0.95	4.69	0.26	17	Nucleolin OS=Mus musculus GN=Ncl PE=1 SV=2
72	1	Sprot	TCPD_MOUSE	375	58030	17	1.18	8.24	0.41	14	T-complex protein 1 subunit delta OS=Mus musculus GN=Cct4 PE=1 SV=3
86	1	Sprot	RS4X_MESAU	339	29579	17	4.54	10.16	0.5	16	40S ribosomal protein S4, X isoform OS=Mesocricetus auratus GN=RPS4X PE=2 SV=2
44	1	Sprot	IF4A1_MOUSE	520	46125	16	1.48	5.32	0.4	12	Eukaryotic initiation factor 4A-I OS=Mus musculus GN=Eif4a1 PE=1 SV=1
52	1	Sprot	PRS10_MOUSE	483	44145	16	1.96	7.1	0.51	15	26S protease regulatory subunit 10B OS=Mus musculus GN=Psmc6 PE=1 SV=1
55	1	Sprot	M2OM_MOUSE	464	34133	16	2.11	9.95	0.47	11	Mitochondrial 2-oxoglutarate/malate carrier protein OS=Mus musculus GN=Slc25a11 PE=1 SV=3
64	1	Sprot	ACACA_MOUSE	402	265088	16	0.19	5.97	0.09	15	Acetyl-CoA carboxylase 1 OS=Mus musculus GN=Acaca PE=1 SV=1
92	1	Sprot	MPCP_MOUSE	322	39606	16	2.35	9.36	0.48	12	Phosphate carrier protein, mitochondrial OS=Mus musculus GN=Slc25a3 PE=1 SV=1
102	1	Sprot	CALX_MOUSE	299	67236	16	0.87	4.5	0.23	13	Calnexin OS=Mus musculus GN=Canx PE=1 SV=1
117	1	Sprot	DHX9_MOUSE	278	149381	16	0.33	6.39	0.13	14	ATP-dependent RNA helicase A OS=Mus musculus GN=Dhx9 PE=1 SV=2
131	1	Sprot	RL8_MOUSE	262	28007	16	2.97	11.03	0.5	12	60S ribosomal protein L8 OS=Mus musculus GN=Rpl8 PE=1 SV=2
135	1	Sprot	MA2A1_MOUSE	248	131548	16	0.41	8.17	0.19	15	Alpha-mannosidase 2 OS=Mus musculus GN=Man2a1 PE=1 SV=2
139	1	Sprot	RL18A_MOUSE	244	20719	16	6.28	10.73	0.48	13	60S ribosomal protein L18a OS=Mus musculus GN=Rpl18a PE=1 SV=1
47	1	Sprot	ABCB6_MOUSE	504	93711	15	0.62	8.25	0.27	14	ATP-binding cassette sub-family B member 6, mitochondrial OS=Mus musculus GN=Abcb6 PE=1 SV=1
130	1	Sprot	ACTB_CAVPO	263	41710	15	1.93	5.29	0.48	9	Actin, cytoplasmic 1 OS=Cavia porcellus GN=ACTB PE=2 SV=1
58	1	Sprot	BCS1_MOUSE	431	47376	14	1.14	7.75	0.4	12	Mitochondrial chaperone BCS1 OS=Mus musculus GN=Bcs1l PE=1 SV=1
66	1	Sprot	MCM5_MOUSE	388	82290	14	0.55	8.7	0.22	12	DNA replication licensing factor MCM5 OS=Mus musculus GN=Mcm5 PE=2 SV=1
67	1	Sprot	ABCD3_MOUSE	384	75426	14	0.68	9.32	0.31	13	ATP-binding cassette sub-family D member 3 OS=Mus musculus GN=Abcd3 PE=1 SV=2
69	1	Sprot	PHB2_MOUSE	379	33276	14	2.2	9.83	0.48	12	Prohibitin-2 OS=Mus musculus GN=Phb2 PE=1 SV=1
74	1	Sprot	PHB_MOUSE	367	29802	14	2.67	5.57	0.7	13	Prohibitin OS=Mus musculus GN=Phb PE=1 SV=1
78	1	Sprot	ASPH_MOUSE	355	82991	14	0.55	4.97	0.21	12	Aspartyl/asparaginyl beta-hydroxylase OS=Mus musculus GN=Asph PE=1 SV=1
79	1	Sprot	TCPB_MOUSE	353	57441	14	0.88	5.97	0.37	11	T-complex protein 1 subunit beta OS=Mus musculus GN=Cct2 PE=1 SV=4
80	4	Sprot	RAB14_MOUSE	274	23882	14	2.45	5.85	0.68	8	Ras-related protein Rab-14 OS=Mus musculus GN=Rab14 PE=1 SV=3
88	1	Sprot	RL5_MOUSE	328	34379	14	2.37	9.78	0.42	12	60S ribosomal protein L5 OS=Mus musculus GN=Rpl5 PE=1 SV=3
101	1	Sprot	MIC60_MOUSE	303	83848	14	0.6	6.18	0.25	13	MICOS complex subunit Mic60 OS=Mus musculus GN=Immt PE=1 SV=1
133	1	Sprot	TCPZ_MOUSE	252	57968	14	1.07	6.63	0.33	14	T-complex protein 1 subunit zeta OS=Mus musculus GN=Cct6a PE=1 SV=3
143	1	Sprot	STT3A_MOUSE	239	80545	14	0.63	8.3	0.19	13	Dolichyl-diphosphooligosaccharide--protein glycosyltransferase subunit STT3A OS=Mus musculus GN=Stt3a PE=1 SV=1
155	1	Sprot	RS9_MOUSE	227	22578	14	4.49	10.66	0.42	12	40S ribosomal protein S9 OS=Mus musculus GN=Rps9 PE=1 SV=3
62	1	Sprot	QCR1_MOUSE	408	52818	13	1.09	5.81	0.44	12	Cytochrome b-c1 complex subunit 1, mitochondrial OS=Mus musculus GN=Uqcrc1 PE=1 SV=2
82	1	Sprot	RLA0_MOUSE	348	34195	13	1.85	5.91	0.45	12	60S acidic ribosomal protein P0 OS=Mus musculus GN=Rplp0 PE=1 SV=3
124	1	Sprot	TFR1_MOUSE	268	85677	13	0.58	6.13	0.2	12	Transferrin receptor protein 1 OS=Mus musculus GN=Tfrc PE=1 SV=1
142	1	Sprot	FBRL_MOUSE	239	34286	13	2.1	10.25	0.57	13	rRNA 2'-O-methyltransferase fibrillarin OS=Mus musculus GN=Fbl PE=2 SV=2
159	1	Sprot	H4_MOUSE	220	11360	13	15.13	11.36	0.53	9	Histone H4 OS=Mus musculus GN=Hist1h4a PE=1 SV=2
182	1	Sprot	RL15_MOUSE	199	24131	13	1.67	11.62	0.46	8	60S ribosomal protein L15 OS=Mus musculus GN=Rpl15 PE=2 SV=4
250	1	Sprot	S61A1_MOUSE	153	52231	13	0.99	8.3	0.3	11	Protein transport protein Sec61 subunit alpha isoform 1 OS=Mus musculus GN=Sec61a1 PE=2 SV=2
4	3	Sprot	TBB6_MOUSE	318	50058	12	1.05	4.8	0.29	4	Tubulin beta-6 chain OS=Mus musculus GN=Tubb6 PE=1 SV=1
34	2	Sprot	RL6_MOUSE	266	33489	12	1.66	10.69	0.34	11	60S ribosomal protein L6 OS=Mus musculus GN=Rpl6 PE=1 SV=3
60	1	Sprot	NOP56_MOUSE	416	64424	12	0.75	9.22	0.26	11	Nucleolar protein 56 OS=Mus musculus GN=Nop56 PE=1 SV=2
61	1	Sprot	YBOX1_MOUSE	416	35709	12	1.51	9.87	0.45	7	Nuclease-sensitive element-binding protein 1 OS=Mus musculus GN=Ybx1 PE=1 SV=3
71	1	Sprot	YMEL1_MOUSE	376	79978	12	0.57	9.01	0.3	12	ATP-dependent zinc metalloprotease YME1L1 OS=Mus musculus GN=Yme1l1 PE=2 SV=1
76	1	Sprot	SRPRB_MOUSE	367	29561	12	2.03	9.34	0.51	11	Signal recognition particle receptor subunit beta OS=Mus musculus GN=Srprb PE=1 SV=1
80	3	Sprot	RAB6A_MOUSE	322	23575	12	2.1	5.42	0.48	8	Ras-related protein Rab-6A OS=Mus musculus GN=Rab6a PE=1 SV=4
83	1	Sprot	HS90B_MOUSE	346	83229	12	0.55	4.97	0.25	12	Heat shock protein HSP 90-beta OS=Mus musculus GN=Hsp90ab1 PE=1 SV=3
87	1	Sprot	AL3A2_MOUSE	335	53936	12	0.95	8.59	0.33	11	Fatty aldehyde dehydrogenase OS=Mus musculus GN=Aldh3a2 PE=2 SV=2
91	1	Sprot	LMAN1_MOUSE	325	57753	12	0.87	5.92	0.31	12	Protein ERGIC-53 OS=Mus musculus GN=Lman1 PE=2 SV=1
96	1	Sprot	RL23_MOUSE	313	14856	12	7.56	10.51	0.63	8	60S ribosomal protein L23 OS=Mus musculus GN=Rpl23 PE=1 SV=1
98	1	Sprot	SRPR_MOUSE	313	69579	12	0.61	9.07	0.23	10	Signal recognition particle receptor subunit alpha OS=Mus musculus GN=Srpr PE=1 SV=1
100	1	Sprot	PAIRB_MOUSE	305	44687	12	1.23	8.6	0.39	12	Plasminogen activator inhibitor 1 RNA-binding protein OS=Mus musculus GN=Serbp1 PE=1 SV=2
112	1	Sprot	RS3A_MOUSE	279	29866	12	2.3	9.75	0.45	12	40S ribosomal protein S3a OS=Mus musculus GN=Rps3a PE=1 SV=3
114	1	Sprot	OST48_MOUSE	279	48997	12	0.96	5.52	0.3	10	Dolichyl-diphosphooligosaccharide--protein glycosyltransferase 48 kDa subunit OS=Mus musculus GN=Ddost PE=1 SV=2
118	1	Sprot	SYIC_MOUSE	277	144179	12	0.29	6.14	0.14	12	Isoleucine--tRNA ligase, cytoplasmic OS=Mus musculus GN=Iars PE=2 SV=2
132	1	Sprot	RL10_MOUSE	259	24588	12	3.22	10.11	0.51	9	60S ribosomal protein L10 OS=Mus musculus GN=Rpl10 PE=1 SV=3
148	1	Sprot	RS18_MOUSE	235	17708	12	5.12	10.99	0.45	10	40S ribosomal protein S18 OS=Mus musculus GN=Rps18 PE=1 SV=3
205	1	Sprot	SF3B1_MOUSE	178	145724	12	0.28	6.65	0.14	12	Splicing factor 3B subunit 1 OS=Mus musculus GN=Sf3b1 PE=1 SV=1
241	1	Sprot	ABCB7_MOUSE	156	82529	12	0.55	9.36	0.23	11	ATP-binding cassette sub-family B member 7, mitochondrial OS=Mus musculus GN=Abcb7 PE=1 SV=3
262	1	Sprot	PA2G4_MOUSE	148	43671	12	1.13	6.41	0.37	11	Proliferation-associated protein 2G4 OS=Mus musculus GN=Pa2g4 PE=1 SV=3
48	1	Sprot	ENOA_MOUSE	500	47111	11	0.77	6.37	0.38	9	Alpha-enolase OS=Mus musculus GN=Eno1 PE=1 SV=3
53	1	Sprot	G3P_MOUSE	480	35787	11	1.31	8.44	0.46	10	Glyceraldehyde-3-phosphate dehydrogenase OS=Mus musculus GN=Gapdh PE=1 SV=2
65	1	Sprot	DJC11_MOUSE	401	63194	11	0.69	8.51	0.28	11	DnaJ homolog subfamily C member 11 OS=Mus musculus GN=Dnajc11 PE=2 SV=2
68	1	Sprot	RAB5C_MOUSE	383	23398	11	2.11	8.64	0.54	6	Ras-related protein Rab-5C OS=Mus musculus GN=Rab5c PE=1 SV=2
73	1	Sprot	RS8_MOUSE	375	24190	11	2.39	10.32	0.52	10	40S ribosomal protein S8 OS=Mus musculus GN=Rps8 PE=1 SV=2
75	1	Sprot	DIC_MOUSE	367	31694	11	1.81	9.43	0.54	11	Mitochondrial dicarboxylate carrier OS=Mus musculus GN=Slc25a10 PE=1 SV=2
80	1	Sprot	RAB1B_MOUSE	349	22173	11	2.31	5.55	0.59	4	Ras-related protein Rab-1B OS=Mus musculus GN=Rab1b PE=1 SV=1
84	1	Sprot	TOP2A_MOUSE	344	172682	11	0.21	8.73	0.1	11	DNA topoisomerase 2-alpha OS=Mus musculus GN=Top2a PE=1 SV=2
97	1	Sprot	NOP2_MOUSE	313	86699	11	0.47	9.27	0.19	11	Probable 28S rRNA (cytosine-C(5))-methyltransferase OS=Mus musculus GN=Nop2 PE=1 SV=1
125	1	Sprot	SYMC_MOUSE	267	101366	11	0.39	6.78	0.21	11	Methionine--tRNA ligase, cytoplasmic OS=Mus musculus GN=Mars PE=2 SV=1
129	1	Sprot	GNL3_MOUSE	263	60749	11	0.56	9.21	0.24	9	Guanine nucleotide-binding protein-like 3 OS=Mus musculus GN=Gnl3 PE=1 SV=2
144	1	Sprot	RL13_MOUSE	237	24290	11	2.81	11.54	0.34	10	60S ribosomal protein L13 OS=Mus musculus GN=Rpl13 PE=2 SV=3
161	1	Sprot	NOG1_MOUSE	218	74066	11	0.5	9.55	0.21	10	Nucleolar GTP-binding protein 1 OS=Mus musculus GN=Gtpbp4 PE=2 SV=3
168	1	Sprot	U5S1_MOUSE	213	109291	11	0.25	4.86	0.12	8	116 kDa U5 small nuclear ribonucleoprotein component OS=Mus musculus GN=Eftud2 PE=2 SV=1
177	1	Sprot	IF4G1_MOUSE	203	175967	11	0.19	5.3	0.11	10	Eukaryotic translation initiation factor 4 gamma 1 OS=Mus musculus GN=Eif4g1 PE=1 SV=1
188	1	Sprot	RL13A_MOUSE	191	23449	11	3	11.02	0.49	10	60S ribosomal protein L13a OS=Mus musculus GN=Rpl13a PE=1 SV=4
264	1	Sprot	RL28_MOUSE	147	15724	11	5.34	12.02	0.55	10	60S ribosomal protein L28 OS=Mus musculus GN=Rpl28 PE=1 SV=2
282	1	Sprot	RL32_MOUSE	139	15850	11	6.53	11.32	0.47	8	60S ribosomal protein L32 OS=Mus musculus GN=Rpl32 PE=1 SV=2
77	1	Sprot	P5CS_MOUSE	365	87212	10	0.41	7.18	0.2	10	Delta-1-pyrroline-5-carboxylate synthase OS=Mus musculus GN=Aldh18a1 PE=1 SV=2
80	2	Sprot	RAB1A_MOUSE	334	22663	10	1.84	5.93	0.55	4	Ras-related protein Rab-1A OS=Mus musculus GN=Rab1A PE=1 SV=3
94	1	Sprot	SYRC_MOUSE	317	75625	10	0.49	7.48	0.21	10	Arginine--tRNA ligase, cytoplasmic OS=Mus musculus GN=Rars PE=2 SV=2
99	1	Sprot	FAF2_MOUSE	313	52438	10	0.68	5.35	0.29	9	FAS-associated factor 2 OS=Mus musculus GN=Faf2 PE=2 SV=2
104	1	Sprot	PRS6A_MOUSE	293	49518	10	0.83	5.09	0.29	10	26S protease regulatory subunit 6A OS=Mus musculus GN=Psmc3 PE=1 SV=2
105	1	Sprot	PR38B_MOUSE	293	63715	10	0.39	10.53	0.15	5	Pre-mRNA-splicing factor 38B OS=Mus musculus GN=Prpf38b PE=1 SV=1
108	1	Sprot	MIRO1_MOUSE	285	72196	10	0.46	6.06	0.2	8	Mitochondrial Rho GTPase 1 OS=Mus musculus GN=Rhot1 PE=2 SV=1
110	1	Sprot	DHB12_MOUSE	282	34719	10	1.36	9.55	0.4	9	Very-long-chain 3-oxoacyl-CoA reductase OS=Mus musculus GN=Hsd17b12 PE=2 SV=1
113	1	Sprot	NCPR_MOUSE	279	76995	10	0.48	5.34	0.18	8	NADPH--cytochrome P450 reductase OS=Mus musculus GN=Por PE=2 SV=2
121	1	Sprot	EPN4_MOUSE	275	68469	10	0.55	5.88	0.22	10	Clathrin interactor 1 OS=Mus musculus GN=Clint1 PE=1 SV=2
141	1	Sprot	DDX54_MOUSE	239	97687	10	0.32	10.01	0.17	9	ATP-dependent RNA helicase DDX54 OS=Mus musculus GN=Ddx54 PE=1 SV=1
154	1	Sprot	PRS8_MOUSE	228	45597	10	0.69	7.11	0.31	8	26S protease regulatory subunit 8 OS=Mus musculus GN=Psmc5 PE=1 SV=1
166	1	Sprot	NCLN_MOUSE	215	62868	10	0.61	6.03	0.23	10	Nicalin OS=Mus musculus GN=Ncln PE=2 SV=2
184	1	Sprot	RAB2A_MOUSE	196	23533	10	2.1	6.08	0.58	9	Ras-related protein Rab-2A OS=Mus musculus GN=Rab2a PE=1 SV=1
186	2	Sprot	ACSL5_MOUSE	174	76157	10	0.43	6.74	0.19	8	Long-chain-fatty-acid--CoA ligase 5 OS=Mus musculus GN=Acsl5 PE=1 SV=1
189	1	Sprot	RL9_MOUSE	191	21868	10	2.36	9.96	0.59	9	60S ribosomal protein L9 OS=Mus musculus GN=Rpl9 PE=1 SV=2
199	1	Sprot	DHX30_MOUSE	183	136583	10	0.25	8.97	0.11	10	Putative ATP-dependent RNA helicase DHX30 OS=Mus musculus GN=Dhx30 PE=2 SV=1
218	1	Sprot	CAND1_MOUSE	169	136245	10	0.19	5.52	0.1	8	Cullin-associated NEDD8-dissociated protein 1 OS=Mus musculus GN=Cand1 PE=2 SV=2
221	1	Sprot	COPA_MOUSE	166	138344	10	0.22	7.69	0.12	9	Coatomer subunit alpha OS=Mus musculus GN=Copa PE=1 SV=2
229	1	Sprot	KTN1_MOUSE	162	152498	10	0.2	5.67	0.1	9	Kinectin OS=Mus musculus GN=Ktn1 PE=2 SV=1
273	1	Sprot	RS15A_MOUSE	143	14830	10	6.05	10.14	0.62	8	40S ribosomal protein S15a OS=Mus musculus GN=Rps15a PE=1 SV=2
274	1	Sprot	RL10A_RAT	143	24816	10	1.92	9.94	0.41	9	60S ribosomal protein L10a OS=Rattus norvegicus GN=Rpl10a PE=1 SV=2
7	2	Sprot	AT2A3_MOUSE	298	113565	9	0.27	5.64	0.07	2	Sarcoplasmic/endoplasmic reticulum calcium ATPase 3 OS=Mus musculus GN=Atp2a3 PE=2 SV=3
80	5	Sprot	RAB10_MOUSE	240	22527	9	1.5	8.59	0.41	4	Ras-related protein Rab-10 OS=Mus musculus GN=Rab10 PE=1 SV=1
103	1	Sprot	NOP58_MOUSE	295	60305	9	0.49	8.53	0.22	8	Nucleolar protein 58 OS=Mus musculus GN=Nop58 PE=1 SV=1
107	1	Sprot	ATLA3_MOUSE	286	60537	9	0.56	5.73	0.32	9	Atlastin-3 OS=Mus musculus GN=Atl3 PE=2 SV=1
107	2	Sprot	ATLA2_MOUSE	175	66182	9	0.44	5.27	0.19	8	Atlastin-2 OS=Mus musculus GN=Atl2 PE=1 SV=1
111	1	Sprot	TCPQ_MOUSE	281	59518	9	0.58	5.44	0.28	9	T-complex protein 1 subunit theta OS=Mus musculus GN=Cct8 PE=1 SV=3
116	1	Sprot	AFG32_MOUSE	278	89463	9	0.31	8.77	0.18	7	AFG3-like protein 2 OS=Mus musculus GN=Afg3l2 PE=1 SV=1
120	2	Sprot	SC11A_MOUSE	243	20613	9	1.71	9.33	0.41	6	Signal peptidase complex catalytic subunit SEC11A OS=Mus musculus GN=Sec11a PE=2 SV=1
122	1	Sprot	ECM29_MOUSE	269	203573	9	0.14	6.68	0.07	9	Proteasome-associated protein ECM29 homolog OS=Mus musculus GN=Ecm29 PE=1 SV=3
136	1	Sprot	LC7L2_MOUSE	246	46555	9	0.79	10.11	0.22	4	Putative RNA-binding protein Luc7-like 2 OS=Mus musculus GN=Luc7l2 PE=1 SV=1
146	1	Sprot	MA1B1_MOUSE	237	75103	9	0.44	8.61	0.23	9	Endoplasmic reticulum mannosyl-oligosaccharide 1,2-alpha-mannosidase OS=Mus musculus GN=Man1b1 PE=2 SV=1
147	1	Sprot	RAB7A_MOUSE	237	23475	9	2.11	6.4	0.55	9	Ras-related protein Rab-7a OS=Mus musculus GN=Rab7a PE=1 SV=2
149	1	Sprot	SND1_MOUSE	233	102025	9	0.31	7.08	0.2	9	Staphylococcal nuclease domain-containing protein 1 OS=Mus musculus GN=Snd1 PE=1 SV=1
152	1	Sprot	SPB1_MOUSE	230	95474	9	0.33	8.51	0.15	9	pre-rRNA processing protein FTSJ3 OS=Mus musculus GN=Ftsj3 PE=1 SV=1
153	1	Sprot	RS16_MOUSE	229	16435	9	3.14	10.21	0.53	8	40S ribosomal protein S16 OS=Mus musculus GN=Rps16 PE=2 SV=4
158	1	Sprot	ATPG_MOUSE	221	32865	9	1.26	9.06	0.27	8	ATP synthase subunit gamma, mitochondrial OS=Mus musculus GN=Atp5c1 PE=1 SV=1
170	1	Sprot	EIF3C_MOUSE	211	105465	9	0.29	5.55	0.11	9	Eukaryotic translation initiation factor 3 subunit C OS=Mus musculus GN=Eif3c PE=1 SV=1
171	1	Sprot	FXR2_MOUSE	210	73698	9	0.39	5.94	0.22	7	Fragile X mental retardation syndrome-related protein 2 OS=Mus musculus GN=Fxr2 PE=1 SV=1
172	1	Sprot	CH60_MOUSE	208	60917	9	0.28	5.91	0.11	4	60 kDa heat shock protein, mitochondrial OS=Mus musculus GN=Hspd1 PE=1 SV=1
185	1	Sprot	RL17_MOUSE	194	21409	9	1.62	10.2	0.35	7	60S ribosomal protein L17 OS=Mus musculus GN=Rpl17 PE=2 SV=3
195	1	Sprot	RENT1_MOUSE	184	123889	9	0.22	6.18	0.09	8	Regulator of nonsense transcripts 1 OS=Mus musculus GN=Upf1 PE=1 SV=2
200	1	Sprot	SFPQ_MOUSE	181	75394	9	0.38	9.45	0.14	8	Splicing factor, proline- and glutamine-rich OS=Mus musculus GN=Sfpq PE=1 SV=1
220	1	Sprot	SYLC_MOUSE	167	134106	9	0.23	6.64	0.14	9	Leucine--tRNA ligase, cytoplasmic OS=Mus musculus GN=Lars PE=1 SV=2
227	1	Sprot	TCPE_MOUSE	163	59586	9	0.5	5.72	0.24	8	T-complex protein 1 subunit epsilon OS=Mus musculus GN=Cct5 PE=1 SV=1
254	1	Sprot	RS19_MOUSE	151	16076	9	4.1	10.41	0.52	9	40S ribosomal protein S19 OS=Mus musculus GN=Rps19 PE=1 SV=3
271	1	Sprot	MTCH2_MOUSE	144	33477	9	1.23	8.59	0.41	9	Mitochondrial carrier homolog 2 OS=Mus musculus GN=Mtch2 PE=1 SV=1
296	1	Sprot	PREB_MOUSE	134	45409	9	0.81	9.01	0.3	9	Prolactin regulatory element-binding protein OS=Mus musculus GN=Preb PE=1 SV=1
80	6	Sprot	RAB8A_MOUSE	216	23653	8	1.12	9.15	0.29	2	Ras-related protein Rab-8A OS=Mus musculus GN=Rab8a PE=1 SV=2
89	1	Sprot	RL14_MOUSE	327	23549	8	1.12	11.03	0.27	5	60S ribosomal protein L14 OS=Mus musculus GN=Rpl14 PE=1 SV=3
93	1	Sprot	EIF3L_MOUSE	319	66570	8	0.44	6.01	0.15	7	Eukaryotic translation initiation factor 3 subunit L OS=Mus musculus GN=Eif3l PE=1 SV=1
95	1	Sprot	STML2_MOUSE	314	38361	8	0.86	8.95	0.44	8	Stomatin-like protein 2, mitochondrial OS=Mus musculus GN=Stoml2 PE=1 SV=1
106	1	Sprot	RL12_MOUSE	288	17794	8	1.69	9.48	0.53	6	60S ribosomal protein L12 OS=Mus musculus GN=Rpl12 PE=1 SV=2
109	1	Sprot	SERA_MOUSE	285	56549	8	0.53	6.12	0.22	8	D-3-phosphoglycerate dehydrogenase OS=Mus musculus GN=Phgdh PE=1 SV=3
116	2	Sprot	AFG31_MOUSE	165	86992	8	0.32	9	0.17	7	AFG3-like protein 1 OS=Mus musculus GN=Afg3l1 PE=2 SV=2
120	1	Sprot	MARC2_MOUSE	275	38170	8	0.87	8.95	0.26	7	Mitochondrial amidoxime reducing component 2 OS=Mus musculus GN=Marc2 PE=1 SV=1
126	1	Sprot	HNRPC_MOUSE	266	34364	8	1	4.92	0.27	7	Heterogeneous nuclear ribonucleoproteins C1/C2 OS=Mus musculus GN=Hnrnpc PE=1 SV=1
127	1	Sprot	RL18_MOUSE	265	21631	8	1.26	11.79	0.35	6	60S ribosomal protein L18 OS=Mus musculus GN=Rpl18 PE=2 SV=3
138	1	Sprot	RL30_MOUSE	245	12776	8	5.09	9.65	0.59	7	60S ribosomal protein L30 OS=Mus musculus GN=Rpl30 PE=3 SV=2
140	1	Sprot	ACLY_MOUSE	242	119651	8	0.22	7.13	0.12	8	ATP-citrate synthase OS=Mus musculus GN=Acly PE=1 SV=1
157	2	Sprot	K1C10_RAT	167	56470	8	0.53	5.1	0.15	2	Keratin, type I cytoskeletal 10 OS=Rattus norvegicus GN=Krt10 PE=3 SV=1
163	1	Sprot	DRS7B_MOUSE	217	34964	8	0.98	9.66	0.28	8	Dehydrogenase/reductase SDR family member 7B OS=Mus musculus GN=Dhrs7b PE=2 SV=1
169	1	Sprot	TMM33_MOUSE	212	28013	8	1.34	9.72	0.33	8	Transmembrane protein 33 OS=Mus musculus GN=Tmem33 PE=2 SV=1
171	2	Sprot	FXR1_MOUSE	190	76175	8	0.32	6.54	0.15	6	Fragile X mental retardation syndrome-related protein 1 OS=Mus musculus GN=Fxr1 PE=1 SV=2
181	1	Sprot	ABCF2_MOUSE	200	71736	8	0.4	6.58	0.18	8	ATP-binding cassette sub-family F member 2 OS=Mus musculus GN=Abcf2 PE=2 SV=1
190	1	Sprot	ARP3_MOUSE	190	47327	8	0.56	5.61	0.32	7	Actin-related protein 3 OS=Mus musculus GN=Actr3 PE=1 SV=3
194	1	Sprot	CNOT1_MOUSE	186	266637	8	0.1	6.65	0.04	8	CCR4-NOT transcription complex subunit 1 OS=Mus musculus GN=Cnot1 PE=1 SV=2
222	1	Sprot	HXK2_MOUSE	165	102469	8	0.27	5.77	0.12	6	Hexokinase-2 OS=Mus musculus GN=Hk2 PE=2 SV=1
232	1	Sprot	VDAC1_MOUSE	160	32331	8	0.91	8.55	0.31	7	Voltage-dependent anion-selective channel protein 1 OS=Mus musculus GN=Vdac1 PE=1 SV=3
236	1	Sprot	MCM3_MOUSE	159	91489	8	0.26	5.36	0.13	7	DNA replication licensing factor MCM3 OS=Mus musculus GN=Mcm3 PE=1 SV=2
256	1	Sprot	GSLG1_CRIGR	150	132240	8	0.2	6.34	0.08	8	Golgi apparatus protein 1 OS=Cricetulus griseus GN=GLG1 PE=1 SV=1
268	1	Sprot	RS7_MOUSE	145	22113	8	1.91	10.09	0.58	8	40S ribosomal protein S7 OS=Mus musculus GN=Rps7 PE=2 SV=1
280	1	Sprot	NDUV1_MOUSE	141	50802	8	0.51	8.51	0.27	7	NADH dehydrogenase [ubiquinone] flavoprotein 1, mitochondrial OS=Mus musculus GN=Ndufv1 PE=1 SV=1
283	1	Sprot	TECR_MOUSE	138	36067	8	0.94	9.6	0.27	8	Very-long-chain enoyl-CoA reductase OS=Mus musculus GN=Tecr PE=1 SV=1
302	1	Sprot	SPCS2_MOUSE	131	24962	8	1.58	8.75	0.38	8	Signal peptidase complex subunit 2 OS=Mus musculus GN=Spcs2 PE=1 SV=1
353	1	Sprot	TMX2_MOUSE	114	33921	8	0.69	8.97	0.23	6	Thioredoxin-related transmembrane protein 2 OS=Mus musculus GN=Tmx2 PE=2 SV=1
407	1	Sprot	RMXRL_RAT	93	42178	8	0.76	10	0.2	8	RNA-binding motif protein, X chromosome retrogene-like OS=Rattus norvegicus GN=Rbmxrtl PE=3 SV=1
59	1	Sprot	PFKAP_MOUSE	424	85400	7	0.28	6.73	0.14	5	ATP-dependent 6-phosphofructokinase, platelet type OS=Mus musculus GN=Pfkp PE=1 SV=1
80	7	Sprot	RAB3D_MOUSE	208	24401	7	0.83	4.76	0.25	2	Ras-related protein Rab-3D OS=Mus musculus GN=Rab3d PE=1 SV=1
80	8	Sprot	RAB8B_MOUSE	202	23588	7	0.87	9.15	0.22	1	Ras-related protein Rab-8B OS=Mus musculus GN=Rab8b PE=1 SV=1
80	9	Sprot	RAB35_MOUSE	184	23011	7	0.9	8.52	0.38	4	Ras-related protein Rab-35 OS=Mus musculus GN=Rab35 PE=1 SV=1
90	1	Sprot	LC7L3_MOUSE	326	51419	7	0.51	9.79	0.24	7	Luc7-like protein 3 OS=Mus musculus GN=Luc7l3 PE=1 SV=1
119	1	Sprot	NDC1_MOUSE	277	75361	7	0.32	9.09	0.18	7	Nucleoporin NDC1 OS=Mus musculus GN=Ndc1 PE=2 SV=1
134	1	Sprot	SC22B_CRIGR	249	24653	7	1.32	8.88	0.44	7	Vesicle-trafficking protein SEC22b OS=Cricetulus griseus GN=Sec22b PE=1 SV=3
136	2	Sprot	LUC7L_MOUSE	169	43907	7	0.61	9.9	0.2	3	Putative RNA-binding protein Luc7-like 1 OS=Mus musculus GN=Luc7l PE=2 SV=2
137	1	Sprot	SYDC_MOUSE	245	57111	7	0.45	6.07	0.23	7	Aspartate--tRNA ligase, cytoplasmic OS=Mus musculus GN=Dars PE=2 SV=2
145	1	Sprot	NDUA9_MOUSE	237	42498	7	0.64	9.75	0.29	7	NADH dehydrogenase [ubiquinone] 1 alpha subcomplex subunit 9, mitochondrial OS=Mus musculus GN=Ndufa9 PE=1 SV=2
156	1	Sprot	H2B1B_MOUSE	226	13944	7	3.26	10.31	0.41	5	Histone H2B type 1-B OS=Mus musculus GN=Hist1h2bb PE=1 SV=3
157	1	Sprot	K1C10_MOUSE	225	57735	7	0.44	5.04	0.11	1	Keratin, type I cytoskeletal 10 OS=Mus musculus GN=Krt10 PE=1 SV=3
164	1	Sprot	RAP1A_MOUSE	216	20974	7	1.67	6.38	0.47	2	Ras-related protein Rap-1A OS=Mus musculus GN=Rap1a PE=2 SV=1
165	1	Sprot	RS24_MESAU	215	15413	7	2.74	10.79	0.29	4	40S ribosomal protein S24 OS=Mesocricetus auratus GN=RPS24 PE=3 SV=1
178	1	Sprot	SSRD_MOUSE	202	18924	7	1.97	5.5	0.38	6	Translocon-associated protein subunit delta OS=Mus musculus GN=Ssr4 PE=2 SV=1
187	2	Sprot	DX39B_MOUSE	134	49004	7	0.54	5.44	0.21	4	Spliceosome RNA helicase Ddx39b OS=Mus musculus GN=Ddx39b PE=1 SV=1
198	1	Sprot	P5CR2_MOUSE	183	33638	7	0.86	7.67	0.25	7	Pyrroline-5-carboxylate reductase 2 OS=Mus musculus GN=Pycr2 PE=2 SV=1
202	1	Sprot	VP13C_MOUSE	180	419824	7	0.05	6.37	0.03	7	Vacuolar protein sorting-associated protein 13C OS=Mus musculus GN=Vps13c PE=1 SV=2
204	1	Sprot	NDUS3_MOUSE	179	30131	7	0.81	6.67	0.25	6	NADH dehydrogenase [ubiquinone] iron-sulfur protein 3, mitochondrial OS=Mus musculus GN=Ndufs3 PE=1 SV=2
208	1	Sprot	TMEDA_MESAU	174	24805	7	1.31	6.25	0.29	7	Transmembrane protein Tmp21 OS=Mesocricetus auratus GN=TMED10 PE=1 SV=1
209	1	Sprot	ARF1_MOUSE	174	20684	7	1.35	6.32	0.51	3	ADP-ribosylation factor 1 OS=Mus musculus GN=Arf1 PE=1 SV=2
215	1	Sprot	IF2G_MOUSE	170	51033	7	0.51	8.66	0.22	7	Eukaryotic translation initiation factor 2 subunit 3, X-linked OS=Mus musculus GN=Eif2s3x PE=1 SV=2
226	1	Sprot	GNPAT_MOUSE	164	76820	7	0.27	8.38	0.1	6	Dihydroxyacetone phosphate acyltransferase OS=Mus musculus GN=Gnpat PE=2 SV=1
228	1	Sprot	RRBP1_MOUSE	162	172776	7	0.13	9.35	0.07	7	Ribosome-binding protein 1 OS=Mus musculus GN=Rrbp1 PE=1 SV=2
234	1	Sprot	DHX15_MOUSE	159	90949	7	0.26	7.12	0.13	7	Pre-mRNA-splicing factor ATP-dependent RNA helicase DHX15 OS=Mus musculus GN=Dhx15 PE=1 SV=2
243	1	Sprot	ALG5_MOUSE	156	36767	7	0.77	8.83	0.24	6	Dolichyl-phosphate beta-glucosyltransferase OS=Mus musculus GN=Alg5 PE=2 SV=1
245	1	Sprot	LRC59_MOUSE	155	34856	7	0.82	9.57	0.33	7	Leucine-rich repeat-containing protein 59 OS=Mus musculus GN=Lrrc59 PE=1 SV=1
255	1	Sprot	ESYT1_MOUSE	150	121478	7	0.13	5.63	0.08	5	Extended synaptotagmin-1 OS=Mus musculus GN=Esyt1 PE=1 SV=2
257	1	Sprot	SC11C_MOUSE	149	21646	7	1.26	9.22	0.38	6	Signal peptidase complex catalytic subunit SEC11C OS=Mus musculus GN=Sec11c PE=2 SV=3
275	1	Sprot	ODO1_MOUSE	142	116375	7	0.2	6.36	0.11	7	2-oxoglutarate dehydrogenase, mitochondrial OS=Mus musculus GN=Ogdh PE=1 SV=3
276	3	Sprot	K2C1_RAT	97	64791	7	0.38	8	0.07	5	Keratin, type II cytoskeletal 1 OS=Rattus norvegicus GN=Krt1 PE=2 SV=1
291	2	Sprot	SRSF7_MOUSE	131	30799	7	0.97	11.89	0.27	6	Serine/arginine-rich splicing factor 7 OS=Mus musculus GN=Srsf7 PE=1 SV=1
292	1	Sprot	LMAN2_MOUSE	135	40404	7	0.68	6.46	0.4	7	Vesicular integral-membrane protein VIP36 OS=Mus musculus GN=Lman2 PE=2 SV=2
297	1	Sprot	RL21_MOUSE	133	18550	7	2.02	10.49	0.42	5	60S ribosomal protein L21 OS=Mus musculus GN=Rpl21 PE=2 SV=3
299	1	Sprot	RU17_MOUSE	133	51961	7	0.5	9.94	0.19	7	U1 small nuclear ribonucleoprotein 70 kDa OS=Mus musculus GN=Snrnp70 PE=1 SV=2
300	1	Sprot	TM214_MOUSE	131	76381	7	0.27	9.41	0.14	6	Transmembrane protein 214 OS=Mus musculus GN=Tmem214 PE=2 SV=1
301	1	Sprot	RS5_MOUSE	131	22875	7	1.17	9.73	0.3	6	40S ribosomal protein S5 OS=Mus musculus GN=Rps5 PE=1 SV=3
319	1	Sprot	RL34_MOUSE	125	13284	7	3.56	11.47	0.38	7	60S ribosomal protein L34 OS=Mus musculus GN=Rpl34 PE=1 SV=2
329	1	Sprot	RS13_CRIGR	122	17182	7	2.28	10.53	0.37	7	40S ribosomal protein S13 OS=Cricetulus griseus GN=RPS13 PE=3 SV=3
338	1	Sprot	LAS1L_MOUSE	119	89359	7	0.27	4.37	0.15	7	Ribosomal biogenesis protein LAS1L OS=Mus musculus GN=Las1l PE=1 SV=1
356	1	Sprot	MATR3_MOUSE	113	94572	7	0.25	5.87	0.12	7	Matrin-3 OS=Mus musculus GN=Matr3 PE=1 SV=1
362	1	Sprot	CDK1_MOUSE	111	34085	7	0.69	8.39	0.22	6	Cyclin-dependent kinase 1 OS=Mus musculus GN=Cdk1 PE=1 SV=3
388	1	Sprot	TPP2_MOUSE	100	139790	7	0.14	6.13	0.05	6	Tripeptidyl-peptidase 2 OS=Mus musculus GN=Tpp2 PE=1 SV=3
403	1	Sprot	PSA2_MOUSE	95	25910	7	0.99	6.92	0.43	6	Proteasome subunit alpha type-2 OS=Mus musculus GN=Psma2 PE=1 SV=3
469	1	Sprot	FND3B_MOUSE	76	132679	7	0.12	5.89	0.06	5	Fibronectin type III domain-containing protein 3B OS=Mus musculus GN=Fndc3b PE=1 SV=1
34	3	Sprot	ITPR2_MOUSE	93	307278	6	0.06	6.02	0.02	5	Inositol 1,4,5-trisphosphate receptor type 2 OS=Mus musculus GN=Itpr2 PE=1 SV=4
61	2	Sprot	YBOX3_MOUSE	218	38790	6	0.59	9.68	0.21	3	Y-box-binding protein 3 OS=Mus musculus GN=Ybx3 PE=1 SV=2
68	2	Sprot	RAB5A_MOUSE	174	23584	6	0.87	8.32	0.31	3	Ras-related protein Rab-5A OS=Mus musculus GN=Rab5a PE=1 SV=1
115	1	Sprot	HNRPK_MOUSE	278	50944	6	0.42	5.39	0.21	6	Heterogeneous nuclear ribonucleoprotein K OS=Mus musculus GN=Hnrnpk PE=1 SV=1
130	2	Sprot	ACTBL_MOUSE	123	41977	6	0.53	5.3	0.22	1	Beta-actin-like protein 2 OS=Mus musculus GN=Actbl2 PE=1 SV=1
143	2	Sprot	STT3B_MOUSE	129	93185	6	0.21	9.07	0.08	6	Dolichyl-diphosphooligosaccharide--protein glycosyltransferase subunit STT3B OS=Mus musculus GN=Stt3b PE=1 SV=2
151	1	Sprot	RAB18_MOUSE	231	23021	6	0.9	5.24	0.32	5	Ras-related protein Rab-18 OS=Mus musculus GN=Rab18 PE=2 SV=2
160	1	Sprot	ODPB_MOUSE	219	38912	6	0.58	6.41	0.24	6	Pyruvate dehydrogenase E1 component subunit beta, mitochondrial OS=Mus musculus GN=Pdhb PE=1 SV=1
162	1	Sprot	S2533_MOUSE	217	35041	6	0.41	9.72	0.19	4	Solute carrier family 25 member 33 OS=Mus musculus GN=Slc25a33 PE=2 SV=1
164	2	Sprot	RAP1B_MOUSE	194	20812	6	1.34	5.65	0.35	1	Ras-related protein Rap-1b OS=Mus musculus GN=Rap1b PE=2 SV=2
173	1	Sprot	MK67I_MOUSE	207	36242	6	0.51	10.24	0.24	5	MKI67 FHA domain-interacting nucleolar phosphoprotein OS=Mus musculus GN=Nifk PE=1 SV=1
174	1	Sprot	ERLN1_MOUSE	206	38912	6	0.58	6.73	0.24	3	Erlin-1 OS=Mus musculus GN=Erlin1 PE=1 SV=1
174	2	Sprot	ERLN2_MOUSE	204	37848	6	0.61	5.37	0.22	3	Erlin-2 OS=Mus musculus GN=Erlin2 PE=1 SV=1
175	1	Sprot	HNRH1_MOUSE	205	49168	6	0.36	5.89	0.16	1	Heterogeneous nuclear ribonucleoprotein H OS=Mus musculus GN=Hnrnph1 PE=1 SV=3
175	3	Sprot	HNRPF_MOUSE	164	45701	6	0.39	5.31	0.19	3	Heterogeneous nuclear ribonucleoprotein F OS=Mus musculus GN=Hnrnpf PE=1 SV=3
176	1	Sprot	PCBP2_MOUSE	205	38197	6	0.6	6.33	0.2	3	Poly(rC)-binding protein 2 OS=Mus musculus GN=Pcbp2 PE=1 SV=1
187	1	Sprot	DX39A_MOUSE	192	49036	6	0.44	5.46	0.16	3	ATP-dependent RNA helicase DDX39A OS=Mus musculus GN=Ddx39a PE=2 SV=1
193	1	Sprot	PUR6_MOUSE	187	46976	6	0.38	6.94	0.18	5	Multifunctional protein ADE2 OS=Mus musculus GN=Paics PE=1 SV=4
197	1	Sprot	COPG1_MOUSE	184	97450	6	0.2	5.23	0.11	6	Coatomer subunit gamma-1 OS=Mus musculus GN=Copg1 PE=2 SV=1
206	1	Sprot	RS17_CRIGR	176	15514	6	2.08	9.85	0.49	5	40S ribosomal protein S17 OS=Cricetulus griseus GN=RPS17 PE=2 SV=2
207	1	Sprot	TOM40_MOUSE	175	37871	6	0.61	7.64	0.24	5	Mitochondrial import receptor subunit TOM40 homolog OS=Mus musculus GN=Tomm40 PE=1 SV=3
210	1	Sprot	NOP9_MOUSE	171	70003	6	0.29	6.86	0.16	6	Nucleolar protein 9 OS=Mus musculus GN=Nop9 PE=2 SV=1
211	1	Sprot	UTP18_MOUSE	171	61180	6	0.34	8.95	0.2	6	U3 small nucleolar RNA-associated protein 18 homolog OS=Mus musculus GN=Utp18 PE=1 SV=1
213	1	Sprot	RBM39_MOUSE	171	59370	6	0.36	10.1	0.19	6	RNA-binding protein 39 OS=Mus musculus GN=Rbm39 PE=1 SV=2
216	1	Sprot	EIF3E_MOUSE	170	52187	6	0.41	5.71	0.2	6	Eukaryotic translation initiation factor 3 subunit E OS=Mus musculus GN=Eif3e PE=1 SV=1
222	2	Sprot	HXK1_MOUSE	139	108234	6	0.18	6.37	0.1	4	Hexokinase-1 OS=Mus musculus GN=Hk1 PE=1 SV=3
231	1	Sprot	EDC4_MOUSE	161	152389	6	0.13	5.51	0.09	6	Enhancer of mRNA-decapping protein 4 OS=Mus musculus GN=Edc4 PE=1 SV=2
235	1	Sprot	GNAI2_MOUSE	159	40463	6	0.56	5.28	0.26	4	Guanine nucleotide-binding protein G(i) subunit alpha-2 OS=Mus musculus GN=Gnai2 PE=1 SV=5
240	1	Sprot	CTR1_MOUSE	157	67048	6	0.31	6.82	0.13	5	High affinity cationic amino acid transporter 1 OS=Mus musculus GN=Slc7a1 PE=1 SV=1
246	1	Sprot	DDX47_MOUSE	155	50607	6	0.35	9.19	0.14	5	Probable ATP-dependent RNA helicase DDX47 OS=Mus musculus GN=Ddx47 PE=2 SV=2
259	1	Sprot	PSMD6_MOUSE	148	45507	6	0.39	5.38	0.23	5	26S proteasome non-ATPase regulatory subunit 6 OS=Mus musculus GN=Psmd6 PE=1 SV=1
269	1	Sprot	RL24_MOUSE	145	17768	6	1.28	11.26	0.24	4	60S ribosomal protein L24 OS=Mus musculus GN=Rpl24 PE=1 SV=2
276	1	Sprot	K2C5_MOUSE	142	61729	6	0.28	7.59	0.07	2	Keratin, type II cytoskeletal 5 OS=Mus musculus GN=Krt5 PE=1 SV=1
277	1	Sprot	PSB1_MOUSE	142	26355	6	0.57	7.67	0.3	4	Proteasome subunit beta type-1 OS=Mus musculus GN=Psmb1 PE=1 SV=1
287	1	Sprot	MIA3_MOUSE	137	213544	6	0.07	4.68	0.06	5	Melanoma inhibitory activity protein 3 OS=Mus musculus GN=Mia3 PE=1 SV=2
288	1	Sprot	RS14_CRIGR	137	16263	6	1.44	10.07	0.34	5	40S ribosomal protein S14 OS=Cricetulus griseus GN=RPS14 PE=2 SV=3
289	1	Sprot	RS23_CHILA	137	15798	6	2.03	10.5	0.5	6	40S ribosomal protein S23 OS=Chinchilla lanigera GN=RPS23 PE=2 SV=1
290	1	Sprot	PSMD3_MOUSE	136	60680	6	0.35	8.48	0.15	6	26S proteasome non-ATPase regulatory subunit 3 OS=Mus musculus GN=Psmd3 PE=1 SV=3
291	1	Sprot	SRSF3_MOUSE	136	19318	6	1.49	11.64	0.34	5	Serine/arginine-rich splicing factor 3 OS=Mus musculus GN=Srsf3 PE=1 SV=1
298	1	Sprot	RL27A_MOUSE	133	16595	6	1.86	11.12	0.32	6	60S ribosomal protein L27a OS=Mus musculus GN=Rpl27a PE=2 SV=5
303	1	Sprot	SRSF2_MOUSE	130	25461	6	1.01	11.86	0.24	6	Serine/arginine-rich splicing factor 2 OS=Mus musculus GN=Srsf2 PE=1 SV=4
305	1	Sprot	PUR8_MOUSE	130	54831	6	0.32	6.9	0.18	5	Adenylosuccinate lyase OS=Mus musculus GN=Adsl PE=2 SV=2
306	1	Sprot	SYVC_MOUSE	129	140127	6	0.14	7.9	0.08	6	Valine--tRNA ligase OS=Mus musculus GN=Vars PE=2 SV=1
332	1	Sprot	GRP75_CRIGR	120	73685	6	0.23	5.87	0.11	5	Stress-70 protein, mitochondrial OS=Cricetulus griseus GN=HSPA9 PE=2 SV=1
345	1	Sprot	S27A4_MOUSE	116	72272	6	0.28	8.85	0.12	6	Long-chain fatty acid transport protein 4 OS=Mus musculus GN=Slc27a4 PE=1 SV=1
346	1	Sprot	LDHA_MOUSE	116	36475	6	0.51	7.62	0.27	5	L-lactate dehydrogenase A chain OS=Mus musculus GN=Ldha PE=1 SV=3
352	1	Sprot	CY1_MOUSE	115	35305	6	0.66	9.24	0.28	6	Cytochrome c1, heme protein, mitochondrial OS=Mus musculus GN=Cyc1 PE=1 SV=1
359	1	Sprot	PRS6B_MOUSE	113	47379	6	0.37	5.09	0.18	5	26S protease regulatory subunit 6B OS=Mus musculus GN=Psmc4 PE=1 SV=2
360	1	Sprot	NSDHL_MOUSE	113	40660	6	0.56	7.71	0.28	6	Sterol-4-alpha-carboxylate 3-dehydrogenase, decarboxylating OS=Mus musculus GN=Nsdhl PE=2 SV=1
374	1	Sprot	ATP5I_MOUSE	107	8230	6	4.49	9.34	0.46	5	ATP synthase subunit e, mitochondrial OS=Mus musculus GN=Atp5i PE=1 SV=2
385	1	Sprot	RS11_MOUSE	101	18419	6	1.6	10.31	0.41	6	40S ribosomal protein S11 OS=Mus musculus GN=Rps11 PE=1 SV=3
397	1	Sprot	ARL8B_MOUSE	96	21525	6	1.27	8.67	0.46	6	ADP-ribosylation factor-like protein 8B OS=Mus musculus GN=Arl8b PE=2 SV=1
418	1	Sprot	MPC2_MOUSE	91	14277	6	2.37	10.62	0.37	4	Mitochondrial pyruvate carrier 2 OS=Mus musculus GN=Mpc2 PE=1 SV=1
443	1	Sprot	PLXB2_MOUSE	83	206099	6	0.08	5.58	0.05	5	Plexin-B2 OS=Mus musculus GN=Plxnb2 PE=1 SV=1
452	1	Sprot	BIRC6_MOUSE	81	531833	6	0.03	5.7	0.02	6	Baculoviral IAP repeat-containing protein 6 OS=Mus musculus GN=Birc6 PE=1 SV=2
542	1	Sprot	HACD3_MOUSE	64	43103	6	0.52	9.18	0.17	6	Very-long-chain (3R)-3-hydroxyacyl-CoA dehydratase 3 OS=Mus musculus GN=Hacd3 PE=1 SV=2
80	10	Sprot	RB39A_MOUSE	112	24962	5	0.43	6.6	0.09	2	Ras-related protein Rab-39A OS=Mus musculus GN=Rab39a PE=1 SV=1
123	1	Sprot	SCAM3_MOUSE	268	38433	5	0.48	7.55	0.19	5	Secretory carrier-associated membrane protein 3 OS=Mus musculus GN=Scamp3 PE=1 SV=3
128	1	Sprot	HIG1A_MOUSE	264	10418	5	1.27	9.79	0.25	2	HIG1 domain family member 1A, mitochondrial OS=Mus musculus GN=Higd1a PE=2 SV=1
150	1	Sprot	TADBP_MOUSE	233	44519	5	0.31	6.26	0.19	4	TAR DNA-binding protein 43 OS=Mus musculus GN=Tardbp PE=1 SV=1
154	2	Sprot	PRS4_MOUSE	136	49154	5	0.36	5.87	0.17	5	26S protease regulatory subunit 4 OS=Mus musculus GN=Psmc1 PE=1 SV=1
157	3	Sprot	K1C15_MOUSE	85	49107	5	0.36	4.79	0.07	2	Keratin, type I cytoskeletal 15 OS=Mus musculus GN=Krt15 PE=1 SV=2
167	1	Sprot	TIM50_MOUSE	215	39752	5	0.46	8.26	0.17	5	Mitochondrial import inner membrane translocase subunit TIM50 OS=Mus musculus GN=Timm50 PE=1 SV=1
180	1	Sprot	STING_MOUSE	201	42802	5	0.42	7.12	0.22	5	Stimulator of interferon genes protein OS=Mus musculus GN=Tmem173 PE=1 SV=2
183	1	Sprot	EIF3D_MOUSE	198	63948	5	0.27	5.79	0.14	5	Eukaryotic translation initiation factor 3 subunit D OS=Mus musculus GN=Eif3d PE=1 SV=2
186	1	Sprot	ACSL1_MOUSE	193	77901	5	0.21	6.81	0.1	4	Long-chain-fatty-acid--CoA ligase 1 OS=Mus musculus GN=Acsl1 PE=1 SV=2
201	1	Sprot	U2AF2_MOUSE	181	53483	5	0.32	9.19	0.21	5	Splicing factor U2AF 65 kDa subunit OS=Mus musculus GN=U2af2 PE=1 SV=3
223	1	Sprot	SENP3_MOUSE	165	64362	5	0.26	8.98	0.11	5	Sentrin-specific protease 3 OS=Mus musculus GN=Senp3 PE=1 SV=1
225	1	Sprot	LBR_MOUSE	164	71395	5	0.24	9.43	0.1	5	Lamin-B receptor OS=Mus musculus GN=Lbr PE=1 SV=2
232	2	Sprot	VDAC3_MOUSE	147	30733	5	0.47	8.96	0.12	4	Voltage-dependent anion-selective channel protein 3 OS=Mus musculus GN=Vdac3 PE=1 SV=1
235	2	Sprot	GNAI3_CAVPO	118	40578	5	0.45	5.5	0.22	3	Guanine nucleotide-binding protein G(k) subunit alpha OS=Cavia porcellus GN=GNAI3 PE=2 SV=3
238	1	Sprot	PEX3_MOUSE	158	42197	5	0.43	7.64	0.21	5	Peroxisomal biogenesis factor 3 OS=Mus musculus GN=Pex3 PE=2 SV=1
239	1	Sprot	TRA2B_MOUSE	158	33646	5	0.56	11.25	0.22	5	Transformer-2 protein homolog beta OS=Mus musculus GN=Tra2b PE=2 SV=1
248	1	Sprot	EIF3F_MOUSE	155	37960	5	0.48	5.33	0.19	5	Eukaryotic translation initiation factor 3 subunit F OS=Mus musculus GN=Eif3f PE=1 SV=2
252	1	Sprot	RPF2_MOUSE	152	35341	5	0.4	10.05	0.15	4	Ribosome production factor 2 homolog OS=Mus musculus GN=Rpf2 PE=2 SV=2
253	1	Sprot	NDUS1_MOUSE	152	79726	5	0.21	5.51	0.1	5	NADH-ubiquinone oxidoreductase 75 kDa subunit, mitochondrial OS=Mus musculus GN=Ndufs1 PE=1 SV=2
260	1	Sprot	MOT1_MOUSE	148	53232	5	0.25	7.42	0.14	4	Monocarboxylate transporter 1 OS=Mus musculus GN=Slc16a1 PE=1 SV=1
265	1	Sprot	NMT1_MOUSE	147	56852	5	0.3	8.04	0.14	5	Glycylpeptide N-tetradecanoyltransferase 1 OS=Mus musculus GN=Nmt1 PE=1 SV=1
266	1	Sprot	ERMP1_MOUSE	146	100084	5	0.16	7.14	0.1	5	Endoplasmic reticulum metallopeptidase 1 OS=Mus musculus GN=Ermp1 PE=2 SV=2
270	1	Sprot	MTX1_MOUSE	144	35601	5	0.52	5.82	0.33	5	Metaxin-1 OS=Mus musculus GN=Mtx1 PE=1 SV=1
272	1	Sprot	TOM70_MOUSE	144	67547	5	0.25	7.46	0.16	5	Mitochondrial import receptor subunit TOM70 OS=Mus musculus GN=Tomm70a PE=1 SV=2
276	5	Sprot	KRT85_MOUSE	76	55723	5	0.31	6.19	0.09	2	Keratin, type II cuticular Hb5 OS=Mus musculus GN=Krt85 PE=2 SV=2
279	1	Sprot	RL19_MOUSE	141	23451	5	0.88	11.48	0.22	5	60S ribosomal protein L19 OS=Mus musculus GN=Rpl19 PE=1 SV=1
284	1	Sprot	PSA7_MOUSE	138	27838	5	0.7	8.59	0.35	5	Proteasome subunit alpha type-7 OS=Mus musculus GN=Psma7 PE=1 SV=1
286	1	Sprot	DCAKD_MOUSE	138	26459	5	0.4	9.61	0.16	3	Dephospho-CoA kinase domain-containing protein OS=Mus musculus GN=Dcakd PE=2 SV=1
294	1	Sprot	PCAT1_MOUSE	135	59705	5	0.29	6.02	0.17	5	Lysophosphatidylcholine acyltransferase 1 OS=Mus musculus GN=Lpcat1 PE=1 SV=1
312	1	Sprot	NDUS2_MOUSE	128	52592	5	0.26	6.52	0.13	4	NADH dehydrogenase [ubiquinone] iron-sulfur protein 2, mitochondrial OS=Mus musculus GN=Ndufs2 PE=1 SV=1
313	1	Sprot	RL7L_MOUSE	128	28526	5	0.68	10.64	0.27	5	60S ribosomal protein L7-like 1 OS=Mus musculus GN=Rpl7l1 PE=2 SV=1
324	1	Sprot	SMD1_MOUSE	124	13273	5	1.38	11.56	0.45	3	Small nuclear ribonucleoprotein Sm D1 OS=Mus musculus GN=Snrpd1 PE=3 SV=1
334	1	Sprot	MOGS_MOUSE	120	91774	5	0.18	9.06	0.11	5	Mannosyl-oligosaccharide glucosidase OS=Mus musculus GN=Mogs PE=2 SV=1
337	1	Sprot	MA1A2_MOUSE	119	72825	5	0.23	8.34	0.14	5	Mannosyl-oligosaccharide 1,2-alpha-mannosidase IB OS=Mus musculus GN=Man1a2 PE=2 SV=1
341	1	Sprot	SAC1_MOUSE	118	66901	5	0.25	6.85	0.12	5	Phosphatidylinositide phosphatase SAC1 OS=Mus musculus GN=Sacm1l PE=2 SV=1
349	1	Sprot	G3BP1_MOUSE	116	51797	5	0.34	5.41	0.15	5	Ras GTPase-activating protein-binding protein 1 OS=Mus musculus GN=G3bp1 PE=1 SV=1
357	1	Sprot	RB11A_MOUSE	113	24378	5	0.83	6.12	0.24	5	Ras-related protein Rab-11A OS=Mus musculus GN=Rab11a PE=1 SV=3
361	1	Sprot	SEC63_MOUSE	112	87815	5	0.15	5.28	0.09	4	Translocation protein SEC63 homolog OS=Mus musculus GN=Sec63 PE=2 SV=4
363	1	Sprot	UTP20_MOUSE	111	317542	5	0.05	8.33	0.03	5	Small subunit processome component 20 homolog OS=Mus musculus GN=Utp20 PE=2 SV=2
365	1	Sprot	DNMT1_MOUSE	110	183074	5	0.09	7.92	0.05	5	DNA (cytosine-5)-methyltransferase 1 OS=Mus musculus GN=Dnmt1 PE=1 SV=5
366	1	Sprot	GTR1_MOUSE	110	53949	5	0.32	9.05	0.1	5	Solute carrier family 2, facilitated glucose transporter member 1 OS=Mus musculus GN=Slc2a1 PE=1 SV=4
372	1	Sprot	EIF3B_MOUSE	108	91313	5	0.18	4.92	0.1	5	Eukaryotic translation initiation factor 3 subunit B OS=Mus musculus GN=Eif3b PE=1 SV=1
378	1	Sprot	GALT7_MOUSE	104	75371	5	0.22	8.1	0.09	5	N-acetylgalactosaminyltransferase 7 OS=Mus musculus GN=Galnt7 PE=2 SV=2
379	1	Sprot	MGAT1_MOUSE	104	51658	5	0.34	9.02	0.19	5	Alpha-1,3-mannosyl-glycoprotein 2-beta-N-acetylglucosaminyltransferase OS=Mus musculus GN=Mgat1 PE=2 SV=1
380	1	Sprot	SRSF6_MOUSE	103	39002	5	0.47	11.46	0.15	4	Serine/arginine-rich splicing factor 6 OS=Mus musculus GN=Srsf6 PE=1 SV=1
400	1	Sprot	PARL_MOUSE	95	41937	5	0.43	9.95	0.21	5	Presenilins-associated rhomboid-like protein, mitochondrial OS=Mus musculus GN=Parl PE=1 SV=1
401	1	Sprot	PSA1_MOUSE	95	29528	5	0.65	6	0.2	5	Proteasome subunit alpha type-1 OS=Mus musculus GN=Psma1 PE=1 SV=1
413	1	Sprot	ERD22_MOUSE	92	24438	5	0.62	8.86	0.3	4	ER lumen protein-retaining receptor 2 OS=Mus musculus GN=Kdelr2 PE=2 SV=1
441	1	Sprot	XPO1_MOUSE	83	123013	5	0.1	5.72	0.05	4	Exportin-1 OS=Mus musculus GN=Xpo1 PE=1 SV=1
518	1	Sprot	ABD12_MOUSE	67	45241	5	0.39	8.9	0.2	5	Monoacylglycerol lipase ABHD12 OS=Mus musculus GN=Abhd12 PE=1 SV=2
546	1	Sprot	CPT1A_MOUSE	63	88195	5	0.19	8.83	0.08	5	Carnitine O-palmitoyltransferase 1, liver isoform OS=Mus musculus GN=Cpt1a PE=1 SV=4
565	1	Sprot	RL35A_MOUSE	61	12546	5	2.15	10.9	0.28	4	60S ribosomal protein L35a OS=Mus musculus GN=Rpl35a PE=1 SV=2
44	2	Sprot	IF4A3_MOUSE	78	46810	4	0.29	6.3	0.13	3	Eukaryotic initiation factor 4A-III OS=Mus musculus GN=Eif4a3 PE=2 SV=3
47	2	Sprot	MDR1A_MOUSE	70	140558	4	0.09	8.94	0.04	3	Multidrug resistance protein 1A OS=Mus musculus GN=Abcb1a PE=1 SV=3
68	3	Sprot	RAB5B_MOUSE	70	23692	4	0.65	8.29	0.23	2	Ras-related protein Rab-5B OS=Mus musculus GN=Rab5b PE=1 SV=1
157	4	Sprot	K1H1_MOUSE	51	47087	4	0.29	4.87	0.09	2	Keratin, type I cuticular Ha1 OS=Mus musculus GN=Krt31 PE=2 SV=2
175	2	Sprot	HNRH2_MOUSE	171	49248	4	0.28	5.89	0.13	1	Heterogeneous nuclear ribonucleoprotein H2 OS=Mus musculus GN=Hnrnph2 PE=2 SV=1
176	2	Sprot	PCBP1_MOUSE	173	37474	4	0.38	6.66	0.16	1	Poly(rC)-binding protein 1 OS=Mus musculus GN=Pcbp1 PE=1 SV=1
179	1	Sprot	ASNS_MOUSE	201	64241	4	0.15	6.12	0.11	3	Asparagine synthetase [glutamine-hydrolyzing] OS=Mus musculus GN=Asns PE=2 SV=3
191	1	Sprot	EMC3_MOUSE	189	29960	4	0.49	6.33	0.15	4	ER membrane protein complex subunit 3 OS=Mus musculus GN=Emc3 PE=2 SV=3
192	1	Sprot	PSB3_MOUSE	189	22949	4	0.67	6.15	0.32	4	Proteasome subunit beta type-3 OS=Mus musculus GN=Psmb3 PE=1 SV=1
196	1	Sprot	ACADV_MOUSE	184	70831	4	0.14	8.91	0.12	3	Very long-chain specific acyl-CoA dehydrogenase, mitochondrial OS=Mus musculus GN=Acadvl PE=1 SV=3
209	2	Sprot	ARF5_MOUSE	100	20517	4	0.77	6.3	0.39	1	ADP-ribosylation factor 5 OS=Mus musculus GN=Arf5 PE=1 SV=2
209	3	Sprot	ARF4_MOUSE	94	20384	4	0.78	6.59	0.33	1	ADP-ribosylation factor 4 OS=Mus musculus GN=Arf4 PE=1 SV=2
212	1	Sprot	FAAH1_MOUSE	171	63180	4	0.15	8.19	0.11	3	Fatty-acid amide hydrolase 1 OS=Mus musculus GN=Faah PE=2 SV=1
219	1	Sprot	CENPV_MOUSE	167	27524	4	0.54	9.85	0.22	4	Centromere protein V OS=Mus musculus GN=Cenpv PE=2 SV=2
224	1	Sprot	SURF4_MOUSE	165	30361	4	0.34	7.64	0.17	3	Surfeit locus protein 4 OS=Mus musculus GN=Surf4 PE=2 SV=1
230	1	Sprot	BUB3_MOUSE	162	36931	4	0.38	6.36	0.15	4	Mitotic checkpoint protein BUB3 OS=Mus musculus GN=Bub3 PE=2 SV=2
233	1	Sprot	TMED9_MOUSE	160	27110	4	0.55	8.49	0.23	3	Transmembrane emp24 domain-containing protein 9 OS=Mus musculus GN=Tmed9 PE=1 SV=2
242	1	Sprot	MAVS_MOUSE	156	53366	4	0.25	5.96	0.15	4	Mitochondrial antiviral-signaling protein OS=Mus musculus GN=Mavs PE=1 SV=1
244	1	Sprot	THOC4_MOUSE	156	26924	4	0.55	11.15	0.21	3	THO complex subunit 4 OS=Mus musculus GN=Alyref PE=1 SV=3
247	1	Sprot	LETM1_MOUSE	155	82937	4	0.16	6.16	0.09	4	LETM1 and EF-hand domain-containing protein 1, mitochondrial OS=Mus musculus GN=Letm1 PE=2 SV=1
249	1	Sprot	CYFP2_MOUSE	155	145565	4	0.09	6.64	0.04	4	Cytoplasmic FMR1-interacting protein 2 OS=Mus musculus GN=Cyfip2 PE=1 SV=2
251	1	Sprot	IMB1_MOUSE	152	97122	4	0.13	4.68	0.07	4	Importin subunit beta-1 OS=Mus musculus GN=Kpnb1 PE=1 SV=2
258	1	Sprot	RPA2_MOUSE	149	128129	4	0.1	7.65	0.06	4	DNA-directed RNA polymerase I subunit RPA2 OS=Mus musculus GN=Polr1b PE=2 SV=2
263	1	Sprot	USMG5_MOUSE	147	6377	4	4.62	9.84	0.45	4	Up-regulated during skeletal muscle growth protein 5 OS=Mus musculus GN=Usmg5 PE=1 SV=1
267	1	Sprot	NNTM_MOUSE	145	113765	4	0.11	7.53	0.07	4	NAD(P) transhydrogenase, mitochondrial OS=Mus musculus GN=Nnt PE=1 SV=2
276	4	Sprot	K2C79_MOUSE	94	57517	4	0.23	7.55	0.06	1	Keratin, type II cytoskeletal 79 OS=Mus musculus GN=Krt79 PE=2 SV=2
276	6	Sprot	KRT83_MOUSE	44	54594	4	0.25	5.85	0.07	1	Keratin, type II cuticular Hb3 OS=Mus musculus GN=Krt83 PE=2 SV=2
285	1	Sprot	NDUS7_MOUSE	138	24667	4	0.62	9.94	0.17	4	NADH dehydrogenase [ubiquinone] iron-sulfur protein 7, mitochondrial OS=Mus musculus GN=Ndufs7 PE=1 SV=1
293	1	Sprot	PGK1_CRIGR	135	44534	4	0.31	8.02	0.18	4	Phosphoglycerate kinase 1 OS=Cricetulus griseus GN=PGK1 PE=2 SV=2
295	1	Sprot	PCKGM_MOUSE	134	70482	4	0.19	6.92	0.08	4	Phosphoenolpyruvate carboxykinase [GTP], mitochondrial OS=Mus musculus GN=Pck2 PE=1 SV=1
308	1	Sprot	TXTP_MOUSE	129	33910	4	0.42	9.91	0.14	4	Tricarboxylate transport protein, mitochondrial OS=Mus musculus GN=Slc25a1 PE=2 SV=1
309	1	Sprot	RL31_MARMO	128	14454	4	1.23	10.54	0.31	4	60S ribosomal protein L31 OS=Marmota monax GN=RPL31 PE=2 SV=1
310	1	Sprot	TM9S2_MOUSE	128	75280	4	0.17	7.21	0.11	4	Transmembrane 9 superfamily member 2 OS=Mus musculus GN=Tm9sf2 PE=2 SV=1
311	1	Sprot	IF2A_MOUSE	128	36085	4	0.39	5.02	0.15	4	Eukaryotic translation initiation factor 2 subunit 1 OS=Mus musculus GN=Eif2s1 PE=1 SV=3
314	1	Sprot	COX2_ACOWI	128	25805	4	0.58	4.65	0.2	3	Cytochrome c oxidase subunit 2 OS=Acomys wilsoni GN=MT-CO2 PE=3 SV=1
315	1	Sprot	PRS7_MOUSE	127	48617	4	0.28	5.72	0.15	4	26S protease regulatory subunit 7 OS=Mus musculus GN=Psmc2 PE=1 SV=5
320	1	Sprot	VAPA_MOUSE	125	27837	4	0.53	8.59	0.2	4	Vesicle-associated membrane protein-associated protein A OS=Mus musculus GN=Vapa PE=1 SV=2
321	1	Sprot	ABCE1_MOUSE	124	67271	4	0.2	8.63	0.1	4	ATP-binding cassette sub-family E member 1 OS=Mus musculus GN=Abce1 PE=2 SV=1
333	1	Sprot	DDX6_MOUSE	120	54157	4	0.25	8.85	0.17	4	Probable ATP-dependent RNA helicase DDX6 OS=Mus musculus GN=Ddx6 PE=1 SV=1
342	1	Sprot	AAAT_MOUSE	117	58445	4	0.23	8.14	0.13	4	Neutral amino acid transporter B(0) OS=Mus musculus GN=Slc1a5 PE=1 SV=2
344	1	Sprot	C1TC_MOUSE	117	101136	4	0.13	6.7	0.11	4	C-1-tetrahydrofolate synthase, cytoplasmic OS=Mus musculus GN=Mthfd1 PE=1 SV=4
350	1	Sprot	TI17A_MOUSE	116	18100	4	0.91	7.74	0.51	4	Mitochondrial import inner membrane translocase subunit Tim17-A OS=Mus musculus GN=Timm17a PE=2 SV=1
368	1	Sprot	EF1G_MOUSE	109	50029	4	0.27	6.31	0.17	4	Elongation factor 1-gamma OS=Mus musculus GN=Eef1g PE=1 SV=3
376	1	Sprot	MYO5A_MOUSE	106	215402	4	0.06	8.82	0.04	4	Unconventional myosin-Va OS=Mus musculus GN=Myo5a PE=1 SV=2
381	1	Sprot	RMD3_MOUSE	102	51997	4	0.26	5.11	0.1	4	Regulator of microtubule dynamics protein 3 OS=Mus musculus GN=Rmdn3 PE=1 SV=2
386	1	Sprot	NDUAA_MOUSE	100	40578	4	0.34	7.63	0.12	4	NADH dehydrogenase [ubiquinone] 1 alpha subcomplex subunit 10, mitochondrial OS=Mus musculus GN=Ndufa10 PE=1 SV=1
387	1	Sprot	NB5R3_MOUSE	100	34106	4	0.42	8.55	0.26	4	NADH-cytochrome b5 reductase 3 OS=Mus musculus GN=Cyb5r3 PE=1 SV=3
392	1	Sprot	NDUA4_MOUSE	98	9321	4	2.36	9.52	0.38	4	Cytochrome c oxidase subunit NDUFA4 OS=Mus musculus GN=Ndufa4 PE=1 SV=2
396	1	Sprot	PABP1_MOUSE	97	70626	4	0.19	9.52	0.08	4	Polyadenylate-binding protein 1 OS=Mus musculus GN=Pabpc1 PE=1 SV=2
398	1	Sprot	DRG1_MOUSE	96	40487	4	0.34	9	0.18	4	Developmentally-regulated GTP-binding protein 1 OS=Mus musculus GN=Drg1 PE=1 SV=1
402	2	Sprot	H2A1C_RAT	77	14097	4	1.27	11.05	0.35	2	Histone H2A type 1-C OS=Rattus norvegicus PE=1 SV=2
404	1	Sprot	ABEC3_RAT	94	51051	4	0.27	9.18	0.16	4	DNA dC->dU-editing enzyme APOBEC3 OS=Rattus norvegicus GN=Apobec3 PE=3 SV=1
406	1	Sprot	CLAP1_MOUSE	94	169123	4	0.07	9.15	0.05	4	CLIP-associating protein 1 OS=Mus musculus GN=Clasp1 PE=1 SV=2
411	1	Sprot	LYAG_MOUSE	93	106180	4	0.09	5.53	0.04	3	Lysosomal alpha-glucosidase OS=Mus musculus GN=Gaa PE=1 SV=2
414	1	Sprot	VDAC2_MOUSE	92	31713	4	0.46	7.44	0.17	4	Voltage-dependent anion-selective channel protein 2 OS=Mus musculus GN=Vdac2 PE=1 SV=2
424	1	Sprot	THEM6_MOUSE	88	23788	4	0.64	9.32	0.19	4	Protein THEM6 OS=Mus musculus GN=Them6 PE=2 SV=1
427	1	Sprot	ATP5H_MOUSE	87	18738	4	0.6	5.52	0.3	3	ATP synthase subunit d, mitochondrial OS=Mus musculus GN=Atp5h PE=1 SV=3
430	1	Sprot	RRP12_MOUSE	86	143041	4	0.09	9.07	0.05	4	RRP12-like protein OS=Mus musculus GN=Rrp12 PE=1 SV=1
433	1	Sprot	RAN_MOUSE	86	24408	4	0.62	7.01	0.26	4	GTP-binding nuclear protein Ran OS=Mus musculus GN=Ran PE=1 SV=3
438	1	Sprot	MAGT1_MOUSE	85	37944	4	0.37	9.8	0.13	4	Magnesium transporter protein 1 OS=Mus musculus GN=Magt1 PE=2 SV=1
448	1	Sprot	RALY_MOUSE	82	33168	4	0.43	8.94	0.17	4	RNA-binding protein Raly OS=Mus musculus GN=Raly PE=1 SV=3
464	1	Sprot	GPI8_MOUSE	78	44867	4	0.31	6.07	0.13	4	GPI-anchor transamidase OS=Mus musculus GN=Pigk PE=2 SV=2
468	1	Sprot	SSF1_MOUSE	77	52724	4	0.26	10.32	0.1	4	Suppressor of SWI4 1 homolog OS=Mus musculus GN=Ppan PE=1 SV=2
476	1	Sprot	PELP1_MOUSE	75	117995	4	0.11	4.31	0.04	4	Proline-, glutamic acid- and leucine-rich protein 1 OS=Mus musculus GN=Pelp1 PE=1 SV=2
477	1	Sprot	AT1B3_MOUSE	74	31755	4	0.46	8.72	0.19	4	Sodium/potassium-transporting ATPase subunit beta-3 OS=Mus musculus GN=Atp1b3 PE=1 SV=1
484	1	Sprot	AB17B_MOUSE	73	32180	4	0.45	5.9	0.24	4	Alpha/beta hydrolase domain-containing protein 17B OS=Mus musculus GN=Abhd17b PE=2 SV=1
485	1	Sprot	RS26_MOUSE	72	13007	4	1.43	11.01	0.37	4	40S ribosomal protein S26 OS=Mus musculus GN=Rps26 PE=3 SV=3
491	1	Sprot	TM9S3_MOUSE	71	67500	4	0.2	6.83	0.09	4	Transmembrane 9 superfamily member 3 OS=Mus musculus GN=Tm9sf3 PE=1 SV=1
494	1	Sprot	SK2L2_MOUSE	71	117561	4	0.11	6.01	0.06	4	Superkiller viralicidic activity 2-like 2 OS=Mus musculus GN=Skiv2l2 PE=1 SV=1
517	1	Sprot	CLU_MOUSE	67	147975	4	0.09	5.69	0.04	4	Clustered mitochondria protein homolog OS=Mus musculus GN=Cluh PE=2 SV=2
532	1	Sprot	RL27_MOUSE	65	15788	4	1.09	10.56	0.25	4	60S ribosomal protein L27 OS=Mus musculus GN=Rpl27 PE=1 SV=2
553	1	Sprot	BRX1_MOUSE	63	41215	4	0.34	10.04	0.12	4	Ribosome biogenesis protein BRX1 homolog OS=Mus musculus GN=Brix1 PE=2 SV=3
555	1	Sprot	ERGI1_MOUSE	63	32541	4	0.44	6.59	0.22	4	Endoplasmic reticulum-Golgi intermediate compartment protein 1 OS=Mus musculus GN=Ergic1 PE=1 SV=1
556	1	Sprot	PLK1_MOUSE	63	68258	4	0.19	8.93	0.09	4	Serine/threonine-protein kinase PLK1 OS=Mus musculus GN=Plk1 PE=1 SV=2
558	1	Sprot	DHR13_MOUSE	62	40719	4	0.34	8.11	0.14	4	Dehydrogenase/reductase SDR family member 13 OS=Mus musculus GN=Dhrs13 PE=2 SV=1
583	1	Sprot	ECHA_MOUSE	58	82617	4	0.12	9.24	0.07	3	Trifunctional enzyme subunit alpha, mitochondrial OS=Mus musculus GN=Hadha PE=1 SV=1
590	1	Sprot	MTMR5_MOUSE	57	208561	4	0.03	6.71	0.03	2	Myotubularin-related protein 5 OS=Mus musculus GN=Sbf1 PE=1 SV=2
595	1	Sprot	RM15_MOUSE	56	33521	4	0.43	10.08	0.26	4	39S ribosomal protein L15, mitochondrial OS=Mus musculus GN=Mrpl15 PE=2 SV=1
612	1	Sprot	RL26_MOUSE	53	17248	4	0.97	10.55	0.28	4	60S ribosomal protein L26 OS=Mus musculus GN=Rpl26 PE=1 SV=1
637	1	Sprot	AUP1_MOUSE	49	46092	4	0.22	8.71	0.13	3	Ancient ubiquitous protein 1 OS=Mus musculus GN=Aup1 PE=2 SV=1
661	1	Sprot	RS20_MOUSE	47	13364	4	1.38	9.95	0.29	4	40S ribosomal protein S20 OS=Mus musculus GN=Rps20 PE=1 SV=1
687	1	Sprot	RBM28_MOUSE	44	84162	4	0.15	9.56	0.06	4	RNA-binding protein 28 OS=Mus musculus GN=Rbm28 PE=1 SV=4
59	2	Sprot	PFKAL_MOUSE	127	85305	3	0.11	6.74	0.06	1	ATP-dependent 6-phosphofructokinase, liver type OS=Mus musculus GN=Pfkl PE=1 SV=4
59	3	Sprot	PFKAM_MOUSE	40	85215	3	0.11	8.24	0.06	2	ATP-dependent 6-phosphofructokinase, muscle type OS=Mus musculus GN=Pfkm PE=1 SV=3
108	2	Sprot	MIRO2_MOUSE	143	69027	3	0.14	5.65	0.06	2	Mitochondrial Rho GTPase 2 OS=Mus musculus GN=Rhot2 PE=2 SV=1
157	5	Sprot	KRT35_MOUSE	32	50497	3	0.2	4.9	0.06	1	Keratin, type I cuticular Ha5 OS=Mus musculus GN=Krt35 PE=2 SV=1
203	1	Sprot	PSA4_MOUSE	180	29452	3	0.35	7.59	0.18	3	Proteasome subunit alpha type-4 OS=Mus musculus GN=Psma4 PE=1 SV=1
214	1	Sprot	TIM23_MOUSE	170	21964	3	0.5	9.24	0.22	3	Mitochondrial import inner membrane translocase subunit Tim23 OS=Mus musculus GN=Timm23 PE=2 SV=1
217	1	Sprot	PM34_MOUSE	169	34391	3	0.3	10.11	0.13	3	Peroxisomal membrane protein PMP34 OS=Mus musculus GN=Slc25a17 PE=2 SV=1
233	2	Sprot	TMED4_MOUSE	113	26005	3	0.41	8.33	0.19	2	Transmembrane emp24 domain-containing protein 4 OS=Mus musculus GN=Tmed4 PE=2 SV=1
237	1	Sprot	UBXN4_MOUSE	158	56437	3	0.17	6.23	0.12	3	UBX domain-containing protein 4 OS=Mus musculus GN=Ubxn4 PE=1 SV=1
261	1	Sprot	ATP5L_MOUSE	148	11417	3	1.12	9.74	0.33	2	ATP synthase subunit g, mitochondrial OS=Mus musculus GN=Atp5l PE=1 SV=1
276	2	Sprot	K22E_RAT	101	69085	3	0.14	7.58	0.05	3	Keratin, type II cytoskeletal 2 epidermal OS=Rattus norvegicus GN=Krt2 PE=3 SV=1
276	7	Sprot	K22O_MOUSE	36	62806	3	0.15	8.68	0.03	1	Keratin, type II cytoskeletal 2 oral OS=Mus musculus GN=Krt76 PE=2 SV=1
281	1	Sprot	ROMO1_MOUSE	140	8177	3	1.78	9.58	0.77	3	Reactive oxygen species modulator 1 OS=Mus musculus GN=Romo1 PE=2 SV=1
304	1	Sprot	DDX18_MOUSE	130	74134	3	0.13	9.54	0.07	3	ATP-dependent RNA helicase DDX18 OS=Mus musculus GN=Ddx18 PE=2 SV=1
307	1	Sprot	MYH9_MOUSE	129	226232	3	0.04	5.54	0.02	3	Myosin-9 OS=Mus musculus GN=Myh9 PE=1 SV=4
317	1	Sprot	RSSA_CRIGR	126	32860	3	0.31	4.86	0.14	3	40S ribosomal protein SA OS=Cricetulus griseus GN=Rpsa PE=1 SV=3
318	1	Sprot	PSB5_MOUSE	125	28514	3	0.37	6.52	0.21	3	Proteasome subunit beta type-5 OS=Mus musculus GN=Psmb5 PE=1 SV=3
325	1	Sprot	KDSR_MOUSE	124	35933	3	0.28	8.06	0.13	3	3-ketodihydrosphingosine reductase OS=Mus musculus GN=Kdsr PE=2 SV=1
326	1	Sprot	RS27L_MOUSE	123	9471	3	1.46	9.57	0.25	2	40S ribosomal protein S27-like OS=Mus musculus GN=Rps27l PE=3 SV=3
327	1	Sprot	ATAD1_MOUSE	122	40718	3	0.25	6.43	0.14	3	ATPase family AAA domain-containing protein 1 OS=Mus musculus GN=Atad1 PE=1 SV=1
328	1	Sprot	GLYC_MOUSE	122	52567	3	0.19	6.47	0.05	2	Serine hydroxymethyltransferase, cytosolic OS=Mus musculus GN=Shmt1 PE=1 SV=3
330	1	Sprot	PPIG_MOUSE	121	88272	3	0.11	10.27	0.06	3	Peptidyl-prolyl cis-trans isomerase G OS=Mus musculus GN=Ppig PE=2 SV=1
331	1	Sprot	NCEH1_MOUSE	121	45711	3	0.22	6.56	0.12	3	Neutral cholesterol ester hydrolase 1 OS=Mus musculus GN=Nceh1 PE=1 SV=1
335	1	Sprot	HCD2_MOUSE	120	27402	3	0.11	8.53	0.08	1	3-hydroxyacyl-CoA dehydrogenase type-2 OS=Mus musculus GN=Hsd17b10 PE=1 SV=4
336	1	Sprot	PPBT_MOUSE	119	57478	3	0.17	6.52	0.07	3	Alkaline phosphatase, tissue-nonspecific isozyme OS=Mus musculus GN=Alpl PE=1 SV=2
340	1	Sprot	SE1L1_MESAU	118	88498	3	0.11	5.21	0.08	3	Protein sel-1 homolog 1 OS=Mesocricetus auratus GN=Sel1l PE=2 SV=1
343	1	Sprot	MIC27_MOUSE	117	29242	3	0.36	9.34	0.15	3	MICOS complex subunit Mic27 OS=Mus musculus GN=Apool PE=2 SV=1
347	1	Sprot	FKB11_MOUSE	116	22123	3	0.49	9.42	0.23	3	Peptidyl-prolyl cis-trans isomerase FKBP11 OS=Mus musculus GN=Fkbp11 PE=1 SV=1
348	1	Sprot	AKAP1_MOUSE	116	92137	3	0.1	4.91	0.06	3	A-kinase anchor protein 1, mitochondrial OS=Mus musculus GN=Akap1 PE=1 SV=4
351	1	Sprot	TI17B_MOUSE	115	18340	3	0.62	9.21	0.35	3	Mitochondrial import inner membrane translocase subunit Tim17-B OS=Mus musculus GN=Timm17b PE=2 SV=1
355	1	Sprot	PTCD3_MOUSE	113	77747	3	0.12	5.61	0.07	3	Pentatricopeptide repeat domain-containing protein 3, mitochondrial OS=Mus musculus GN=Ptcd3 PE=2 SV=2
358	1	Sprot	DNPEP_MOUSE	113	52174	3	0.19	6.82	0.09	3	Aspartyl aminopeptidase OS=Mus musculus GN=Dnpep PE=2 SV=2
364	1	Sprot	GLCE_MOUSE	111	70045	3	0.14	8.95	0.08	3	D-glucuronyl C5-epimerase OS=Mus musculus GN=Glce PE=1 SV=2
369	1	Sprot	DHRS1_MOUSE	109	33983	3	0.3	8.66	0.1	3	Dehydrogenase/reductase SDR family member 1 OS=Mus musculus GN=Dhrs1 PE=2 SV=1
370	1	Sprot	RT34_MOUSE	108	25811	3	0.41	10.44	0.17	3	28S ribosomal protein S34, mitochondrial OS=Mus musculus GN=Mrps34 PE=2 SV=1
373	1	Sprot	RL37A_MOUSE	108	10268	3	1.29	10.44	0.37	3	60S ribosomal protein L37a OS=Mus musculus GN=Rpl37a PE=3 SV=2
375	1	Sprot	ILVBL_MOUSE	106	68113	3	0.09	8.96	0.06	2	Acetolactate synthase-like protein OS=Mus musculus GN=Ilvbl PE=2 SV=1
377	1	Sprot	NOL9_MOUSE	104	80788	3	0.12	9.54	0.06	3	Polynucleotide 5'-hydroxyl-kinase NOL9 OS=Mus musculus GN=Nol9 PE=1 SV=1
380	2	Sprot	SRSF5_MOUSE	62	30873	3	0.34	11.56	0.13	2	Serine/arginine-rich splicing factor 5 OS=Mus musculus GN=Srsf5 PE=1 SV=2
383	1	Sprot	PSMD1_MOUSE	102	105663	3	0.09	5.25	0.06	3	26S proteasome non-ATPase regulatory subunit 1 OS=Mus musculus GN=Psmd1 PE=1 SV=1
390	1	Sprot	UBP2L_MOUSE	100	116728	3	0.08	6.61	0.04	3	Ubiquitin-associated protein 2-like OS=Mus musculus GN=Ubap2l PE=1 SV=1
395	1	Sprot	MA1A1_MOUSE	97	73230	3	0.13	6.34	0.09	3	Mannosyl-oligosaccharide 1,2-alpha-mannosidase IA OS=Mus musculus GN=Man1a1 PE=1 SV=1
402	1	Sprot	H2AX_MOUSE	95	15133	3	0.78	10.74	0.32	1	Histone H2AX OS=Mus musculus GN=H2afx PE=1 SV=2
408	1	Sprot	ERG7_MOUSE	93	83088	3	0.12	5.96	0.06	3	Lanosterol synthase OS=Mus musculus GN=Lss PE=2 SV=2
410	1	Sprot	HNRPL_MOUSE	93	63923	3	0.15	8.33	0.1	3	Heterogeneous nuclear ribonucleoprotein L OS=Mus musculus GN=Hnrnpl PE=1 SV=2
412	1	Sprot	ATPK_MOUSE	93	10337	3	1.29	9.95	0.26	2	ATP synthase subunit f, mitochondrial OS=Mus musculus GN=Atp5j2 PE=1 SV=3
415	1	Sprot	TMED1_MOUSE	92	25247	3	0.42	4.41	0.17	3	Transmembrane emp24 domain-containing protein 1 OS=Mus musculus GN=Tmed1 PE=2 SV=1
419	1	Sprot	FACE1_MOUSE	90	54699	3	0.18	6.49	0.17	3	CAAX prenyl protease 1 homolog OS=Mus musculus GN=Zmpste24 PE=1 SV=2
422	1	Sprot	GOT1B_MOUSE	89	15411	3	0.76	10.58	0.19	3	Vesicle transport protein GOT1B OS=Mus musculus GN=Golt1b PE=2 SV=1
428	1	Sprot	FKBP8_MOUSE	87	43501	3	0.23	5.08	0.15	3	Peptidyl-prolyl cis-trans isomerase FKBP8 OS=Mus musculus GN=Fkbp8 PE=1 SV=2
434	1	Sprot	MPU1_MOUSE	86	26480	3	0.4	8.97	0.14	3	Mannose-P-dolichol utilization defect 1 protein OS=Mus musculus GN=Mpdu1 PE=2 SV=1
439	1	Sprot	PSD12_MOUSE	84	52861	3	0.12	6.66	0.07	2	26S proteasome non-ATPase regulatory subunit 12 OS=Mus musculus GN=Psmd12 PE=1 SV=4
440	1	Sprot	SCOT1_MOUSE	82	55953	3	0.17	8.73	0.12	3	Succinyl-CoA:3-ketoacid coenzyme A transferase 1, mitochondrial OS=Mus musculus GN=Oxct1 PE=1 SV=1
442	1	Sprot	EI2BD_MOUSE	83	57588	3	0.17	9.36	0.08	3	Translation initiation factor eIF-2B subunit delta OS=Mus musculus GN=Eif2b4 PE=2 SV=2
445	1	Sprot	GLSK_MOUSE	83	73916	3	0.09	8.23	0.03	2	Glutaminase kidney isoform, mitochondrial OS=Mus musculus GN=Gls PE=1 SV=1
447	1	Sprot	SAM50_MOUSE	82	51831	3	0.19	6.34	0.1	3	Sorting and assembly machinery component 50 homolog OS=Mus musculus GN=Samm50 PE=1 SV=1
449	1	Sprot	RSMB_MOUSE	82	23640	3	0.45	10.91	0.07	3	Small nuclear ribonucleoprotein-associated protein B OS=Mus musculus GN=Snrpb PE=1 SV=1
454	1	Sprot	4F2_MOUSE	80	58300	3	0.17	5.62	0.11	3	4F2 cell-surface antigen heavy chain OS=Mus musculus GN=Slc3a2 PE=1 SV=1
455	1	Sprot	RL11_CHILA	80	20240	3	0.55	9.64	0.17	3	60S ribosomal protein L11 OS=Chinchilla lanigera GN=RPL11 PE=2 SV=3
456	1	Sprot	CDIPT_MOUSE	80	23583	3	0.46	8.56	0.17	3	CDP-diacylglycerol--inositol 3-phosphatidyltransferase OS=Mus musculus GN=Cdipt PE=1 SV=1
458	1	Sprot	S35B2_MOUSE	79	47339	3	0.14	9.4	0.07	2	Adenosine 3'-phospho 5'-phosphosulfate transporter 1 OS=Mus musculus GN=Slc35b2 PE=2 SV=1
460	1	Sprot	IDHG1_MOUSE	79	42758	3	0.23	9.17	0.17	3	Isocitrate dehydrogenase [NAD] subunit gamma 1, mitochondrial OS=Mus musculus GN=Idh3g PE=1 SV=1
462	1	Sprot	U2AF1_MOUSE	79	27797	3	0.38	9.09	0.16	3	Splicing factor U2AF 35 kDa subunit OS=Mus musculus GN=U2af1 PE=1 SV=4
465	1	Sprot	NAL4C_MOUSE	78	112600	3	0.08	6.49	0.03	3	NACHT, LRR and PYD domains-containing protein 4C OS=Mus musculus GN=Nlrp4c PE=2 SV=1
467	1	Sprot	AIMP2_MOUSE	77	35355	3	0.29	7.7	0.16	3	Aminoacyl tRNA synthase complex-interacting multifunctional protein 2 OS=Mus musculus GN=Aimp2 PE=1 SV=2
470	1	Sprot	RL36_MOUSE	76	12208	3	1.03	11.35	0.18	1	60S ribosomal protein L36 OS=Mus musculus GN=Rpl36 PE=3 SV=2
470	2	Sprot	RL36_RAT	65	12260	3	1.03	11.59	0.21	1	60S ribosomal protein L36 OS=Rattus norvegicus GN=Rpl36 PE=1 SV=2
482	1	Sprot	ECHB_MOUSE	73	51353	3	0.19	9.43	0.09	3	Trifunctional enzyme subunit beta, mitochondrial OS=Mus musculus GN=Hadhb PE=1 SV=1
486	1	Sprot	MGT4A_MOUSE	72	61441	3	0.16	7.24	0.09	3	Alpha-1,3-mannosyl-glycoprotein 4-beta-N-acetylglucosaminyltransferase A OS=Mus musculus GN=Mgat4a PE=2 SV=1
492	1	Sprot	PESC_MOUSE	71	67753	3	0.14	6.41	0.06	3	Pescadillo homolog OS=Mus musculus GN=Pes1 PE=1 SV=1
496	1	Sprot	IDHP_MOUSE	71	50874	3	0.19	8.88	0.14	3	Isocitrate dehydrogenase [NADP], mitochondrial OS=Mus musculus GN=Idh2 PE=1 SV=3
506	1	Sprot	LMF2_MOUSE	68	79947	3	0.12	9.99	0.07	3	Lipase maturation factor 2 OS=Mus musculus GN=Lmf2 PE=2 SV=1
523	1	Sprot	NEUA_MOUSE	66	48028	3	0.21	8.37	0.16	3	N-acylneuraminate cytidylyltransferase OS=Mus musculus GN=Cmas PE=1 SV=2
529	1	Sprot	TRA2A_MOUSE	66	32297	3	0.32	11.28	0.11	3	Transformer-2 protein homolog alpha OS=Mus musculus GN=Tra2a PE=1 SV=1
535	1	Sprot	AIMP1_MOUSE	65	33976	3	0.19	8.57	0.1	2	Aminoacyl tRNA synthase complex-interacting multifunctional protein 1 OS=Mus musculus GN=Aimp1 PE=1 SV=2
538	1	Sprot	RS27A_CAVPO	65	17953	3	0.63	9.68	0.22	3	Ubiquitin-40S ribosomal protein S27a OS=Cavia porcellus GN=RPS27A PE=1 SV=2
557	1	Sprot	SGPL1_MOUSE	62	63636	3	0.1	9.2	0.05	2	Sphingosine-1-phosphate lyase 1 OS=Mus musculus GN=Sgpl1 PE=1 SV=1
570	1	Sprot	SMD3_MOUSE	60	13907	3	0.87	10.33	0.32	3	Small nuclear ribonucleoprotein Sm D3 OS=Mus musculus GN=Snrpd3 PE=1 SV=1
574	1	Sprot	ATF6B_MOUSE	60	75960	3	0.08	6.22	0.07	2	Cyclic AMP-dependent transcription factor ATF-6 beta OS=Mus musculus GN=Atf6b PE=2 SV=1
580	1	Sprot	TM9S4_MOUSE	59	74644	3	0.13	6.86	0.07	3	Transmembrane 9 superfamily member 4 OS=Mus musculus GN=Tm9sf4 PE=2 SV=1
582	1	Sprot	FUT8_MOUSE	58	66515	3	0.15	7.13	0.11	3	Alpha-(1,6)-fucosyltransferase OS=Mus musculus GN=Fut8 PE=2 SV=2
587	1	Sprot	RCC2_MOUSE	58	55948	3	0.17	8.97	0.1	3	Protein RCC2 OS=Mus musculus GN=Rcc2 PE=1 SV=1
598	1	Sprot	PPIA_MOUSE	56	17960	3	0.63	7.74	0.24	3	Peptidyl-prolyl cis-trans isomerase A OS=Mus musculus GN=Ppia PE=1 SV=2
600	1	Sprot	RL36A_MOUSE	56	12433	3	1	10.59	0.25	3	60S ribosomal protein L36a OS=Mus musculus GN=Rpl36a PE=1 SV=2
608	1	Sprot	F120A_MOUSE	54	121569	3	0.08	9.1	0.05	3	Constitutive coactivator of PPAR-gamma-like protein 1 OS=Mus musculus GN=FAM120A PE=1 SV=2
609	1	Sprot	GBB1_CRIGR	54	37394	3	0.17	5.61	0.06	2	Guanine nucleotide-binding protein G(I)/G(S)/G(T) subunit beta-1 OS=Cricetulus griseus GN=GNB1 PE=2 SV=3
626	1	Sprot	DIM1_MOUSE	51	35252	3	0.18	10.01	0.18	2	Probable dimethyladenosine transferase OS=Mus musculus GN=Dimt1 PE=2 SV=1
629	1	Sprot	SOAT1_MOUSE	51	63757	3	0.15	9.15	0.07	3	Sterol O-acyltransferase 1 OS=Mus musculus GN=Soat1 PE=1 SV=2
639	1	Sprot	SYFB_MOUSE	49	65655	3	0.15	6.69	0.08	3	Phenylalanine--tRNA ligase beta subunit OS=Mus musculus GN=Farsb PE=2 SV=2
643	1	Sprot	RRP5_MOUSE	49	207649	3	0.04	8.92	0.03	3	Protein RRP5 homolog OS=Mus musculus GN=Pdcd11 PE=2 SV=2
644	1	Sprot	FUND2_MOUSE	49	16554	3	0.7	9.71	0.31	3	FUN14 domain-containing protein 2 OS=Mus musculus GN=Fundc2 PE=2 SV=1
645	1	Sprot	ERGI2_MOUSE	49	42454	3	0.24	6.39	0.13	3	Endoplasmic reticulum-Golgi intermediate compartment protein 2 OS=Mus musculus GN=Ergic2 PE=2 SV=1
651	1	Sprot	NU160_MOUSE	48	158130	3	0.06	5.32	0.03	3	Nuclear pore complex protein Nup160 OS=Mus musculus GN=Nup160 PE=1 SV=2
654	1	Sprot	COX15_MOUSE	48	45823	3	0.22	9.82	0.08	2	Cytochrome c oxidase assembly protein COX15 homolog OS=Mus musculus GN=Cox15 PE=2 SV=1
660	1	Sprot	CTGE5_MOUSE	47	87664	3	0.11	5.04	0.08	3	cTAGE family member 5 OS=Mus musculus GN=Ctage5 PE=1 SV=1
674	1	Sprot	TMED7_RAT	47	25463	3	0.42	6.43	0.19	3	Transmembrane emp24 domain-containing protein 7 OS=Rattus norvegicus GN=Tmed7 PE=1 SV=1
684	1	Sprot	SRP68_MOUSE	45	70530	3	0.14	8.77	0.1	3	Signal recognition particle subunit SRP68 OS=Mus musculus GN=Srp68 PE=2 SV=2
712	1	Sprot	DPM1_CRIGR	42	29636	3	0.35	9.64	0.15	3	Dolichol-phosphate mannosyltransferase subunit 1 OS=Cricetulus griseus GN=DPM1 PE=2 SV=1
722	1	Sprot	PR38A_MOUSE	41	37413	3	0.27	10.02	0.11	3	Pre-mRNA-splicing factor 38A OS=Mus musculus GN=Prpf38a PE=1 SV=1
742	1	Sprot	TR150_MOUSE	38	108114	3	0.09	10.17	0.05	3	Thyroid hormone receptor-associated protein 3 OS=Mus musculus GN=Thrap3 PE=1 SV=1
751	1	Sprot	TRPV2_MOUSE	37	85910	3	0.11	6.55	0.04	3	Transient receptor potential cation channel subfamily V member 2 OS=Mus musculus GN=Trpv2 PE=1 SV=2
756	1	Sprot	RN213_MOUSE	37	584127	3	0.02	6.33	0.01	3	E3 ubiquitin-protein ligase RNF213 OS=Mus musculus GN=Rnf213 PE=2 SV=1
758	1	Sprot	ATPO_MOUSE	36	23349	3	0.46	10	0.21	3	ATP synthase subunit O, mitochondrial OS=Mus musculus GN=Atp5o PE=1 SV=1
778	1	Sprot	CCD47_MOUSE	35	55808	3	0.18	4.74	0.08	3	Coiled-coil domain-containing protein 47 OS=Mus musculus GN=Ccdc47 PE=2 SV=2
790	1	Sprot	CEPT1_MOUSE	34	46404	3	0.07	8.43	0.03	1	Choline/ethanolaminephosphotransferase 1 OS=Mus musculus GN=Cept1 PE=2 SV=1
805	1	Sprot	VATL_MOUSE	33	15798	3	0.45	9.1	0.2	1	V-type proton ATPase 16 kDa proteolipid subunit OS=Mus musculus GN=Atp6v0c PE=2 SV=1
25	2	Sprot	DDX50_MOUSE	41	82125	2	0.08	9.33	0.05	1	ATP-dependent RNA helicase DDX50 OS=Mus musculus GN=Ddx50 PE=2 SV=1
83	2	Sprot	TRAP1_MOUSE	84	80159	2	0.08	6.25	0.04	2	Heat shock protein 75 kDa, mitochondrial OS=Mus musculus GN=Trap1 PE=1 SV=1
157	6	Sprot	K1H2_MOUSE	25	46392	2	0.14	4.75	0.04	1	Keratin, type I cuticular Ha2 OS=Mus musculus GN=Krt32 PE=2 SV=2
171	3	Sprot	EFTU_MOUSE	58	49477	2	0.13	7.23	0.04	2	Elongation factor Tu, mitochondrial OS=Mus musculus GN=Tufm PE=1 SV=1
243	2	Sprot	VP13B_MOUSE	35	445641	2	0.01	5.97	0	2	Vacuolar protein sorting-associated protein 13B OS=Mus musculus GN=Vps13b PE=2 SV=2
278	1	Sprot	PIGS_MOUSE	141	61671	2	0.1	6.45	0.11	2	GPI transamidase component PIG-S OS=Mus musculus GN=Pigs PE=1 SV=3
316	1	Sprot	RFC3_MOUSE	126	40500	2	0.16	8.7	0.09	2	Replication factor C subunit 3 OS=Mus musculus GN=Rfc3 PE=2 SV=1
323	1	Sprot	WDR3_MOUSE	124	105708	2	0.06	6.2	0.06	2	WD repeat-containing protein 3 OS=Mus musculus GN=Wdr3 PE=2 SV=1
339	1	Sprot	UCRI_MOUSE	118	29349	2	0.22	8.91	0.08	1	Cytochrome b-c1 complex subunit Rieske, mitochondrial OS=Mus musculus GN=Uqcrfs1 PE=1 SV=1
354	1	Sprot	RM22_MOUSE	114	23790	2	0.28	9.88	0.17	2	39S ribosomal protein L22, mitochondrial OS=Mus musculus GN=Mrpl22 PE=2 SV=1
362	2	Sprot	LYN_MOUSE	47	58775	2	0.11	6.75	0.05	2	Tyrosine-protein kinase Lyn OS=Mus musculus GN=Lyn PE=1 SV=4
367	1	Sprot	RT10_MOUSE	109	18686	2	0.17	8.87	0.09	1	28S ribosomal protein S10, mitochondrial OS=Mus musculus GN=Mrps10 PE=2 SV=1
371	1	Sprot	RL1D1_MOUSE	108	50390	2	0.13	9.99	0.09	2	Ribosomal L1 domain-containing protein 1 OS=Mus musculus GN=Rsl1d1 PE=2 SV=1
382	1	Sprot	MDHM_MOUSE	102	35589	2	0.18	8.93	0.09	2	Malate dehydrogenase, mitochondrial OS=Mus musculus GN=Mdh2 PE=1 SV=3
384	1	Sprot	TOM22_MOUSE	102	15527	2	0.45	4.29	0.16	2	Mitochondrial import receptor subunit TOM22 homolog OS=Mus musculus GN=Tomm22 PE=2 SV=3
389	1	Sprot	GPAA1_MOUSE	100	67905	2	0.09	8.61	0.04	2	Glycosylphosphatidylinositol anchor attachment 1 protein OS=Mus musculus GN=Gpaa1 PE=1 SV=3
391	1	Sprot	USE1_MOUSE	99	30574	2	0.22	9.21	0.09	2	Vesicle transport protein USE1 OS=Mus musculus GN=Use1 PE=2 SV=1
393	1	Sprot	SPTC1_CRIGR	98	52486	2	0.12	5.92	0.1	2	Serine palmitoyltransferase 1 OS=Cricetulus griseus GN=SPTLC1 PE=1 SV=1
394	1	Sprot	6PGD_RAT	98	53202	2	0.12	6.58	0.05	2	6-phosphogluconate dehydrogenase, decarboxylating OS=Rattus norvegicus GN=Pgd PE=1 SV=1
399	1	Sprot	CISY_MOUSE	96	51703	2	0.12	8.72	0.08	2	Citrate synthase, mitochondrial OS=Mus musculus GN=Cs PE=1 SV=1
405	1	Sprot	COPB_MOUSE	94	106998	2	0.06	5.69	0.05	2	Coatomer subunit beta OS=Mus musculus GN=Copb1 PE=1 SV=1
409	1	Sprot	IDH3A_MESAU	93	14872	2	0.48	9.15	0.2	2	Isocitrate dehydrogenase [NAD] subunit alpha, mitochondrial (Fragments) OS=Mesocricetus auratus GN=IDH3A PE=1 SV=1
416	1	Sprot	RENR_MOUSE	91	39067	2	0.17	5.36	0.11	2	Renin receptor OS=Mus musculus GN=Atp6ap2 PE=2 SV=2
417	1	Sprot	RS15_MESAU	91	17029	2	0.41	10.39	0.21	2	40S ribosomal protein S15 OS=Mesocricetus auratus GN=RPS15 PE=2 SV=2
420	1	Sprot	TBL3_MOUSE	90	88210	2	0.07	6.34	0.05	2	Transducin beta-like protein 3 OS=Mus musculus GN=Tbl3 PE=2 SV=1
423	1	Sprot	PRP6_MOUSE	88	106655	2	0.06	8.31	0.02	2	Pre-mRNA-processing factor 6 OS=Mus musculus GN=Prpf6 PE=2 SV=1
425	1	Sprot	ALG2_MOUSE	88	47374	2	0.13	8.2	0.09	2	Alpha-1,3/1,6-mannosyltransferase ALG2 OS=Mus musculus GN=Alg2 PE=2 SV=2
429	1	Sprot	IDH3B_RAT	86	42327	2	0.15	8.89	0.14	2	Isocitrate dehydrogenase [NAD] subunit beta, mitochondrial OS=Rattus norvegicus GN=Idh3B PE=2 SV=1
431	1	Sprot	HUWE1_MOUSE	86	482332	2	0.01	5.1	0.01	2	E3 ubiquitin-protein ligase HUWE1 OS=Mus musculus GN=Huwe1 PE=1 SV=5
432	1	Sprot	RETST_MOUSE	86	67291	2	0.09	9.07	0.04	2	All-trans-retinol 13,14-reductase OS=Mus musculus GN=Retsat PE=1 SV=3
435	1	Sprot	KC1D_MOUSE	86	47286	2	0.14	9.77	0.07	2	Casein kinase I isoform delta OS=Mus musculus GN=Csnk1d PE=1 SV=2
436	1	Sprot	GDIB_MOUSE	85	50505	2	0.13	5.93	0.07	2	Rab GDP dissociation inhibitor beta OS=Mus musculus GN=Gdi2 PE=1 SV=1
437	1	Sprot	ANKL2_MOUSE	85	106132	2	0.06	7.07	0.04	2	Ankyrin repeat and LEM domain-containing protein 2 OS=Mus musculus GN=Ankle2 PE=2 SV=2
444	1	Sprot	RL22_MOUSE	83	14750	2	0.48	9.21	0.3	2	60S ribosomal protein L22 OS=Mus musculus GN=Rpl22 PE=1 SV=2
446	1	Sprot	MSH6_MOUSE	82	150989	2	0.04	6.31	0.02	2	DNA mismatch repair protein Msh6 OS=Mus musculus GN=Msh6 PE=1 SV=3
450	1	Sprot	RT05_MOUSE	81	48176	2	0.13	10.15	0.06	2	28S ribosomal protein S5, mitochondrial OS=Mus musculus GN=Mrps5 PE=2 SV=1
453	1	Sprot	WDR46_MOUSE	81	69005	2	0.09	9.8	0.07	2	WD repeat-containing protein 46 OS=Mus musculus GN=Wdr46 PE=2 SV=1
459	1	Sprot	PX11B_MOUSE	79	28691	2	0.23	10	0.13	2	Peroxisomal membrane protein 11B OS=Mus musculus GN=Pex11b PE=1 SV=1
461	1	Sprot	ENPL_MOUSE	79	92418	2	0.07	4.74	0.03	2	Endoplasmin OS=Mus musculus GN=Hsp90b1 PE=1 SV=2
463	1	Sprot	DGKE_MOUSE	78	63593	2	0.1	7.43	0.04	2	Diacylglycerol kinase epsilon OS=Mus musculus GN=Dgke PE=2 SV=1
471	1	Sprot	CS052_MOUSE	76	29397	2	0.22	6.25	0.18	2	Uncharacterized protein C19orf52 homolog OS=Mus musculus PE=2 SV=1
474	1	Sprot	CPSF6_MOUSE	75	59116	2	0.05	6.66	0.05	1	Cleavage and polyadenylation specificity factor subunit 6 OS=Mus musculus GN=Cpsf6 PE=2 SV=1
478	1	Sprot	ALDH2_MOUSE	74	56502	2	0.11	7.53	0.05	2	Aldehyde dehydrogenase, mitochondrial OS=Mus musculus GN=Aldh2 PE=1 SV=1
479	1	Sprot	PSB4_MOUSE	74	29097	2	0.23	5.47	0.16	2	Proteasome subunit beta type-4 OS=Mus musculus GN=Psmb4 PE=1 SV=1
480	1	Sprot	APEX1_MOUSE	74	35468	2	0.18	8.04	0.11	2	DNA-(apurinic or apyrimidinic site) lyase OS=Mus musculus GN=Apex1 PE=1 SV=2
489	1	Sprot	ROA1_MOUSE	72	34175	2	0.19	9.27	0.11	2	Heterogeneous nuclear ribonucleoprotein A1 OS=Mus musculus GN=Hnrnpa1 PE=1 SV=2
493	1	Sprot	SPRY7_MOUSE	71	21667	2	0.31	6.22	0.13	2	SPRY domain-containing protein 7 OS=Mus musculus GN=Spryd7 PE=2 SV=2
497	1	Sprot	PUR2_MOUSE	70	107436	2	0.03	6.25	0.02	1	Trifunctional purine biosynthetic protein adenosine-3 OS=Mus musculus GN=Gart PE=2 SV=3
499	1	Sprot	SSRA_MOUSE	70	32045	2	0.2	4.36	0.08	2	Translocon-associated protein subunit alpha OS=Mus musculus GN=Ssr1 PE=1 SV=1
501	1	Sprot	IPO5_MOUSE	69	123511	2	0.05	4.82	0.06	2	Importin-5 OS=Mus musculus GN=Ipo5 PE=1 SV=3
502	1	Sprot	MBOA7_MOUSE	69	53400	2	0.12	8.96	0.07	2	Lysophospholipid acyltransferase 7 OS=Mus musculus GN=Mboat7 PE=2 SV=1
503	1	Sprot	DERL2_MOUSE	69	27621	2	0.24	6.73	0.16	2	Derlin-2 OS=Mus musculus GN=Derl2 PE=1 SV=2
507	1	Sprot	SMAP2_MOUSE	68	46547	2	0.14	9.01	0.11	2	Stromal membrane-associated protein 2 OS=Mus musculus GN=Smap2 PE=1 SV=1
508	1	Sprot	COPD_MOUSE	68	57193	2	0.11	5.89	0.11	2	Coatomer subunit delta OS=Mus musculus GN=Arcn1 PE=1 SV=2
509	1	Sprot	RS25_MOUSE	68	13734	2	0.52	10.12	0.13	2	40S ribosomal protein S25 OS=Mus musculus GN=Rps25 PE=1 SV=1
511	1	Sprot	S2551_MOUSE	68	33668	2	0.19	9.69	0.1	2	Solute carrier family 25 member 51 OS=Mus musculus GN=Slc25a51 PE=2 SV=1
512	1	Sprot	QSOX2_MOUSE	68	77726	2	0.08	8.84	0.04	2	Sulfhydryl oxidase 2 OS=Mus musculus GN=Qsox2 PE=2 SV=1
513	1	Sprot	NSUN5_MOUSE	68	50998	2	0.13	9.33	0.06	2	Probable 28S rRNA (cytosine-C(5))-methyltransferase OS=Mus musculus GN=Nsun5 PE=2 SV=2
515	1	Sprot	SYNC_MOUSE	67	64238	2	0.1	5.62	0.03	2	Asparagine--tRNA ligase, cytoplasmic OS=Mus musculus GN=Nars PE=1 SV=2
516	1	Sprot	SEPT7_MOUSE	67	50518	2	0.13	8.73	0.06	2	Septin-7 OS=Mus musculus GN=Sept7 PE=1 SV=1
519	1	Sprot	TM9S1_MOUSE	67	68883	2	0.04	6.62	0.02	1	Transmembrane 9 superfamily member 1 OS=Mus musculus GN=Tm9sf1 PE=2 SV=2
520	1	Sprot	HSP7E_MOUSE	67	54616	2	0.12	5.63	0.11	2	Heat shock 70 kDa protein 14 OS=Mus musculus GN=Hspa14 PE=2 SV=2
522	1	Sprot	COR2B_MOUSE	67	54901	2	0.12	8.53	0.09	2	Coronin-2B OS=Mus musculus GN=Coro2b PE=2 SV=2
524	1	Sprot	H14_MOUSE	66	21964	2	0.31	11.1	0.17	2	Histone H1.4 OS=Mus musculus GN=Hist1h1e PE=1 SV=2
525	1	Sprot	RM04_MOUSE	66	33052	2	0.2	9.82	0.1	2	39S ribosomal protein L4, mitochondrial OS=Mus musculus GN=Mrpl4 PE=2 SV=1
526	1	Sprot	VRK2_MOUSE	66	58082	2	0.11	9.12	0.06	2	Serine/threonine-protein kinase VRK2 OS=Mus musculus GN=Vrk2 PE=1 SV=2
533	1	Sprot	IMA1_MOUSE	65	57892	2	0.11	5.49	0.1	2	Importin subunit alpha-1 OS=Mus musculus GN=Kpna2 PE=1 SV=2
534	1	Sprot	ADA10_MOUSE	65	83914	2	0.07	8.27	0.06	2	Disintegrin and metalloproteinase domain-containing protein 10 OS=Mus musculus GN=Adam10 PE=1 SV=2
537	1	Sprot	CND1_MOUSE	65	155567	2	0.04	5.98	0.03	2	Condensin complex subunit 1 OS=Mus musculus GN=Ncapd2 PE=1 SV=2
539	1	Sprot	MYO1C_MOUSE	65	121868	2	0.05	9.41	0.02	2	Unconventional myosin-Ic OS=Mus musculus GN=Myo1c PE=1 SV=2
540	1	Sprot	NICA_MOUSE	65	78443	2	0.08	5.75	0.03	2	Nicastrin OS=Mus musculus GN=Ncstn PE=1 SV=3
541	1	Sprot	IRGM1_MOUSE	64	46522	2	0.14	8.56	0.12	2	Immunity-related GTPase family M protein 1 OS=Mus musculus GN=Irgm1 PE=1 SV=1
543	1	Sprot	S12A2_MOUSE	64	130950	2	0.05	6.94	0.03	2	Solute carrier family 12 member 2 OS=Mus musculus GN=Slc12a2 PE=1 SV=2
544	1	Sprot	RFC5_MOUSE	64	38072	2	0.17	7.67	0.07	2	Replication factor C subunit 5 OS=Mus musculus GN=Rfc5 PE=2 SV=1
545	1	Sprot	ILF2_MOUSE	64	43035	2	0.15	5.19	0.08	2	Interleukin enhancer-binding factor 2 OS=Mus musculus GN=Ilf2 PE=1 SV=1
547	1	Sprot	ARPC4_MOUSE	63	19654	2	0.35	8.53	0.11	2	Actin-related protein 2/3 complex subunit 4 OS=Mus musculus GN=Arpc4 PE=1 SV=3
548	1	Sprot	NXF1_MOUSE	63	70256	2	0.09	8.92	0.06	2	Nuclear RNA export factor 1 OS=Mus musculus GN=Nxf1 PE=1 SV=3
549	1	Sprot	PDK3_MOUSE	63	47893	2	0.06	8.89	0.04	1	[Pyruvate dehydrogenase (acetyl-transferring)] kinase isozyme 3, mitochondrial OS=Mus musculus GN=Pdk3 PE=1 SV=1
551	1	Sprot	RM23_MOUSE	63	17111	2	0.41	9.77	0.21	2	39S ribosomal protein L23, mitochondrial OS=Mus musculus GN=Mrpl23 PE=2 SV=1
552	1	Sprot	KTAP2_MOUSE	63	14665	2	0.22	9.67	0.13	1	Keratinocyte-associated protein 2 OS=Mus musculus GN=Krtcap2 PE=2 SV=2
554	1	Sprot	ADRM1_MOUSE	63	42034	2	0.15	4.96	0.06	2	Proteasomal ubiquitin receptor ADRM1 OS=Mus musculus GN=Adrm1 PE=1 SV=2
559	1	Sprot	GDPD1_MOUSE	62	35844	2	0.18	8.55	0.08	2	Glycerophosphodiester phosphodiesterase domain-containing protein 1 OS=Mus musculus GN=Gdpd1 PE=2 SV=1
560	1	Sprot	PSB2_MOUSE	62	22892	2	0.29	6.52	0.1	2	Proteasome subunit beta type-2 OS=Mus musculus GN=Psmb2 PE=1 SV=1
566	1	Sprot	GALT2_MOUSE	61	64473	2	0.1	8.8	0.05	2	Polypeptide N-acetylgalactosaminyltransferase 2 OS=Mus musculus GN=Galnt2 PE=2 SV=1
567	1	Sprot	EMC4_MOUSE	61	20103	2	0.34	8.84	0.16	2	ER membrane protein complex subunit 4 OS=Mus musculus GN=Emc4 PE=2 SV=1
568	1	Sprot	DHX29_MOUSE	60	153879	2	0.04	8.13	0.02	2	ATP-dependent RNA helicase Dhx29 OS=Mus musculus GN=Dhx29 PE=2 SV=1
569	1	Sprot	B4GT1_MOUSE	60	44383	2	0.14	9.45	0.07	2	Beta-1,4-galactosyltransferase 1 OS=Mus musculus GN=B4galt1 PE=1 SV=1
569	2	Sprot	B4GT5_MOUSE	38	44786	2	0.14	7.74	0.04	2	Beta-1,4-galactosyltransferase 5 OS=Mus musculus GN=B4galt5 PE=2 SV=2
571	1	Sprot	IF4G2_MOUSE	60	102041	2	0.06	6.7	0.02	2	Eukaryotic translation initiation factor 4 gamma 2 OS=Mus musculus GN=Eif4g2 PE=1 SV=2
572	1	Sprot	UBR4_MOUSE	60	571927	2	0.01	5.72	0.01	2	E3 ubiquitin-protein ligase UBR4 OS=Mus musculus GN=Ubr4 PE=1 SV=1
573	1	Sprot	ERD21_MOUSE	60	24544	2	0.27	8.8	0.17	2	ER lumen protein-retaining receptor 1 OS=Mus musculus GN=Kdelr1 PE=2 SV=1
575	1	Sprot	RL23A_MOUSE	60	17684	2	0.39	10.44	0.23	2	60S ribosomal protein L23a OS=Mus musculus GN=Rpl23a PE=1 SV=1
576	1	Sprot	CMTD1_MOUSE	59	28943	2	0.23	8.61	0.16	2	Catechol O-methyltransferase domain-containing protein 1 OS=Mus musculus GN=Comtd1 PE=2 SV=1
578	1	Sprot	SLMAP_MOUSE	59	96873	2	0.06	5.24	0.02	2	Sarcolemmal membrane-associated protein OS=Mus musculus GN=Slmap PE=1 SV=2
581	1	Sprot	LGAT1_MOUSE	59	43060	2	0.15	8.96	0.06	2	Acyl-CoA:lysophosphatidylglycerol acyltransferase 1 OS=Mus musculus GN=Lpgat1 PE=2 SV=1
584	1	Sprot	SYMPK_MOUSE	58	142194	2	0.02	5.76	0.01	1	Symplekin OS=Mus musculus GN=Sympk PE=1 SV=1
586	1	Sprot	OSTC_MOUSE	58	16804	2	0.42	9.23	0.14	2	Oligosaccharyltransferase complex subunit OSTC OS=Mus musculus GN=Ostc PE=2 SV=1
588	1	Sprot	ALG11_MOUSE	57	55234	2	0.11	8.58	0.07	2	GDP-Man:Man(3)GlcNAc(2)-PP-Dol alpha-1,2-mannosyltransferase OS=Mus musculus GN=Alg11 PE=2 SV=1
592	1	Sprot	SNR40_MOUSE	57	39251	2	0.16	8.34	0.13	2	U5 small nuclear ribonucleoprotein 40 kDa protein OS=Mus musculus GN=Snrnp40 PE=2 SV=1
593	1	Sprot	NOC2L_MOUSE	57	85371	2	0.04	5.7	0.02	1	Nucleolar complex protein 2 homolog OS=Mus musculus GN=Noc2l PE=1 SV=2
594	1	Sprot	PRP4B_MOUSE	56	116904	2	0.05	10.23	0.03	2	Serine/threonine-protein kinase PRP4 homolog OS=Mus musculus GN=Prpf4b PE=1 SV=3
599	1	Sprot	ARGL1_MOUSE	56	32868	2	0.2	10.35	0.06	2	Arginine and glutamate-rich protein 1 OS=Mus musculus GN=Arglu1 PE=1 SV=2
602	1	Sprot	EWS_MOUSE	55	68420	2	0.09	9.37	0.08	2	RNA-binding protein EWS OS=Mus musculus GN=Ewsr1 PE=1 SV=2
616	1	Sprot	MSH2_MOUSE	53	104085	2	0.06	5.71	0.02	2	DNA mismatch repair protein Msh2 OS=Mus musculus GN=Msh2 PE=1 SV=1
618	1	Sprot	CNDD3_MOUSE	53	169325	2	0.02	6.74	0.01	1	Condensin-2 complex subunit D3 OS=Mus musculus GN=Ncapd3 PE=1 SV=3
619	1	Sprot	DDX27_MOUSE	53	85885	2	0.07	9.29	0.03	2	Probable ATP-dependent RNA helicase DDX27 OS=Mus musculus GN=Ddx27 PE=1 SV=3
621	1	Sprot	PRDX1_MOUSE	52	22162	2	0.3	8.26	0.17	2	Peroxiredoxin-1 OS=Mus musculus GN=Prdx1 PE=1 SV=1
624	1	Sprot	DHE3_MOUSE	52	61298	2	0.1	8.05	0.05	2	Glutamate dehydrogenase 1, mitochondrial OS=Mus musculus GN=Glud1 PE=1 SV=1
634	1	Sprot	I20L2_MOUSE	50	40994	2	0.08	10.01	0.04	1	Interferon-stimulated 20 kDa exonuclease-like 2 OS=Mus musculus GN=Isg20l2 PE=2 SV=2
635	1	Sprot	DERL1_MOUSE	50	28816	2	0.23	9.54	0.1	2	Derlin-1 OS=Mus musculus GN=Derl1 PE=1 SV=1
642	1	Sprot	CB047_MOUSE	49	32964	2	0.2	9.26	0.1	2	Uncharacterized protein C2orf47 homolog, mitochondrial OS=Mus musculus PE=2 SV=1
647	1	Sprot	TYSD1_MOUSE	49	59028	2	0.11	6.86	0.05	2	Peroxisomal leader peptide-processing protease OS=Mus musculus GN=Tysnd1 PE=1 SV=1
648	1	Sprot	NAT10_MOUSE	49	115346	2	0.05	8.57	0.04	2	N-acetyltransferase 10 OS=Mus musculus GN=Nat10 PE=2 SV=1
649	1	Sprot	CAP1_MOUSE	49	51532	2	0.12	7.16	0.09	2	Adenylyl cyclase-associated protein 1 OS=Mus musculus GN=Cap1 PE=1 SV=4
652	1	Sprot	NB5R1_MOUSE	48	34113	2	0.19	8.97	0.12	2	NADH-cytochrome b5 reductase 1 OS=Mus musculus GN=Cyb5r1 PE=2 SV=1
653	1	Sprot	UB2J1_MOUSE	48	34968	2	0.19	6.51	0.14	2	Ubiquitin-conjugating enzyme E2 J1 OS=Mus musculus GN=Ube2j1 PE=1 SV=2
655	1	Sprot	KIF23_MOUSE	48	108707	2	0.06	8.89	0.02	2	Kinesin-like protein KIF23 OS=Mus musculus GN=Kif23 PE=1 SV=1
656	1	Sprot	ACADS_MOUSE	48	44861	2	0.14	8.68	0.12	2	Short-chain specific acyl-CoA dehydrogenase, mitochondrial OS=Mus musculus GN=Acads PE=1 SV=2
658	1	Sprot	DOCK2_MOUSE	48	211568	2	0.03	6.54	0.02	2	Dedicator of cytokinesis protein 2 OS=Mus musculus GN=Dock2 PE=1 SV=3
665	1	Sprot	RL35_MOUSE	47	14544	2	0.49	11.05	0.19	2	60S ribosomal protein L35 OS=Mus musculus GN=Rpl35 PE=2 SV=1
666	1	Sprot	TERA_MOUSE	47	89266	2	0.03	5.14	0.02	1	Transitional endoplasmic reticulum ATPase OS=Mus musculus GN=Vcp PE=1 SV=4
669	1	Sprot	QCR9_MOUSE	47	7441	2	1.11	9.16	0.38	2	Cytochrome b-c1 complex subunit 9 OS=Mus musculus GN=Uqcr10 PE=1 SV=1
670	1	Sprot	ABCD1_MOUSE	47	81807	2	0.08	8.9	0.04	2	ATP-binding cassette sub-family D member 1 OS=Mus musculus GN=Abcd1 PE=1 SV=1
671	1	Sprot	MPC1_MOUSE	47	12446	2	0.26	9.67	0.24	1	Mitochondrial pyruvate carrier 1 OS=Mus musculus GN=Mpc1 PE=1 SV=1
679	1	Sprot	MAK16_MOUSE	46	35164	2	0.18	5.24	0.08	2	Protein MAK16 homolog OS=Mus musculus GN=Mak16 PE=1 SV=1
682	1	Sprot	LAMP2_MOUSE	45	45652	2	0.14	7.05	0.05	2	Lysosome-associated membrane glycoprotein 2 OS=Mus musculus GN=Lamp2 PE=2 SV=2
697	1	Sprot	AURKB_MOUSE	43	39360	2	0.16	9.47	0.12	2	Aurora kinase B OS=Mus musculus GN=Aurkb PE=1 SV=2
704	1	Sprot	PEX14_MOUSE	43	41183	2	0.16	5.03	0.06	2	Peroxisomal membrane protein PEX14 OS=Mus musculus GN=Pex14 PE=1 SV=1
710	1	Sprot	SAR1B_CRIGR	42	22396	2	0.3	5.76	0.11	2	GTP-binding protein SAR1b OS=Cricetulus griseus GN=SAR1B PE=1 SV=1
717	1	Sprot	XPO2_MOUSE	41	110384	2	0.06	5.52	0.05	2	Exportin-2 OS=Mus musculus GN=Cse1l PE=2 SV=1
718	1	Sprot	GPAT1_MOUSE	41	93645	2	0.07	8	0.03	2	Glycerol-3-phosphate acyltransferase 1, mitochondrial OS=Mus musculus GN=Gpam PE=1 SV=2
720	1	Sprot	TPPC5_MOUSE	41	20782	2	0.33	9.69	0.19	2	Trafficking protein particle complex subunit 5 OS=Mus musculus GN=Trappc5 PE=1 SV=1
721	1	Sprot	AGK_MOUSE	41	46946	2	0.14	8.65	0.09	2	Acylglycerol kinase, mitochondrial OS=Mus musculus GN=Agk PE=1 SV=1
724	1	Sprot	FADS2_MOUSE	40	52354	2	0.12	8.86	0.05	2	Fatty acid desaturase 2 OS=Mus musculus GN=Fads2 PE=2 SV=1
726	1	Sprot	NOG2_MOUSE	40	83294	2	0.08	9.23	0.04	2	Nucleolar GTP-binding protein 2 OS=Mus musculus GN=Gnl2 PE=2 SV=2
732	1	Sprot	CDC42_MOUSE	39	21245	2	0.32	6.15	0.14	2	Cell division control protein 42 homolog OS=Mus musculus GN=Cdc42 PE=1 SV=2
736	1	Sprot	AP1G1_MOUSE	39	91292	2	0.07	6.36	0.03	2	AP-1 complex subunit gamma-1 OS=Mus musculus GN=Ap1g1 PE=1 SV=3
739	1	Sprot	TMCO1_MOUSE	39	21161	2	0.32	9.77	0.12	2	Transmembrane and coiled-coil domain-containing protein 1 OS=Mus musculus GN=Tmco1 PE=2 SV=1
743	1	Sprot	CP4F4_RAT	38	60011	2	0.11	6.97	0.05	2	Cytochrome P450 4F4 OS=Rattus norvegicus GN=Cyp4f4 PE=2 SV=1
746	1	Sprot	RM10_MOUSE	38	29377	2	0.22	9.72	0.15	2	39S ribosomal protein L10, mitochondrial OS=Mus musculus GN=Mrpl10 PE=2 SV=2
747	1	Sprot	C560_MOUSE	38	18370	2	0.38	9.97	0.2	2	Succinate dehydrogenase cytochrome b560 subunit, mitochondrial OS=Mus musculus GN=Sdhc PE=2 SV=1
753	1	Sprot	DDX49_MOUSE	37	54060	2	0.12	9.02	0.06	2	Probable ATP-dependent RNA helicase DDX49 OS=Mus musculus GN=Ddx49 PE=2 SV=1
755	1	Sprot	PSMD5_MOUSE	37	55937	2	0.11	5.13	0.06	2	26S proteasome non-ATPase regulatory subunit 5 OS=Mus musculus GN=Psmd5 PE=1 SV=4
765	1	Sprot	PUM2_MOUSE	36	114243	2	0.05	6.61	0.03	2	Pumilio homolog 2 OS=Mus musculus GN=Pum2 PE=1 SV=2
767	1	Sprot	TBRG4_MOUSE	36	71468	2	0.09	8.55	0.08	2	Protein TBRG4 OS=Mus musculus GN=Tbrg4 PE=2 SV=1
774	1	Sprot	TBG1_MOUSE	35	51069	2	0.12	5.66	0.11	2	Tubulin gamma-1 chain OS=Mus musculus GN=Tubg1 PE=1 SV=1
775	1	Sprot	PTH2_MOUSE	35	19514	2	0.35	6.96	0.21	2	Peptidyl-tRNA hydrolase 2, mitochondrial OS=Mus musculus GN=Ptrh2 PE=2 SV=1
780	1	Sprot	ARC1B_MOUSE	34	41037	2	0.16	8.69	0.08	2	Actin-related protein 2/3 complex subunit 1B OS=Mus musculus GN=Arpc1b PE=2 SV=4
782	1	Sprot	TMM70_MOUSE	34	28256	2	0.23	7.08	0.08	2	Transmembrane protein 70, mitochondrial OS=Mus musculus GN=Tmem70 PE=2 SV=2
784	1	Sprot	DJC16_MOUSE	34	89080	2	0.07	7.16	0.05	2	DnaJ homolog subfamily C member 16 OS=Mus musculus GN=Dnajc16 PE=1 SV=2
787	1	Sprot	RT30_MOUSE	34	49908	2	0.13	9.45	0.12	2	28S ribosomal protein S30, mitochondrial OS=Mus musculus GN=Mrps30 PE=2 SV=1
793	1	Sprot	PSDE_MOUSE	33	34555	2	0.19	6.06	0.22	2	26S proteasome non-ATPase regulatory subunit 14 OS=Mus musculus GN=Psmd14 PE=1 SV=2
795	1	Sprot	RAC1_CAVPO	33	8805	2	0.9	8.63	0.3	2	Ras-related C3 botulinum toxin substrate 1 (Fragment) OS=Cavia porcellus GN=RAC1 PE=1 SV=2
800	1	Sprot	RAB21_MOUSE	33	24091	2	0.28	8.11	0.1	2	Ras-related protein Rab-21 OS=Mus musculus GN=Rab21 PE=1 SV=4
821	1	Sprot	PIGN_MOUSE	31	104977	2	0.06	7.33	0.03	2	GPI ethanolamine phosphate transferase 1 OS=Mus musculus GN=Pign PE=2 SV=2
822	1	Sprot	IMP2L_MOUSE	31	19588	2	0.16	9.63	0.09	1	Mitochondrial inner membrane protease subunit 2 OS=Mus musculus GN=Immp2l PE=2 SV=1
824	1	Sprot	SPG7_MOUSE	31	85942	2	0.04	9.09	0.04	1	Paraplegin OS=Mus musculus GN=Spg7 PE=1 SV=1
826	1	Sprot	CCAR2_MOUSE	31	102938	2	0.06	5.15	0.03	2	Cell cycle and apoptosis regulator protein 2 OS=Mus musculus GN=Ccar2 PE=1 SV=2
831	1	Sprot	DDX20_MOUSE	30	91653	2	0.07	6.3	0.05	2	Probable ATP-dependent RNA helicase DDX20 OS=Mus musculus GN=Ddx20 PE=1 SV=2
836	1	Sprot	DGLB_MOUSE	30	73857	2	0.04	6.26	0.01	1	Sn1-specific diacylglycerol lipase beta OS=Mus musculus GN=Daglb PE=1 SV=2
837	1	Sprot	MA7D1_MOUSE	30	93220	2	0.07	10.16	0.04	2	MAP7 domain-containing protein 1 OS=Mus musculus GN=Map7d1 PE=1 SV=1
838	1	Sprot	LARP1_MOUSE	30	121050	2	0.05	8.87	0.03	2	La-related protein 1 OS=Mus musculus GN=Larp1 PE=1 SV=3
843	1	Sprot	MIPEP_MOUSE	29	80800	2	0.04	6.73	0.02	1	Mitochondrial intermediate peptidase OS=Mus musculus GN=Mipep PE=2 SV=1
848	1	Sprot	SC23B_MOUSE	29	86382	2	0.07	6.51	0.04	2	Protein transport protein Sec23B OS=Mus musculus GN=Sec23b PE=1 SV=1
855	1	Sprot	S35B1_MOUSE	28	35859	2	0.18	9.44	0.08	2	Solute carrier family 35 member B1 OS=Mus musculus GN=Slc35b1 PE=2 SV=1
858	1	Sprot	RPP30_MOUSE	28	29455	2	0.22	9.21	0.13	2	Ribonuclease P protein subunit p30 OS=Mus musculus GN=Rpp30 PE=2 SV=1
866	1	Sprot	HS2ST_CRILO	27	41804	2	0.15	8.73	0.07	2	Heparan sulfate 2-O-sulfotransferase 1 OS=Cricetulus longicaudatus GN=HS2ST1 PE=1 SV=1
882	1	Sprot	ACOD1_MOUSE	26	41020	2	0.16	9.16	0.05	2	Acyl-CoA desaturase 1 OS=Mus musculus GN=Scd1 PE=1 SV=2
891	1	Sprot	QCR8_MOUSE	26	9762	2	0.79	10.26	0.39	2	Cytochrome b-c1 complex subunit 8 OS=Mus musculus GN=Uqcrq PE=1 SV=3
902	1	Sprot	NOL10_MOUSE	25	80027	2	0.08	8.39	0.05	2	Nucleolar protein 10 OS=Mus musculus GN=Nol10 PE=2 SV=1
907	1	Sprot	ACATN_MOUSE	25	61036	2	0.05	8.4	0.02	1	Acetyl-coenzyme A transporter 1 OS=Mus musculus GN=Slc33a1 PE=1 SV=1
915	1	Sprot	ATP9B_MOUSE	24	128934	2	0.02	7.69	0.02	1	Probable phospholipid-transporting ATPase IIB OS=Mus musculus GN=Atp9b PE=2 SV=4
947	1	Sprot	MTFP1_MOUSE	22	18303	2	0.17	8.74	0.12	1	Mitochondrial fission process protein 1 OS=Mus musculus GN=Mtfp1 PE=1 SV=1
964	1	Sprot	UD17C_MOUSE	20	59719	2	0.05	8.64	0.04	1	UDP-glucuronosyltransferase 1-7C OS=Mus musculus GN=Ugt1a7c PE=2 SV=1
