# Supplementary material for: Streamlined Membrane Proteome Preparation for Shotgun Proteomics Analysis with Triton X-100 Cloud Point Extraction and Nanodiamond Solid Phase Extraction
Source: Materials (Basel). 2016 May 18;9(5):385. doi: 10.3390/ma9050385 (PMC5503057; doi:10.3390/ma9050385)
Supplement: Supplementary file 1 [file materials-09-00385-s001.zip › materials-124749-supplementary/Excel S8.xlsx]

## Sheet: Table B8_Merge Of D phase
E-mail	pth@sinica.edu.tw
Search title	Submitted from Minh-mergedDof150515 by Mascot Daemon on PUBLICPCX32-PC
MS data file	C:\ProgramData\Matrix Science\Mascot Daemon\MGF\359 Minh-mergedDof150515\mascot_daemon_merge.mgf
Database	Sprot 2015_08
Taxonomy	Rodentia (Rodents) (26,337 sequences)
Timestamp	18 Aug 2015 at 14:25:54 GMT
Type of search	MS/MS Ion Search
Enzyme	Trypsin
Variable modifications	Carbamidomethyl (C),Oxidation (M)
Mass values	Monoisotopic
Protein mass	Unrestricted
Peptide mass tolerance	10 ppm
Fragment mass tolerance	0.6 Da
Max missed cleavages	2
Instrument type	ESI-TRAP
Number of queries	57038
Significance threshold p<	0.023551
Max. number of families	AUTO
Ions score or expect cut-off	0
Preferred taxonomy	All entries
Show Percolator scores?	no
Family	Member	Database	Accession	Score	Mass	Num. of significant matches	emPAI	pI	Sequence coverage	Num. of significant unique sequences	Description
1	1	Sprot	PYR1_MOUSE	5326	243084	185	1.89	6	0.69	78	CAD protein OS=Mus musculus GN=Cad PE=2 SV=1
2	1	Sprot	MBB1A_MOUSE	3592	151942	131	2.06	9.08	0.62	50	Myb-binding protein 1A OS=Mus musculus GN=Mybbp1a PE=1 SV=2
3	1	Sprot	AT2A2_MOUSE	2863	114784	109	2.84	5.23	0.55	38	Sarcoplasmic/endoplasmic reticulum calcium ATPase 2 OS=Mus musculus GN=Atp2a2 PE=1 SV=2
5	1	Sprot	ADT2_MOUSE	2584	32910	107	10.58	9.74	0.87	13	ADP/ATP translocase 2 OS=Mus musculus GN=Slc25a5 PE=1 SV=3
5	2	Sprot	ADT1_MOUSE	2381	32883	106	7.05	9.73	0.7	10	ADP/ATP translocase 1 OS=Mus musculus GN=Slc25a4 PE=1 SV=4
7	1	Sprot	TBB5_CRIGR	2556	49639	96	6.82	4.78	0.77	4	Tubulin beta-5 chain OS=Cricetulus griseus GN=TUBB5 PE=1 SV=1
7	2	Sprot	TBB4B_MOUSE	2295	49799	95	6.3	4.79	0.82	2	Tubulin beta-4B chain OS=Mus musculus GN=Tubb4b PE=1 SV=1
12	1	Sprot	KTN1_MOUSE	2147	152498	93	1.87	5.67	0.61	51	Kinectin OS=Mus musculus GN=Ktn1 PE=2 SV=1
13	1	Sprot	EF2_MOUSE	2081	95253	90	2.45	6.41	0.68	38	Elongation factor 2 OS=Mus musculus GN=Eef2 PE=1 SV=2
14	1	Sprot	RL4_MOUSE	2065	47124	88	5.32	11.01	0.6	25	60S ribosomal protein L4 OS=Mus musculus GN=Rpl4 PE=1 SV=3
11	1	Sprot	CLH1_MOUSE	2282	191435	88	1.01	5.48	0.45	44	Clathrin heavy chain 1 OS=Mus musculus GN=Cltc PE=1 SV=3
18	1	Sprot	IGEB_MOUSE	1973	62708	85	3.65	9.38	0.59	30	IgE-binding protein OS=Mus musculus GN=Iap PE=2 SV=1
8	1	Sprot	HSP7C_MOUSE	2475	70827	82	3.08	5.37	0.62	27	Heat shock cognate 71 kDa protein OS=Mus musculus GN=Hspa8 PE=1 SV=1
6	1	Sprot	AT1A1_MOUSE	2581	112910	81	1.77	5.3	0.49	37	Sodium/potassium-transporting ATPase subunit alpha-1 OS=Mus musculus GN=Atp1a1 PE=1 SV=1
20	1	Sprot	HNRPU_MOUSE	1785	87863	80	2.82	5.92	0.54	33	Heterogeneous nuclear ribonucleoprotein U OS=Mus musculus GN=Hnrnpu PE=1 SV=1
9	1	Sprot	CKAP4_MOUSE	2431	63654	79	4.77	5.46	0.75	34	Cytoskeleton-associated protein 4 OS=Mus musculus GN=Ckap4 PE=1 SV=2
10	1	Sprot	KPYM_MOUSE	2341	57808	77	4.57	7.18	0.73	30	Pyruvate kinase PKM OS=Mus musculus GN=Pkm PE=1 SV=4
31	1	Sprot	RPN1_MOUSE	1526	68486	76	3.46	6.02	0.73	33	Dolichyl-diphosphooligosaccharide--protein glycosyltransferase subunit 1 OS=Mus musculus GN=Rpn1 PE=1 SV=1
7	3	Sprot	TBB4A_MOUSE	1712	49554	74	3.84	4.78	0.71	1	Tubulin beta-4A chain OS=Mus musculus GN=Tubb4a PE=1 SV=3
37	1	Sprot	ITPR3_MOUSE	1458	304080	73	0.54	6.11	0.36	42	Inositol 1,4,5-trisphosphate receptor type 3 OS=Mus musculus GN=Itpr3 PE=1 SV=3
4	1	Sprot	RPN2_MOUSE	2592	69020	72	1.85	5.54	0.59	24	Dolichyl-diphosphooligosaccharide--protein glycosyltransferase subunit 2 OS=Mus musculus GN=Rpn2 PE=2 SV=1
19	1	Sprot	AT131_MOUSE	1966	132303	72	1.18	8.34	0.54	34	Manganese-transporting ATPase 13A1 OS=Mus musculus GN=Atp13a1 PE=2 SV=2
40	1	Sprot	CALX_MOUSE	1346	67236	71	5.28	4.5	0.78	37	Calnexin OS=Mus musculus GN=Canx PE=1 SV=1
42	1	Sprot	EF1A1_CRIGR	1327	50082	66	3.76	9.1	0.76	20	Elongation factor 1-alpha 1 OS=Cricetulus griseus GN=EEF1A1 PE=2 SV=1
28	1	Sprot	TFR1_MOUSE	1548	85677	66	1.98	6.13	0.57	28	Transferrin receptor protein 1 OS=Mus musculus GN=Tfrc PE=1 SV=1
62	1	Sprot	RL3_MOUSE	1128	46081	65	6.05	10.22	0.65	22	60S ribosomal protein L3 OS=Mus musculus GN=Rpl3 PE=1 SV=3
24	1	Sprot	PO210_MOUSE	1637	203973	65	0.54	6.18	0.33	28	Nuclear pore membrane glycoprotein 210 OS=Mus musculus GN=Nup210 PE=1 SV=2
17	1	Sprot	CMC1_MOUSE	1983	74523	64	1.87	8.43	0.6	26	Calcium-binding mitochondrial carrier protein Aralar1 OS=Mus musculus GN=Slc25a12 PE=1 SV=1
86	1	Sprot	STT3A_MOUSE	967	80545	63	1.37	8.3	0.39	21	Dolichyl-diphosphooligosaccharide--protein glycosyltransferase subunit STT3A OS=Mus musculus GN=Stt3a PE=1 SV=1
50	1	Sprot	DYHC1_MOUSE	1265	531710	63	0.31	6.03	0.27	47	Cytoplasmic dynein 1 heavy chain 1 OS=Mus musculus GN=Dync1h1 PE=1 SV=2
15	2	Sprot	TBA1A_CRIGR	1718	50104	62	4.69	4.94	0.7	1	Tubulin alpha-1A chain OS=Cricetulus griseus GN=TUBA1A PE=2 SV=1
41	1	Sprot	ATAD3_MOUSE	1346	66701	61	2.54	9.32	0.64	27	ATPase family AAA domain-containing protein 3 OS=Mus musculus GN=Atad3 PE=1 SV=1
27	1	Sprot	NOMO1_MOUSE	1553	133336	61	1.02	5.75	0.52	31	Nodal modulator 1 OS=Mus musculus GN=Nomo1 PE=1 SV=1
29	1	Sprot	EMC1_MOUSE	1530	111535	60	1.08	7	0.43	27	ER membrane protein complex subunit 1 OS=Mus musculus GN=Emc1 PE=1 SV=1
75	1	Sprot	EIF3A_MOUSE	1027	161838	60	1.04	6.38	0.47	35	Eukaryotic translation initiation factor 3 subunit A OS=Mus musculus GN=Eif3a PE=1 SV=5
15	1	Sprot	TBA1C_CRIGR	1815	49877	59	4.4	4.96	0.7	1	Tubulin alpha-1C chain OS=Cricetulus griseus GN=TUBA1C PE=2 SV=1
15	3	Sprot	TBA4A_MOUSE	1460	49892	59	4.4	4.95	0.69	7	Tubulin alpha-4A chain OS=Mus musculus GN=Tuba4a PE=1 SV=1
16	1	Sprot	ABCB6_MOUSE	1985	93711	58	1.1	8.25	0.41	22	ATP-binding cassette sub-family B member 6, mitochondrial OS=Mus musculus GN=Abcb6 PE=1 SV=1
34	1	Sprot	QCR2_MOUSE	1520	48205	57	3.19	9.26	0.63	19	Cytochrome b-c1 complex subunit 2, mitochondrial OS=Mus musculus GN=Uqcrc2 PE=1 SV=1
33	1	Sprot	SYEP_MOUSE	1524	169972	57	0.71	7.75	0.43	30	Bifunctional glutamate/proline--tRNA ligase OS=Mus musculus GN=Eprs PE=1 SV=4
7	4	Sprot	TBB3_MOUSE	1396	50386	56	2.1	4.82	0.41	1	Tubulin beta-3 chain OS=Mus musculus GN=Tubb3 PE=1 SV=1
72	1	Sprot	RL7_MOUSE	1045	31400	55	8.72	10.89	0.77	22	60S ribosomal protein L7 OS=Mus musculus GN=Rpl7 PE=1 SV=2
45	1	Sprot	RS2_MOUSE	1295	31212	54	5.74	10.25	0.7	17	40S ribosomal protein S2 OS=Mus musculus GN=Rps2 PE=2 SV=3
51	1	Sprot	RS3_MOUSE	1254	26657	54	10.57	9.68	0.82	20	40S ribosomal protein S3 OS=Mus musculus GN=Rps3 PE=1 SV=1
21	1	Sprot	TCPG_MOUSE	1722	60591	54	2.13	6.28	0.63	20	T-complex protein 1 subunit gamma OS=Mus musculus GN=Cct3 PE=1 SV=1
8	2	Sprot	GRP78_MOUSE	1725	72377	54	1.72	5.07	0.53	21	78 kDa glucose-regulated protein OS=Mus musculus GN=Hspa5 PE=1 SV=3
30	1	Sprot	TCPD_MOUSE	1527	58030	54	2.85	8.24	0.67	24	T-complex protein 1 subunit delta OS=Mus musculus GN=Cct4 PE=1 SV=3
76	1	Sprot	FAS_MOUSE	1023	272257	54	0.48	6.13	0.35	34	Fatty acid synthase OS=Mus musculus GN=Fasn PE=1 SV=2
71	1	Sprot	MPCP_MOUSE	1049	39606	53	3.88	9.36	0.63	17	Phosphate carrier protein, mitochondrial OS=Mus musculus GN=Slc25a3 PE=1 SV=1
26	1	Sprot	ATPB_MOUSE	1602	56265	52	2.42	5.19	0.67	19	ATP synthase subunit beta, mitochondrial OS=Mus musculus GN=Atp5b PE=1 SV=2
36	1	Sprot	U520_MOUSE	1475	244392	52	0.42	5.73	0.29	28	U5 small nuclear ribonucleoprotein 200 kDa helicase OS=Mus musculus GN=Snrnp200 PE=1 SV=1
32	1	Sprot	CTR1_MOUSE	1524	67048	51	0.96	6.82	0.31	11	High affinity cationic amino acid transporter 1 OS=Mus musculus GN=Slc7a1 PE=1 SV=1
39	1	Sprot	TCPH_MOUSE	1353	59614	51	2.53	7.95	0.66	24	T-complex protein 1 subunit eta OS=Mus musculus GN=Cct7 PE=1 SV=1
22	1	Sprot	VDAC1_MOUSE	1714	32331	50	4.26	8.55	0.78	17	Voltage-dependent anion-selective channel protein 1 OS=Mus musculus GN=Vdac1 PE=1 SV=3
47	1	Sprot	QCR1_MOUSE	1287	52818	49	2.12	5.81	0.59	17	Cytochrome b-c1 complex subunit 1, mitochondrial OS=Mus musculus GN=Uqcrc1 PE=1 SV=2
49	1	Sprot	PHB2_MOUSE	1275	33276	48	4.01	9.83	0.72	17	Prohibitin-2 OS=Mus musculus GN=Phb2 PE=1 SV=1
57	1	Sprot	HNRPM_MOUSE	1168	77597	48	1.54	8.8	0.59	19	Heterogeneous nuclear ribonucleoprotein M OS=Mus musculus GN=Hnrnpm PE=1 SV=3
25	1	Sprot	TCPA_MOUSE	1603	60411	48	2.31	5.82	0.72	23	T-complex protein 1 subunit alpha OS=Mus musculus GN=Tcp1 PE=1 SV=3
43	1	Sprot	ASPH_MOUSE	1304	82991	47	1.23	4.97	0.42	22	Aspartyl/asparaginyl beta-hydroxylase OS=Mus musculus GN=Asph PE=1 SV=1
48	1	Sprot	DDX21_MOUSE	1283	93493	47	1.24	9.19	0.53	24	Nucleolar RNA helicase 2 OS=Mus musculus GN=Ddx21 PE=1 SV=3
83	1	Sprot	PRP8_MOUSE	982	273443	47	0.36	8.95	0.34	28	Pre-mRNA-processing-splicing factor 8 OS=Mus musculus GN=Prpf8 PE=1 SV=2
44	1	Sprot	PPBT_MOUSE	1303	57478	46	2.51	6.52	0.61	21	Alkaline phosphatase, tissue-nonspecific isozyme OS=Mus musculus GN=Alpl PE=1 SV=2
77	1	Sprot	ESYT1_MOUSE	1016	121478	46	0.82	5.63	0.4	24	Extended synaptotagmin-1 OS=Mus musculus GN=Esyt1 PE=1 SV=2
60	1	Sprot	HS90B_MOUSE	1139	83229	45	1.3	4.97	0.46	16	Heat shock protein HSP 90-beta OS=Mus musculus GN=Hsp90ab1 PE=1 SV=3
74	1	Sprot	GBLP_MOUSE	1039	35055	45	3.25	7.6	0.83	17	Guanine nucleotide-binding protein subunit beta-2-like 1 OS=Mus musculus GN=Gnb2l1 PE=1 SV=3
85	1	Sprot	MCM5_MOUSE	975	82290	45	1.16	8.7	0.55	21	DNA replication licensing factor MCM5 OS=Mus musculus GN=Mcm5 PE=2 SV=1
38	1	Sprot	ATPA_MOUSE	1457	59716	45	2.03	9.22	0.64	22	ATP synthase subunit alpha, mitochondrial OS=Mus musculus GN=Atp5a1 PE=1 SV=1
81	1	Sprot	4F2_MOUSE	996	58300	45	2.45	5.62	0.59	23	4F2 cell-surface antigen heavy chain OS=Mus musculus GN=Slc3a2 PE=1 SV=1
58	1	Sprot	IF4A1_MOUSE	1152	46125	44	2.66	5.32	0.73	17	Eukaryotic initiation factor 4A-I OS=Mus musculus GN=Eif4a1 PE=1 SV=1
91	1	Sprot	RL7A_MOUSE	946	29958	44	7.87	10.56	0.71	22	60S ribosomal protein L7a OS=Mus musculus GN=Rpl7a PE=1 SV=2
108	1	Sprot	MA2A1_MOUSE	878	131548	44	0.74	8.17	0.44	23	Alpha-mannosidase 2 OS=Mus musculus GN=Man2a1 PE=1 SV=2
35	1	Sprot	SFXN1_MOUSE	1496	35626	43	2.51	9.35	0.64	12	Sideroflexin-1 OS=Mus musculus GN=Sfxn1 PE=1 SV=3
63	1	Sprot	PRS10_MOUSE	1121	44145	43	1.96	7.1	0.69	15	26S protease regulatory subunit 10B OS=Mus musculus GN=Psmc6 PE=1 SV=1
23	1	Sprot	STML2_MOUSE	1684	38361	43	3.06	8.95	0.75	16	Stomatin-like protein 2, mitochondrial OS=Mus musculus GN=Stoml2 PE=1 SV=1
55	1	Sprot	FACR1_MOUSE	1173	59397	43	1.9	9.26	0.63	19	Fatty acyl-CoA reductase 1 OS=Mus musculus GN=Far1 PE=1 SV=1
52	1	Sprot	DDX5_MOUSE	1244	69247	42	1.1	9.06	0.59	10	Probable ATP-dependent RNA helicase DDX5 OS=Mus musculus GN=Ddx5 PE=1 SV=2
59	1	Sprot	AFG32_MOUSE	1148	89463	42	1.03	8.77	0.43	19	AFG3-like protein 2 OS=Mus musculus GN=Afg3l2 PE=1 SV=1
7	5	Sprot	TBB6_MOUSE	1034	50058	41	1.61	4.8	0.58	3	Tubulin beta-6 chain OS=Mus musculus GN=Tubb6 PE=1 SV=1
54	2	Sprot	ATLA3_MOUSE	1123	60537	41	1.33	5.73	0.62	10	Atlastin-3 OS=Mus musculus GN=Atl3 PE=2 SV=1
104	1	Sprot	LRC59_MOUSE	892	34856	41	2.61	9.57	0.63	15	Leucine-rich repeat-containing protein 59 OS=Mus musculus GN=Lrrc59 PE=1 SV=1
46	1	Sprot	ODP2_MOUSE	1295	67899	41	1.13	8.81	0.57	15	Dihydrolipoyllysine-residue acetyltransferase component of pyruvate dehydrogenase complex, mitochondrial OS=Mus musculus GN=Dlat PE=1 SV=2
56	1	Sprot	OST48_MOUSE	1170	48997	41	1.84	5.52	0.59	16	Dolichyl-diphosphooligosaccharide--protein glycosyltransferase 48 kDa subunit OS=Mus musculus GN=Ddost PE=1 SV=2
52	2	Sprot	DDX3X_MOUSE	1177	73056	41	1.19	6.73	0.48	17	ATP-dependent RNA helicase DDX3X OS=Mus musculus GN=Ddx3x PE=1 SV=3
68	1	Sprot	LMAN1_MOUSE	1082	57753	41	1.56	5.92	0.52	18	Protein ERGIC-53 OS=Mus musculus GN=Lman1 PE=2 SV=1
133	1	Sprot	NCLN_MOUSE	761	62868	41	1.61	6.03	0.39	20	Nicalin OS=Mus musculus GN=Ncln PE=2 SV=2
180	1	Sprot	RS9_MOUSE	615	22578	40	9.56	10.66	0.71	17	40S ribosomal protein S9 OS=Mus musculus GN=Rps9 PE=1 SV=3
80	1	Sprot	RS4X_MESAU	996	29579	40	6.49	10.16	0.73	18	40S ribosomal protein S4, X isoform OS=Mesocricetus auratus GN=RPS4X PE=2 SV=2
103	1	Sprot	MIC60_MOUSE	896	83848	40	1.13	6.18	0.52	21	MICOS complex subunit Mic60 OS=Mus musculus GN=Immt PE=1 SV=1
112	1	Sprot	S61A1_MOUSE	862	52231	39	1.51	8.3	0.39	8	Protein transport protein Sec61 subunit alpha isoform 1 OS=Mus musculus GN=Sec61a1 PE=2 SV=2
84	1	Sprot	PHB_MOUSE	975	29802	39	3.05	5.57	0.8	14	Prohibitin OS=Mus musculus GN=Phb PE=1 SV=1
67	1	Sprot	RS6_MOUSE	1088	28663	39	4.26	10.85	0.57	15	40S ribosomal protein S6 OS=Mus musculus GN=Rps6 PE=1 SV=1
53	1	Sprot	CH60_MOUSE	1222	60917	39	1.43	5.91	0.59	17	60 kDa heat shock protein, mitochondrial OS=Mus musculus GN=Hspd1 PE=1 SV=1
105	1	Sprot	TOM70_MOUSE	889	67547	39	1.44	7.46	0.54	19	Mitochondrial import receptor subunit TOM70 OS=Mus musculus GN=Tomm70a PE=1 SV=2
65	1	Sprot	ERMP1_MOUSE	1091	100084	39	0.83	7.14	0.4	20	Endoplasmic reticulum metallopeptidase 1 OS=Mus musculus GN=Ermp1 PE=2 SV=2
3	2	Sprot	AT2A3_MOUSE	1160	113565	38	0.45	5.64	0.29	8	Sarcoplasmic/endoplasmic reticulum calcium ATPase 3 OS=Mus musculus GN=Atp2a3 PE=2 SV=3
238	1	Sprot	RL13A_MOUSE	486	23449	38	7.54	11.02	0.58	16	60S ribosomal protein L13a OS=Mus musculus GN=Rpl13a PE=1 SV=4
78	1	Sprot	SYRC_MOUSE	1001	75625	38	0.97	7.48	0.44	17	Arginine--tRNA ligase, cytoplasmic OS=Mus musculus GN=Rars PE=2 SV=2
120	1	Sprot	MOGS_MOUSE	811	91774	38	1.06	9.06	0.5	20	Mannosyl-oligosaccharide glucosidase OS=Mus musculus GN=Mogs PE=2 SV=1
179	1	Sprot	RL8_MOUSE	620	28007	37	3.91	11.03	0.59	14	60S ribosomal protein L8 OS=Mus musculus GN=Rpl8 PE=1 SV=2
54	1	Sprot	ATLA2_MOUSE	1215	66182	37	1.27	5.27	0.5	16	Atlastin-2 OS=Mus musculus GN=Atl2 PE=1 SV=1
94	1	Sprot	TCPQ_MOUSE	935	59518	37	1.49	5.44	0.51	18	T-complex protein 1 subunit theta OS=Mus musculus GN=Cct8 PE=1 SV=3
88	1	Sprot	ECM29_MOUSE	959	203573	37	0.31	6.68	0.25	18	Proteasome-associated protein ECM29 homolog OS=Mus musculus GN=Ecm29 PE=1 SV=3
22	2	Sprot	VDAC2_MOUSE	1242	31713	36	2.39	7.44	0.6	13	Voltage-dependent anion-selective channel protein 2 OS=Mus musculus GN=Vdac2 PE=1 SV=2
141	1	Sprot	RS18_MOUSE	747	17708	36	12.96	10.99	0.63	15	40S ribosomal protein S18 OS=Mus musculus GN=Rps18 PE=1 SV=3
89	1	Sprot	SRPRB_MOUSE	957	29561	36	4.01	9.34	0.71	16	Signal recognition particle receptor subunit beta OS=Mus musculus GN=Srprb PE=1 SV=1
73	1	Sprot	SRPR_MOUSE	1041	69579	36	1.28	9.07	0.49	17	Signal recognition particle receptor subunit alpha OS=Mus musculus GN=Srpr PE=1 SV=1
137	1	Sprot	MA1B1_MOUSE	750	75103	36	1.06	8.61	0.46	18	Endoplasmic reticulum mannosyl-oligosaccharide 1,2-alpha-mannosidase OS=Mus musculus GN=Man1b1 PE=2 SV=1
99	1	Sprot	ABCB7_MOUSE	912	82529	36	1.08	9.36	0.56	19	ATP-binding cassette sub-family B member 7, mitochondrial OS=Mus musculus GN=Abcb7 PE=1 SV=3
148	1	Sprot	CY1_MOUSE	704	35305	35	2.55	9.24	0.66	10	Cytochrome c1, heme protein, mitochondrial OS=Mus musculus GN=Cyc1 PE=1 SV=1
66	1	Sprot	TOM40_MOUSE	1089	37871	35	2.27	7.64	0.76	12	Mitochondrial import receptor subunit TOM40 homolog OS=Mus musculus GN=Tomm40 PE=1 SV=3
190	1	Sprot	RL10_MOUSE	588	24588	35	7.68	10.11	0.69	13	60S ribosomal protein L10 OS=Mus musculus GN=Rpl10 PE=1 SV=3
142	1	Sprot	ACSL5_MOUSE	734	76157	35	0.89	6.74	0.43	14	Long-chain-fatty-acid--CoA ligase 5 OS=Mus musculus GN=Acsl5 PE=1 SV=1
159	1	Sprot	FBRL_RAT	670	34201	35	3.04	10.25	0.73	15	rRNA 2'-O-methyltransferase fibrillarin OS=Rattus norvegicus GN=Fbl PE=1 SV=2
125	1	Sprot	TCPZ_MOUSE	785	57968	35	1.29	6.63	0.55	16	T-complex protein 1 subunit zeta OS=Mus musculus GN=Cct6a PE=1 SV=3
70	1	Sprot	NOP56_MOUSE	1066	64424	35	1.32	9.22	0.61	17	Nucleolar protein 56 OS=Mus musculus GN=Nop56 PE=1 SV=2
90	1	Sprot	ACTB_CAVPO	954	41710	34	2.91	5.29	0.73	8	Actin, cytoplasmic 1 OS=Cavia porcellus GN=ACTB PE=2 SV=1
101	1	Sprot	AL3A2_MOUSE	902	53936	34	1.31	8.59	0.39	13	Fatty aldehyde dehydrogenase OS=Mus musculus GN=Aldh3a2 PE=2 SV=2
96	1	Sprot	ESYT2_MOUSE	924	94081	34	0.52	7.63	0.36	13	Extended synaptotagmin-2 OS=Mus musculus GN=Esyt2 PE=1 SV=1
157	1	Sprot	AT5F1_MOUSE	678	28930	34	4.72	9.11	0.71	16	ATP synthase F(0) complex subunit B1, mitochondrial OS=Mus musculus GN=Atp5f1 PE=1 SV=1
122	1	Sprot	S12A2_MOUSE	802	130950	34	0.55	6.94	0.29	18	Solute carrier family 12 member 2 OS=Mus musculus GN=Slc12a2 PE=1 SV=2
61	1	Sprot	RAB1A_MOUSE	1128	22663	33	3.19	5.93	0.8	6	Ras-related protein Rab-1A OS=Mus musculus GN=Rab1A PE=1 SV=3
82	1	Sprot	GNAI2_MOUSE	983	40463	33	2.26	5.28	0.66	10	Guanine nucleotide-binding protein G(i) subunit alpha-2 OS=Mus musculus GN=Gnai2 PE=1 SV=5
61	3	Sprot	RAB14_MOUSE	808	23882	33	5.41	5.85	0.93	13	Ras-related protein Rab-14 OS=Mus musculus GN=Rab14 PE=1 SV=3
106	1	Sprot	PRS6A_RAT	889	49129	33	1.35	5.13	0.59	14	26S protease regulatory subunit 6A OS=Rattus norvegicus GN=Psmc3 PE=2 SV=1
155	1	Sprot	PREB_MOUSE	687	45409	33	1.88	9.01	0.53	15	Prolactin regulatory element-binding protein OS=Mus musculus GN=Preb PE=1 SV=1
132	1	Sprot	SAM50_MOUSE	762	51831	33	1.39	6.34	0.51	15	Sorting and assembly machinery component 50 homolog OS=Mus musculus GN=Samm50 PE=1 SV=1
93	1	Sprot	NCPR_MOUSE	937	76995	33	1.1	5.34	0.56	17	NADPH--cytochrome P450 reductase OS=Mus musculus GN=Por PE=2 SV=2
185	1	Sprot	SYIC_MOUSE	601	144179	33	0.46	6.14	0.33	18	Isoleucine--tRNA ligase, cytoplasmic OS=Mus musculus GN=Iars PE=2 SV=2
191	1	Sprot	PLXB2_MOUSE	586	206099	33	0.34	5.58	0.23	20	Plexin-B2 OS=Mus musculus GN=Plxnb2 PE=1 SV=1
130	1	Sprot	RLA0_MOUSE	769	34195	32	2.39	5.91	0.55	14	60S acidic ribosomal protein P0 OS=Mus musculus GN=Rplp0 PE=1 SV=3
64	1	Sprot	YMEL1_MOUSE	1108	79978	32	0.7	9.01	0.51	14	ATP-dependent zinc metalloprotease YME1L1 OS=Mus musculus GN=Yme1l1 PE=2 SV=1
240	1	Sprot	SF3B1_MOUSE	478	145724	32	0.52	6.65	0.41	20	Splicing factor 3B subunit 1 OS=Mus musculus GN=Sf3b1 PE=1 SV=1
129	1	Sprot	GEMI5_MOUSE	772	166487	32	0.49	6.25	0.32	22	Gem-associated protein 5 OS=Mus musculus GN=Gemin5 PE=2 SV=2
164	1	Sprot	LYRIC_MOUSE	655	63808	32	2.41	9.34	0.58	25	Protein LYRIC OS=Mus musculus GN=Mtdh PE=1 SV=1
95	1	Sprot	M2OM_MOUSE	933	34133	31	1.85	9.95	0.64	10	Mitochondrial 2-oxoglutarate/malate carrier protein OS=Mus musculus GN=Slc25a11 PE=1 SV=3
119	1	Sprot	RL5_MOUSE	812	34379	31	2.09	9.78	0.74	11	60S ribosomal protein L5 OS=Mus musculus GN=Rpl5 PE=1 SV=3
109	1	Sprot	DIC_MOUSE	866	31694	31	3.08	9.43	0.71	14	Mitochondrial dicarboxylate carrier OS=Mus musculus GN=Slc25a10 PE=1 SV=2
168	1	Sprot	PA2G4_MOUSE	645	43671	31	1.8	6.41	0.55	15	Proliferation-associated protein 2G4 OS=Mus musculus GN=Pa2g4 PE=1 SV=3
134	1	Sprot	GSLG1_MOUSE	758	133646	31	0.61	6.45	0.46	21	Golgi apparatus protein 1 OS=Mus musculus GN=Glg1 PE=1 SV=1
200	1	Sprot	RS15A_MOUSE	564	14830	30	9.41	10.14	0.82	9	40S ribosomal protein S15a OS=Mus musculus GN=Rps15a PE=1 SV=2
79	1	Sprot	G3P_MOUSE	998	35787	30	2.22	8.44	0.64	11	Glyceraldehyde-3-phosphate dehydrogenase OS=Mus musculus GN=Gapdh PE=1 SV=2
338	1	Sprot	RL28_MOUSE	350	15724	30	6.63	12.02	0.69	11	60S ribosomal protein L28 OS=Mus musculus GN=Rpl28 PE=1 SV=2
98	1	Sprot	RAB7A_MOUSE	921	23475	30	4.15	6.4	0.78	12	Ras-related protein Rab-7a OS=Mus musculus GN=Rab7a PE=1 SV=2
139	1	Sprot	NB5R3_MOUSE	749	34106	30	2.4	8.55	0.8	12	NADH-cytochrome b5 reductase 3 OS=Mus musculus GN=Cyb5r3 PE=1 SV=3
86	2	Sprot	STT3B_MOUSE	632	93185	30	0.52	9.07	0.25	12	Dolichyl-diphosphooligosaccharide--protein glycosyltransferase subunit STT3B OS=Mus musculus GN=Stt3b PE=1 SV=2
118	1	Sprot	MIRO1_MOUSE	812	72196	30	0.8	6.06	0.41	13	Mitochondrial Rho GTPase 1 OS=Mus musculus GN=Rhot1 PE=2 SV=1
163	1	Sprot	MTX1_MOUSE	656	35601	30	2.23	5.82	0.52	13	Metaxin-1 OS=Mus musculus GN=Mtx1 PE=1 SV=1
170	1	Sprot	LMAN2_MOUSE	642	40404	30	2.04	6.46	0.63	15	Vesicular integral-membrane protein VIP36 OS=Mus musculus GN=Lman2 PE=2 SV=2
115	1	Sprot	RL6_MOUSE	835	33489	30	3.15	10.69	0.5	16	60S ribosomal protein L6 OS=Mus musculus GN=Rpl6 PE=1 SV=3
143	1	Sprot	H4_MOUSE	729	11360	29	19.77	11.36	0.72	9	Histone H4 OS=Mus musculus GN=Hist1h4a PE=1 SV=2
22	3	Sprot	VDAC3_MOUSE	985	30733	29	1.9	8.96	0.61	11	Voltage-dependent anion-selective channel protein 3 OS=Mus musculus GN=Vdac3 PE=1 SV=1
152	1	Sprot	RL13_MOUSE	700	24290	29	3.86	11.54	0.53	12	60S ribosomal protein L13 OS=Mus musculus GN=Rpl13 PE=2 SV=3
92	1	Sprot	DJC11_MOUSE	942	63194	29	0.86	8.51	0.45	13	DnaJ homolog subfamily C member 11 OS=Mus musculus GN=Dnajc11 PE=2 SV=2
116	1	Sprot	TM214_MOUSE	828	76381	29	0.67	9.41	0.46	13	Transmembrane protein 214 OS=Mus musculus GN=Tmem214 PE=2 SV=1
30	2	Sprot	TCPE_MOUSE	770	59586	29	1.13	5.72	0.69	15	T-complex protein 1 subunit epsilon OS=Mus musculus GN=Cct5 PE=1 SV=1
151	1	Sprot	ABCD3_MOUSE	701	75426	29	0.97	9.32	0.41	17	ATP-binding cassette sub-family D member 3 OS=Mus musculus GN=Abcd3 PE=1 SV=2
146	1	Sprot	EDC4_MOUSE	726	152389	29	0.43	5.51	0.31	18	Enhancer of mRNA-decapping protein 4 OS=Mus musculus GN=Edc4 PE=1 SV=2
140	1	Sprot	SSRD_MOUSE	748	18924	28	2.47	5.5	0.59	7	Translocon-associated protein subunit delta OS=Mus musculus GN=Ssr4 PE=2 SV=1
222	1	Sprot	RL18A_MOUSE	526	20719	28	4.48	10.73	0.72	11	60S ribosomal protein L18a OS=Mus musculus GN=Rpl18a PE=1 SV=1
110	1	Sprot	EPN4_MOUSE	865	68469	28	0.7	5.88	0.35	12	Clathrin interactor 1 OS=Mus musculus GN=Clint1 PE=1 SV=2
111	1	Sprot	BCS1_MOUSE	863	47376	28	1.28	7.75	0.6	13	Mitochondrial chaperone BCS1 OS=Mus musculus GN=Bcs1l PE=1 SV=1
175	1	Sprot	FACE1_MOUSE	630	54699	28	1.54	6.49	0.43	14	CAAX prenyl protease 1 homolog OS=Mus musculus GN=Zmpste24 PE=1 SV=2
177	1	Sprot	LETM1_MOUSE	624	82937	28	0.86	6.16	0.36	17	LETM1 and EF-hand domain-containing protein 1, mitochondrial OS=Mus musculus GN=Letm1 PE=2 SV=1
61	2	Sprot	RAB1B_MOUSE	929	22173	27	1.89	5.55	0.78	2	Ras-related protein Rab-1B OS=Mus musculus GN=Rab1b PE=1 SV=1
69	1	Sprot	RAB5C_MOUSE	1081	23398	27	2.53	8.64	0.7	6	Ras-related protein Rab-5C OS=Mus musculus GN=Rab5c PE=1 SV=2
82	2	Sprot	GNAI3_MOUSE	701	40512	27	1.25	5.5	0.5	6	Guanine nucleotide-binding protein G(k) subunit alpha OS=Mus musculus GN=Gnai3 PE=1 SV=3
184	1	Sprot	RL14_MOUSE	607	23549	27	2.51	11.03	0.46	9	60S ribosomal protein L14 OS=Mus musculus GN=Rpl14 PE=1 SV=3
187	1	Sprot	ATP5H_MOUSE	599	18738	27	4.58	5.52	0.88	9	ATP synthase subunit d, mitochondrial OS=Mus musculus GN=Atp5h PE=1 SV=3
166	1	Sprot	RAB2A_MOUSE	653	23533	27	2.51	6.08	0.73	10	Ras-related protein Rab-2A OS=Mus musculus GN=Rab2a PE=1 SV=1
117	1	Sprot	NDC1_MOUSE	813	75361	27	0.68	9.09	0.39	12	Nucleoporin NDC1 OS=Mus musculus GN=Ndc1 PE=2 SV=1
160	1	Sprot	G3BP1_MOUSE	669	51797	27	1.39	5.41	0.56	12	Ras GTPase-activating protein-binding protein 1 OS=Mus musculus GN=G3bp1 PE=1 SV=1
192	1	Sprot	RS3A_MOUSE	585	29866	27	3.03	9.75	0.74	13	40S ribosomal protein S3a OS=Mus musculus GN=Rps3a PE=1 SV=3
256	1	Sprot	NOG1_MOUSE	458	74066	27	0.84	9.55	0.51	15	Nucleolar GTP-binding protein 1 OS=Mus musculus GN=Gtpbp4 PE=2 SV=3
123	1	Sprot	TOP2A_MOUSE	796	172682	27	0.3	8.73	0.26	15	DNA topoisomerase 2-alpha OS=Mus musculus GN=Top2a PE=1 SV=2
145	1	Sprot	ATPG_MOUSE	727	32865	26	1.71	9.06	0.42	3	ATP synthase subunit gamma, mitochondrial OS=Mus musculus GN=Atp5c1 PE=1 SV=1
97	1	Sprot	TMEDA_MESAU	923	24805	26	2.72	6.25	0.49	9	Transmembrane protein Tmp21 OS=Mesocricetus auratus GN=TMED10 PE=1 SV=1
208	1	Sprot	LBR_MOUSE	545	71395	26	0.66	9.43	0.3	12	Lamin-B receptor OS=Mus musculus GN=Lbr PE=1 SV=2
135	1	Sprot	DRS7B_MOUSE	757	34964	26	2.03	9.66	0.61	13	Dehydrogenase/reductase SDR family member 7B OS=Mus musculus GN=Dhrs7b PE=2 SV=1
138	1	Sprot	SYMC_MOUSE	750	101366	26	0.47	6.78	0.39	13	Methionine--tRNA ligase, cytoplasmic OS=Mus musculus GN=Mars PE=2 SV=1
183	1	Sprot	IF4G1_MOUSE	608	175967	26	0.25	5.3	0.23	13	Eukaryotic translation initiation factor 4 gamma 1 OS=Mus musculus GN=Eif4g1 PE=1 SV=1
167	1	Sprot	MARC2_MOUSE	650	38170	26	2.24	8.95	0.46	14	Mitochondrial amidoxime reducing component 2 OS=Mus musculus GN=Marc2 PE=1 SV=1
212	1	Sprot	VPP1_MOUSE	540	96404	26	0.6	6.29	0.3	14	V-type proton ATPase 116 kDa subunit a isoform 1 OS=Mus musculus GN=Atp6v0a1 PE=1 SV=3
228	1	Sprot	TMX2_MOUSE	512	33921	26	2.42	8.97	0.61	14	Thioredoxin-related transmembrane protein 2 OS=Mus musculus GN=Tmx2 PE=2 SV=1
149	1	Sprot	TCPB_MOUSE	703	57441	26	1.2	5.97	0.69	15	T-complex protein 1 subunit beta OS=Mus musculus GN=Cct2 PE=1 SV=4
220	1	Sprot	CTGE5_MOUSE	527	87664	26	0.8	5.04	0.39	17	cTAGE family member 5 OS=Mus musculus GN=Ctage5 PE=1 SV=1
61	5	Sprot	RAB10_MOUSE	548	22527	25	3.22	8.59	0.71	8	Ras-related protein Rab-10 OS=Mus musculus GN=Rab10 PE=1 SV=1
114	1	Sprot	RS8_MOUSE	844	24190	25	2.39	10.32	0.59	10	40S ribosomal protein S8 OS=Mus musculus GN=Rps8 PE=1 SV=2
107	1	Sprot	SC22B_CRIGR	882	24653	25	2.75	8.88	0.65	10	Vesicle-trafficking protein SEC22b OS=Cricetulus griseus GN=Sec22b PE=1 SV=3
102	1	Sprot	EIF3L_MOUSE	897	66570	25	0.64	6.01	0.36	10	Eukaryotic translation initiation factor 3 subunit L OS=Mus musculus GN=Eif3l PE=1 SV=1
136	1	Sprot	SPCS2_MOUSE	755	24962	25	2.27	8.75	0.57	10	Signal peptidase complex subunit 2 OS=Mus musculus GN=Spcs2 PE=1 SV=1
144	1	Sprot	FAF2_MOUSE	728	52438	25	0.99	5.35	0.57	12	FAS-associated factor 2 OS=Mus musculus GN=Faf2 PE=2 SV=2
368	1	Sprot	APMAP_MOUSE	315	46405	25	1.32	5.97	0.65	13	Adipocyte plasma membrane-associated protein OS=Mus musculus GN=Apmap PE=1 SV=1
131	1	Sprot	TMED9_MOUSE	767	27110	24	2.34	8.49	0.55	7	Transmembrane emp24 domain-containing protein 9 OS=Mus musculus GN=Tmed9 PE=1 SV=2
333	1	Sprot	RL32_MOUSE	358	15850	24	4.21	11.32	0.55	7	60S ribosomal protein L32 OS=Mus musculus GN=Rpl32 PE=1 SV=2
61	4	Sprot	RAB6A_MOUSE	617	23575	24	1.73	5.42	0.73	8	Ras-related protein Rab-6A OS=Mus musculus GN=Rab6a PE=1 SV=4
153	1	Sprot	RL18_MOUSE	699	21631	24	1.97	11.79	0.65	8	60S ribosomal protein L18 OS=Mus musculus GN=Rpl18 PE=2 SV=3
509	1	Sprot	HACD3_MOUSE	218	43103	24	0.87	9.18	0.27	9	Very-long-chain (3R)-3-hydroxyacyl-CoA dehydratase 3 OS=Mus musculus GN=Hacd3 PE=1 SV=2
197	1	Sprot	RL9_MOUSE	571	21868	24	2.36	9.96	0.6	9	60S ribosomal protein L9 OS=Mus musculus GN=Rpl9 PE=1 SV=2
156	1	Sprot	DHB12_MOUSE	682	34719	24	1.36	9.55	0.52	9	Very-long-chain 3-oxoacyl-CoA reductase OS=Mus musculus GN=Hsd17b12 PE=2 SV=1
266	1	Sprot	RL15_MOUSE	441	24131	24	2.41	11.62	0.53	10	60S ribosomal protein L15 OS=Mus musculus GN=Rpl15 PE=2 SV=4
169	1	Sprot	HXK2_MOUSE	643	102469	24	0.47	5.77	0.35	10	Hexokinase-2 OS=Mus musculus GN=Hk2 PE=2 SV=1
87	1	Sprot	ENOA_MOUSE	967	47111	24	1.15	6.37	0.74	12	Alpha-enolase OS=Mus musculus GN=Eno1 PE=1 SV=3
209	1	Sprot	SYDC_MOUSE	544	57111	24	1.09	6.07	0.46	14	Aspartate--tRNA ligase, cytoplasmic OS=Mus musculus GN=Dars PE=2 SV=2
194	1	Sprot	RAP1A_MOUSE	580	20974	23	3.68	6.38	0.63	5	Ras-related protein Rap-1A OS=Mus musculus GN=Rap1a PE=2 SV=1
257	1	Sprot	RS5_MOUSE	456	22875	23	1.81	9.73	0.42	8	40S ribosomal protein S5 OS=Mus musculus GN=Rps5 PE=1 SV=3
154	1	Sprot	DGKE_MOUSE	698	63593	23	0.53	7.43	0.38	9	Diacylglycerol kinase epsilon OS=Mus musculus GN=Dgke PE=2 SV=1
100	1	Sprot	MAVS_MOUSE	904	53366	23	0.86	5.96	0.48	10	Mitochondrial antiviral-signaling protein OS=Mus musculus GN=Mavs PE=1 SV=1
282	1	Sprot	MTCH2_MOUSE	410	33477	23	1.43	8.59	0.47	10	Mitochondrial carrier homolog 2 OS=Mus musculus GN=Mtch2 PE=1 SV=1
128	1	Sprot	AAAT_MOUSE	772	58445	23	0.67	8.14	0.3	10	Neutral amino acid transporter B(0) OS=Mus musculus GN=Slc1a5 PE=1 SV=2
247	1	Sprot	RS16_MOUSE	471	16435	23	4.9	10.21	0.73	10	40S ribosomal protein S16 OS=Mus musculus GN=Rps16 PE=2 SV=4
158	1	Sprot	NOP9_MOUSE	677	70003	23	0.61	6.86	0.33	11	Nucleolar protein 9 OS=Mus musculus GN=Nop9 PE=2 SV=1
239	1	Sprot	TM9S4_MOUSE	483	74644	23	0.56	6.86	0.23	11	Transmembrane 9 superfamily member 4 OS=Mus musculus GN=Tm9sf4 PE=2 SV=1
147	1	Sprot	HMOX2_MOUSE	711	35716	23	1.96	5.61	0.64	11	Heme oxygenase 2 OS=Mus musculus GN=Hmox2 PE=2 SV=1
207	1	Sprot	SND1_MOUSE	545	102025	23	0.47	7.08	0.44	13	Staphylococcal nuclease domain-containing protein 1 OS=Mus musculus GN=Snd1 PE=1 SV=1
234	1	Sprot	PAIRB_MOUSE	494	44687	23	1.55	8.6	0.57	14	Plasminogen activator inhibitor 1 RNA-binding protein OS=Mus musculus GN=Serbp1 PE=1 SV=2
267	1	Sprot	MIA3_MOUSE	441	213544	23	0.22	4.68	0.27	14	Melanoma inhibitory activity protein 3 OS=Mus musculus GN=Mia3 PE=1 SV=2
165	1	Sprot	P5CS_MOUSE	655	87212	23	0.68	7.18	0.34	15	Delta-1-pyrroline-5-carboxylate synthase OS=Mus musculus GN=Aldh18a1 PE=1 SV=2
112	2	Sprot	S61A2_MOUSE	461	52214	22	0.78	8.31	0.28	2	Protein transport protein Sec61 subunit alpha isoform 2 OS=Mus musculus GN=Sec61a2 PE=2 SV=3
61	7	Sprot	RAB8A_MOUSE	423	23653	22	1.72	9.15	0.63	4	Ras-related protein Rab-8A OS=Mus musculus GN=Rab8a PE=1 SV=2
251	1	Sprot	RL24_MOUSE	465	17768	22	2.74	11.26	0.43	6	60S ribosomal protein L24 OS=Mus musculus GN=Rpl24 PE=1 SV=2
304	1	Sprot	IRGM1_MOUSE	386	46522	22	0.68	8.56	0.33	8	Immunity-related GTPase family M protein 1 OS=Mus musculus GN=Irgm1 PE=1 SV=1
196	1	Sprot	TMM33_MOUSE	575	28013	22	1.89	9.72	0.47	10	Transmembrane protein 33 OS=Mus musculus GN=Tmem33 PE=2 SV=1
181	1	Sprot	GALT7_MOUSE	613	75371	22	0.49	8.1	0.32	10	N-acetylgalactosaminyltransferase 7 OS=Mus musculus GN=Galnt7 PE=2 SV=2
186	1	Sprot	ACLY_MOUSE	601	119651	22	0.29	7.13	0.24	10	ATP-citrate synthase OS=Mus musculus GN=Acly PE=1 SV=1
127	1	Sprot	NOP2_MOUSE	774	86699	22	0.47	9.27	0.3	11	Probable 28S rRNA (cytosine-C(5))-methyltransferase OS=Mus musculus GN=Nop2 PE=1 SV=1
241	1	Sprot	DHX9_MOUSE	478	149381	22	0.28	6.39	0.24	11	ATP-dependent RNA helicase A OS=Mus musculus GN=Dhx9 PE=1 SV=2
174	1	Sprot	CAND1_MOUSE	636	136245	22	0.34	5.52	0.28	13	Cullin-associated NEDD8-dissociated protein 1 OS=Mus musculus GN=Cand1 PE=2 SV=2
272	1	Sprot	SAC1_MOUSE	436	66901	22	0.88	6.85	0.56	14	Phosphatidylinositide phosphatase SAC1 OS=Mus musculus GN=Sacm1l PE=2 SV=1
202	1	Sprot	SYVC_MOUSE	560	140127	22	0.38	7.9	0.32	15	Valine--tRNA ligase OS=Mus musculus GN=Vars PE=2 SV=1
217	1	Sprot	TBL2_MOUSE	531	49552	22	1.98	9.22	0.65	18	Transducin beta-like protein 2 OS=Mus musculus GN=Tbl2 PE=2 SV=2
176	1	Sprot	RL23_MOUSE	625	14856	21	3.77	10.51	0.64	5	60S ribosomal protein L23 OS=Mus musculus GN=Rpl23 PE=1 SV=1
131	2	Sprot	TMED4_MOUSE	646	26005	21	2.13	8.33	0.44	6	Transmembrane emp24 domain-containing protein 4 OS=Mus musculus GN=Tmed4 PE=2 SV=1
348	1	Sprot	ALG5_MOUSE	338	36767	21	1.08	8.83	0.4	8	Dolichyl-phosphate beta-glucosyltransferase OS=Mus musculus GN=Alg5 PE=2 SV=1
199	1	Sprot	NOP58_MOUSE	566	60305	21	0.49	8.53	0.32	8	Nucleolar protein 58 OS=Mus musculus GN=Nop58 PE=1 SV=1
126	1	Sprot	SERA_MOUSE	779	56549	21	0.61	6.12	0.39	9	D-3-phosphoglycerate dehydrogenase OS=Mus musculus GN=Phgdh PE=1 SV=3
178	1	Sprot	HNRPK_MOUSE	620	50944	21	0.7	5.39	0.49	9	Heterogeneous nuclear ribonucleoprotein K OS=Mus musculus GN=Hnrnpk PE=1 SV=1
288	1	Sprot	RS19_MOUSE	402	16076	21	5.11	10.41	0.68	10	40S ribosomal protein S19 OS=Mus musculus GN=Rps19 PE=1 SV=3
195	1	Sprot	PUR6_MOUSE	579	46976	21	1.02	6.94	0.59	11	Multifunctional protein ADE2 OS=Mus musculus GN=Paics PE=1 SV=4
188	1	Sprot	CLPT1_MOUSE	591	75243	21	0.68	5.88	0.41	12	Cleft lip and palate transmembrane protein 1 homolog OS=Mus musculus GN=Clptm1 PE=2 SV=1
211	1	Sprot	SEC63_MOUSE	540	87815	21	0.62	5.28	0.36	13	Translocation protein SEC63 homolog OS=Mus musculus GN=Sec63 PE=2 SV=4
274	1	Sprot	DDX54_MOUSE	423	97687	21	0.54	10.01	0.4	14	ATP-dependent RNA helicase DDX54 OS=Mus musculus GN=Ddx54 PE=1 SV=1
145	2	Sprot	ATPG_RAT	572	30172	20	1.43	8.87	0.47	1	ATP synthase subunit gamma, mitochondrial OS=Rattus norvegicus GN=Atp5c1 PE=1 SV=2
121	1	Sprot	UBXN4_MOUSE	806	56437	20	0.45	6.23	0.31	6	UBX domain-containing protein 4 OS=Mus musculus GN=Ubxn4 PE=1 SV=1
182	1	Sprot	RS17_CRIGR	610	15514	20	5.5	9.85	0.66	8	40S ribosomal protein S17 OS=Cricetulus griseus GN=RPS17 PE=2 SV=2
124	1	Sprot	RAB18_MOUSE	792	23021	20	1.8	5.24	0.66	8	Ras-related protein Rab-18 OS=Mus musculus GN=Rab18 PE=2 SV=2
617	1	Sprot	RL35A_MOUSE	166	12546	20	8.93	10.9	0.76	8	60S ribosomal protein L35a OS=Mus musculus GN=Rpl35a PE=1 SV=2
232	1	Sprot	RB11B_MOUSE	505	24474	20	1.97	5.64	0.47	9	Ras-related protein Rab-11B OS=Mus musculus GN=Rab11b PE=1 SV=3
142	2	Sprot	ACSL1_MOUSE	495	77901	20	0.53	6.81	0.31	9	Long-chain-fatty-acid--CoA ligase 1 OS=Mus musculus GN=Acsl1 PE=1 SV=2
327	1	Sprot	TECR_MOUSE	362	36067	20	1.29	9.6	0.41	9	Very-long-chain enoyl-CoA reductase OS=Mus musculus GN=Tecr PE=1 SV=1
221	1	Sprot	TM9S2_MOUSE	526	75280	20	0.55	7.21	0.35	10	Transmembrane 9 superfamily member 2 OS=Mus musculus GN=Tm9sf2 PE=2 SV=1
295	1	Sprot	EIF3E_MOUSE	394	52187	20	0.88	5.71	0.46	11	Eukaryotic translation initiation factor 3 subunit E OS=Mus musculus GN=Eif3e PE=1 SV=1
260	1	Sprot	DHX30_MOUSE	451	136583	20	0.31	8.97	0.29	12	Putative ATP-dependent RNA helicase DHX30 OS=Mus musculus GN=Dhx30 PE=2 SV=1
225	1	Sprot	ACACA_MOUSE	518	265088	20	0.16	5.97	0.19	13	Acetyl-CoA carboxylase 1 OS=Mus musculus GN=Acaca PE=1 SV=1
52	3	Sprot	DDX17_MOUSE	456	72354	19	0.4	8.82	0.22	1	Probable ATP-dependent RNA helicase DDX17 OS=Mus musculus GN=Ddx17 PE=1 SV=1
203	1	Sprot	RS24_MESAU	558	15413	19	2.1	10.79	0.46	4	40S ribosomal protein S24 OS=Mesocricetus auratus GN=RPS24 PE=3 SV=1
210	1	Sprot	H2B1P_MOUSE	541	13984	19	4.24	10.31	0.57	6	Histone H2B type 1-P OS=Mus musculus GN=Hist1h2bp PE=1 SV=3
150	1	Sprot	SURF4_MOUSE	702	30361	19	1.41	7.64	0.3	7	Surfeit locus protein 4 OS=Mus musculus GN=Surf4 PE=2 SV=1
365	1	Sprot	RL34_MOUSE	321	13284	19	3.56	11.47	0.63	7	60S ribosomal protein L34 OS=Mus musculus GN=Rpl34 PE=1 SV=2
206	1	Sprot	RL30_MOUSE	546	12776	19	5.09	9.65	0.77	8	60S ribosomal protein L30 OS=Mus musculus GN=Rpl30 PE=3 SV=2
113	1	Sprot	SCAM3_MOUSE	859	38433	19	0.86	7.55	0.53	8	Secretory carrier-associated membrane protein 3 OS=Mus musculus GN=Scamp3 PE=1 SV=3
37	2	Sprot	RL19_MOUSE	511	23451	19	1.74	11.48	0.51	8	60S ribosomal protein L19 OS=Mus musculus GN=Rpl19 PE=1 SV=1
205	1	Sprot	MCL1_MOUSE	556	35195	19	0.97	5.88	0.58	8	Induced myeloid leukemia cell differentiation protein Mcl-1 homolog OS=Mus musculus GN=Mcl1 PE=1 SV=3
224	1	Sprot	STING_MOUSE	520	42802	19	0.75	7.12	0.42	8	Stimulator of interferon genes protein OS=Mus musculus GN=Tmem173 PE=1 SV=2
280	1	Sprot	RL10A_RAT	413	24816	19	1.59	9.94	0.51	8	60S ribosomal protein L10a OS=Rattus norvegicus GN=Rpl10a PE=1 SV=2
337	1	Sprot	VAPA_MOUSE	351	27837	19	1.9	8.59	0.8	8	Vesicle-associated membrane protein-associated protein A OS=Mus musculus GN=Vapa PE=1 SV=2
161	1	Sprot	PIGS_MOUSE	667	61671	19	0.55	6.45	0.4	9	GPI transamidase component PIG-S OS=Mus musculus GN=Pigs PE=1 SV=3
237	1	Sprot	ARP3_MOUSE	488	47327	19	0.77	5.61	0.5	9	Actin-related protein 3 OS=Mus musculus GN=Actr3 PE=1 SV=3
252	1	Sprot	ACBD5_MOUSE	464	56578	19	0.61	5.26	0.31	9	Acyl-CoA-binding domain-containing protein 5 OS=Mus musculus GN=Acbd5 PE=1 SV=1
59	2	Sprot	AFG31_MOUSE	398	86992	19	0.52	9	0.31	9	AFG3-like protein 1 OS=Mus musculus GN=Afg3l1 PE=2 SV=2
108	2	Sprot	MA2A2_MOUSE	444	130566	19	0.26	6.4	0.26	9	Alpha-mannosidase 2x OS=Mus musculus GN=Man2a2 PE=2 SV=2
243	1	Sprot	TMED2_CRIGR	478	22175	19	3.92	5.07	0.62	10	Transmembrane emp24 domain-containing protein 2 (Fragment) OS=Cricetulus griseus GN=TMED2 PE=1 SV=1
250	1	Sprot	CP20A_MOUSE	465	52116	19	0.78	6.48	0.47	10	Cytochrome P450 20A1 OS=Mus musculus GN=Cyp20a1 PE=2 SV=1
204	1	Sprot	ABCF2_MOUSE	556	71736	19	0.52	6.58	0.37	10	ATP-binding cassette sub-family F member 2 OS=Mus musculus GN=Abcf2 PE=2 SV=1
193	1	Sprot	PYRD_MOUSE	584	42674	19	1.17	9.56	0.6	11	Dihydroorotate dehydrogenase (quinone), mitochondrial OS=Mus musculus GN=Dhodh PE=2 SV=2
262	1	Sprot	EIF3C_MOUSE	448	105465	19	0.37	5.55	0.22	11	Eukaryotic translation initiation factor 3 subunit C OS=Mus musculus GN=Eif3c PE=1 SV=1
233	1	Sprot	U5S1_MOUSE	500	109291	19	0.39	4.86	0.31	12	116 kDa U5 small nuclear ribonucleoprotein component OS=Mus musculus GN=Eftud2 PE=2 SV=1
289	1	Sprot	CNOT1_MOUSE	402	266637	19	0.15	6.65	0.14	12	CCR4-NOT transcription complex subunit 1 OS=Mus musculus GN=Cnot1 PE=1 SV=2
194	2	Sprot	RAP1B_MOUSE	441	20812	18	2.11	5.65	0.52	2	Ras-related protein Rap-1b OS=Mus musculus GN=Rap1b PE=2 SV=2
286	1	Sprot	K2C1_RAT	405	64791	18	0.38	8	0.12	6	Keratin, type II cytoskeletal 1 OS=Rattus norvegicus GN=Krt1 PE=2 SV=1
167	2	Sprot	SC11A_MOUSE	505	20613	18	2.13	9.33	0.55	6	Signal peptidase complex catalytic subunit SEC11A OS=Mus musculus GN=Sec11a PE=2 SV=1
510	1	Sprot	LMF2_MOUSE	217	79947	18	0.35	9.99	0.23	8	Lipase maturation factor 2 OS=Mus musculus GN=Lmf2 PE=2 SV=1
370	1	Sprot	CDK1_MOUSE	313	34085	18	1.01	8.39	0.58	8	Cyclin-dependent kinase 1 OS=Mus musculus GN=Cdk1 PE=1 SV=3
302	1	Sprot	PPIA_MOUSE	389	17960	18	3.33	7.74	0.66	9	Peptidyl-prolyl cis-trans isomerase A OS=Mus musculus GN=Ppia PE=1 SV=2
347	1	Sprot	COX41_MOUSE	339	19518	18	3.5	9.25	0.64	9	Cytochrome c oxidase subunit 4 isoform 1, mitochondrial OS=Mus musculus GN=Cox4i1 PE=1 SV=2
162	1	Sprot	PCAT1_MOUSE	664	59705	18	0.57	6.02	0.34	9	Lysophosphatidylcholine acyltransferase 1 OS=Mus musculus GN=Lpcat1 PE=1 SV=1
214	1	Sprot	IF2G_MOUSE	538	51033	18	0.7	8.66	0.47	9	Eukaryotic translation initiation factor 2 subunit 3, X-linked OS=Mus musculus GN=Eif2s3x PE=1 SV=2
279	1	Sprot	BAP31_MOUSE	414	27939	18	3.42	8.73	0.47	11	B-cell receptor-associated protein 31 OS=Mus musculus GN=Bcap31 PE=1 SV=4
265	1	Sprot	NDUA9_MOUSE	441	42498	18	1.17	9.75	0.63	11	NADH dehydrogenase [ubiquinone] 1 alpha subcomplex subunit 9, mitochondrial OS=Mus musculus GN=Ndufa9 PE=1 SV=2
312	1	Sprot	NNTM_MOUSE	376	113765	18	0.38	7.53	0.26	12	NAD(P) transhydrogenase, mitochondrial OS=Mus musculus GN=Nnt PE=1 SV=2
268	1	Sprot	SYLC_MOUSE	439	134106	18	0.34	6.64	0.29	13	Leucine--tRNA ligase, cytoplasmic OS=Mus musculus GN=Lars PE=1 SV=2
306	1	Sprot	H2A1_RAT	384	14069	17	2.43	10.9	0.58	1	Histone H2A type 1 OS=Rattus norvegicus PE=1 SV=2
306	2	Sprot	H2A1C_RAT	371	14097	17	2.43	11.05	0.58	1	Histone H2A type 1-C OS=Rattus norvegicus PE=1 SV=2
61	8	Sprot	RAB8B_MOUSE	327	23588	17	1.12	9.15	0.5	2	Ras-related protein Rab-8B OS=Mus musculus GN=Rab8b PE=1 SV=1
231	2	Sprot	ARF1_MOUSE	503	20684	17	1.71	6.32	0.69	3	ADP-ribosylation factor 1 OS=Mus musculus GN=Arf1 PE=1 SV=2
60	2	Sprot	HS90A_MOUSE	437	84735	17	0.38	4.93	0.24	3	Heat shock protein HSP 90-alpha OS=Mus musculus GN=Hsp90aa1 PE=1 SV=4
172	1	Sprot	ERD22_MOUSE	638	24438	17	1.33	8.86	0.42	4	ER lumen protein-retaining receptor 2 OS=Mus musculus GN=Kdelr2 PE=2 SV=1
244	1	Sprot	COX2_UROCA	477	25813	17	1.5	4.68	0.41	5	Cytochrome c oxidase subunit 2 OS=Uromys caudimaculatus GN=MT-CO2 PE=3 SV=1
118	2	Sprot	MIRO2_MOUSE	410	69027	17	0.3	5.65	0.22	5	Mitochondrial Rho GTPase 2 OS=Mus musculus GN=Rhot2 PE=2 SV=1
61	6	Sprot	RAB35_MOUSE	518	23011	17	1.16	8.52	0.65	5	Ras-related protein Rab-35 OS=Mus musculus GN=Rab35 PE=1 SV=1
387	1	Sprot	MPC2_MOUSE	301	14277	17	4.05	10.62	0.6	6	Mitochondrial pyruvate carrier 2 OS=Mus musculus GN=Mpc2 PE=1 SV=1
277	1	Sprot	CDIPT_MOUSE	417	23583	17	1.41	8.56	0.37	6	CDP-diacylglycerol--inositol 3-phosphatidyltransferase OS=Mus musculus GN=Cdipt PE=1 SV=1
173	1	Sprot	RL12_MOUSE	637	17794	17	1.69	9.48	0.82	6	60S ribosomal protein L12 OS=Mus musculus GN=Rpl12 PE=1 SV=2
254	1	Sprot	FKB11_MOUSE	458	22123	17	1.91	9.42	0.36	7	Peptidyl-prolyl cis-trans isomerase FKBP11 OS=Mus musculus GN=Fkbp11 PE=1 SV=1
249	1	Sprot	NB5R1_MOUSE	468	34113	17	0.85	8.97	0.51	7	NADH-cytochrome b5 reductase 1 OS=Mus musculus GN=Cyb5r1 PE=2 SV=1
276	1	Sprot	CMTD1_MOUSE	418	28943	17	1.27	8.61	0.73	8	Catechol O-methyltransferase domain-containing protein 1 OS=Mus musculus GN=Comtd1 PE=2 SV=1
16	2	Sprot	MDR1B_MOUSE	321	140905	17	0.21	8.51	0.18	8	Multidrug resistance protein 1B OS=Mus musculus GN=Abcb1b PE=1 SV=1
253	1	Sprot	CP51A_MOUSE	462	56739	17	0.61	8.6	0.3	9	Lanosterol 14-alpha demethylase OS=Mus musculus GN=Cyp51a1 PE=2 SV=1
349	1	Sprot	ERGI1_MOUSE	337	32541	17	1.28	6.59	0.48	9	Endoplasmic reticulum-Golgi intermediate compartment protein 1 OS=Mus musculus GN=Ergic1 PE=1 SV=1
310	1	Sprot	PSMD3_MOUSE	381	60680	17	0.56	8.48	0.3	9	26S proteasome non-ATPase regulatory subunit 3 OS=Mus musculus GN=Psmd3 PE=1 SV=3
259	1	Sprot	AUP1_MOUSE	452	46092	17	0.8	8.71	0.45	9	Ancient ubiquitous protein 1 OS=Mus musculus GN=Aup1 PE=2 SV=1
420	1	Sprot	ABD12_MOUSE	280	45241	17	0.81	8.9	0.44	9	Monoacylglycerol lipase ABHD12 OS=Mus musculus GN=Abhd12 PE=1 SV=2
666	1	Sprot	RL26_MOUSE	148	17248	17	4.47	10.55	0.7	9	60S ribosomal protein L26 OS=Mus musculus GN=Rpl26 PE=1 SV=1
275	1	Sprot	GNL3_MOUSE	419	60749	17	0.64	9.21	0.3	10	Guanine nucleotide-binding protein-like 3 OS=Mus musculus GN=Gnl3 PE=1 SV=2
374	1	Sprot	DHR13_MOUSE	311	40719	17	1.24	8.11	0.4	11	Dehydrogenase/reductase SDR family member 13 OS=Mus musculus GN=Dhrs13 PE=2 SV=1
284	1	Sprot	CCD47_MOUSE	407	55808	17	0.91	4.74	0.42	11	Coiled-coil domain-containing protein 47 OS=Mus musculus GN=Ccdc47 PE=2 SV=2
378	1	Sprot	RENT1_MOUSE	307	123889	17	0.31	6.18	0.28	11	Regulator of nonsense transcripts 1 OS=Mus musculus GN=Upf1 PE=1 SV=2
189	1	Sprot	SPB1_MOUSE	590	95474	17	0.42	8.51	0.4	11	pre-rRNA processing protein FTSJ3 OS=Mus musculus GN=Ftsj3 PE=1 SV=1
346	1	Sprot	RTN4_MOUSE	339	126535	17	0.36	4.47	0.24	13	Reticulon-4 OS=Mus musculus GN=Rtn4 PE=1 SV=2
54	3	Sprot	ATLA3_RAT	373	60547	16	0.42	5.53	0.27	1	Atlastin-3 OS=Rattus norvegicus GN=Atl3 PE=2 SV=2
329	1	Sprot	RL21_MOUSE	362	18550	16	2.54	10.49	0.57	1	60S ribosomal protein L21 OS=Mus musculus GN=Rpl21 PE=2 SV=3
269	1	Sprot	K1C10_MOUSE	438	57735	16	0.44	5.04	0.14	1	Keratin, type I cytoskeletal 10 OS=Mus musculus GN=Krt10 PE=1 SV=3
269	2	Sprot	K1C10_RAT	354	56470	16	0.53	5.1	0.22	1	Keratin, type I cytoskeletal 10 OS=Rattus norvegicus GN=Krt10 PE=3 SV=1
298	1	Sprot	DX39A_MOUSE	393	49036	16	0.63	5.46	0.36	3	ATP-dependent RNA helicase DDX39A OS=Mus musculus GN=Ddx39a PE=2 SV=1
271	1	Sprot	SSRA_MOUSE	436	32045	16	0.59	4.36	0.33	5	Translocon-associated protein subunit alpha OS=Mus musculus GN=Ssr1 PE=1 SV=1
422	1	Sprot	RS14_CRIGR	277	16263	16	3.18	10.07	0.48	7	40S ribosomal protein S14 OS=Cricetulus griseus GN=RPS14 PE=2 SV=3
213	1	Sprot	IMB1_MOUSE	539	97122	16	0.24	4.68	0.17	7	Importin subunit beta-1 OS=Mus musculus GN=Kpnb1 PE=1 SV=2
363	1	Sprot	PR38B_MOUSE	323	63715	16	0.53	10.53	0.3	7	Pre-mRNA-splicing factor 38B OS=Mus musculus GN=Prpf38b PE=1 SV=1
331	1	Sprot	PARL_MOUSE	360	41937	16	0.77	9.95	0.33	8	Presenilins-associated rhomboid-like protein, mitochondrial OS=Mus musculus GN=Parl PE=1 SV=1
307	1	Sprot	SC11C_RAT	382	21632	16	1.97	9.22	0.61	8	Signal peptidase complex catalytic subunit SEC11C OS=Rattus norvegicus GN=Sec11c PE=2 SV=3
334	1	Sprot	ARL8B_MOUSE	357	21525	16	1.99	8.67	0.58	8	ADP-ribosylation factor-like protein 8B OS=Mus musculus GN=Arl8b PE=2 SV=1
437	1	Sprot	ATAD1_MOUSE	263	40718	16	0.8	6.43	0.45	8	ATPase family AAA domain-containing protein 1 OS=Mus musculus GN=Atad1 PE=1 SV=1
236	1	Sprot	PRS8_MOUSE	492	45597	16	0.69	7.11	0.5	8	26S protease regulatory subunit 8 OS=Mus musculus GN=Psmc5 PE=1 SV=1
281	1	Sprot	MGAT1_MOUSE	410	51658	16	0.59	9.02	0.46	8	Alpha-1,3-mannosyl-glycoprotein 2-beta-N-acetylglucosaminyltransferase OS=Mus musculus GN=Mgat1 PE=2 SV=1
300	1	Sprot	PEX14_MOUSE	392	41183	16	1.22	5.03	0.69	10	Peroxisomal membrane protein PEX14 OS=Mus musculus GN=Pex14 PE=1 SV=1
516	1	Sprot	GLPK_MOUSE	213	61188	16	0.64	5.62	0.49	10	Glycerol kinase OS=Mus musculus GN=Gk PE=2 SV=2
373	1	Sprot	UBP19_MOUSE	312	150454	16	0.22	5.99	0.27	10	Ubiquitin carboxyl-terminal hydrolase 19 OS=Mus musculus GN=Usp19 PE=1 SV=1
581	1	Sprot	TM9S3_MOUSE	182	67500	16	0.63	6.83	0.25	11	Transmembrane 9 superfamily member 3 OS=Mus musculus GN=Tm9sf3 PE=1 SV=1
383	1	Sprot	SLMAP_MOUSE	302	96873	16	0.41	5.24	0.4	11	Sarcolemmal membrane-associated protein OS=Mus musculus GN=Slmap PE=1 SV=2
560	1	Sprot	VP13C_MOUSE	194	419824	16	0.08	6.37	0.14	11	Vacuolar protein sorting-associated protein 13C OS=Mus musculus GN=Vps13c PE=1 SV=2
90	2	Sprot	ACTC_MOUSE	317	41992	15	1.19	5.23	0.47	1	Actin, alpha cardiac muscle 1 OS=Mus musculus GN=Actc1 PE=1 SV=1
466	1	Sprot	RAC1_MOUSE	239	21436	15	2	8.77	0.48	3	Ras-related C3 botulinum toxin substrate 1 OS=Mus musculus GN=Rac1 PE=1 SV=1
218	1	Sprot	TIM23_MOUSE	529	21964	15	0.96	9.24	0.56	4	Mitochondrial import inner membrane translocase subunit Tim23 OS=Mus musculus GN=Timm23 PE=2 SV=1
169	2	Sprot	HXK1_MOUSE	466	108234	15	0.25	6.37	0.28	5	Hexokinase-1 OS=Mus musculus GN=Hk1 PE=1 SV=3
322	1	Sprot	MAGT1_MOUSE	364	37944	15	0.6	9.8	0.23	6	Magnesium transporter protein 1 OS=Mus musculus GN=Magt1 PE=2 SV=1
198	1	Sprot	TIM50_MOUSE	566	39752	15	0.57	8.26	0.32	6	Mitochondrial import inner membrane translocase subunit TIM50 OS=Mus musculus GN=Timm50 PE=1 SV=1
230	1	Sprot	DHRS1_MOUSE	507	33983	15	0.69	8.66	0.3	6	Dehydrogenase/reductase SDR family member 1 OS=Mus musculus GN=Dhrs1 PE=2 SV=1
255	1	Sprot	TADBP_MOUSE	458	44519	15	0.6	6.26	0.39	7	TAR DNA-binding protein 43 OS=Mus musculus GN=Tardbp PE=1 SV=1
335	1	Sprot	GTR1_MOUSE	356	53949	15	0.48	9.05	0.21	7	Solute carrier family 2, facilitated glucose transporter member 1 OS=Mus musculus GN=Slc2a1 PE=1 SV=4
248	1	Sprot	HNRPC_MOUSE	470	34364	15	0.83	4.92	0.37	7	Heterogeneous nuclear ribonucleoproteins C1/C2 OS=Mus musculus GN=Hnrnpc PE=1 SV=1
226	1	Sprot	PFKAP_MOUSE	514	85400	15	0.37	6.73	0.24	7	ATP-dependent 6-phosphofructokinase, platelet type OS=Mus musculus GN=Pfkp PE=1 SV=1
452	1	Sprot	THEM6_MOUSE	249	23788	15	1.39	9.32	0.48	7	Protein THEM6 OS=Mus musculus GN=Them6 PE=2 SV=1
313	1	Sprot	UB2J1_MOUSE	376	34968	15	0.82	6.51	0.53	7	Ubiquitin-conjugating enzyme E2 J1 OS=Mus musculus GN=Ube2j1 PE=1 SV=2
323	1	Sprot	FAAH1_MOUSE	364	63180	15	0.4	8.19	0.3	7	Fatty-acid amide hydrolase 1 OS=Mus musculus GN=Faah PE=2 SV=1
418	1	Sprot	IGSF8_MOUSE	281	64970	15	0.38	8.22	0.34	7	Immunoglobulin superfamily member 8 OS=Mus musculus GN=Igsf8 PE=1 SV=2
236	2	Sprot	PRS4_MOUSE	381	49154	15	0.53	5.87	0.44	7	26S protease regulatory subunit 4 OS=Mus musculus GN=Psmc1 PE=1 SV=1
301	1	Sprot	PX11B_MOUSE	389	28691	15	1.29	10	0.5	8	Peroxisomal membrane protein 11B OS=Mus musculus GN=Pex11b PE=1 SV=1
339	1	Sprot	FKBP8_RAT	348	43528	15	0.73	5.13	0.39	8	Peptidyl-prolyl cis-trans isomerase FKBP8 OS=Rattus norvegicus GN=Fkbp8 PE=2 SV=1
324	1	Sprot	UBP2L_MOUSE	364	116728	15	0.23	6.61	0.21	8	Ubiquitin-associated protein 2-like OS=Mus musculus GN=Ubap2l PE=1 SV=1
355	1	Sprot	FND3B_MOUSE	329	132679	15	0.23	5.89	0.13	9	Fibronectin type III domain-containing protein 3B OS=Mus musculus GN=Fndc3b PE=1 SV=1
392	1	Sprot	LMNB1_MOUSE	299	66745	15	0.5	5.11	0.4	9	Lamin-B1 OS=Mus musculus GN=Lmnb1 PE=1 SV=3
320	1	Sprot	PRS7_RAT	370	48544	15	0.75	5.59	0.47	9	26S protease regulatory subunit 7 OS=Rattus norvegicus GN=Psmc2 PE=1 SV=3
305	1	Sprot	GOGA5_MOUSE	385	82318	15	0.44	5.89	0.4	10	Golgin subfamily A member 5 OS=Mus musculus GN=Golga5 PE=1 SV=2
377	1	Sprot	COPA_MOUSE	309	138344	15	0.27	7.69	0.23	11	Coatomer subunit alpha OS=Mus musculus GN=Copa PE=1 SV=2
321	1	Sprot	DDX46_MOUSE	369	117376	15	0.44	9.3	0.33	14	Probable ATP-dependent RNA helicase DDX46 OS=Mus musculus GN=Ddx46 PE=1 SV=2
329	2	Sprot	RL21_CHILA	294	18569	14	2.54	10.44	0.47	1	60S ribosomal protein L21 OS=Chinchilla lanigera GN=RPL21 PE=2 SV=3
298	2	Sprot	DX39B_MOUSE	241	49004	14	0.54	5.44	0.29	2	Spliceosome RNA helicase Ddx39b OS=Mus musculus GN=Ddx39b PE=1 SV=1
350	1	Sprot	RL36_RAT	336	12260	14	5.58	11.59	0.28	3	60S ribosomal protein L36 OS=Rattus norvegicus GN=Rpl36 PE=1 SV=2
231	1	Sprot	ARF4_MOUSE	507	20384	14	1.74	6.59	0.68	3	ADP-ribosylation factor 4 OS=Mus musculus GN=Arf4 PE=1 SV=2
219	2	Sprot	ERLN1_MOUSE	515	38912	14	0.58	6.73	0.44	3	Erlin-1 OS=Mus musculus GN=Erlin1 PE=1 SV=1
69	2	Sprot	RAB5A_MOUSE	335	23584	14	1.41	8.32	0.53	4	Ras-related protein Rab-5A OS=Mus musculus GN=Rab5a PE=1 SV=1
319	1	Sprot	PCBP1_MOUSE	370	37474	14	0.61	6.66	0.44	4	Poly(rC)-binding protein 1 OS=Mus musculus GN=Pcbp1 PE=1 SV=1
219	1	Sprot	ERLN2_MOUSE	528	37848	14	0.74	5.37	0.51	4	Erlin-2 OS=Mus musculus GN=Erlin2 PE=1 SV=1
227	1	Sprot	PM34_MOUSE	513	34391	14	0.54	10.11	0.3	5	Peroxisomal membrane protein PMP34 OS=Mus musculus GN=Slc25a17 PE=2 SV=1
487	1	Sprot	NDUA4_MOUSE	229	9321	14	3.55	9.52	0.48	5	Cytochrome c oxidase subunit NDUFA4 OS=Mus musculus GN=Ndufa4 PE=1 SV=2
342	1	Sprot	PSB3_MOUSE	346	22949	14	0.9	6.15	0.44	5	Proteasome subunit beta type-3 OS=Mus musculus GN=Psmb3 PE=1 SV=1
201	1	Sprot	UCRI_MOUSE	562	29349	14	0.84	8.91	0.34	5	Cytochrome b-c1 complex subunit Rieske, mitochondrial OS=Mus musculus GN=Uqcrfs1 PE=1 SV=1
527	1	Sprot	AT1B3_MOUSE	209	31755	14	0.6	8.72	0.42	5	Sodium/potassium-transporting ATPase subunit beta-3 OS=Mus musculus GN=Atp1b3 PE=1 SV=1
425	1	Sprot	RS11_MOUSE	273	18419	14	1.21	10.31	0.75	5	40S ribosomal protein S11 OS=Mus musculus GN=Rps11 PE=1 SV=3
385	1	Sprot	RS23_CHILA	302	15798	14	2.03	10.5	0.5	6	40S ribosomal protein S23 OS=Chinchilla lanigera GN=RPS23 PE=2 SV=1
415	1	Sprot	PEX16_MOUSE	285	38653	14	0.59	9.72	0.32	6	Peroxisomal membrane protein PEX16 OS=Mus musculus GN=Pex16 PE=2 SV=2
366	1	Sprot	ERG1_MOUSE	321	63730	14	0.33	8.67	0.3	6	Squalene monooxygenase OS=Mus musculus GN=Sqle PE=2 SV=1
449	1	Sprot	RL7L_MOUSE	253	28526	14	1.07	10.64	0.4	7	60S ribosomal protein L7-like 1 OS=Mus musculus GN=Rpl7l1 PE=2 SV=1
351	1	Sprot	BAG6_MOUSE	336	120962	14	0.19	5.46	0.15	7	Large proline-rich protein BAG6 OS=Mus musculus GN=Bag6 PE=1 SV=1
215	1	Sprot	DDRGK_MOUSE	532	35956	14	0.79	5.32	0.49	7	DDRGK domain-containing protein 1 OS=Mus musculus GN=Ddrgk1 PE=1 SV=2
229	1	Sprot	OCAD1_MOUSE	509	27593	14	1.36	7.66	0.79	7	OCIA domain-containing protein 1 OS=Mus musculus GN=Ociad1 PE=1 SV=1
498	1	Sprot	ADA10_MOUSE	222	83914	14	0.29	8.27	0.23	7	Disintegrin and metalloproteinase domain-containing protein 10 OS=Mus musculus GN=Adam10 PE=1 SV=2
235	1	Sprot	HS2ST_MOUSE	493	41786	14	0.78	8.73	0.55	7	Heparan sulfate 2-O-sulfotransferase 1 OS=Mus musculus GN=Hs2st1 PE=1 SV=2
409	1	Sprot	RL17_MOUSE	289	21409	14	1.62	10.2	0.61	7	60S ribosomal protein L17 OS=Mus musculus GN=Rpl17 PE=2 SV=3
557	1	Sprot	PRS6B_MOUSE	196	47379	14	0.56	5.09	0.47	7	26S protease regulatory subunit 6B OS=Mus musculus GN=Psmc4 PE=1 SV=2
326	1	Sprot	MA1A2_MOUSE	362	72825	14	0.34	8.34	0.36	7	Mannosyl-oligosaccharide 1,2-alpha-mannosidase IB OS=Mus musculus GN=Man1a2 PE=2 SV=1
371	1	Sprot	BASI_MOUSE	312	42418	14	0.76	5.56	0.25	8	Basigin OS=Mus musculus GN=Bsg PE=1 SV=2
460	1	Sprot	PRDX1_MOUSE	243	22162	14	1.89	8.26	0.61	8	Peroxiredoxin-1 OS=Mus musculus GN=Prdx1 PE=1 SV=1
242	1	Sprot	CENPV_MOUSE	478	27524	14	1.37	9.85	0.56	8	Centromere protein V OS=Mus musculus GN=Cenpv PE=2 SV=2
292	1	Sprot	MLEC_MOUSE	397	32322	14	1.09	5.73	0.5	8	Malectin OS=Mus musculus GN=Mlec PE=2 SV=2
263	1	Sprot	SE1L1_MOUSE	448	88285	14	0.36	5.36	0.24	9	Protein sel-1 homolog 1 OS=Mus musculus GN=Sel1l PE=2 SV=2
400	1	Sprot	RRP12_MOUSE	294	143041	14	0.21	9.07	0.21	9	RRP12-like protein OS=Mus musculus GN=Rrp12 PE=1 SV=1
325	2	Sprot	RS27L_MOUSE	355	9471	13	2.32	9.57	0.39	1	40S ribosomal protein S27-like OS=Mus musculus GN=Rps27l PE=3 SV=3
172	2	Sprot	ERD21_MOUSE	523	24544	13	1.06	8.8	0.33	4	ER lumen protein-retaining receptor 1 OS=Mus musculus GN=Kdelr1 PE=2 SV=1
461	1	Sprot	SMD1_MOUSE	242	13273	13	1.96	11.56	0.55	4	Small nuclear ribonucleoprotein Sm D1 OS=Mus musculus GN=Snrpd1 PE=3 SV=1
345	1	Sprot	YBOX1_MOUSE	340	35709	13	0.79	9.87	0.43	4	Nuclease-sensitive element-binding protein 1 OS=Mus musculus GN=Ybx1 PE=1 SV=3
309	1	Sprot	CERS2_MOUSE	381	44995	13	0.49	8.85	0.28	4	Ceramide synthase 2 OS=Mus musculus GN=Cers2 PE=1 SV=1
613	1	Sprot	MATR3_MOUSE	168	94572	13	0.21	5.87	0.13	5	Matrin-3 OS=Mus musculus GN=Matr3 PE=1 SV=1
394	1	Sprot	GPI8_MOUSE	297	44867	13	0.4	6.07	0.25	5	GPI-anchor transamidase OS=Mus musculus GN=Pigk PE=2 SV=2
283	1	Sprot	S2533_MOUSE	408	35041	13	0.67	9.72	0.4	6	Solute carrier family 25 member 33 OS=Mus musculus GN=Slc25a33 PE=2 SV=1
401	1	Sprot	RS13_MOUSE	293	17212	13	1.77	10.53	0.5	6	40S ribosomal protein S13 OS=Mus musculus GN=Rps13 PE=1 SV=2
270	1	Sprot	MIC27_MOUSE	436	29242	13	1.04	9.34	0.54	6	MICOS complex subunit Mic27 OS=Mus musculus GN=Apool PE=2 SV=1
412	1	Sprot	PUR8_MOUSE	286	54831	13	0.39	6.9	0.31	6	Adenylosuccinate lyase OS=Mus musculus GN=Adsl PE=2 SV=2
463	1	Sprot	TM9S1_RAT	240	66875	13	0.31	6.62	0.22	6	Transmembrane 9 superfamily member 1 OS=Rattus norvegicus GN=Tm9sf1 PE=2 SV=1
356	1	Sprot	GGTA1_MOUSE	328	46445	13	0.47	6.08	0.34	6	N-acetyllactosaminide alpha-1,3-galactosyltransferase OS=Mus musculus GN=Ggta1 PE=2 SV=1
369	1	Sprot	DCAKD_MOUSE	314	26459	13	0.96	9.61	0.78	6	Dephospho-CoA kinase domain-containing protein OS=Mus musculus GN=Dcakd PE=2 SV=1
261	1	Sprot	STX12_MOUSE	450	31176	13	1.15	5.33	0.37	7	Syntaxin-12 OS=Mus musculus GN=Stx12 PE=1 SV=1
314	1	Sprot	EIF3F_MOUSE	375	37960	13	0.74	5.33	0.29	7	Eukaryotic translation initiation factor 3 subunit F OS=Mus musculus GN=Eif3f PE=1 SV=2
287	1	Sprot	MOT1_MOUSE	403	53232	13	0.48	7.42	0.22	7	Monocarboxylate transporter 1 OS=Mus musculus GN=Slc16a1 PE=1 SV=1
223	1	Sprot	EMC3_MOUSE	526	29960	13	1	6.33	0.43	7	ER membrane protein complex subunit 3 OS=Mus musculus GN=Emc3 PE=2 SV=3
451	1	Sprot	U2AF2_MOUSE	250	53483	13	0.57	9.19	0.31	7	Splicing factor U2AF 65 kDa subunit OS=Mus musculus GN=U2af2 PE=1 SV=3
414	1	Sprot	PEX3_MOUSE	285	42197	13	0.64	7.64	0.51	7	Peroxisomal biogenesis factor 3 OS=Mus musculus GN=Pex3 PE=2 SV=1
358	1	Sprot	NSDHL_MOUSE	328	40660	13	0.67	7.71	0.46	7	Sterol-4-alpha-carboxylate 3-dehydrogenase, decarboxylating OS=Mus musculus GN=Nsdhl PE=2 SV=1
478	1	Sprot	RS7_MOUSE	234	22113	13	1.91	10.09	0.67	8	40S ribosomal protein S7 OS=Mus musculus GN=Rps7 PE=2 SV=1
485	1	Sprot	C1TC_MOUSE	230	101136	13	0.27	6.7	0.25	8	C-1-tetrahydrofolate synthase, cytoplasmic OS=Mus musculus GN=Mthfd1 PE=1 SV=4
357	1	Sprot	NCEH1_MOUSE	328	45711	13	0.8	6.56	0.41	9	Neutral cholesterol ester hydrolase 1 OS=Mus musculus GN=Nceh1 PE=1 SV=1
318	1	Sprot	CISY_MOUSE	371	51703	13	0.79	8.72	0.44	10	Citrate synthase, mitochondrial OS=Mus musculus GN=Cs PE=1 SV=1
364	1	Sprot	UTP20_MOUSE	322	317542	13	0.12	8.33	0.17	12	Small subunit processome component 20 homolog OS=Mus musculus GN=Utp20 PE=2 SV=2
325	1	Sprot	RS27_MOUSE	363	9455	12	2.32	9.57	0.4	1	40S ribosomal protein S27 OS=Mus musculus GN=Rps27 PE=1 SV=3
61	9	Sprot	RAB3D_MOUSE	306	24401	12	0.62	4.76	0.3	2	Ras-related protein Rab-3D OS=Mus musculus GN=Rab3d PE=1 SV=1
399	1	Sprot	ATPK_MOUSE	295	10337	12	2.01	9.95	0.44	2	ATP synthase subunit f, mitochondrial OS=Mus musculus GN=Atp5j2 PE=1 SV=3
708	1	Sprot	RS20_MOUSE	136	13364	12	1.38	9.95	0.35	4	40S ribosomal protein S20 OS=Mus musculus GN=Rps20 PE=1 SV=1
336	1	Sprot	NMT1_MOUSE	355	56852	12	0.3	8.04	0.28	4	Glycylpeptide N-tetradecanoyltransferase 1 OS=Mus musculus GN=Nmt1 PE=1 SV=1
466	2	Sprot	CDC42_MOUSE	162	21245	12	1	6.15	0.46	4	Cell division control protein 42 homolog OS=Mus musculus GN=Cdc42 PE=1 SV=2
469	1	Sprot	RS26_MOUSE	238	13007	12	1.43	11.01	0.63	4	40S ribosomal protein S26 OS=Mus musculus GN=Rps26 PE=3 SV=3
291	1	Sprot	GPAA1_MOUSE	399	67905	12	0.25	8.61	0.13	5	Glycosylphosphatidylinositol anchor attachment 1 protein OS=Mus musculus GN=Gpaa1 PE=1 SV=3
480	1	Sprot	LC7L2_MOUSE	232	46555	12	0.79	10.11	0.33	5	Putative RNA-binding protein Luc7-like 2 OS=Mus musculus GN=Luc7l2 PE=1 SV=1
424	1	Sprot	RL27A_MOUSE	275	16595	12	1.4	11.12	0.47	5	60S ribosomal protein L27a OS=Mus musculus GN=Rpl27a PE=2 SV=5
534	1	Sprot	RAN_MOUSE	205	24408	12	0.83	7.01	0.48	5	GTP-binding nuclear protein Ran OS=Mus musculus GN=Ran PE=1 SV=3
604	1	Sprot	CISD1_MOUSE	173	12089	12	5.68	9.17	0.79	6	CDGSH iron-sulfur domain-containing protein 1 OS=Mus musculus GN=Cisd1 PE=1 SV=1
328	1	Sprot	MGT4A_MOUSE	362	61441	12	0.34	7.24	0.24	6	Alpha-1,3-mannosyl-glycoprotein 4-beta-N-acetylglucosaminyltransferase A OS=Mus musculus GN=Mgat4a PE=2 SV=1
397	1	Sprot	CCHL_MOUSE	296	30958	12	0.78	6.66	0.52	6	Cytochrome c-type heme lyase OS=Mus musculus GN=Hccs PE=1 SV=2
246	1	Sprot	COPG1_RAT	473	97551	12	0.2	5.26	0.22	6	Coatomer subunit gamma-1 OS=Rattus norvegicus GN=Copg1 PE=2 SV=1
264	1	Sprot	PSB1_MOUSE	441	26355	12	1.2	7.67	0.59	6	Proteasome subunit beta type-1 OS=Mus musculus GN=Psmb1 PE=1 SV=1
303	1	Sprot	RDH11_MOUSE	386	35125	12	0.67	9.1	0.46	6	Retinol dehydrogenase 11 OS=Mus musculus GN=Rdh11 PE=2 SV=2
791	1	Sprot	TPSN_MOUSE	108	49705	12	0.44	8.71	0.39	6	Tapasin OS=Mus musculus GN=Tapbp PE=2 SV=2
564	1	Sprot	FUT8_MOUSE	192	66515	12	0.31	7.13	0.36	6	Alpha-(1,6)-fucosyltransferase OS=Mus musculus GN=Fut8 PE=2 SV=2
367	1	Sprot	RMD3_MOUSE	316	51997	12	0.5	5.11	0.4	7	Regulator of microtubule dynamics protein 3 OS=Mus musculus GN=Rmdn3 PE=1 SV=2
468	1	Sprot	AKAP1_MOUSE	238	92137	12	0.26	4.91	0.25	7	A-kinase anchor protein 1, mitochondrial OS=Mus musculus GN=Akap1 PE=1 SV=4
296	1	Sprot	EMD_MOUSE	393	29417	12	1.48	4.85	0.6	8	Emerin OS=Mus musculus GN=Emd PE=1 SV=1
299	1	Sprot	TM87A_MOUSE	392	63339	12	0.46	6.25	0.26	8	Transmembrane protein 87A OS=Mus musculus GN=Tmem87a PE=1 SV=1
258	1	Sprot	RBM39_MOUSE	453	59370	12	0.5	10.1	0.28	8	RNA-binding protein 39 OS=Mus musculus GN=Rbm39 PE=1 SV=2
488	1	Sprot	GPDM_MOUSE	229	80902	12	0.35	6.17	0.26	8	Glycerol-3-phosphate dehydrogenase, mitochondrial OS=Mus musculus GN=Gpd2 PE=1 SV=2
474	1	Sprot	FXR2_MOUSE	236	73698	12	0.45	5.94	0.34	8	Fragile X mental retardation syndrome-related protein 2 OS=Mus musculus GN=Fxr2 PE=1 SV=1
297	1	Sprot	LDHA_MOUSE	393	36475	12	0.92	7.62	0.66	8	L-lactate dehydrogenase A chain OS=Mus musculus GN=Ldha PE=1 SV=3
380	1	Sprot	IF2A_MOUSE	307	36085	12	1.11	5.02	0.38	9	Eukaryotic translation initiation factor 2 subunit 1 OS=Mus musculus GN=Eif2s1 PE=1 SV=3
520	1	Sprot	NAL4C_MOUSE	212	112600	12	0.27	6.49	0.19	9	NACHT, LRR and PYD domains-containing protein 4C OS=Mus musculus GN=Nlrp4c PE=2 SV=1
290	1	Sprot	LY75_MOUSE	401	197225	12	0.15	5.97	0.19	9	Lymphocyte antigen 75 OS=Mus musculus GN=Ly75 PE=1 SV=2
353	1	Sprot	NUCL_MOUSE	330	76677	12	0.48	4.69	0.28	10	Nucleolin OS=Mus musculus GN=Ncl PE=1 SV=2
423	1	Sprot	SRRM2_MOUSE	277	294666	12	0.12	12.02	0.21	11	Serine/arginine repetitive matrix protein 2 OS=Mus musculus GN=Srrm2 PE=1 SV=3
231	3	Sprot	ARF5_MOUSE	348	20517	11	1.05	6.3	0.55	1	ADP-ribosylation factor 5 OS=Mus musculus GN=Arf5 PE=1 SV=2
306	3	Sprot	H2AX_MOUSE	284	15133	11	1.62	10.74	0.66	1	Histone H2AX OS=Mus musculus GN=H2afx PE=1 SV=2
15	4	Sprot	TBAL3_MOUSE	177	49956	11	0.43	5.37	0.15	1	Tubulin alpha chain-like 3 OS=Mus musculus GN=Tubal3 PE=2 SV=2
69	3	Sprot	RAB5B_MOUSE	219	23692	11	0.87	8.29	0.33	2	Ras-related protein Rab-5B OS=Mus musculus GN=Rab5b PE=1 SV=1
450	1	Sprot	DAD1_MESAU	252	12489	11	1.5	6.52	0.35	4	Dolichyl-diphosphooligosaccharide--protein glycosyltransferase subunit DAD1 OS=Mesocricetus auratus GN=DAD1 PE=3 SV=3
361	1	Sprot	NDUS1_MOUSE	323	79726	11	0.52	5.51	0.32	4	NADH-ubiquinone oxidoreductase 75 kDa subunit, mitochondrial OS=Mus musculus GN=Ndufs1 PE=1 SV=2
294	1	Sprot	HNRPF_MOUSE	397	45701	11	0.3	5.31	0.26	4	Heterogeneous nuclear ribonucleoprotein F OS=Mus musculus GN=Hnrnpf PE=1 SV=3
430	1	Sprot	SPRY7_MOUSE	270	21667	11	0.72	6.22	0.54	4	SPRY domain-containing protein 7 OS=Mus musculus GN=Spryd7 PE=2 SV=2
319	2	Sprot	PCBP2_MOUSE	341	38197	11	0.6	6.33	0.52	4	Poly(rC)-binding protein 2 OS=Mus musculus GN=Pcbp2 PE=1 SV=1
408	1	Sprot	TXTP_MOUSE	289	33910	11	0.42	9.91	0.47	4	Tricarboxylate transport protein, mitochondrial OS=Mus musculus GN=Slc25a1 PE=2 SV=1
395	1	Sprot	GDPD1_MOUSE	297	35844	11	0.52	8.55	0.25	5	Glycerophosphodiester phosphodiesterase domain-containing protein 1 OS=Mus musculus GN=Gdpd1 PE=2 SV=1
438	1	Sprot	LGAT1_MOUSE	263	43060	11	0.42	8.96	0.21	5	Acyl-CoA:lysophosphatidylglycerol acyltransferase 1 OS=Mus musculus GN=Lpgat1 PE=2 SV=1
476	1	Sprot	ZNT7_MOUSE	235	41763	11	0.43	6.33	0.19	5	Zinc transporter 7 OS=Mus musculus GN=Slc30a7 PE=1 SV=1
439	1	Sprot	LYAG_MOUSE	262	106180	11	0.15	5.53	0.1	5	Lysosomal alpha-glucosidase OS=Mus musculus GN=Gaa PE=1 SV=2
443	1	Sprot	RL11_CHILA	258	20240	11	1.07	9.64	0.47	5	60S ribosomal protein L11 OS=Chinchilla lanigera GN=RPL11 PE=2 SV=3
503	1	Sprot	EF1G_MOUSE	221	50029	11	0.35	6.31	0.41	5	Elongation factor 1-gamma OS=Mus musculus GN=Eef1g PE=1 SV=3
341	1	Sprot	EWS_MOUSE	346	68420	11	0.36	9.37	0.26	5	RNA-binding protein EWS OS=Mus musculus GN=Ewsr1 PE=1 SV=2
678	1	Sprot	RL27_MOUSE	144	15788	11	1.52	10.56	0.7	5	60S ribosomal protein L27 OS=Mus musculus GN=Rpl27 PE=1 SV=2
293	1	Sprot	P5CR2_MOUSE	397	33638	11	0.7	7.67	0.33	6	Pyrroline-5-carboxylate reductase 2 OS=Mus musculus GN=Pycr2 PE=2 SV=1
216	1	Sprot	PGRC2_MOUSE	531	23320	11	1.43	5.03	0.46	6	Membrane-associated progesterone receptor component 2 OS=Mus musculus GN=Pgrmc2 PE=1 SV=2
245	1	Sprot	ASM3B_MOUSE	475	51567	11	0.42	5.97	0.27	6	Acid sphingomyelinase-like phosphodiesterase 3b OS=Mus musculus GN=Smpdl3b PE=1 SV=1
542	1	Sprot	CERS5_MOUSE	204	48135	11	0.55	8.36	0.3	6	Ceramide synthase 5 OS=Mus musculus GN=Cers5 PE=1 SV=1
413	1	Sprot	S27A4_MOUSE	286	72272	11	0.28	8.85	0.3	6	Long-chain fatty acid transport protein 4 OS=Mus musculus GN=Slc27a4 PE=1 SV=1
285	1	Sprot	MCM3_MOUSE	406	91489	11	0.22	5.36	0.24	6	DNA replication licensing factor MCM3 OS=Mus musculus GN=Mcm3 PE=1 SV=2
376	1	Sprot	BUB3_MOUSE	311	36931	11	0.62	6.36	0.44	6	Mitotic checkpoint protein BUB3 OS=Mus musculus GN=Bub3 PE=2 SV=2
352	1	Sprot	MARH5_MOUSE	332	31211	11	0.95	9	0.37	7	E3 ubiquitin-protein ligase MARCH5 OS=Mus musculus GN=March5 PE=2 SV=1
614	1	Sprot	MIMIT_MOUSE	167	19616	11	1.85	7.88	0.45	7	Mimitin, mitochondrial OS=Mus musculus GN=Ndufaf2 PE=2 SV=1
572	1	Sprot	ERGI2_MOUSE	186	42454	11	0.64	6.39	0.33	7	Endoplasmic reticulum-Golgi intermediate compartment protein 2 OS=Mus musculus GN=Ergic2 PE=2 SV=1
457	1	Sprot	IF4G2_MOUSE	245	102041	11	0.23	6.7	0.18	7	Eukaryotic translation initiation factor 4 gamma 2 OS=Mus musculus GN=Eif4g2 PE=1 SV=2
471	1	Sprot	DDX18_MOUSE	238	74134	11	0.33	9.54	0.26	7	ATP-dependent RNA helicase DDX18 OS=Mus musculus GN=Ddx18 PE=2 SV=1
379	1	Sprot	ERG7_MOUSE	307	83088	11	0.29	5.96	0.26	7	Lanosterol synthase OS=Mus musculus GN=Lss PE=2 SV=2
317	1	Sprot	ACADV_MOUSE	371	70831	11	0.41	8.91	0.34	8	Very long-chain specific acyl-CoA dehydrogenase, mitochondrial OS=Mus musculus GN=Acadvl PE=1 SV=3
273	1	Sprot	PRP6_MOUSE	425	106655	11	0.25	8.31	0.29	8	Pre-mRNA-processing factor 6 OS=Mus musculus GN=Prpf6 PE=2 SV=1
398	1	Sprot	MIC19_MOUSE	295	26318	11	2.09	8.56	0.66	10	MICOS complex subunit Mic19 OS=Mus musculus GN=Chchd3 PE=1 SV=1
344	1	Sprot	RRBP1_MOUSE	343	172776	11	0.19	9.35	0.23	10	Ribosome-binding protein 1 OS=Mus musculus GN=Rrbp1 PE=1 SV=2
568	1	Sprot	H32_MOUSE	189	15379	10	2.1	11.27	0.53	1	Histone H3.2 OS=Mus musculus GN=Hist1h3b PE=1 SV=2
61	10	Sprot	RB39B_MOUSE	203	24621	10	0.43	7.7	0.28	1	Ras-related protein Rab-39B OS=Mus musculus GN=Rab39b PE=1 SV=1
35	2	Sprot	SFXN3_MOUSE	252	35384	10	0.29	9.58	0.21	2	Sideroflexin-3 OS=Mus musculus GN=Sfxn3 PE=1 SV=1
388	1	Sprot	TOM22_MOUSE	301	15527	10	1.55	4.29	0.33	3	Mitochondrial import receptor subunit TOM22 homolog OS=Mus musculus GN=Tomm22 PE=2 SV=3
332	1	Sprot	TM14C_MOUSE	359	11634	10	1.68	9.7	0.75	3	Transmembrane protein 14C OS=Mus musculus GN=Tmem14c PE=1 SV=1
212	2	Sprot	VPP2_MOUSE	236	98081	10	0.13	6.2	0.16	3	V-type proton ATPase 116 kDa subunit a isoform 2 OS=Mus musculus GN=Atp6v0a2 PE=1 SV=2
58	2	Sprot	IF4A3_MOUSE	202	46810	10	0.29	6.3	0.37	3	Eukaryotic initiation factor 4A-III OS=Mus musculus GN=Eif4a3 PE=2 SV=3
375	1	Sprot	TI17B_MOUSE	311	18340	10	0.9	9.21	0.44	4	Mitochondrial import inner membrane translocase subunit Tim17-B OS=Mus musculus GN=Timm17b PE=2 SV=1
411	1	Sprot	GOT1B_MOUSE	288	15411	10	1.13	10.58	0.32	4	Vesicle transport protein GOT1B OS=Mus musculus GN=Golt1b PE=2 SV=1
404	1	Sprot	TI17A_MOUSE	292	18100	10	1.25	7.74	0.58	4	Mitochondrial import inner membrane translocase subunit Tim17-A OS=Mus musculus GN=Timm17a PE=2 SV=1
477	1	Sprot	TIM16_MOUSE	234	13776	10	1.32	9.64	0.55	4	Mitochondrial import inner membrane translocase subunit TIM16 OS=Mus musculus GN=Pam16 PE=2 SV=1
558	1	Sprot	RS25_MOUSE	195	13734	10	1.32	10.12	0.35	4	40S ribosomal protein S25 OS=Mus musculus GN=Rps25 PE=1 SV=1
416	1	Sprot	RL31_MARMO	283	14454	10	1.23	10.54	0.45	4	60S ribosomal protein L31 OS=Marmota monax GN=RPL31 PE=2 SV=1
588	1	Sprot	ATP5I_MOUSE	178	8230	10	2.91	9.34	0.77	4	ATP synthase subunit e, mitochondrial OS=Mus musculus GN=Atp5i PE=1 SV=2
407	1	Sprot	GLCE_MOUSE	290	70045	10	0.19	8.95	0.21	4	D-glucuronyl C5-epimerase OS=Mus musculus GN=Glce PE=1 SV=2
330	1	Sprot	ARMX3_MOUSE	361	42593	10	0.42	8.87	0.23	5	Armadillo repeat-containing X-linked protein 3 OS=Mus musculus GN=Armcx3 PE=1 SV=1
384	1	Sprot	BRI3B_MOUSE	302	28245	10	0.69	9.58	0.22	5	BRI3-binding protein OS=Mus musculus GN=Bri3bp PE=2 SV=1
340	1	Sprot	ILF2_MOUSE	347	43035	10	0.42	5.19	0.23	5	Interleukin enhancer-binding factor 2 OS=Mus musculus GN=Ilf2 PE=1 SV=1
552	1	Sprot	AIMP2_MOUSE	199	35355	10	0.52	7.7	0.38	5	Aminoacyl tRNA synthase complex-interacting multifunctional protein 2 OS=Mus musculus GN=Aimp2 PE=1 SV=2
514	1	Sprot	IMA1_MOUSE	214	57892	10	0.3	5.49	0.23	5	Importin subunit alpha-1 OS=Mus musculus GN=Kpna2 PE=1 SV=2
540	1	Sprot	TMED7_RAT	204	25463	10	0.79	6.43	0.47	5	Transmembrane emp24 domain-containing protein 7 OS=Rattus norvegicus GN=Tmed7 PE=1 SV=1
589	1	Sprot	FADS2_MOUSE	178	52354	10	0.33	8.86	0.23	5	Fatty acid desaturase 2 OS=Mus musculus GN=Fads2 PE=2 SV=1
648	1	Sprot	ZFPL1_MOUSE	156	34133	10	0.55	8.57	0.38	5	Zinc finger protein-like 1 OS=Mus musculus GN=Zfpl1 PE=1 SV=1
354	1	Sprot	DRG1_MOUSE	329	40487	10	0.45	9	0.3	5	Developmentally-regulated GTP-binding protein 1 OS=Mus musculus GN=Drg1 PE=1 SV=1
481	1	Sprot	TIF1B_MOUSE	232	88791	10	0.19	5.52	0.16	5	Transcription intermediary factor 1-beta OS=Mus musculus GN=Trim28 PE=1 SV=3
490	1	Sprot	S35B2_MOUSE	227	47339	10	0.37	9.4	0.23	5	Adenosine 3'-phospho 5'-phosphosulfate transporter 1 OS=Mus musculus GN=Slc35b2 PE=2 SV=1
337	2	Sprot	VAPB_MOUSE	301	26929	10	0.93	7.64	0.57	5	Vesicle-associated membrane protein-associated protein B OS=Mus musculus GN=Vapb PE=2 SV=3
712	1	Sprot	ACOD1_MOUSE	135	41020	10	0.44	9.16	0.32	5	Acyl-CoA desaturase 1 OS=Mus musculus GN=Scd1 PE=1 SV=2
446	1	Sprot	SENP3_MOUSE	255	64362	10	0.26	8.98	0.26	5	Sentrin-specific protease 3 OS=Mus musculus GN=Senp3 PE=1 SV=1
171	1	Sprot	MA1A1_MOUSE	642	73230	10	0.28	6.34	0.35	5	Mannosyl-oligosaccharide 1,2-alpha-mannosidase IA OS=Mus musculus GN=Man1a1 PE=1 SV=1
474	3	Sprot	FXR1_MOUSE	128	76175	10	0.27	6.54	0.27	5	Fragile X mental retardation syndrome-related protein 1 OS=Mus musculus GN=Fxr1 PE=1 SV=2
482	1	Sprot	DDX47_MOUSE	232	50607	10	0.43	9.19	0.29	6	Probable ATP-dependent RNA helicase DDX47 OS=Mus musculus GN=Ddx47 PE=2 SV=2
523	1	Sprot	SOAT1_MOUSE	211	63757	10	0.33	9.15	0.24	6	Sterol O-acyltransferase 1 OS=Mus musculus GN=Soat1 PE=1 SV=2
725	1	Sprot	PESC_MOUSE	129	67753	10	0.31	6.41	0.13	6	Pescadillo homolog OS=Mus musculus GN=Pes1 PE=1 SV=1
417	1	Sprot	HA1D_MOUSE	282	41464	10	0.66	6.16	0.29	7	H-2 class I histocompatibility antigen, K-D alpha chain OS=Mus musculus GN=H2-K1 PE=1 SV=1
428	1	Sprot	VPS45_MOUSE	271	65012	10	0.38	8.42	0.27	7	Vacuolar protein sorting-associated protein 45 OS=Mus musculus GN=Vps45 PE=1 SV=1
372	1	Sprot	ABCE1_MOUSE	312	67271	10	0.37	8.63	0.3	7	ATP-binding cassette sub-family E member 1 OS=Mus musculus GN=Abce1 PE=2 SV=1
402	1	Sprot	UTP18_MOUSE	292	61180	10	0.41	8.95	0.4	7	U3 small nucleolar RNA-associated protein 18 homolog OS=Mus musculus GN=Utp18 PE=1 SV=1
561	1	Sprot	LAS1L_MOUSE	194	89359	10	0.31	4.37	0.17	8	Ribosomal biogenesis protein LAS1L OS=Mus musculus GN=Las1l PE=1 SV=1
435	1	Sprot	ODPB_MOUSE	265	38912	10	0.85	6.41	0.41	8	Pyruvate dehydrogenase E1 component subunit beta, mitochondrial OS=Mus musculus GN=Pdhb PE=1 SV=1
513	1	Sprot	DHX15_MOUSE	214	90949	10	0.3	7.12	0.29	8	Pre-mRNA-splicing factor ATP-dependent RNA helicase DHX15 OS=Mus musculus GN=Dhx15 PE=1 SV=2
455	1	Sprot	QSOX2_MOUSE	248	77726	10	0.42	8.84	0.22	9	Sulfhydryl oxidase 2 OS=Mus musculus GN=Qsox2 PE=2 SV=1
405	1	Sprot	LAP2B_MOUSE	291	50342	10	0.71	9.45	0.44	9	Lamina-associated polypeptide 2, isoforms beta/delta/epsilon/gamma OS=Mus musculus GN=Tmpo PE=1 SV=4
515	1	Sprot	LAT1_MOUSE	214	55836	9	0.38	8.18	0.16	1	Large neutral amino acids transporter small subunit 1 OS=Mus musculus GN=Slc7a5 PE=1 SV=2
568	2	Sprot	H31_MOUSE	159	15394	9	2.1	11.13	0.53	1	Histone H3.1 OS=Mus musculus GN=Hist1h3a PE=1 SV=2
370	2	Sprot	FYN_MOUSE	138	60636	9	0.22	6.23	0.13	1	Tyrosine-protein kinase Fyn OS=Mus musculus GN=Fyn PE=1 SV=4
360	1	Sprot	CATB_MOUSE	325	37256	9	0.17	5.57	0.09	2	Cathepsin B OS=Mus musculus GN=Ctsb PE=1 SV=2
500	1	Sprot	VATL_MOUSE	222	15798	9	0.74	9.1	0.32	2	V-type proton ATPase 16 kDa proteolipid subunit OS=Mus musculus GN=Atp6v0c PE=2 SV=1
633	1	Sprot	ATP5L_MOUSE	162	11417	9	1.12	9.74	0.53	2	ATP synthase subunit g, mitochondrial OS=Mus musculus GN=Atp5l PE=1 SV=1
403	1	Sprot	MPU1_MOUSE	292	26480	9	0.4	8.97	0.14	3	Mannose-P-dolichol utilization defect 1 protein OS=Mus musculus GN=Mpdu1 PE=2 SV=1
522	1	Sprot	HIG1A_MOUSE	212	10418	9	1.98	9.79	0.35	3	HIG1 domain family member 1A, mitochondrial OS=Mus musculus GN=Higd1a PE=2 SV=1
294	2	Sprot	HNRH2_MOUSE	265	49248	9	0.2	5.89	0.2	3	Heterogeneous nuclear ribonucleoprotein H2 OS=Mus musculus GN=Hnrnph2 PE=2 SV=1
382	1	Sprot	TMED1_MOUSE	303	25247	9	0.6	4.41	0.32	4	Transmembrane emp24 domain-containing protein 1 OS=Mus musculus GN=Tmed1 PE=2 SV=1
470	1	Sprot	SC61B_MOUSE	238	9952	9	3.14	11.57	0.95	4	Protein transport protein Sec61 subunit beta OS=Mus musculus GN=Sec61b PE=1 SV=3
311	1	Sprot	PIGB_MOUSE	379	63079	9	0.21	9.36	0.2	4	GPI mannosyltransferase 3 OS=Mus musculus GN=Pigb PE=2 SV=2
454	1	Sprot	KCC2A_MOUSE	249	54081	9	0.32	6.61	0.22	4	Calcium/calmodulin-dependent protein kinase type II subunit alpha OS=Mus musculus GN=Camk2a PE=1 SV=2
595	1	Sprot	COX15_MOUSE	175	45823	9	0.39	9.82	0.32	4	Cytochrome c oxidase assembly protein COX15 homolog OS=Mus musculus GN=Cox15 PE=2 SV=1
547	1	Sprot	OGFD3_MOUSE	201	35363	9	0.4	6.28	0.38	4	2-oxoglutarate and iron-dependent oxygenase domain-containing protein 3 OS=Mus musculus GN=Ogfod3 PE=2 SV=1
226	2	Sprot	PFKAL_MOUSE	237	85305	9	0.24	6.74	0.25	4	ATP-dependent 6-phosphofructokinase, liver type OS=Mus musculus GN=Pfkl PE=1 SV=4
453	1	Sprot	YIF1B_MOUSE	249	33961	9	0.55	9.19	0.35	5	Protein YIF1B OS=Mus musculus GN=Yif1b PE=1 SV=2
612	1	Sprot	VMP1_MOUSE	169	45931	9	0.39	6.47	0.24	5	Vacuole membrane protein 1 OS=Mus musculus GN=Vmp1 PE=2 SV=2
657	1	Sprot	PSA2_MOUSE	151	25910	9	0.77	6.92	0.37	5	Proteasome subunit alpha type-2 OS=Mus musculus GN=Psma2 PE=1 SV=3
381	1	Sprot	STX8_MOUSE	305	26908	9	0.74	4.92	0.34	5	Syntaxin-8 OS=Mus musculus GN=Stx8 PE=1 SV=1
389	1	Sprot	RL37A_MOUSE	300	10268	9	2.97	10.44	0.74	5	60S ribosomal protein L37a OS=Mus musculus GN=Rpl37a PE=3 SV=2
495	1	Sprot	AL3B1_MOUSE	223	52259	9	0.33	7.5	0.24	5	Aldehyde dehydrogenase family 3 member B1 OS=Mus musculus GN=Aldh3b1 PE=2 SV=1
533	1	Sprot	AB17B_MOUSE	205	32180	9	0.59	5.9	0.36	5	Alpha/beta hydrolase domain-containing protein 17B OS=Mus musculus GN=Abhd17b PE=2 SV=1
544	1	Sprot	PTH2_MOUSE	204	19514	9	1.12	6.96	0.54	5	Peptidyl-tRNA hydrolase 2, mitochondrial OS=Mus musculus GN=Ptrh2 PE=2 SV=1
559	1	Sprot	DERL1_MOUSE	194	28816	9	0.67	9.54	0.28	5	Derlin-1 OS=Mus musculus GN=Derl1 PE=1 SV=1
692	1	Sprot	SGPL1_MOUSE	141	63636	9	0.27	9.2	0.17	5	Sphingosine-1-phosphate lyase 1 OS=Mus musculus GN=Sgpl1 PE=1 SV=1
359	1	Sprot	RSSA_RAT	327	32803	9	0.57	4.8	0.47	5	40S ribosomal protein SA OS=Rattus norvegicus GN=Rpsa PE=1 SV=3
600	1	Sprot	COX5A_MOUSE	173	16091	9	1.47	6.08	0.39	5	Cytochrome c oxidase subunit 5A, mitochondrial OS=Mus musculus GN=Cox5a PE=1 SV=2
607	1	Sprot	QCR7_MOUSE	172	13519	9	1.91	9.1	0.62	5	Cytochrome b-c1 complex subunit 7 OS=Mus musculus GN=Uqcrb PE=1 SV=3
308	1	Sprot	PCKGM_MOUSE	382	70482	9	0.24	6.92	0.22	5	Phosphoenolpyruvate carboxykinase [GTP], mitochondrial OS=Mus musculus GN=Pck2 PE=1 SV=1
315	1	Sprot	KDSR_MOUSE	374	35933	9	0.51	8.06	0.35	5	3-ketodihydrosphingosine reductase OS=Mus musculus GN=Kdsr PE=2 SV=1
703	1	Sprot	TOIP1_MOUSE	137	66740	9	0.25	6.58	0.23	5	Torsin-1A-interacting protein 1 OS=Mus musculus GN=Tor1aip1 PE=1 SV=3
679	1	Sprot	AGK_MOUSE	144	46946	9	0.38	8.65	0.32	5	Acylglycerol kinase, mitochondrial OS=Mus musculus GN=Agk PE=1 SV=1
278	1	Sprot	MK67I_MOUSE	415	36242	9	0.51	10.24	0.45	5	MKI67 FHA domain-interacting nucleolar phosphoprotein OS=Mus musculus GN=Nifk PE=1 SV=1
391	1	Sprot	PSA4_MOUSE	299	29452	9	0.83	7.59	0.37	6	Proteasome subunit alpha type-4 OS=Mus musculus GN=Psma4 PE=1 SV=1
556	1	Sprot	RALA_MOUSE	196	23538	9	1.12	6.66	0.39	6	Ras-related protein Ral-A OS=Mus musculus GN=Rala PE=1 SV=1
427	1	Sprot	UN93B_MOUSE	273	66937	9	0.31	5.99	0.2	6	Protein unc-93 homolog B1 OS=Mus musculus GN=Unc93b1 PE=1 SV=2
501	1	Sprot	PSMD1_RAT	221	105681	9	0.19	5.25	0.17	6	26S proteasome non-ATPase regulatory subunit 1 OS=Rattus norvegicus GN=Psmd1 PE=2 SV=1
507	1	Sprot	PSMD6_MOUSE	219	45507	9	0.48	5.38	0.31	6	26S proteasome non-ATPase regulatory subunit 6 OS=Mus musculus GN=Psmd6 PE=1 SV=1
362	1	Sprot	TAP2_MOUSE	323	77396	9	0.26	6.82	0.23	6	Antigen peptide transporter 2 OS=Mus musculus GN=Tap2 PE=2 SV=1
434	1	Sprot	SCOT1_MOUSE	265	55953	9	0.38	8.73	0.37	6	Succinyl-CoA:3-ketoacid coenzyme A transferase 1, mitochondrial OS=Mus musculus GN=Oxct1 PE=1 SV=1
759	1	Sprot	EIF3B_MOUSE	118	91313	9	0.22	4.92	0.2	6	Eukaryotic translation initiation factor 3 subunit B OS=Mus musculus GN=Eif3b PE=1 SV=1
444	1	Sprot	CLCC1_MOUSE	257	60582	9	0.35	5.44	0.34	6	Chloride channel CLIC-like protein 1 OS=Mus musculus GN=Clcc1 PE=1 SV=1
922	1	Sprot	INT1_MOUSE	81	245013	9	0.08	5.87	0.09	6	Integrator complex subunit 1 OS=Mus musculus GN=Ints1 PE=2 SV=2
497	1	Sprot	CLAP1_MOUSE	222	169123	9	0.11	9.15	0.13	6	CLIP-associating protein 1 OS=Mus musculus GN=Clasp1 PE=1 SV=2
396	1	Sprot	GALT2_MOUSE	296	64473	9	0.32	8.8	0.39	6	Polypeptide N-acetylgalactosaminyltransferase 2 OS=Mus musculus GN=Galnt2 PE=2 SV=1
711	1	Sprot	PRPS1_MOUSE	135	34812	9	0.82	6.51	0.32	7	Ribose-phosphate pyrophosphokinase 1 OS=Mus musculus GN=Prps1 PE=1 SV=4
493	1	Sprot	RAB21_MOUSE	225	24091	9	1.36	8.11	0.41	7	Ras-related protein Rab-21 OS=Mus musculus GN=Rab21 PE=1 SV=4
606	1	Sprot	PEX5_MOUSE	172	70712	9	0.35	4.44	0.2	7	Peroxisomal targeting signal 1 receptor OS=Mus musculus GN=Pex5 PE=2 SV=2
502	1	Sprot	PBIP1_MOUSE	221	81115	9	0.3	5.21	0.26	7	Pre-B-cell leukemia transcription factor-interacting protein 1 OS=Mus musculus GN=Pbxip1 PE=1 SV=2
569	1	Sprot	CLU_MOUSE	189	147975	9	0.15	5.69	0.15	7	Clustered mitochondria protein homolog OS=Mus musculus GN=Cluh PE=2 SV=2
426	1	Sprot	RETST_MOUSE	273	67291	9	0.37	9.07	0.31	7	All-trans-retinol 13,14-reductase OS=Mus musculus GN=Retsat PE=1 SV=3
462	1	Sprot	TMM43_MOUSE	241	44755	9	0.6	6.85	0.45	7	Transmembrane protein 43 OS=Mus musculus GN=Tmem43 PE=1 SV=1
574	1	Sprot	BIRC6_MOUSE	185	531833	9	0.04	5.7	0.09	7	Baculoviral IAP repeat-containing protein 6 OS=Mus musculus GN=Birc6 PE=1 SV=2
719	1	Sprot	ECHA_MOUSE	133	82617	9	0.34	9.24	0.34	8	Trifunctional enzyme subunit alpha, mitochondrial OS=Mus musculus GN=Hadha PE=1 SV=1
662	1	Sprot	HUWE1_MOUSE	149	482332	9	0.05	5.1	0.1	8	E3 ubiquitin-protein ligase HUWE1 OS=Mus musculus GN=Huwe1 PE=1 SV=5
568	3	Sprot	H33_MOUSE	130	15318	8	1.58	11.27	0.53	1	Histone H3.3 OS=Mus musculus GN=H3f3a PE=1 SV=2
370	3	Sprot	YES_MOUSE	119	60591	8	0.22	6.22	0.12	1	Tyrosine-protein kinase Yes OS=Mus musculus GN=Yes1 PE=1 SV=3
350	2	Sprot	RL36_MOUSE	175	12208	8	1.56	11.35	0.36	1	60S ribosomal protein L36 OS=Mus musculus GN=Rpl36 PE=3 SV=2
361	2	Sprot	NDUS1_RAT	197	79362	8	0.36	5.65	0.24	1	NADH-ubiquinone oxidoreductase 75 kDa subunit, mitochondrial OS=Rattus norvegicus GN=Ndufs1 PE=1 SV=1
515	2	Sprot	LAT1_RAT	91	55867	8	0.38	8.18	0.16	2	Large neutral amino acids transporter small subunit 1 OS=Rattus norvegicus GN=Slc7a5 PE=1 SV=2
306	4	Sprot	H2AV_MOUSE	145	13501	8	1.35	10.58	0.41	2	Histone H2A.V OS=Mus musculus GN=H2afv PE=1 SV=3
410	1	Sprot	ROMO1_MOUSE	288	8177	8	1.78	9.58	0.85	2	Reactive oxygen species modulator 1 OS=Mus musculus GN=Romo1 PE=2 SV=1
286	4	Sprot	K2C79_MOUSE	216	57517	8	0.17	7.55	0.13	2	Keratin, type II cytoskeletal 79 OS=Mus musculus GN=Krt79 PE=2 SV=2
429	1	Sprot	SATT_MOUSE	271	56026	8	0.17	5.61	0.12	3	Neutral amino acid transporter A OS=Mus musculus GN=Slc1a4 PE=1 SV=1
700	1	Sprot	FUND2_MOUSE	138	16554	8	0.7	9.71	0.38	3	FUN14 domain-containing protein 2 OS=Mus musculus GN=Fundc2 PE=2 SV=1
567	1	Sprot	TOM20_MOUSE	191	16274	8	0.71	8.8	0.66	3	Mitochondrial import receptor subunit TOM20 homolog OS=Mus musculus GN=Tomm20 PE=1 SV=1
706	1	Sprot	S2551_MOUSE	136	33668	8	0.3	9.69	0.24	3	Solute carrier family 25 member 51 OS=Mus musculus GN=Slc25a51 PE=2 SV=1
269	3	Sprot	K1H1_MOUSE	117	47087	8	0.47	4.87	0.23	3	Keratin, type I cuticular Ha1 OS=Mus musculus GN=Krt31 PE=2 SV=2
611	1	Sprot	TBRG4_MOUSE	169	71468	8	0.29	8.55	0.19	3	Protein TBRG4 OS=Mus musculus GN=Tbrg4 PE=2 SV=1
316	1	Sprot	GHITM_MOUSE	374	37250	8	0.38	9.82	0.3	3	Growth hormone-inducible transmembrane protein OS=Mus musculus GN=Ghitm PE=2 SV=1
573	1	Sprot	UD17C_MOUSE	186	59719	8	0.16	8.64	0.24	3	UDP-glucuronosyltransferase 1-7C OS=Mus musculus GN=Ugt1a7c PE=2 SV=1
519	1	Sprot	USE1_MOUSE	212	30574	8	0.48	9.21	0.22	4	Vesicle transport protein USE1 OS=Mus musculus GN=Use1 PE=2 SV=1
676	1	Sprot	CQ062_MOUSE	146	20908	8	0.76	8.63	0.26	4	Uncharacterized protein C17orf62 homolog OS=Mus musculus PE=2 SV=2
535	1	Sprot	RS10_MOUSE	205	18904	8	0.86	10.15	0.42	4	40S ribosomal protein S10 OS=Mus musculus GN=Rps10 PE=1 SV=1
593	1	Sprot	RT34_MOUSE	176	25811	8	0.58	10.44	0.25	4	28S ribosomal protein S34, mitochondrial OS=Mus musculus GN=Mrps34 PE=2 SV=1
723	1	Sprot	GDIB_MOUSE	129	50505	8	0.27	5.93	0.17	4	Rab GDP dissociation inhibitor beta OS=Mus musculus GN=Gdi2 PE=1 SV=1
447	1	Sprot	EMC4_MOUSE	254	20103	8	0.8	8.84	0.5	4	ER membrane protein complex subunit 4 OS=Mus musculus GN=Emc4 PE=2 SV=1
529	1	Sprot	FAM3C_MOUSE	207	24737	8	0.82	8.52	0.4	4	Protein FAM3C OS=Mus musculus GN=Fam3c PE=1 SV=1
566	1	Sprot	PSD12_MOUSE	191	52861	8	0.26	6.66	0.21	4	26S proteasome non-ATPase regulatory subunit 12 OS=Mus musculus GN=Psmd12 PE=1 SV=4
638	1	Sprot	RS27A_MOUSE	159	17939	8	0.92	9.68	0.47	4	Ubiquitin-40S ribosomal protein S27a OS=Mus musculus GN=Rps27a PE=1 SV=2
484	1	Sprot	TMX1_MOUSE	230	31376	8	0.46	5.19	0.23	4	Thioredoxin-related transmembrane protein 1 OS=Mus musculus GN=Tmx1 PE=1 SV=1
489	1	Sprot	VAMP7_MOUSE	227	24951	8	0.61	8.86	0.47	4	Vesicle-associated membrane protein 7 OS=Mus musculus GN=Vamp7 PE=1 SV=1
442	1	Sprot	COPB_MOUSE	261	106998	8	0.12	5.69	0.12	4	Coatomer subunit beta OS=Mus musculus GN=Copb1 PE=1 SV=1
546	1	Sprot	VRK2_MOUSE	202	58082	8	0.23	9.12	0.2	4	Serine/threonine-protein kinase VRK2 OS=Mus musculus GN=Vrk2 PE=1 SV=2
623	1	Sprot	PSB2_MOUSE	165	22892	8	0.68	6.52	0.63	4	Proteasome subunit beta type-2 OS=Mus musculus GN=Psmb2 PE=1 SV=1
583	1	Sprot	PGK1_MOUSE	181	44522	8	0.31	8.02	0.34	4	Phosphoglycerate kinase 1 OS=Mus musculus GN=Pgk1 PE=1 SV=4
491	1	Sprot	MPRD_MOUSE	226	31152	8	0.77	5.24	0.36	5	Cation-dependent mannose-6-phosphate receptor OS=Mus musculus GN=M6pr PE=1 SV=1
494	1	Sprot	NDUBA_MOUSE	225	21010	8	1.02	8.19	0.43	5	NADH dehydrogenase [ubiquinone] 1 beta subcomplex subunit 10 OS=Mus musculus GN=Ndufb10 PE=1 SV=3
475	1	Sprot	MBOA7_MOUSE	235	53400	8	0.33	8.96	0.25	5	Lysophospholipid acyltransferase 7 OS=Mus musculus GN=Mboat7 PE=2 SV=1
584	1	Sprot	CS052_MOUSE	180	29397	8	0.66	6.25	0.35	5	Uncharacterized protein C19orf52 homolog OS=Mus musculus PE=2 SV=1
649	1	Sprot	DHRS7_MOUSE	156	38143	8	0.48	8.58	0.31	5	Dehydrogenase/reductase SDR family member 7 OS=Mus musculus GN=Dhrs7 PE=2 SV=2
728	1	Sprot	TRPV2_MOUSE	127	85910	8	0.19	6.55	0.16	5	Transient receptor potential cation channel subfamily V member 2 OS=Mus musculus GN=Trpv2 PE=1 SV=2
659	1	Sprot	GRP75_CRIGR	150	73685	8	0.23	5.87	0.2	5	Stress-70 protein, mitochondrial OS=Cricetulus griseus GN=HSPA9 PE=2 SV=1
622	1	Sprot	AP1G1_MOUSE	165	91292	8	0.18	6.36	0.16	5	AP-1 complex subunit gamma-1 OS=Mus musculus GN=Ap1g1 PE=1 SV=3
799	1	Sprot	B4GT1_MOUSE	106	44383	8	0.4	9.45	0.29	5	Beta-1,4-galactosyltransferase 1 OS=Mus musculus GN=B4galt1 PE=1 SV=1
496	1	Sprot	NOL9_MOUSE	222	80788	8	0.21	9.54	0.17	5	Polynucleotide 5'-hydroxyl-kinase NOL9 OS=Mus musculus GN=Nol9 PE=1 SV=1
386	1	Sprot	EIF3D_MOUSE	301	63948	8	0.27	5.79	0.32	5	Eukaryotic translation initiation factor 3 subunit D OS=Mus musculus GN=Eif3d PE=1 SV=2
674	1	Sprot	IPO5_MOUSE	146	123511	8	0.13	4.82	0.18	5	Importin-5 OS=Mus musculus GN=Ipo5 PE=1 SV=3
472	1	Sprot	DNMT1_MOUSE	237	183074	8	0.09	7.92	0.14	5	DNA (cytosine-5)-methyltransferase 1 OS=Mus musculus GN=Dnmt1 PE=1 SV=5
393	1	Sprot	RM22_MOUSE	297	23790	8	1.11	9.88	0.43	6	39S ribosomal protein L22, mitochondrial OS=Mus musculus GN=Mrpl22 PE=2 SV=1
634	1	Sprot	ERGI3_MOUSE	161	43181	8	0.52	6.02	0.28	6	Endoplasmic reticulum-Golgi intermediate compartment protein 3 OS=Mus musculus GN=Ergic3 PE=2 SV=1
524	1	Sprot	MYEF2_MOUSE	211	63254	8	0.33	8.96	0.24	6	Myelin expression factor 2 OS=Mus musculus GN=Myef2 PE=1 SV=1
159	2	Sprot	DDX6_MOUSE	196	54157	8	0.4	8.85	0.36	6	Probable ATP-dependent RNA helicase DDX6 OS=Mus musculus GN=Ddx6 PE=1 SV=1
526	1	Sprot	CC127_MOUSE	210	30490	8	0.79	9.19	0.53	6	Coiled-coil domain-containing protein 127 OS=Mus musculus GN=Ccdc127 PE=2 SV=2
531	1	Sprot	NDUAA_MOUSE	206	40578	8	0.56	7.63	0.36	6	NADH dehydrogenase [ubiquinone] 1 alpha subcomplex subunit 10, mitochondrial OS=Mus musculus GN=Ndufa10 PE=1 SV=1
538	1	Sprot	ODO1_MOUSE	205	116375	8	0.17	6.36	0.18	6	2-oxoglutarate dehydrogenase, mitochondrial OS=Mus musculus GN=Ogdh PE=1 SV=3
755	1	Sprot	SEC62_MOUSE	119	45552	8	0.48	6.89	0.27	6	Translocation protein SEC62 OS=Mus musculus GN=Sec62 PE=1 SV=1
530	1	Sprot	CASC4_MOUSE	207	49379	8	0.44	5.27	0.37	6	Protein CASC4 OS=Mus musculus GN=Casc4 PE=2 SV=1
605	1	Sprot	PABP1_MOUSE	172	70626	8	0.29	9.52	0.27	6	Polyadenylate-binding protein 1 OS=Mus musculus GN=Pabpc1 PE=1 SV=2
688	1	Sprot	UBR4_MOUSE	142	571927	8	0.03	5.72	0.1	6	E3 ubiquitin-protein ligase UBR4 OS=Mus musculus GN=Ubr4 PE=1 SV=1
812	1	Sprot	GAR1_MOUSE	103	23460	8	1.42	11.03	0.38	7	H/ACA ribonucleoprotein complex subunit 1 OS=Mus musculus GN=Gar1 PE=2 SV=1
60	3	Sprot	TRAP1_MOUSE	275	80159	8	0.3	6.25	0.15	7	Heat shock protein 75 kDa, mitochondrial OS=Mus musculus GN=Trap1 PE=1 SV=1
624	1	Sprot	SSF1_MOUSE	164	52724	8	0.49	10.32	0.28	7	Suppressor of SWI4 1 homolog OS=Mus musculus GN=Ppan PE=1 SV=2
683	1	Sprot	SYVN1_MOUSE	142	67252	8	0.43	6.47	0.26	8	E3 ubiquitin-protein ligase synoviolin OS=Mus musculus GN=Syvn1 PE=1 SV=3
550	1	Sprot	CYFP2_MOUSE	200	145565	8	0.18	6.64	0.2	8	Cytoplasmic FMR1-interacting protein 2 OS=Mus musculus GN=Cyfip2 PE=1 SV=2
466	3	Sprot	RAC2_CAVPO	126	21394	7	0.73	7.55	0.25	1	Ras-related C3 botulinum toxin substrate 2 OS=Cavia porcellus GN=RAC2 PE=2 SV=2
517	1	Sprot	CP4F3_MOUSE	188	59804	7	0.22	8.81	0.15	1	Leukotriene-B(4) omega-hydroxylase 2 OS=Mus musculus GN=Cyp4f3 PE=2 SV=2
626	1	Sprot	OSTC_MOUSE	164	16804	7	0.42	9.23	0.14	2	Oligosaccharyltransferase complex subunit OSTC OS=Mus musculus GN=Ostc PE=2 SV=1
517	2	Sprot	CP4F5_RAT	175	60642	7	0.16	6.72	0.18	2	Cytochrome P450 4F5 OS=Rattus norvegicus GN=Cyp4f5 PE=2 SV=1
641	1	Sprot	QCR9_MOUSE	158	7441	7	1.11	9.16	0.52	2	Cytochrome b-c1 complex subunit 9 OS=Mus musculus GN=Uqcr10 PE=1 SV=1
792	1	Sprot	SYPL1_MOUSE	108	28881	7	0.36	9.01	0.17	2	Synaptophysin-like protein 1 OS=Mus musculus GN=Sypl1 PE=1 SV=2
343	1	Sprot	RS15_MESAU	345	17029	7	0.41	10.39	0.44	1	40S ribosomal protein S15 OS=Mesocricetus auratus GN=RPS15 PE=2 SV=2
656	1	Sprot	SMD3_MOUSE	152	13907	7	0.52	10.33	0.56	2	Small nuclear ribonucleoprotein Sm D3 OS=Mus musculus GN=Snrpd3 PE=1 SV=1
645	1	Sprot	KRT85_MOUSE	156	55723	7	0.38	6.19	0.3	2	Keratin, type II cuticular Hb5 OS=Mus musculus GN=Krt85 PE=2 SV=2
625	1	Sprot	PGAP1_MOUSE	164	104511	7	0.06	9.05	0.13	2	GPI inositol-deacylase OS=Mus musculus GN=Pgap1 PE=1 SV=3
480	2	Sprot	LUC7L_MOUSE	184	43907	7	0.51	9.9	0.36	2	Putative RNA-binding protein Luc7-like 1 OS=Mus musculus GN=Luc7l PE=2 SV=2
548	1	Sprot	RL22_MOUSE	200	14750	7	0.8	9.21	0.39	3	60S ribosomal protein L22 OS=Mus musculus GN=Rpl22 PE=1 SV=2
172	3	Sprot	ERD23_MOUSE	231	25094	7	0.6	9.14	0.22	3	ER lumen protein-retaining receptor 3 OS=Mus musculus GN=Kdelr3 PE=2 SV=1
440	1	Sprot	TM165_RAT	262	34787	7	0.29	6.97	0.29	3	Transmembrane protein 165 OS=Rattus norvegicus GN=Tmem165 PE=2 SV=1
345	2	Sprot	YBOX3_MOUSE	137	38790	7	0.47	9.68	0.3	3	Y-box-binding protein 3 OS=Mus musculus GN=Ybx3 PE=1 SV=2
554	1	Sprot	TRAM1_MOUSE	199	43012	7	0.23	9.7	0.16	3	Translocating chain-associated membrane protein 1 OS=Mus musculus GN=Tram1 PE=1 SV=3
563	1	Sprot	NOX1_MOUSE	192	68149	7	0.14	9.06	0.15	3	NADPH oxidase 1 OS=Mus musculus GN=Nox1 PE=1 SV=2
661	1	Sprot	ZDH17_MOUSE	150	72573	7	0.18	7.08	0.19	3	Palmitoyltransferase ZDHHC17 OS=Mus musculus GN=Zdhhc17 PE=1 SV=2
160	2	Sprot	G3BP2_MOUSE	183	54055	7	0.32	5.44	0.25	3	Ras GTPase-activating protein-binding protein 2 OS=Mus musculus GN=G3bp2 PE=1 SV=2
406	1	Sprot	RER1_MOUSE	291	22973	7	0.67	9.54	0.41	3	Protein RER1 OS=Mus musculus GN=Rer1 PE=1 SV=1
464	1	Sprot	ACATN_MOUSE	240	61036	7	0.16	8.4	0.19	3	Acetyl-coenzyme A transporter 1 OS=Mus musculus GN=Slc33a1 PE=1 SV=1
739	1	Sprot	ABEC3_RAT	122	51051	7	0.19	9.18	0.35	3	DNA dC->dU-editing enzyme APOBEC3 OS=Rattus norvegicus GN=Apobec3 PE=3 SV=1
528	1	Sprot	ALG11_MOUSE	208	55234	7	0.24	8.58	0.11	4	GDP-Man:Man(3)GlcNAc(2)-PP-Dol alpha-1,2-mannosyltransferase OS=Mus musculus GN=Alg11 PE=2 SV=1
640	1	Sprot	MTFP1_MOUSE	159	18303	7	0.9	8.74	0.58	4	Mitochondrial fission process protein 1 OS=Mus musculus GN=Mtfp1 PE=1 SV=1
492	1	Sprot	NDUS3_MOUSE	225	30131	7	0.49	6.67	0.27	4	NADH dehydrogenase [ubiquinone] iron-sulfur protein 3, mitochondrial OS=Mus musculus GN=Ndufs3 PE=1 SV=2
720	1	Sprot	FUS_MOUSE	132	52642	7	0.33	9.4	0.18	4	RNA-binding protein FUS OS=Mus musculus GN=Fus PE=2 SV=1
37	4	Sprot	RL35_MOUSE	137	14544	7	1.22	11.05	0.42	4	60S ribosomal protein L35 OS=Mus musculus GN=Rpl35 PE=2 SV=1
433	1	Sprot	PRAF3_MOUSE	268	21543	7	0.73	9.61	0.29	4	PRA1 family protein 3 OS=Mus musculus GN=Arl6ip5 PE=1 SV=2
445	1	Sprot	PSB4_MOUSE	256	29097	7	0.5	5.47	0.45	4	Proteasome subunit beta type-4 OS=Mus musculus GN=Psmb4 PE=1 SV=1
733	1	Sprot	SURF1_MOUSE	125	34776	7	0.41	9.76	0.29	4	Surfeit locus protein 1 OS=Mus musculus GN=Surf1 PE=2 SV=3
956	1	Sprot	PLCC_MOUSE	75	43268	7	0.32	8.81	0.18	4	1-acyl-sn-glycerol-3-phosphate acyltransferase gamma OS=Mus musculus GN=Agpat3 PE=1 SV=2
486	1	Sprot	STX16_MOUSE	229	37057	7	0.38	5.58	0.31	4	Syntaxin-16 OS=Mus musculus GN=Stx16 PE=1 SV=3
499	1	Sprot	GOSR2_MOUSE	222	24710	7	0.61	7.94	0.55	4	Golgi SNAP receptor complex member 2 OS=Mus musculus GN=Gosr2 PE=2 SV=2
506	1	Sprot	COMT_MOUSE	220	29467	7	0.5	5.52	0.37	4	Catechol O-methyltransferase OS=Mus musculus GN=Comt PE=1 SV=2
390	1	Sprot	B2L13_MOUSE	300	46691	7	0.29	4.57	0.35	4	Bcl-2-like protein 13 OS=Mus musculus GN=Bcl2l13 PE=1 SV=2
647	1	Sprot	S4A7_RAT	156	135867	7	0.09	6.04	0.09	4	Sodium bicarbonate cotransporter 3 OS=Rattus norvegicus GN=Slc4a7 PE=1 SV=1
646	1	Sprot	SYNC_MOUSE	156	64238	7	0.21	5.62	0.14	4	Asparagine--tRNA ligase, cytoplasmic OS=Mus musculus GN=Nars PE=1 SV=2
576	1	Sprot	SIAT1_MOUSE	184	46556	7	0.29	9.01	0.33	4	Beta-galactoside alpha-2,6-sialyltransferase 1 OS=Mus musculus GN=St6gal1 PE=1 SV=2
594	1	Sprot	LARP1_MOUSE	176	121050	7	0.11	8.87	0.19	4	La-related protein 1 OS=Mus musculus GN=Larp1 PE=1 SV=3
37	3	Sprot	ITPR2_MOUSE	153	307278	7	0.05	6.02	0.12	4	Inositol 1,4,5-trisphosphate receptor type 2 OS=Mus musculus GN=Itpr2 PE=1 SV=4
421	1	Sprot	LTOR1_MOUSE	279	17738	7	1.28	5.01	0.43	5	Ragulator complex protein LAMTOR1 OS=Mus musculus GN=Lamtor1 PE=1 SV=1
627	1	Sprot	S38A4_MOUSE	164	60424	7	0.28	6.01	0.12	5	Sodium-coupled neutral amino acid transporter 4 OS=Mus musculus GN=Slc38a4 PE=1 SV=1
829	1	Sprot	PSA1_MOUSE	99	29528	7	0.65	6	0.33	5	Proteasome subunit alpha type-1 OS=Mus musculus GN=Psma1 PE=1 SV=1
521	1	Sprot	TIM22_MOUSE	212	20101	7	1.08	8.5	0.68	5	Mitochondrial import inner membrane translocase subunit Tim22 OS=Mus musculus GN=Timm22 PE=2 SV=1
782	1	Sprot	NSMA3_MOUSE	112	93216	7	0.18	8.38	0.17	5	Sphingomyelin phosphodiesterase 4 OS=Mus musculus GN=Smpd4 PE=2 SV=2
964	1	Sprot	DNJA1_MOUSE	74	44839	7	0.49	6.65	0.33	5	DnaJ homolog subfamily A member 1 OS=Mus musculus GN=Dnaja1 PE=1 SV=1
577	1	Sprot	MFTC_MOUSE	183	35026	7	0.53	9.5	0.45	5	Mitochondrial folate transporter/carrier OS=Mus musculus GN=Slc25a32 PE=2 SV=1
817	1	Sprot	ENPP1_MOUSE	102	103109	7	0.16	6.14	0.18	5	Ectonucleotide pyrophosphatase/phosphodiesterase family member 1 OS=Mus musculus GN=Enpp1 PE=1 SV=4
587	1	Sprot	IDHP_MOUSE	178	50874	7	0.34	8.88	0.29	5	Isocitrate dehydrogenase [NADP], mitochondrial OS=Mus musculus GN=Idh2 PE=1 SV=3
441	1	Sprot	PSB5_MOUSE	261	28514	7	0.68	6.52	0.52	5	Proteasome subunit beta type-5 OS=Mus musculus GN=Psmb5 PE=1 SV=3
823	1	Sprot	DGLB_MOUSE	101	73857	7	0.23	6.26	0.21	5	Sn1-specific diacylglycerol lipase beta OS=Mus musculus GN=Daglb PE=1 SV=2
586	1	Sprot	MYO5A_MOUSE	179	215402	7	0.09	8.82	0.18	5	Unconventional myosin-Va OS=Mus musculus GN=Myo5a PE=1 SV=2
689	1	Sprot	DNJC1_MOUSE	141	63830	7	0.33	9.03	0.27	6	DnaJ homolog subfamily C member 1 OS=Mus musculus GN=Dnajc1 PE=1 SV=1
742	1	Sprot	SK2L2_MOUSE	122	117561	7	0.17	6.01	0.22	6	Superkiller viralicidic activity 2-like 2 OS=Mus musculus GN=Skiv2l2 PE=1 SV=1
642	1	Sprot	TPP2_MOUSE	158	139790	7	0.14	6.13	0.21	6	Tripeptidyl-peptidase 2 OS=Mus musculus GN=Tpp2 PE=1 SV=3
602	1	Sprot	RPA2_RAT	173	127637	7	0.15	8.35	0.18	6	DNA-directed RNA polymerase I subunit RPA2 OS=Rattus norvegicus GN=Polr1b PE=1 SV=1
269	5	Sprot	K1C13_MOUSE	65	47724	6	0.21	4.79	0.09	1	Keratin, type I cytoskeletal 13 OS=Mus musculus GN=Krt13 PE=1 SV=2
431	2	Sprot	GBB1_MOUSE	217	37353	6	0.27	5.6	0.25	1	Guanine nucleotide-binding protein G(I)/G(S)/G(T) subunit beta-1 OS=Mus musculus GN=Gnb1 PE=1 SV=3
431	1	Sprot	GBB2_MOUSE	270	37307	6	0.27	5.6	0.32	1	Guanine nucleotide-binding protein G(I)/G(S)/G(T) subunit beta-2 OS=Mus musculus GN=Gnb2 PE=1 SV=3
611	2	Sprot	TBRG4_RAT	83	71136	6	0.18	8.58	0.1	1	Protein TBRG4 OS=Rattus norvegicus GN=Tbrg4 PE=2 SV=1
645	2	Sprot	KRT81_MOUSE	109	52829	6	0.33	5.63	0.22	1	Keratin, type II cuticular Hb1 OS=Mus musculus GN=Krt81 PE=2 SV=2
758	1	Sprot	TSPO_MOUSE	118	18829	6	0.59	9.52	0.3	2	Translocator protein OS=Mus musculus GN=Tspo PE=1 SV=1
432	1	Sprot	USMG5_MOUSE	269	6377	6	1.37	9.84	0.45	2	Up-regulated during skeletal muscle growth protein 5 OS=Mus musculus GN=Usmg5 PE=1 SV=1
799	2	Sprot	B4GT5_MOUSE	63	44786	6	0.14	7.74	0.09	2	Beta-1,4-galactosyltransferase 5 OS=Mus musculus GN=B4galt5 PE=2 SV=2
419	1	Sprot	CDS2_MOUSE	281	51280	6	0.12	6.6	0.14	2	Phosphatidate cytidylyltransferase 2 OS=Mus musculus GN=Cds2 PE=1 SV=1
504	1	Sprot	UBAC2_MOUSE	220	39031	6	0.17	9.53	0.16	2	Ubiquitin-associated domain-containing protein 2 OS=Mus musculus GN=Ubac2 PE=2 SV=1
882	1	Sprot	COX6C_MOUSE	88	8464	6	0.94	10.13	0.72	2	Cytochrome c oxidase subunit 6C OS=Mus musculus GN=Cox6c PE=1 SV=3
976	1	Sprot	GP108_MOUSE	73	63940	6	0.1	7.27	0.12	2	Protein GPR108 OS=Mus musculus GN=Gpr108 PE=2 SV=1
578	1	Sprot	CHTOP_MOUSE	182	26568	6	0.56	12.24	0.3	2	Chromatin target of PRMT1 protein OS=Mus musculus GN=Chtop PE=1 SV=2
815	1	Sprot	MPC1_MOUSE	103	12446	6	1	9.67	0.46	1	Mitochondrial pyruvate carrier 1 OS=Mus musculus GN=Mpc1 PE=1 SV=1
713	1	Sprot	HM13_MOUSE	135	41721	6	0.24	5.7	0.27	2	Minor histocompatibility antigen H13 OS=Mus musculus GN=Hm13 PE=1 SV=1
899	1	Sprot	ATF6B_MOUSE	85	75960	6	0.08	6.22	0.2	2	Cyclic AMP-dependent transcription factor ATF-6 beta OS=Mus musculus GN=Atf6b PE=2 SV=1
859	1	Sprot	AP3D1_MOUSE	93	134996	6	0.05	7.04	0.15	2	AP-3 complex subunit delta-1 OS=Mus musculus GN=Ap3d1 PE=1 SV=1
286	2	Sprot	K2C6A_RAT	296	59213	6	0.16	8.06	0.28	2	Keratin, type II cytoskeletal 6A OS=Rattus norvegicus GN=Krt6a PE=1 SV=1
555	1	Sprot	PSA6_MOUSE	197	27355	6	0.39	6.34	0.18	3	Proteasome subunit alpha type-6 OS=Mus musculus GN=Psma6 PE=1 SV=1
635	1	Sprot	MBRL_MOUSE	161	63520	6	0.15	5.28	0.14	3	Membralin OS=Mus musculus GN=Tmem259 PE=1 SV=2
734	1	Sprot	ALG3_MOUSE	124	50153	6	0.2	9.37	0.09	3	Dol-P-Man:Man(5)GlcNAc(2)-PP-Dol alpha-1,3-mannosyltransferase OS=Mus musculus GN=Alg3 PE=2 SV=2
619	1	Sprot	MIC26_MOUSE	165	22590	6	0.48	9.28	0.36	3	MICOS complex subunit Mic26 OS=Mus musculus GN=Apoo PE=1 SV=2
833	1	Sprot	PLRKT_MOUSE	98	17250	6	0.66	9.48	0.34	3	Plasminogen receptor (KT) OS=Mus musculus GN=Plgrkt PE=1 SV=1
932	1	Sprot	TOM7_MOUSE	79	6173	6	4.78	10.16	0.75	3	Mitochondrial import receptor subunit TOM7 homolog OS=Mus musculus GN=Tomm7 PE=3 SV=1
694	1	Sprot	MGAT2_MOUSE	140	50997	6	0.19	8.85	0.17	3	Alpha-1,6-mannosyl-glycoprotein 2-beta-N-acetylglucosaminyltransferase OS=Mus musculus GN=Mgat2 PE=2 SV=1
768	1	Sprot	QCR8_MOUSE	116	9762	6	1.39	10.26	0.48	3	Cytochrome b-c1 complex subunit 8 OS=Mus musculus GN=Uqcrq PE=1 SV=3
780	1	Sprot	VTI1B_MOUSE	113	26697	6	0.39	8.73	0.31	3	Vesicle transport through interaction with t-SNAREs homolog 1B OS=Mus musculus GN=Vti1b PE=1 SV=1
661	2	Sprot	ZDH13_MOUSE	60	70843	6	0.19	8.51	0.18	3	Palmitoyltransferase ZDHHC13 OS=Mus musculus GN=Zdhhc13 PE=1 SV=2
286	3	Sprot	K22E_RAT	232	69085	6	0.14	7.58	0.11	3	Keratin, type II cytoskeletal 2 epidermal OS=Rattus norvegicus GN=Krt2 PE=3 SV=1
615	1	Sprot	HSP7E_MOUSE	167	54616	6	0.18	5.63	0.24	3	Heat shock 70 kDa protein 14 OS=Mus musculus GN=Hspa14 PE=2 SV=2
637	1	Sprot	RSMB_MOUSE	160	23640	6	0.45	10.91	0.37	3	Small nuclear ribonucleoprotein-associated protein B OS=Mus musculus GN=Snrpb PE=1 SV=1
696	1	Sprot	MTCH1_MOUSE	140	41538	6	0.24	9.4	0.31	3	Mitochondrial carrier homolog 1 OS=Mus musculus GN=Mtch1 PE=2 SV=1
800	1	Sprot	STIM1_MOUSE	106	77518	6	0.12	6.07	0.13	3	Stromal interaction molecule 1 OS=Mus musculus GN=Stim1 PE=1 SV=2
541	1	Sprot	LEMD2_MOUSE	204	57471	6	0.17	9.18	0.18	3	LEM domain-containing protein 2 OS=Mus musculus GN=Lemd2 PE=1 SV=1
1008	1	Sprot	BRX1_RAT	68	41089	6	0.24	9.99	0.27	3	Ribosome biogenesis protein BRX1 homolog OS=Rattus norvegicus GN=Brix1 PE=2 SV=1
727	1	Sprot	TAPT1_MOUSE	127	63853	6	0.21	8.47	0.38	3	Transmembrane anterior posterior transformation protein 1 OS=Mus musculus GN=Tapt1 PE=2 SV=2
752	1	Sprot	MTMR5_MOUSE	120	208561	6	0.04	6.71	0.08	3	Myotubularin-related protein 5 OS=Mus musculus GN=Sbf1 PE=1 SV=2
60	4	Sprot	ENPL_MOUSE	165	92418	6	0.14	4.74	0.27	3	Endoplasmin OS=Mus musculus GN=Hsp90b1 PE=1 SV=2
653	1	Sprot	DOCK2_MOUSE	154	211568	6	0.04	6.54	0.11	3	Dedicator of cytokinesis protein 2 OS=Mus musculus GN=Dock2 PE=1 SV=3
610	1	Sprot	ADPGK_MOUSE	169	53869	6	0.25	5.37	0.14	4	ADP-dependent glucokinase OS=Mus musculus GN=Adpgk PE=1 SV=2
525	1	Sprot	PIGU_CRIGR	210	49947	6	0.27	7.59	0.15	4	Phosphatidylinositol glycan anchor biosynthesis class U protein OS=Cricetulus griseus GN=PIGU PE=1 SV=3
677	1	Sprot	OXA1L_MOUSE	146	48189	6	0.28	9.68	0.11	4	Mitochondrial inner membrane protein OXA1L OS=Mus musculus GN=Oxa1l PE=2 SV=1
681	1	Sprot	PCYOX_MOUSE	143	56459	6	0.24	6.44	0.19	4	Prenylcysteine oxidase OS=Mus musculus GN=Pcyox1 PE=1 SV=1
717	1	Sprot	P4K2A_MOUSE	133	54224	6	0.25	8.25	0.2	4	Phosphatidylinositol 4-kinase type 2-alpha OS=Mus musculus GN=Pi4k2a PE=1 SV=1
575	1	Sprot	HAX1_MOUSE	184	31635	6	0.46	4.72	0.34	4	HCLS1-associated protein X-1 OS=Mus musculus GN=Hax1 PE=1 SV=1
697	1	Sprot	TYW1_MOUSE	139	81547	6	0.16	8.06	0.11	4	S-adenosyl-L-methionine-dependent tRNA 4-demethylwyosine synthase OS=Mus musculus GN=Tyw1 PE=1 SV=1
794	1	Sprot	TMCO1_MOUSE	108	21161	6	0.74	9.77	0.33	4	Transmembrane and coiled-coil domain-containing protein 1 OS=Mus musculus GN=Tmco1 PE=2 SV=1
629	1	Sprot	PTBP1_MOUSE	163	56443	6	0.24	8.47	0.41	4	Polypyrimidine tract-binding protein 1 OS=Mus musculus GN=Ptbp1 PE=1 SV=2
652	1	Sprot	CLP1L_MOUSE	154	62143	6	0.21	8.95	0.19	4	Cleft lip and palate transmembrane protein 1-like protein OS=Mus musculus GN=Clptm1l PE=2 SV=1
436	1	Sprot	ATPO_MOUSE	265	23349	6	0.66	10	0.58	4	ATP synthase subunit O, mitochondrial OS=Mus musculus GN=Atp5o PE=1 SV=1
539	1	Sprot	PEX13_MOUSE	204	44582	6	0.31	6.99	0.33	4	Peroxisomal membrane protein PEX13 OS=Mus musculus GN=Pex13 PE=1 SV=1
737	1	Sprot	NDUAD_MOUSE	123	16849	6	1	9.47	0.58	4	NADH dehydrogenase [ubiquinone] 1 alpha subcomplex subunit 13 OS=Mus musculus GN=Ndufa13 PE=1 SV=3
571	1	Sprot	AOFA_MOUSE	186	59564	6	0.22	7.9	0.24	4	Amine oxidase [flavin-containing] A OS=Mus musculus GN=Maoa PE=1 SV=3
730	1	Sprot	EMC7_MOUSE	125	26293	6	0.57	9.22	0.54	4	ER membrane protein complex subunit 7 OS=Mus musculus GN=Emc7 PE=2 SV=1
664	1	Sprot	K2013_MOUSE	149	69381	6	0.19	7.7	0.28	4	Uncharacterized protein KIAA2013 OS=Mus musculus GN=Kiaa2013 PE=2 SV=1
766	1	Sprot	SEC20_MOUSE	117	26159	6	0.57	8.9	0.49	4	Vesicle transport protein SEC20 OS=Mus musculus GN=Bnip1 PE=2 SV=1
532	1	Sprot	DIM1_MOUSE	206	35252	6	0.4	10.01	0.54	4	Probable dimethyladenosine transferase OS=Mus musculus GN=Dimt1 PE=2 SV=1
601	1	Sprot	TRABD_MOUSE	173	42162	6	0.33	8.65	0.34	4	TraB domain-containing protein OS=Mus musculus GN=Trabd PE=2 SV=1
741	1	Sprot	NOM1_MOUSE	122	95900	6	0.13	9.01	0.19	4	Nucleolar MIF4G domain-containing protein 1 OS=Mus musculus GN=Nom1 PE=2 SV=2
813	1	Sprot	LPPRC_MOUSE	103	156516	6	0.08	6.42	0.11	4	Leucine-rich PPR motif-containing protein, mitochondrial OS=Mus musculus GN=Lrpprc PE=1 SV=2
628	1	Sprot	TM55A_MOUSE	163	28019	6	0.7	9.07	0.45	5	Type 2 phosphatidylinositol 4,5-bisphosphate 4-phosphatase OS=Mus musculus GN=Tmem55a PE=1 SV=1
810	1	Sprot	CYB5B_MOUSE	104	16308	6	1.44	4.79	0.64	5	Cytochrome b5 type B OS=Mus musculus GN=Cyb5b PE=1 SV=1
508	1	Sprot	FAM3A_MOUSE	218	25377	6	0.79	8.67	0.48	5	Protein FAM3A OS=Mus musculus GN=Fam3a PE=2 SV=1
565	1	Sprot	CD109_MOUSE	192	161557	6	0.1	5.37	0.06	5	CD109 antigen OS=Mus musculus GN=Cd109 PE=2 SV=1
459	1	Sprot	TMX3_MOUSE	243	51815	6	0.34	5.02	0.25	5	Protein disulfide-isomerase TMX3 OS=Mus musculus GN=Tmx3 PE=1 SV=2
620	1	Sprot	NDUS7_MOUSE	165	24667	6	0.82	9.94	0.37	5	NADH dehydrogenase [ubiquinone] iron-sulfur protein 7, mitochondrial OS=Mus musculus GN=Ndufs7 PE=1 SV=1
458	1	Sprot	SPTC1_MOUSE	244	52501	6	0.33	6.01	0.32	5	Serine palmitoyltransferase 1 OS=Mus musculus GN=Sptlc1 PE=2 SV=2
884	1	Sprot	BAP29_MOUSE	88	27946	6	0.7	9.72	0.33	5	B-cell receptor-associated protein 29 OS=Mus musculus GN=Bcap29 PE=1 SV=1
798	1	Sprot	RMXL1_MOUSE	107	42136	6	0.43	10	0.3	5	RNA binding motif protein, X-linked-like-1 OS=Mus musculus GN=Rbmxl1 PE=2 SV=1
474	4	Sprot	EFTU_MOUSE	80	49477	6	0.35	7.23	0.31	5	Elongation factor Tu, mitochondrial OS=Mus musculus GN=Tufm PE=1 SV=1
695	1	Sprot	DKC1_MOUSE	140	57365	6	0.3	9.34	0.34	5	H/ACA ribonucleoprotein complex subunit 4 OS=Mus musculus GN=Dkc1 PE=1 SV=4
714	1	Sprot	ODR4_MOUSE	134	49966	6	0.35	5.79	0.39	5	Protein odr-4 homolog OS=Mus musculus GN=Odr4 PE=2 SV=2
632	1	Sprot	GALT1_RAT	162	64187	6	0.26	7.83	0.36	5	Polypeptide N-acetylgalactosaminyltransferase 1 OS=Rattus norvegicus GN=Galnt1 PE=1 SV=1
805	1	Sprot	RT09_MOUSE	105	44901	6	0.49	8.97	0.33	6	28S ribosomal protein S9, mitochondrial OS=Mus musculus GN=Mrps9 PE=2 SV=3
596	1	Sprot	PRC2A_MOUSE	175	229063	6	0.08	9.43	0.13	6	Protein PRRC2A OS=Mus musculus GN=Prrc2a PE=1 SV=1
846	1	Sprot	KIF23_MOUSE	95	108707	6	0.18	8.89	0.29	6	Kinesin-like protein KIF23 OS=Mus musculus GN=Kif23 PE=1 SV=1
79	2	Sprot	G3PT_MOUSE	204	47626	5	0.13	8.14	0.06	1	Glyceraldehyde-3-phosphate dehydrogenase, testis-specific OS=Mus musculus GN=Gapdhs PE=2 SV=1
570	1	Sprot	KTAP2_MOUSE	188	14665	5	0.22	9.67	0.13	1	Keratinocyte-associated protein 2 OS=Mus musculus GN=Krtcap2 PE=2 SV=2
517	3	Sprot	CP4F4_RAT	149	60011	5	0.16	6.97	0.15	1	Cytochrome P450 4F4 OS=Rattus norvegicus GN=Cyp4f4 PE=2 SV=1
269	4	Sprot	KRT35_MOUSE	94	50497	5	0.27	4.9	0.13	1	Keratin, type I cuticular Ha5 OS=Mus musculus GN=Krt35 PE=2 SV=1
336	2	Sprot	NMT2_MOUSE	175	60446	5	0.1	7.65	0.11	1	Glycylpeptide N-tetradecanoyltransferase 2 OS=Mus musculus GN=Nmt2 PE=2 SV=1
425	2	Sprot	ACTY_MOUSE	263	42255	5	0.15	5.98	0.09	2	Beta-centractin OS=Mus musculus GN=Actr1b PE=1 SV=1
650	1	Sprot	S29A1_MOUSE	154	50159	5	0.13	8.68	0.09	2	Equilibrative nucleoside transporter 1 OS=Mus musculus GN=Slc29a1 PE=1 SV=3
685	1	Sprot	NU4M_MOUSE	142	51847	5	0.19	9.42	0.15	2	NADH-ubiquinone oxidoreductase chain 4 OS=Mus musculus GN=Mtnd4 PE=1 SV=1
865	1	Sprot	S35B1_MOUSE	93	35859	5	0.18	9.44	0.15	2	Solute carrier family 35 member B1 OS=Mus musculus GN=Slc35b1 PE=2 SV=1
931	1	Sprot	CHCH2_MOUSE	79	15651	5	0.45	9.78	0.32	2	Coiled-coil-helix-coiled-coil-helix domain-containing protein 2 OS=Mus musculus GN=Chchd2 PE=2 SV=1
654	1	Sprot	COX7R_MOUSE	153	12391	5	0.59	9.61	0.63	2	Cytochrome c oxidase subunit 7A-related protein, mitochondrial OS=Mus musculus GN=Cox7a2l PE=1 SV=1
1031	1	Sprot	PSDE_MOUSE	64	34555	5	0.19	6.06	0.26	2	26S proteasome non-ATPase regulatory subunit 14 OS=Mus musculus GN=Psmd14 PE=1 SV=2
763	1	Sprot	RL23A_MOUSE	118	17684	5	0.39	10.44	0.31	2	60S ribosomal protein L23a OS=Mus musculus GN=Rpl23a PE=1 SV=1
863	1	Sprot	GXLT1_MOUSE	93	46461	5	0.14	9.14	0.12	2	Glucoside xylosyltransferase 1 OS=Mus musculus GN=Gxylt1 PE=2 SV=2
772	1	Sprot	C560_MOUSE	115	18370	5	0.38	9.97	0.44	2	Succinate dehydrogenase cytochrome b560 subunit, mitochondrial OS=Mus musculus GN=Sdhc PE=2 SV=1
636	1	Sprot	ALG2_MOUSE	161	47374	5	0.13	8.2	0.24	2	Alpha-1,3/1,6-mannosyltransferase ALG2 OS=Mus musculus GN=Alg2 PE=2 SV=2
855	1	Sprot	SEPT7_MOUSE	93	50518	5	0.13	8.73	0.21	2	Septin-7 OS=Mus musculus GN=Sept7 PE=1 SV=1
705	1	Sprot	C1GLT_MOUSE	137	42277	5	0.15	6.73	0.37	2	Glycoprotein-N-acetylgalactosamine 3-beta-galactosyltransferase 1 OS=Mus musculus GN=C1galt1 PE=1 SV=1
82	3	Sprot	GNAS1_MOUSE	137	121429	5	0.08	4.72	0.13	2	Guanine nucleotide-binding protein G(s) subunit alpha isoforms XLas OS=Mus musculus GN=Gnas PE=2 SV=1
1033	1	Sprot	RTTN_MOUSE	64	248330	5	0.02	6.07	0.06	2	Rotatin OS=Mus musculus GN=Rttn PE=2 SV=2
609	1	Sprot	ARM10_MOUSE	169	33290	5	0.31	8.15	0.12	3	Armadillo repeat-containing protein 10 OS=Mus musculus GN=Armc10 PE=1 SV=1
777	1	Sprot	DERL2_MOUSE	114	27621	5	0.38	6.73	0.21	3	Derlin-2 OS=Mus musculus GN=Derl2 PE=1 SV=2
1124	1	Sprot	SWET1_MOUSE	54	24633	5	0.43	8.9	0.12	3	Sugar transporter SWEET1 OS=Mus musculus GN=Slc50a1 PE=2 SV=1
562	1	Sprot	G6PC3_MOUSE	194	38756	5	0.26	8.42	0.21	3	Glucose-6-phosphatase 3 OS=Mus musculus GN=G6pc3 PE=1 SV=1
590	1	Sprot	RHBL4_MOUSE	177	35753	5	0.28	9.25	0.19	3	Rhomboid-related protein 4 OS=Mus musculus GN=Rhbdd1 PE=1 SV=1
709	1	Sprot	COA3_MOUSE	136	11979	5	1.05	9.86	0.35	3	Cytochrome c oxidase assembly factor 3 homolog, mitochondrial OS=Mus musculus GN=Coa3 PE=3 SV=1
710	1	Sprot	IFM3_MOUSE	135	14945	5	1.17	6.89	0.36	3	Interferon-induced transmembrane protein 3 OS=Mus musculus GN=Ifitm3 PE=1 SV=1
827	1	Sprot	TPC_MOUSE	100	35595	5	0.29	9.31	0.16	3	Mitochondrial thiamine pyrophosphate carrier OS=Mus musculus GN=Slc25a19 PE=2 SV=1
912	1	Sprot	STOM_MOUSE	83	31355	5	0.33	6.45	0.19	3	Erythrocyte band 7 integral membrane protein OS=Mus musculus GN=Stom PE=1 SV=3
536	1	Sprot	ZDH20_MOUSE	205	43947	5	0.23	8.6	0.21	3	Probable palmitoyltransferase ZDHHC20 OS=Mus musculus GN=Zdhhc20 PE=2 SV=1
545	1	Sprot	LACTB_MOUSE	203	60667	5	0.16	8.97	0.12	3	Serine beta-lactamase-like protein LACTB, mitochondrial OS=Mus musculus GN=Lactb PE=1 SV=1
749	1	Sprot	FA73A_MOUSE	120	67492	5	0.14	5.3	0.16	3	Protein FAM73A OS=Mus musculus GN=Fam73a PE=2 SV=1
778	1	Sprot	HG2A_MOUSE	114	31537	5	0.33	8.61	0.19	3	H-2 class II histocompatibility antigen gamma chain OS=Mus musculus GN=Cd74 PE=1 SV=3
1178	1	Sprot	GNAZ_MOUSE	48	40824	5	0.25	7.53	0.17	3	Guanine nucleotide-binding protein G(z) subunit alpha OS=Mus musculus GN=Gnaz PE=2 SV=4
671	1	Sprot	TM163_MOUSE	147	31173	5	0.46	7.77	0.23	3	Transmembrane protein 163 OS=Mus musculus GN=Tmem163 PE=1 SV=1
751	1	Sprot	REEP5_MOUSE	120	21037	5	0.52	8.59	0.35	3	Receptor expression-enhancing protein 5 OS=Mus musculus GN=Reep5 PE=1 SV=1
844	1	Sprot	MBOA5_RAT	95	55981	5	0.17	8.88	0.14	3	Lysophospholipid acyltransferase 5 OS=Rattus norvegicus GN=Lpcat3 PE=2 SV=1
854	1	Sprot	TM206_MOUSE	94	40152	5	0.25	7.63	0.21	3	Transmembrane protein 206 OS=Mus musculus GN=Tmem206 PE=1 SV=1
1034	1	Sprot	RL36A_MOUSE	63	12433	5	1	10.59	0.45	3	60S ribosomal protein L36a OS=Mus musculus GN=Rpl36a PE=1 SV=2
473	1	Sprot	GLYC_MOUSE	236	52567	5	0.19	6.47	0.19	3	Serine hydroxymethyltransferase, cytosolic OS=Mus musculus GN=Shmt1 PE=1 SV=3
537	1	Sprot	RENR_MOUSE	205	39067	5	0.26	5.36	0.29	3	Renin receptor OS=Mus musculus GN=Atp6ap2 PE=2 SV=2
551	1	Sprot	TMED5_MOUSE	200	26155	5	0.4	4.81	0.41	3	Transmembrane emp24 domain-containing protein 5 OS=Mus musculus GN=Tmed5 PE=2 SV=1
665	1	Sprot	VAMP4_MOUSE	149	16342	5	0.71	6.75	0.58	3	Vesicle-associated membrane protein 4 OS=Mus musculus GN=Vamp4 PE=1 SV=1
721	1	Sprot	RM04_MOUSE	132	33052	5	0.31	9.82	0.35	3	39S ribosomal protein L4, mitochondrial OS=Mus musculus GN=Mrpl4 PE=2 SV=1
762	1	Sprot	HMOX1_MOUSE	118	32908	5	0.31	6.08	0.37	3	Heme oxygenase 1 OS=Mus musculus GN=Hmox1 PE=1 SV=1
920	1	Sprot	ARP2_RAT	81	44705	5	0.22	6.3	0.15	3	Actin-related protein 2 OS=Rattus norvegicus GN=Actr2 PE=2 SV=1
1083	1	Sprot	RHOX5_MOUSE	58	23031	5	0.47	5.92	0.36	3	Homeobox protein Rhox5 OS=Mus musculus GN=Rhox5 PE=2 SV=1
597	1	Sprot	ELOV1_MOUSE	175	32656	5	0.32	9.63	0.42	3	Elongation of very long chain fatty acids protein 1 OS=Mus musculus GN=Elovl1 PE=2 SV=1
608	1	Sprot	HNRPL_MOUSE	170	63923	5	0.15	8.33	0.21	3	Heterogeneous nuclear ribonucleoprotein L OS=Mus musculus GN=Hnrnpl PE=1 SV=2
715	1	Sprot	TPST1_MOUSE	134	42105	5	0.24	9.2	0.3	3	Protein-tyrosine sulfotransferase 1 OS=Mus musculus GN=Tpst1 PE=2 SV=1
718	1	Sprot	TERA_MOUSE	133	89266	5	0.11	5.14	0.12	3	Transitional endoplasmic reticulum ATPase OS=Mus musculus GN=Vcp PE=1 SV=4
631	1	Sprot	CHP1_MOUSE	163	22418	5	0.48	4.97	0.46	3	Calcineurin B homologous protein 1 OS=Mus musculus GN=Chp1 PE=1 SV=2
644	1	Sprot	B3GT6_MOUSE	157	36998	5	0.27	9.04	0.26	3	Beta-1,3-galactosyltransferase 6 OS=Mus musculus GN=B3galt6 PE=2 SV=1
726	1	Sprot	RT05_MOUSE	128	48176	5	0.21	10.15	0.23	3	28S ribosomal protein S5, mitochondrial OS=Mus musculus GN=Mrps5 PE=2 SV=1
729	1	Sprot	COPD_MOUSE	126	57193	5	0.17	5.89	0.22	3	Coatomer subunit delta OS=Mus musculus GN=Arcn1 PE=1 SV=2
910	1	Sprot	FUMH_MOUSE	83	54322	5	0.18	9.12	0.33	3	Fumarate hydratase, mitochondrial OS=Mus musculus GN=Fh PE=1 SV=3
1052	1	Sprot	SYFB_MOUSE	62	65655	5	0.15	6.69	0.14	3	Phenylalanine--tRNA ligase beta subunit OS=Mus musculus GN=Farsb PE=2 SV=2
1067	1	Sprot	NONO_MOUSE	60	54506	5	0.18	9.01	0.33	3	Non-POU domain-containing octamer-binding protein OS=Mus musculus GN=Nono PE=1 SV=3
776	1	Sprot	EI2BD_MOUSE	114	57588	5	0.17	9.36	0.26	3	Translation initiation factor eIF-2B subunit delta OS=Mus musculus GN=Eif2b4 PE=2 SV=2
210	2	Sprot	XPO2_MOUSE	69	110384	5	0.09	5.52	0.17	3	Exportin-2 OS=Mus musculus GN=Cse1l PE=2 SV=1
756	1	Sprot	ASNS_MOUSE	119	64241	5	0.15	6.12	0.32	3	Asparagine synthetase [glutamine-hydrolyzing] OS=Mus musculus GN=Asns PE=2 SV=3
796	1	Sprot	DJC16_MOUSE	108	89080	5	0.11	7.16	0.22	3	DnaJ homolog subfamily C member 16 OS=Mus musculus GN=Dnajc16 PE=1 SV=2
809	1	Sprot	ANO10_MOUSE	104	76138	5	0.13	6.28	0.21	3	Anoctamin-10 OS=Mus musculus GN=Ano10 PE=2 SV=1
599	1	Sprot	ANKL2_MOUSE	174	106132	5	0.09	7.07	0.22	3	Ankyrin repeat and LEM domain-containing protein 2 OS=Mus musculus GN=Ankle2 PE=2 SV=2
836	1	Sprot	SGMR1_MOUSE	97	25234	5	0.6	5.56	0.31	4	Sigma non-opioid intracellular receptor 1 OS=Mus musculus GN=Sigmar1 PE=1 SV=1
744	1	Sprot	JAGN1_MOUSE	122	21088	5	0.75	9.8	0.26	4	Protein jagunal homolog 1 OS=Mus musculus GN=Jagn1 PE=2 SV=2
783	1	Sprot	KBL_MOUSE	112	44902	5	0.31	6.92	0.22	4	2-amino-3-ketobutyrate coenzyme A ligase, mitochondrial OS=Mus musculus GN=Gcat PE=1 SV=2
845	1	Sprot	NDUA5_MOUSE	95	13351	5	1.38	7.82	0.37	4	NADH dehydrogenase [ubiquinone] 1 alpha subcomplex subunit 5 OS=Mus musculus GN=Ndufa5 PE=1 SV=3
879	1	Sprot	SYJ2B_MOUSE	89	15805	5	1.09	5.87	0.4	4	Synaptojanin-2-binding protein OS=Mus musculus GN=Synj2bp PE=1 SV=1
673	1	Sprot	PELP1_MOUSE	146	117995	5	0.11	4.31	0.06	4	Proline-, glutamic acid- and leucine-rich protein 1 OS=Mus musculus GN=Pelp1 PE=1 SV=2
790	1	Sprot	BAK_MOUSE	109	23280	5	0.66	5.79	0.45	4	Bcl-2 homologous antagonist/killer OS=Mus musculus GN=Bak1 PE=1 SV=3
888	1	Sprot	S39A7_MOUSE	87	50625	5	0.27	6.36	0.25	4	Zinc transporter SLC39A7 OS=Mus musculus GN=Slc39a7 PE=1 SV=2
996	1	Sprot	SAR1B_CRIGR	69	22396	5	0.69	5.76	0.39	4	GTP-binding protein SAR1b OS=Cricetulus griseus GN=SAR1B PE=1 SV=1
693	1	Sprot	ENDD1_MOUSE	141	55227	5	0.24	5.8	0.17	4	Endonuclease domain-containing 1 protein OS=Mus musculus GN=Endod1 PE=1 SV=2
702	1	Sprot	RPF2_MOUSE	137	35341	5	0.4	10.05	0.25	4	Ribosome production factor 2 homolog OS=Mus musculus GN=Rpf2 PE=2 SV=2
868	1	Sprot	RFC5_MOUSE	92	38072	5	0.37	7.67	0.21	4	Replication factor C subunit 5 OS=Mus musculus GN=Rfc5 PE=2 SV=1
892	1	Sprot	IDHG1_MOUSE	86	42758	5	0.32	9.17	0.32	4	Isocitrate dehydrogenase [NAD] subunit gamma 1, mitochondrial OS=Mus musculus GN=Idh3g PE=1 SV=1
764	1	Sprot	TMCC3_MOUSE	117	53689	5	0.25	8.8	0.19	4	Transmembrane and coiled-coil domains protein 3 OS=Mus musculus GN=Tmcc3 PE=1 SV=2
1228	1	Sprot	SCO2_MOUSE	44	28926	5	0.51	8.41	0.37	4	Protein SCO2 homolog, mitochondrial OS=Mus musculus GN=Sco2 PE=2 SV=1
639	1	Sprot	CCD51_MOUSE	159	45104	5	0.3	8.23	0.28	4	Coiled-coil domain-containing protein 51 OS=Mus musculus GN=Ccdc51 PE=2 SV=1
803	1	Sprot	NDUV1_MOUSE	105	50802	5	0.27	8.51	0.3	4	NADH dehydrogenase [ubiquinone] flavoprotein 1, mitochondrial OS=Mus musculus GN=Ndufv1 PE=1 SV=1
972	1	Sprot	ETFA_MOUSE	73	34988	5	0.41	8.62	0.32	4	Electron transfer flavoprotein subunit alpha, mitochondrial OS=Mus musculus GN=Etfa PE=1 SV=2
483	1	Sprot	RL1D1_MOUSE	230	50390	5	0.27	9.99	0.28	4	Ribosomal L1 domain-containing protein 1 OS=Mus musculus GN=Rsl1d1 PE=2 SV=1
616	1	Sprot	SPTC2_MOUSE	167	62941	5	0.21	8.43	0.24	4	Serine palmitoyltransferase 2 OS=Mus musculus GN=Sptlc2 PE=2 SV=2
682	1	Sprot	ACSL4_MOUSE	143	79026	5	0.17	8.57	0.23	4	Long-chain-fatty-acid--CoA ligase 4 OS=Mus musculus GN=Acsl4 PE=2 SV=2
686	1	Sprot	S38A2_MOUSE	142	55467	5	0.24	8.05	0.26	4	Sodium-coupled neutral amino acid transporter 2 OS=Mus musculus GN=Slc38a2 PE=1 SV=1
732	1	Sprot	IPO4_MOUSE	125	119198	5	0.11	4.92	0.1	4	Importin-4 OS=Mus musculus GN=Ipo4 PE=1 SV=1
582	1	Sprot	TAP1_MOUSE	181	78814	5	0.17	8.97	0.21	4	Antigen peptide transporter 1 OS=Mus musculus GN=Tap1 PE=2 SV=3
724	1	Sprot	SDHB_MOUSE	129	31793	5	0.46	8.96	0.37	4	Succinate dehydrogenase [ubiquinone] iron-sulfur subunit, mitochondrial OS=Mus musculus GN=Sdhb PE=1 SV=1
770	1	Sprot	GOSR1_MOUSE	116	28472	5	0.68	9.34	0.61	4	Golgi SNAP receptor complex member 1 OS=Mus musculus GN=Gosr1 PE=1 SV=2
1153	1	Sprot	MTOR_MOUSE	50	288605	5	0.04	6.73	0.1	4	Serine/threonine-protein kinase mTOR OS=Mus musculus GN=Mtor PE=1 SV=2
701	1	Sprot	CAPR1_MOUSE	137	78121	5	0.21	5.14	0.12	5	Caprin-1 OS=Mus musculus GN=Caprin1 PE=1 SV=2
851	1	Sprot	WDR46_MOUSE	94	69005	5	0.24	9.8	0.21	5	WD repeat-containing protein 46 OS=Mus musculus GN=Wdr46 PE=2 SV=1
1187	1	Sprot	RU17_MOUSE	48	51961	5	0.34	9.94	0.15	5	U1 small nuclear ribonucleoprotein 70 kDa OS=Mus musculus GN=Snrnp70 PE=1 SV=2
511	1	Sprot	LC7L3_MOUSE	216	51419	5	0.34	9.79	0.26	5	Luc7-like protein 3 OS=Mus musculus GN=Luc7l3 PE=1 SV=1
505	1	Sprot	PTCD3_MOUSE	220	77747	5	0.21	5.61	0.25	5	Pentatricopeptide repeat domain-containing protein 3, mitochondrial OS=Mus musculus GN=Ptcd3 PE=2 SV=2
821	1	Sprot	CND1_MOUSE	101	155567	5	0.1	5.98	0.18	5	Condensin complex subunit 1 OS=Mus musculus GN=Ncapd2 PE=1 SV=2
998	1	Sprot	RRP5_MOUSE	69	207649	5	0.08	8.92	0.17	5	Protein RRP5 homolog OS=Mus musculus GN=Pdcd11 PE=2 SV=2
456	1	Sprot	FMR1N_MOUSE	246	27000	4	0.25	10.12	0.12	1	Fragile X mental retardation 1 neighbor protein OS=Mus musculus GN=Fmr1nb PE=2 SV=1
930	1	Sprot	BBC3_MOUSE	79	20735	4	0.15	6.92	0.07	1	Bcl-2-binding component 3 OS=Mus musculus GN=Bbc3 PE=1 SV=1
1009	1	Sprot	68MP_MOUSE	68	6694	4	1.28	10	0.14	1	6.8 kDa mitochondrial proteolipid OS=Mus musculus GN=Mp68 PE=3 SV=1
466	4	Sprot	RHOG_CRICR	67	21295	4	0.32	8.41	0.28	1	Rho-related GTP-binding protein RhoG OS=Cricetus cricetus GN=RHOG PE=2 SV=1
72	2	Sprot	TRRAP_MOUSE	73	291370	4	0.02	8.76	0.07	1	Transformation/transcription domain-associated protein OS=Mus musculus GN=Trrap PE=1 SV=2
666	2	Sprot	RGPA2_MOUSE	54	210155	4	0.03	5.83	0.1	1	Ral GTPase-activating protein subunit alpha-2 OS=Mus musculus GN=Ralgapa2 PE=1 SV=2
591	1	Sprot	YIPF5_MOUSE	176	27855	4	0.24	4.18	0.08	2	Protein YIPF5 OS=Mus musculus GN=Yipf5 PE=2 SV=1
698	1	Sprot	PLP2_MOUSE	138	16597	4	0.42	6.69	0.18	2	Proteolipid protein 2 OS=Mus musculus GN=Plp2 PE=2 SV=1
769	1	Sprot	DOPP1_MOUSE	116	27081	4	0.24	9.61	0.13	2	Dolichyldiphosphatase 1 OS=Mus musculus GN=Dolpp1 PE=2 SV=1
807	1	Sprot	GNA1_MOUSE	105	20778	4	0.33	7.59	0.14	2	Glucosamine 6-phosphate N-acetyltransferase OS=Mus musculus GN=Gnpnat1 PE=2 SV=1
1342	1	Sprot	AR6P6_MOUSE	35	24893	4	0.27	7.66	0.08	2	ADP-ribosylation factor-like protein 6-interacting protein 6 OS=Mus musculus GN=Arl6ip6 PE=1 SV=1
680	1	Sprot	KV3A7_MOUSE	144	12331	4	0.26	10.02	0.31	1	Ig kappa chain V-III region TEPC 124 OS=Mus musculus PE=1 SV=1
553	1	Sprot	CISD2_MOUSE	199	15232	4	0.47	9.57	0.26	2	CDGSH iron-sulfur domain-containing protein 2 OS=Mus musculus GN=Cisd2 PE=1 SV=1
793	1	Sprot	NU1M_MOUSE	108	36035	4	0.18	6.42	0.09	2	NADH-ubiquinone oxidoreductase chain 1 OS=Mus musculus GN=Mtnd1 PE=1 SV=3
983	1	Sprot	ATP8_MOUSE	71	7761	4	1.05	9.88	0.43	2	ATP synthase protein 8 OS=Mus musculus GN=Mtatp8 PE=1 SV=1
1163	1	Sprot	RUXE_MOUSE	50	10797	4	0.7	9.46	0.61	1	Small nuclear ribonucleoprotein E OS=Mus musculus GN=Snrpe PE=3 SV=1
598	1	Sprot	TSN13_MOUSE	174	22205	4	0.3	8.76	0.24	2	Tetraspanin-13 OS=Mus musculus GN=Tspan13 PE=2 SV=1
669	1	Sprot	YIF1A_MOUSE	148	32114	4	0.2	9.11	0.14	2	Protein YIF1A OS=Mus musculus GN=Yif1a PE=2 SV=1
748	1	Sprot	DEGS1_MOUSE	120	38216	4	0.17	7.33	0.16	2	Sphingolipid delta(4)-desaturase DES1 OS=Mus musculus GN=Degs1 PE=2 SV=1
757	1	Sprot	ADRM1_MOUSE	119	42034	4	0.15	4.96	0.13	2	Proteasomal ubiquitin receptor ADRM1 OS=Mus musculus GN=Adrm1 PE=1 SV=2
781	1	Sprot	MIC13_MOUSE	112	13365	4	0.54	8.68	0.59	2	MICOS complex subunit MIC13 OS=Mus musculus GN=Mic13 PE=3 SV=1
968	1	Sprot	TMM70_MOUSE	74	28256	4	0.23	7.08	0.21	2	Transmembrane protein 70, mitochondrial OS=Mus musculus GN=Tmem70 PE=2 SV=2
1291	1	Sprot	GL8D1_MOUSE	38	41964	4	0.15	9.43	0.13	2	Glycosyltransferase 8 domain-containing protein 1 OS=Mus musculus GN=Glt8d1 PE=2 SV=1
448	1	Sprot	F210A_MOUSE	253	31580	4	0.21	9.82	0.24	2	Protein FAM210A OS=Mus musculus GN=Fam210a PE=2 SV=1
843	1	Sprot	DJB12_MOUSE	96	41962	4	0.15	8.64	0.15	2	DnaJ homolog subfamily B member 12 OS=Mus musculus GN=Dnajb12 PE=2 SV=2
849	1	Sprot	ARPC4_MOUSE	94	19654	4	0.35	8.53	0.28	2	Actin-related protein 2/3 complex subunit 4 OS=Mus musculus GN=Arpc4 PE=1 SV=3
852	1	Sprot	SNAA_MOUSE	94	33168	4	0.2	5.3	0.2	2	Alpha-soluble NSF attachment protein OS=Mus musculus GN=Napa PE=1 SV=1
858	1	Sprot	PSB6_MOUSE	93	25362	4	0.26	4.97	0.24	2	Proteasome subunit beta type-6 OS=Mus musculus GN=Psmb6 PE=1 SV=3
937	1	Sprot	ZC3H4_MOUSE	78	140880	4	0.04	5.87	0.05	2	Zinc finger CCCH domain-containing protein 4 OS=Mus musculus GN=Zc3h4 PE=1 SV=2
1098	1	Sprot	CSK21_MOUSE	57	45105	4	0.14	7.29	0.16	2	Casein kinase II subunit alpha OS=Mus musculus GN=Csnk2a1 PE=1 SV=2
549	1	Sprot	PIGN_MOUSE	200	104977	4	0.06	7.33	0.09	2	GPI ethanolamine phosphate transferase 1 OS=Mus musculus GN=Pign PE=2 SV=2
579	1	Sprot	DNPEP_MOUSE	182	52174	4	0.12	6.82	0.18	2	Aspartyl aminopeptidase OS=Mus musculus GN=Dnpep PE=2 SV=2
585	1	Sprot	NAGPA_MOUSE	179	56008	4	0.11	5.34	0.13	2	N-acetylglucosamine-1-phosphodiester alpha-N-acetylglucosaminidase OS=Mus musculus GN=Nagpa PE=2 SV=2
735	1	Sprot	PISD_MOUSE	124	45898	4	0.14	9.63	0.12	2	Phosphatidylserine decarboxylase proenzyme OS=Mus musculus GN=Pisd PE=2 SV=1
1175	1	Sprot	GPAT1_MOUSE	49	93645	4	0.07	8	0.1	2	Glycerol-3-phosphate acyltransferase 1, mitochondrial OS=Mus musculus GN=Gpam PE=1 SV=2
901	1	Sprot	SCMC2_MOUSE	85	52587	4	0.12	8.75	0.22	2	Calcium-binding mitochondrial carrier protein SCaMC-2 OS=Mus musculus GN=Slc25a25 PE=2 SV=1
580	1	Sprot	NDUC2_MOUSE	182	14154	4	0.5	9.24	0.78	2	NADH dehydrogenase [ubiquinone] 1 subunit C2 OS=Mus musculus GN=Ndufc2 PE=1 SV=1
618	1	Sprot	PIGT_MOUSE	166	65663	4	0.1	8.68	0.16	2	GPI transamidase component PIG-T OS=Mus musculus GN=Pigt PE=1 SV=2
811	1	Sprot	SC24A_MOUSE	104	118707	4	0.05	7.88	0.08	2	Protein transport protein Sec24A OS=Mus musculus GN=Sec24a PE=1 SV=1
942	1	Sprot	MFF_MOUSE	78	32911	4	0.2	6.38	0.45	2	Mitochondrial fission factor OS=Mus musculus GN=Mff PE=1 SV=1
951	1	Sprot	SYG_MOUSE	76	81826	4	0.08	6.24	0.13	2	Glycine--tRNA ligase OS=Mus musculus GN=Gars PE=1 SV=1
860	1	Sprot	XPO1_RAT	93	122959	4	0.05	5.72	0.13	2	Exportin-1 OS=Rattus norvegicus GN=Xpo1 PE=1 SV=1
467	1	Sprot	TBL3_MOUSE	239	88210	4	0.07	6.34	0.21	2	Transducin beta-like protein 3 OS=Mus musculus GN=Tbl3 PE=2 SV=1
753	1	Sprot	INT4_MOUSE	120	108124	4	0.06	5.98	0.11	2	Integrator complex subunit 4 OS=Mus musculus GN=Ints4 PE=1 SV=1
1026	1	Sprot	ABCA3_MOUSE	65	191847	4	0.03	6.73	0.09	2	ATP-binding cassette sub-family A member 3 OS=Mus musculus GN=Abca3 PE=2 SV=3
518	1	Sprot	MSH6_MOUSE	213	150989	4	0.04	6.31	0.12	2	DNA mismatch repair protein Msh6 OS=Mus musculus GN=Msh6 PE=1 SV=3
1094	1	Sprot	NDUB6_MOUSE	57	15505	4	0.75	9.79	0.27	3	NADH dehydrogenase [ubiquinone] 1 beta subcomplex subunit 6 OS=Mus musculus GN=Ndufb6 PE=1 SV=3
691	1	Sprot	BST2_MOUSE	141	19140	4	0.59	6.82	0.17	3	Bone marrow stromal antigen 2 OS=Mus musculus GN=Bst2 PE=1 SV=1
745	1	Sprot	ARL1_MOUSE	122	20398	4	0.54	5.63	0.19	3	ADP-ribosylation factor-like protein 1 OS=Mus musculus GN=Arl1 PE=2 SV=1
907	1	Sprot	UB2G2_MOUSE	84	18554	4	0.61	4.62	0.41	3	Ubiquitin-conjugating enzyme E2 G2 OS=Mus musculus GN=Ube2g2 PE=1 SV=1
928	1	Sprot	AMFR_MOUSE	80	73058	4	0.13	6.01	0.13	3	E3 ubiquitin-protein ligase AMFR OS=Mus musculus GN=Amfr PE=1 SV=2
1133	1	Sprot	STX4_MOUSE	53	34144	4	0.3	5.84	0.17	3	Syntaxin-4 OS=Mus musculus GN=Stx4 PE=1 SV=1
658	1	Sprot	PEX10_MOUSE	151	37134	4	0.27	9.97	0.19	3	Peroxisome biogenesis factor 10 OS=Mus musculus GN=Pex10 PE=2 SV=1
775	1	Sprot	TM168_MOUSE	114	79621	4	0.12	8.25	0.08	3	Transmembrane protein 168 OS=Mus musculus GN=Tmem168 PE=2 SV=1
784	1	Sprot	F134C_MOUSE	112	51605	4	0.19	4.84	0.12	3	Protein FAM134C OS=Mus musculus GN=Fam134c PE=1 SV=1
804	1	Sprot	PSA5_MOUSE	105	26394	4	0.4	4.74	0.29	3	Proteasome subunit alpha type-5 OS=Mus musculus GN=Psma5 PE=1 SV=1
850	1	Sprot	CB047_MOUSE	94	32964	4	0.31	9.26	0.2	3	Uncharacterized protein C2orf47 homolog, mitochondrial OS=Mus musculus PE=2 SV=1
978	1	Sprot	CAMLG_MOUSE	72	32522	4	0.32	7.62	0.21	3	Calcium signal-modulating cyclophilin ligand OS=Mus musculus GN=Camlg PE=1 SV=2
1149	1	Sprot	RL37_MOUSE	51	11071	4	1.17	11.74	0.25	3	60S ribosomal protein L37 OS=Mus musculus GN=Rpl37 PE=3 SV=3
1157	1	Sprot	HACD2_MOUSE	50	28384	4	0.37	9.59	0.24	3	Very-long-chain (3R)-3-hydroxyacyl-CoA dehydratase 2 OS=Mus musculus GN=Hacd2 PE=2 SV=1
1192	1	Sprot	KHDR1_MOUSE	47	48340	4	0.2	8.81	0.13	3	KH domain-containing, RNA-binding, signal transduction-associated protein 1 OS=Mus musculus GN=Khdrbs1 PE=1 SV=2
543	1	Sprot	SCAM2_MOUSE	204	36441	4	0.28	5.93	0.22	3	Secretory carrier-associated membrane protein 2 OS=Mus musculus GN=Scamp2 PE=2 SV=1
716	1	Sprot	ROAA_MOUSE	133	30812	4	0.34	7.68	0.19	3	Heterogeneous nuclear ribonucleoprotein A/B OS=Mus musculus GN=Hnrnpab PE=1 SV=1
760	1	Sprot	ACADS_MOUSE	118	44861	4	0.22	8.68	0.2	3	Short-chain specific acyl-CoA dehydrogenase, mitochondrial OS=Mus musculus GN=Acads PE=1 SV=2
1075	1	Sprot	CYB5_MOUSE	59	15232	4	0.77	4.96	0.52	3	Cytochrome b5 OS=Mus musculus GN=Cyb5a PE=1 SV=2
787	1	Sprot	TRAM2_MOUSE	110	43155	4	0.23	9.45	0.22	3	Translocating chain-associated membrane protein 2 OS=Mus musculus GN=Tram2 PE=1 SV=1
945	1	Sprot	PUR2_MOUSE	77	107436	4	0.09	6.25	0.11	3	Trifunctional purine biosynthetic protein adenosine-3 OS=Mus musculus GN=Gart PE=2 SV=3
950	1	Sprot	DHC24_MOUSE	76	60073	4	0.16	8.42	0.2	3	Delta(24)-sterol reductase OS=Mus musculus GN=Dhcr24 PE=2 SV=1
1249	1	Sprot	CLCN3_RAT	42	90796	4	0.1	5.88	0.1	3	H(+)/Cl(-) exchange transporter 3 OS=Rattus norvegicus GN=Clcn3 PE=2 SV=2
761	1	Sprot	NICA_MOUSE	118	78443	4	0.12	5.75	0.13	3	Nicastrin OS=Mus musculus GN=Ncstn PE=1 SV=3
881	1	Sprot	SRSF3_MOUSE	88	19318	4	0.84	11.64	0.49	3	Serine/arginine-rich splicing factor 3 OS=Mus musculus GN=Srsf3 PE=1 SV=1
512	1	Sprot	6PGD_MOUSE	215	53213	4	0.18	6.81	0.27	3	6-phosphogluconate dehydrogenase, decarboxylating OS=Mus musculus GN=Pgd PE=1 SV=3
878	1	Sprot	SFPQ_MOUSE	89	75394	4	0.13	9.45	0.19	3	Splicing factor, proline- and glutamine-rich OS=Mus musculus GN=Sfpq PE=1 SV=1
668	1	Sprot	MYO1C_MOUSE	148	121868	4	0.08	9.41	0.12	3	Unconventional myosin-Ic OS=Mus musculus GN=Myo1c PE=1 SV=2
830	1	Sprot	TEX10_MOUSE	99	105143	4	0.09	9.26	0.13	3	Testis-expressed sequence 10 protein OS=Mus musculus GN=Tex10 PE=1 SV=1
740	1	Sprot	CNDD3_MOUSE	122	169325	4	0.06	6.74	0.09	3	Condensin-2 complex subunit D3 OS=Mus musculus GN=Ncapd3 PE=1 SV=3
946	1	Sprot	AT2B1_MOUSE	77	134662	4	0.07	5.66	0.12	3	Plasma membrane calcium-transporting ATPase 1 OS=Mus musculus GN=Atp2b1 PE=1 SV=1
947	1	Sprot	ALDH2_MOUSE	77	56502	4	0.17	7.53	0.33	3	Aldehyde dehydrogenase, mitochondrial OS=Mus musculus GN=Aldh2 PE=1 SV=1
961	1	Sprot	ACON_RAT	75	85380	4	0.11	7.87	0.21	3	Aconitate hydratase, mitochondrial OS=Rattus norvegicus GN=Aco2 PE=1 SV=2
1207	1	Sprot	APC1_MOUSE	45	215855	4	0.04	5.91	0.11	3	Anaphase-promoting complex subunit 1 OS=Mus musculus GN=Anapc1 PE=2 SV=2
1044	1	Sprot	MA7D1_MOUSE	62	93220	4	0.1	10.16	0.2	3	MAP7 domain-containing protein 1 OS=Mus musculus GN=Map7d1 PE=1 SV=1
779	1	Sprot	U2AF1_MOUSE	114	27797	4	0.53	9.09	0.17	4	Splicing factor U2AF 35 kDa subunit OS=Mus musculus GN=U2af1 PE=1 SV=4
788	1	Sprot	YIPF3_MOUSE	110	37974	4	0.37	5.59	0.17	4	Protein YIPF3 OS=Mus musculus GN=Yipf3 PE=1 SV=1
1037	1	Sprot	TM147_MOUSE	63	25318	4	0.6	7.64	0.22	4	Transmembrane protein 147 OS=Mus musculus GN=Tmem147 PE=2 SV=1
1169	1	Sprot	VA0D1_MOUSE	49	40275	4	0.35	4.89	0.19	4	V-type proton ATPase subunit d 1 OS=Mus musculus GN=Atp6v0d1 PE=1 SV=2
802	1	Sprot	BAX_MOUSE	106	21381	4	0.73	4.86	0.29	4	Apoptosis regulator BAX OS=Mus musculus GN=Bax PE=1 SV=1
1126	1	Sprot	STX18_MOUSE	53	38358	4	0.37	5.55	0.16	4	Syntaxin-18 OS=Mus musculus GN=Stx18 PE=2 SV=2
1156	1	Sprot	AG10B_MOUSE	50	55428	4	0.24	9.6	0.19	4	Putative Dol-P-Glc:Glc(2)Man(9)GlcNAc(2)-PP-Dol alpha-1,2-glucosyltransferase OS=Mus musculus GN=Alg10b PE=2 SV=1
738	1	Sprot	DDX49_MOUSE	123	54060	4	0.25	9.02	0.17	4	Probable ATP-dependent RNA helicase DDX49 OS=Mus musculus GN=Ddx49 PE=2 SV=1
801	1	Sprot	REEP4_MOUSE	106	29671	4	0.49	9.8	0.3	4	Receptor expression-enhancing protein 4 OS=Mus musculus GN=Reep4 PE=1 SV=1
1309	1	Sprot	DDX20_MOUSE	37	91653	4	0.14	6.3	0.15	4	Probable ATP-dependent RNA helicase DDX20 OS=Mus musculus GN=Ddx20 PE=1 SV=2
672	1	Sprot	RM15_MOUSE	147	33521	4	0.43	10.08	0.36	4	39S ribosomal protein L15, mitochondrial OS=Mus musculus GN=Mrpl15 PE=2 SV=1
835	1	Sprot	SYFA_MOUSE	98	57563	4	0.23	8.27	0.2	4	Phenylalanine--tRNA ligase alpha subunit OS=Mus musculus GN=Farsa PE=2 SV=1
1036	1	Sprot	C1TM_MOUSE	63	105662	4	0.12	6.58	0.12	4	Monofunctional C1-tetrahydrofolate synthase, mitochondrial OS=Mus musculus GN=Mthfd1l PE=1 SV=2
754	1	Sprot	RT29_MOUSE	119	44671	4	0.31	9.1	0.3	4	28S ribosomal protein S29, mitochondrial OS=Mus musculus GN=Dap3 PE=2 SV=1
808	1	Sprot	GNPAT_MOUSE	104	76820	4	0.17	8.38	0.23	4	Dihydroxyacetone phosphate acyltransferase OS=Mus musculus GN=Gnpat PE=2 SV=1
886	1	Sprot	DDX27_MOUSE	87	85885	4	0.15	9.29	0.18	4	Probable ATP-dependent RNA helicase DDX27 OS=Mus musculus GN=Ddx27 PE=1 SV=3
621	1	Sprot	VKOR1_MOUSE	165	17756	3	0.18	9.37	0.08	1	Vitamin K epoxide reductase complex subunit 1 OS=Mus musculus GN=Vkorc1 PE=2 SV=1
786	1	Sprot	HCD2_MOUSE	111	27402	3	0.11	8.53	0.08	1	3-hydroxyacyl-CoA dehydrogenase type-2 OS=Mus musculus GN=Hsd17b10 PE=1 SV=4
820	1	Sprot	ELOV5_MOUSE	101	35309	3	0.09	9.58	0.03	1	Elongation of very long chain fatty acids protein 5 OS=Mus musculus GN=Elovl5 PE=1 SV=1
908	1	Sprot	RAB7L_MOUSE	84	23074	3	0.14	7.63	0.08	1	Ras-related protein Rab-7L1 OS=Mus musculus GN=Rab29 PE=1 SV=1
1023	1	Sprot	TRY1_RAT	65	25943	3	0.12	4.71	0.08	1	Anionic trypsin-1 OS=Rattus norvegicus GN=Prss1 PE=1 SV=1
1092	1	Sprot	RLA1_MOUSE	57	11468	3	0.28	4.28	0.14	1	60S acidic ribosomal protein P1 OS=Mus musculus GN=Rplp1 PE=3 SV=1
1174	1	Sprot	ACER3_MOUSE	49	31543	3	0.21	9.18	0.06	1	Alkaline ceramidase 3 OS=Mus musculus GN=Acer3 PE=2 SV=1
1229	1	Sprot	EPT1_MOUSE	44	45317	3	0.14	6.35	0.06	1	Ethanolaminephosphotransferase 1 OS=Mus musculus GN=Ept1 PE=2 SV=3
655	1	Sprot	PTSS1_CRIGR	152	55314	3	0.06	8.56	0.07	1	Phosphatidylserine synthase 1 OS=Cricetulus griseus GN=PTDSS1 PE=2 SV=1
675	1	Sprot	ERG28_MOUSE	146	15795	3	0.2	9.93	0.23	1	Probable ergosterol biosynthetic protein 28 OS=Mus musculus GN=ORF11 PE=2 SV=1
806	1	Sprot	MP2K2_RAT	105	44254	3	0.07	6.62	0.08	1	Dual specificity mitogen-activated protein kinase kinase 2 OS=Rattus norvegicus GN=Map2k2 PE=2 SV=1
938	1	Sprot	ORML2_MOUSE	78	17378	3	0.4	9.65	0.38	1	ORM1-like protein 2 OS=Mus musculus GN=Ormdl2 PE=2 SV=1
938	2	Sprot	ORML3_MOUSE	53	17465	3	0.4	9.65	0.31	1	ORM1-like protein 3 OS=Mus musculus GN=Ormdl3 PE=2 SV=1
891	1	Sprot	EBP_MOUSE	86	26198	3	0.12	7.12	0.09	1	3-beta-hydroxysteroid-Delta(8),Delta(7)-isomerase OS=Mus musculus GN=Ebp PE=1 SV=3
1032	1	Sprot	ATS4_RAT	64	68341	3	0.05	8.89	0.03	1	A disintegrin and metalloproteinase with thrombospondin motifs 4 (Fragment) OS=Rattus norvegicus GN=Adamts4 PE=2 SV=2
1104	1	Sprot	WIPI2_MOUSE	56	48446	3	0.06	5.58	0.09	1	WD repeat domain phosphoinositide-interacting protein 2 OS=Mus musculus GN=Wipi2 PE=1 SV=1
1304	1	Sprot	RS30_CRIGR	37	6644	3	0.51	12.15	0.31	1	40S ribosomal protein S30 OS=Cricetulus griseus GN=FAU PE=3 SV=1
286	5	Sprot	K22O_MOUSE	57	62806	3	0.1	8.68	0.16	1	Keratin, type II cytoskeletal 2 oral OS=Mus musculus GN=Krt76 PE=2 SV=1
645	3	Sprot	KRT82_MOUSE	62	57103	3	0.11	5.99	0.18	1	Keratin, type II cuticular Hb2 OS=Mus musculus GN=Krt82 PE=2 SV=2
663	1	Sprot	MYADM_MOUSE	149	35261	3	0.18	8.69	0.08	2	Myeloid-associated differentiation marker OS=Mus musculus GN=Myadm PE=2 SV=2
670	1	Sprot	BET1_MOUSE	148	13266	3	0.54	9.17	0.25	2	BET1 homolog OS=Mus musculus GN=Bet1 PE=1 SV=1
684	1	Sprot	VAMP3_MOUSE	142	11473	3	0.65	8.68	0.32	2	Vesicle-associated membrane protein 3 OS=Mus musculus GN=Vamp3 PE=1 SV=1
828	1	Sprot	DJC15_MOUSE	100	15943	3	0.44	9.99	0.21	2	DnaJ homolog subfamily C member 15 OS=Mus musculus GN=Dnajc15 PE=1 SV=1
465	1	Sprot	CRLS1_MOUSE	240	32481	3	0.1	9.9	0.14	1	Cardiolipin synthase (CMP-forming) OS=Mus musculus GN=Crls1 PE=2 SV=1
814	1	Sprot	CF089_RAT	103	39546	3	0.08	6.27	0.15	1	Bombesin receptor-activated protein C6orf89 homolog OS=Rattus norvegicus PE=2 SV=1
479	1	Sprot	IR3IP_MOUSE	234	9011	3	0.87	7.96	0.43	2	Immediate early response 3-interacting protein 1 OS=Mus musculus GN=Ier3ip1 PE=3 SV=1
869	1	Sprot	SNR40_MOUSE	92	39251	3	0.08	8.34	0.16	1	U5 small nuclear ribonucleoprotein 40 kDa protein OS=Mus musculus GN=Snrnp40 PE=2 SV=1
643	1	Sprot	REEP6_MOUSE	157	22190	3	0.3	6.82	0.19	2	Receptor expression-enhancing protein 6 OS=Mus musculus GN=Reep6 PE=1 SV=1
927	1	Sprot	QCR10_MOUSE	80	6534	3	0.52	9.81	0.48	1	Cytochrome b-c1 complex subunit 10 OS=Mus musculus GN=Uqcr11 PE=3 SV=1
797	1	Sprot	DHSD_RAT	107	16965	3	0.41	9.42	0.21	2	Succinate dehydrogenase [ubiquinone] cytochrome b small subunit, mitochondrial OS=Rattus norvegicus GN=Sdhd PE=2 SV=1
818	1	Sprot	CHMP6_MOUSE	102	23401	3	0.29	5.4	0.17	2	Charged multivesicular body protein 6 OS=Mus musculus GN=Chmp6 PE=2 SV=2
911	1	Sprot	T126A_MOUSE	83	21526	3	0.31	9.45	0.18	2	Transmembrane protein 126A OS=Mus musculus GN=Tmem126a PE=2 SV=1
913	1	Sprot	B2L11_MOUSE	83	22053	3	0.31	6.1	0.15	2	Bcl-2-like protein 11 OS=Mus musculus GN=Bcl2l11 PE=1 SV=1
915	1	Sprot	MFS10_MOUSE	82	49337	3	0.13	9.97	0.08	2	Major facilitator superfamily domain-containing protein 10 OS=Mus musculus GN=Mfsd10 PE=2 SV=1
1039	1	Sprot	PCDA4_MOUSE	63	103080	3	0.03	4.97	0.04	1	Protocadherin alpha-4 OS=Mus musculus GN=Pcdha4 PE=1 SV=1
973	1	Sprot	T106B_MOUSE	73	31153	3	0.21	6.22	0.16	2	Transmembrane protein 106B OS=Mus musculus GN=Tmem106b PE=1 SV=1
1017	1	Sprot	ARFRP_MOUSE	66	22644	3	0.3	6.17	0.17	2	ADP-ribosylation factor-related protein 1 OS=Mus musculus GN=Arfrp1 PE=2 SV=2
1038	1	Sprot	LAMP2_MOUSE	63	45652	3	0.14	7.05	0.07	2	Lysosome-associated membrane glycoprotein 2 OS=Mus musculus GN=Lamp2 PE=2 SV=2
1048	1	Sprot	CYAC3_MOUSE	62	27068	3	0.24	9.48	0.1	2	Cytochrome b ascorbate-dependent protein 3 OS=Mus musculus GN=Cyb561a3 PE=1 SV=1
1137	1	Sprot	AATF_RAT	52	59461	3	0.05	4.74	0.08	1	Protein AATF OS=Rattus norvegicus GN=Aatf PE=1 SV=1
1205	1	Sprot	TMM97_MOUSE	45	20797	3	0.15	9.34	0.29	1	Transmembrane protein 97 OS=Mus musculus GN=Tmem97 PE=2 SV=1
1225	1	Sprot	LPCT4_MOUSE	44	57107	3	0.11	9.01	0.1	2	Lysophospholipid acyltransferase LPCAT4 OS=Mus musculus GN=Lpcat4 PE=1 SV=1
1347	1	Sprot	MYOG_RAT	34	32482	3	0.1	9.03	0.1	1	Myogenin OS=Rattus norvegicus GN=Myog PE=1 SV=1
1273	1	Sprot	NO66_MOUSE	40	67515	3	0.09	8.85	0.08	2	Bifunctional lysine-specific demethylase and histidyl-hydroxylase NO66 OS=Mus musculus GN=No66 PE=1 SV=2
1489	1	Sprot	RN121_MOUSE	27	37961	3	0.17	6.6	0.09	2	RING finger protein 121 OS=Mus musculus GN=Rnf121 PE=2 SV=1
603	1	Sprot	RU2A_MOUSE	173	28340	3	0.23	8.72	0.18	2	U2 small nuclear ribonucleoprotein A' OS=Mus musculus GN=Snrpa1 PE=1 SV=2
743	1	Sprot	EXD2_MOUSE	122	56749	3	0.11	8.44	0.1	2	Exonuclease 3'-5' domain-containing protein 2 OS=Mus musculus GN=Exd2 PE=2 SV=1
831	1	Sprot	TIGAR_MOUSE	99	29172	3	0.23	8.45	0.2	2	Fructose-2,6-bisphosphatase TIGAR OS=Mus musculus GN=Tigar PE=1 SV=1
870	1	Sprot	MMGT1_MOUSE	92	14668	3	0.49	9.2	0.47	2	Membrane magnesium transporter 1 OS=Mus musculus GN=Mmgt1 PE=2 SV=1
592	1	Sprot	SSRG_MOUSE	176	21051	3	0.15	9.61	0.18	1	Translocon-associated protein subunit gamma OS=Mus musculus GN=Ssr3 PE=1 SV=1
887	1	Sprot	NU5M_MOUSE	87	68429	3	0.09	9.15	0.12	2	NADH-ubiquinone oxidoreductase chain 5 OS=Mus musculus GN=Mtnd5 PE=3 SV=3
952	1	Sprot	VKORL_MOUSE	76	19766	3	0.35	9.14	0.2	2	Vitamin K epoxide reductase complex subunit 1-like protein 1 OS=Mus musculus GN=Vkorc1l1 PE=1 SV=1
1062	1	Sprot	SC23B_MOUSE	60	86382	3	0.07	6.51	0.08	2	Protein transport protein Sec23B OS=Mus musculus GN=Sec23b PE=1 SV=1
1077	1	Sprot	GP180_MOUSE	59	48943	3	0.13	7.94	0.18	2	Integral membrane protein GPR180 OS=Mus musculus GN=Gpr180 PE=2 SV=1
1206	1	Sprot	GPHR_CRIGR	45	52703	3	0.12	9.35	0.13	2	Golgi pH regulator OS=Cricetulus griseus GN=GPR89 PE=2 SV=1
747	1	Sprot	TM109_MOUSE	121	26289	3	0.12	9.9	0.12	1	Transmembrane protein 109 OS=Mus musculus GN=Tmem109 PE=1 SV=2
1388	1	Sprot	ST14_MOUSE	32	94594	3	0.07	6.38	0.06	2	Suppressor of tumorigenicity 14 protein homolog OS=Mus musculus GN=St14 PE=1 SV=2
660	1	Sprot	RFC3_MOUSE	150	40500	3	0.16	8.7	0.21	2	Replication factor C subunit 3 OS=Mus musculus GN=Rfc3 PE=2 SV=1
704	1	Sprot	RB22A_MOUSE	137	21788	3	0.31	8.33	0.34	2	Ras-related protein Rab-22A OS=Mus musculus GN=Rab22a PE=1 SV=2
731	1	Sprot	PDIA6_MOUSE	125	48070	3	0.13	5	0.13	2	Protein disulfide-isomerase A6 OS=Mus musculus GN=Pdia6 PE=1 SV=3
736	1	Sprot	APEX1_MOUSE	123	35468	3	0.18	8.04	0.24	2	DNA-(apurinic or apyrimidinic site) lyase OS=Mus musculus GN=Apex1 PE=1 SV=2
750	1	Sprot	EMC10_MOUSE	120	27036	3	0.24	5.65	0.26	2	ER membrane protein complex subunit 10 OS=Mus musculus GN=Emc10 PE=2 SV=2
825	1	Sprot	NDUB4_MOUSE	101	15072	3	0.47	9.89	0.52	2	NADH dehydrogenase [ubiquinone] 1 beta subcomplex subunit 4 OS=Mus musculus GN=Ndufb4 PE=1 SV=3
963	1	Sprot	TM39B_MOUSE	74	56340	3	0.05	9.53	0.11	1	Transmembrane protein 39B OS=Mus musculus GN=Tmem39b PE=1 SV=1
979	1	Sprot	IMPA3_RAT	72	38545	3	0.08	6.17	0.11	1	Inositol monophosphatase 3 OS=Rattus norvegicus GN=Impad1 PE=3 SV=1
1006	1	Sprot	XXLT1_MOUSE	69	43810	3	0.07	7.68	0.11	1	Xyloside xylosyltransferase 1 OS=Mus musculus GN=Xxylt1 PE=2 SV=2
866	1	Sprot	CEPT1_MOUSE	93	46404	3	0.14	8.43	0.13	2	Choline/ethanolaminephosphotransferase 1 OS=Mus musculus GN=Cept1 PE=2 SV=1
925	1	Sprot	MSTO1_MOUSE	80	61192	3	0.1	6.02	0.13	2	Protein misato homolog 1 OS=Mus musculus GN=Msto1 PE=2 SV=1
948	1	Sprot	EIF3M_MOUSE	76	42490	3	0.15	5.5	0.17	2	Eukaryotic translation initiation factor 3 subunit M OS=Mus musculus GN=Eif3m PE=2 SV=1
965	1	Sprot	ABHDD_MOUSE	74	38500	3	0.17	8.69	0.26	2	Alpha/beta hydrolase domain-containing protein 13 OS=Mus musculus GN=Abhd13 PE=2 SV=1
967	1	Sprot	ALG8_MOUSE	74	59496	3	0.11	9.21	0.09	2	Probable dolichyl pyrophosphate Glc1Man9GlcNAc2 alpha-1,3-glucosyltransferase OS=Mus musculus GN=Alg8 PE=2 SV=2
1014	1	Sprot	ALG1_MOUSE	66	54382	3	0.12	8.71	0.17	2	Chitobiosyldiphosphodolichol beta-mannosyltransferase OS=Mus musculus GN=Alg1 PE=2 SV=3
1081	1	Sprot	MLF2_MOUSE	58	28037	3	0.24	6.46	0.22	2	Myeloid leukemia factor 2 OS=Mus musculus GN=Mlf2 PE=1 SV=1
1536	1	Sprot	ORNT1_MOUSE	24	32802	3	0.09	9.08	0.17	1	Mitochondrial ornithine transporter 1 OS=Mus musculus GN=Slc25a15 PE=1 SV=1
1161	1	Sprot	ALG12_MOUSE	50	54508	3	0.12	9.4	0.18	2	Dol-P-Man:Man(7)GlcNAc(2)-PP-Dol alpha-1,6-mannosyltransferase OS=Mus musculus GN=Alg12 PE=2 SV=2
838	1	Sprot	GPAT4_MOUSE	97	52147	3	0.12	9.42	0.16	2	Glycerol-3-phosphate acyltransferase 4 OS=Mus musculus GN=Agpat6 PE=2 SV=1
856	1	Sprot	CAP1_MOUSE	93	51532	3	0.12	7.16	0.18	2	Adenylyl cyclase-associated protein 1 OS=Mus musculus GN=Cap1 PE=1 SV=4
861	1	Sprot	ADA17_RAT	93	92957	3	0.07	5.54	0.1	2	Disintegrin and metalloproteinase domain-containing protein 17 OS=Rattus norvegicus GN=Adam17 PE=2 SV=1
969	1	Sprot	GNAQ_MOUSE	74	42131	3	0.15	5.48	0.22	2	Guanine nucleotide-binding protein G(q) subunit alpha OS=Mus musculus GN=Gnaq PE=1 SV=4
971	1	Sprot	RALY_MOUSE	74	33168	3	0.2	8.94	0.21	2	RNA-binding protein Raly OS=Mus musculus GN=Raly PE=1 SV=3
984	1	Sprot	AR6P1_MOUSE	71	23421	3	0.29	9.38	0.31	2	ADP-ribosylation factor-like protein 6-interacting protein 1 OS=Mus musculus GN=Arl6ip1 PE=2 SV=1
1059	1	Sprot	EPCAM_MOUSE	61	34996	3	0.19	5.67	0.29	2	Epithelial cell adhesion molecule OS=Mus musculus GN=Epcam PE=2 SV=1
816	1	Sprot	AIMP1_MOUSE	102	33976	3	0.19	8.57	0.3	2	Aminoacyl tRNA synthase complex-interacting multifunctional protein 1 OS=Mus musculus GN=Aimp1 PE=1 SV=2
881	2	Sprot	SRSF7_MOUSE	56	30799	3	0.34	11.89	0.29	2	Serine/arginine-rich splicing factor 7 OS=Mus musculus GN=Srsf7 PE=1 SV=1
1095	1	Sprot	NSUN5_MOUSE	57	50998	3	0.13	9.33	0.15	2	Probable 28S rRNA (cytosine-C(5))-methyltransferase OS=Mus musculus GN=Nsun5 PE=2 SV=2
1172	1	Sprot	SRP68_MOUSE	49	70530	3	0.09	8.77	0.12	2	Signal recognition particle subunit SRP68 OS=Mus musculus GN=Srp68 PE=2 SV=2
474	2	Sprot	LCAP_MOUSE	169	117229	3	0.05	5.62	0.1	2	Leucyl-cystinyl aminopeptidase OS=Mus musculus GN=Lnpep PE=1 SV=1
926	1	Sprot	DCA13_MOUSE	80	51423	3	0.12	9.41	0.22	2	DDB1- and CUL4-associated factor 13 OS=Mus musculus GN=Dcaf13 PE=2 SV=2
1071	1	Sprot	ALKB8_MOUSE	60	74720	3	0.04	8.19	0.07	1	Alkylated DNA repair protein alkB homolog 8 OS=Mus musculus GN=Alkbh8 PE=1 SV=1
1012	1	Sprot	RL29_MOUSE	67	17576	3	0.4	11.84	0.49	2	60S ribosomal protein L29 OS=Mus musculus GN=Rpl29 PE=2 SV=2
1018	1	Sprot	MFN1_RAT	66	83794	3	0.07	6.11	0.1	2	Mitofusin-1 OS=Rattus norvegicus GN=Mfn1 PE=1 SV=1
1170	1	Sprot	PNO1_MOUSE	49	27437	3	0.24	9.8	0.34	2	RNA-binding protein PNO1 OS=Mus musculus GN=Pno1 PE=2 SV=1
1197	1	Sprot	ARPC3_MOUSE	46	20511	3	0.15	8.78	0.26	1	Actin-related protein 2/3 complex subunit 3 OS=Mus musculus GN=Arpc3 PE=1 SV=3
885	1	Sprot	ERF1_MESAU	87	49000	3	0.13	5.51	0.23	2	Eukaryotic peptide chain release factor subunit 1 OS=Mesocricetus auratus GN=ETF1 PE=1 SV=3
944	1	Sprot	ILVBL_MOUSE	77	68113	3	0.09	8.96	0.22	2	Acetolactate synthase-like protein OS=Mus musculus GN=Ilvbl PE=2 SV=1
1073	1	Sprot	PSMD5_MOUSE	59	55937	3	0.11	5.13	0.21	2	26S proteasome non-ATPase regulatory subunit 5 OS=Mus musculus GN=Psmd5 PE=1 SV=4
1151	1	Sprot	NEUA_MOUSE	50	48028	3	0.13	8.37	0.31	2	N-acylneuraminate cytidylyltransferase OS=Mus musculus GN=Cmas PE=1 SV=2
1218	1	Sprot	NU155_MOUSE	44	155019	3	0.04	5.77	0.09	2	Nuclear pore complex protein Nup155 OS=Mus musculus GN=Nup155 PE=1 SV=1
824	1	Sprot	IDH3B_RAT	101	42327	3	0.15	8.89	0.37	2	Isocitrate dehydrogenase [NAD] subunit beta, mitochondrial OS=Rattus norvegicus GN=Idh3B PE=2 SV=1
974	1	Sprot	NOP14_MOUSE	73	98708	3	0.06	7.35	0.15	2	Nucleolar protein 14 OS=Mus musculus GN=Nop14 PE=1 SV=2
630	1	Sprot	PYRG1_MOUSE	163	66640	3	0.09	6.14	0.24	2	CTP synthase 1 OS=Mus musculus GN=Ctps1 PE=1 SV=2
1216	1	Sprot	MACOI_MOUSE	45	76041	3	0.08	9.17	0.19	2	Macoilin OS=Mus musculus GN=Tmem57 PE=1 SV=1
966	1	Sprot	INCE_MOUSE	74	101147	3	0.06	9.58	0.14	2	Inner centromere protein OS=Mus musculus GN=Incenp PE=1 SV=2
1239	1	Sprot	AQR_MOUSE	43	170185	3	0.04	5.87	0.14	2	Intron-binding protein aquarius OS=Mus musculus GN=Aqr PE=2 SV=2
934	1	Sprot	AP1B1_MOUSE	79	103869	3	0.06	5.04	0.2	2	AP-1 complex subunit beta-1 OS=Mus musculus GN=Ap1b1 PE=1 SV=2
707	1	Sprot	PECR_MOUSE	136	32390	3	0.32	8.5	0.21	3	Peroxisomal trans-2-enoyl-CoA reductase OS=Mus musculus GN=Pecr PE=1 SV=1
893	1	Sprot	F134A_MOUSE	86	57506	3	0.17	4.39	0.05	3	Protein FAM134A OS=Mus musculus GN=Fam134a PE=1 SV=2
992	1	Sprot	NPC1_MOUSE	70	142791	3	0.02	5.44	0.08	1	Niemann-Pick C1 protein OS=Mus musculus GN=Npc1 PE=1 SV=2
1305	1	Sprot	EXTL3_MOUSE	37	104407	3	0.03	6.15	0.07	1	Exostosin-like 3 OS=Mus musculus GN=Extl3 PE=2 SV=2
746	1	Sprot	NDUS8_MOUSE	121	24023	3	0.45	5.89	0.23	3	NADH dehydrogenase [ubiquinone] iron-sulfur protein 8, mitochondrial OS=Mus musculus GN=Ndufs8 PE=1 SV=1
1362	1	Sprot	RAB9A_MOUSE	33	22895	3	0.47	5.43	0.29	3	Ras-related protein Rab-9A OS=Mus musculus GN=Rab9a PE=1 SV=1
864	1	Sprot	RT30_MOUSE	93	49908	3	0.2	9.45	0.17	3	28S ribosomal protein S30, mitochondrial OS=Mus musculus GN=Mrps30 PE=2 SV=1
1043	1	Sprot	ICAM1_MOUSE	62	58807	3	0.17	5.79	0.08	3	Intercellular adhesion molecule 1 OS=Mus musculus GN=Icam1 PE=1 SV=1
1352	1	Sprot	RNFT1_MOUSE	34	45247	3	0.22	8.5	0.12	3	RING finger and transmembrane domain-containing protein 1 OS=Mus musculus GN=Rnft1 PE=2 SV=1
834	1	Sprot	LNP_MOUSE	98	47470	3	0.21	5.24	0.2	3	Protein lunapark OS=Mus musculus GN=Lnp PE=1 SV=1
902	1	Sprot	PDK3_MOUSE	85	47893	3	0.21	8.89	0.17	3	[Pyruvate dehydrogenase (acetyl-transferring)] kinase isozyme 3, mitochondrial OS=Mus musculus GN=Pdk3 PE=1 SV=1
993	1	Sprot	VAS1_MOUSE	70	50975	3	0.19	5.57	0.17	3	V-type proton ATPase subunit S1 OS=Mus musculus GN=Atp6ap1 PE=1 SV=1
1223	1	Sprot	ACADL_MOUSE	44	47877	3	0.21	8.53	0.14	3	Long-chain specific acyl-CoA dehydrogenase, mitochondrial OS=Mus musculus GN=Acadl PE=1 SV=2
51	2	Sprot	KPRA_MOUSE	46	39407	3	0.26	6.73	0.24	3	Phosphoribosyl pyrophosphate synthase-associated protein 1 OS=Mus musculus GN=Prpsap1 PE=1 SV=1
667	1	Sprot	PSA7_MOUSE	148	27838	3	0.38	8.59	0.31	3	Proteasome subunit alpha type-7 OS=Mus musculus GN=Psma7 PE=1 SV=1
894	1	Sprot	PLK1_MOUSE	86	68258	3	0.14	8.93	0.14	3	Serine/threonine-protein kinase PLK1 OS=Mus musculus GN=Plk1 PE=1 SV=2
954	1	Sprot	S12A9_MOUSE	75	96268	3	0.1	6.58	0.11	3	Solute carrier family 12 member 9 OS=Mus musculus GN=Slc12a9 PE=1 SV=2
1001	1	Sprot	DHE3_RAT	69	61377	3	0.16	8.05	0.15	3	Glutamate dehydrogenase 1, mitochondrial OS=Rattus norvegicus GN=Glud1 PE=1 SV=2
1002	1	Sprot	NDUF4_MOUSE	69	20070	3	0.55	9.4	0.36	3	NADH dehydrogenase [ubiquinone] 1 alpha subcomplex assembly factor 4 OS=Mus musculus GN=Ndufaf4 PE=2 SV=1
1061	1	Sprot	PSA3_MOUSE	60	28387	3	0.37	5.29	0.26	3	Proteasome subunit alpha type-3 OS=Mus musculus GN=Psma3 PE=1 SV=3
687	1	Sprot	RRS1_MOUSE	142	41526	3	0.24	10.77	0.22	3	Ribosome biogenesis regulatory protein homolog OS=Mus musculus GN=Rrs1 PE=1 SV=1
981	1	Sprot	CTL1_RAT	72	73043	3	0.13	9.01	0.19	3	Choline transporter-like protein 1 OS=Rattus norvegicus GN=Slc44a1 PE=1 SV=1
1155	1	Sprot	SYYM_MOUSE	50	52564	3	0.19	9.26	0.17	3	Tyrosine--tRNA ligase, mitochondrial OS=Mus musculus GN=Yars2 PE=1 SV=2
839	1	Sprot	ECHB_MOUSE	97	51353	3	0.19	9.43	0.16	3	Trifunctional enzyme subunit beta, mitochondrial OS=Mus musculus GN=Hadhb PE=1 SV=1
862	1	Sprot	WDR3_MOUSE	93	105708	3	0.09	6.2	0.14	3	WD repeat-containing protein 3 OS=Mus musculus GN=Wdr3 PE=2 SV=1
651	1	Sprot	THOC4_MOUSE	154	26924	3	0.39	11.15	0.42	3	THO complex subunit 4 OS=Mus musculus GN=Alyref PE=1 SV=3
977	1	Sprot	BZW2_MOUSE	72	48033	3	0.21	6.26	0.27	3	Basic leucine zipper and W2 domain-containing protein 2 OS=Mus musculus GN=Bzw2 PE=1 SV=1
1024	1	Sprot	IDH3A_MOUSE	65	39613	3	0.25	6.27	0.28	3	Isocitrate dehydrogenase [NAD] subunit alpha, mitochondrial OS=Mus musculus GN=Idh3a PE=1 SV=1
1053	1	Sprot	RT35_MOUSE	61	35952	3	0.28	8.81	0.36	3	28S ribosomal protein S35, mitochondrial OS=Mus musculus GN=Mrps35 PE=2 SV=2
1078	1	Sprot	CPT1A_MOUSE	59	88195	3	0.11	8.83	0.15	3	Carnitine O-palmitoyltransferase 1, liver isoform OS=Mus musculus GN=Cpt1a PE=1 SV=4
842	1	Sprot	DDX56_MOUSE	96	61174	3	0.16	9.26	0.28	3	Probable ATP-dependent RNA helicase DDX56 OS=Mus musculus GN=Ddx56 PE=2 SV=1
877	1	Sprot	UGGG1_RAT	89	176320	3	0.05	5.43	0.11	3	UDP-glucose:glycoprotein glucosyltransferase 1 OS=Rattus norvegicus GN=Uggt1 PE=1 SV=2
1025	1	Sprot	D19L1_MOUSE	65	84132	3	0.11	9.29	0.2	3	Probable C-mannosyltransferase DPY19L1 OS=Mus musculus GN=Dpy19l1 PE=2 SV=1
867	1	Sprot	TRIPC_MOUSE	93	223988	3	0.04	8.64	0.08	3	E3 ubiquitin-protein ligase TRIP12 OS=Mus musculus GN=Trip12 PE=1 SV=1
1265	1	Sprot	PRC2C_MOUSE	41	310703	3	0.03	9.14	0.1	3	Protein PRRC2C OS=Mus musculus GN=Prrc2c PE=1 SV=3
400	2	Sprot	RN213_MOUSE	30	584127	3	0.02	6.33	0.08	3	E3 ubiquitin-protein ligase RNF213 OS=Mus musculus GN=Rnf213 PE=2 SV=1
1165	1	Sprot	DDX24_MOUSE	49	96369	3	0.03	9.41	0.13	1	ATP-dependent RNA helicase DDX24 OS=Mus musculus GN=Ddx24 PE=1 SV=2
765	1	Sprot	NXF1_MOUSE	117	70256	3	0.04	8.92	0.13	1	Nuclear RNA export factor 1 OS=Mus musculus GN=Nxf1 PE=1 SV=3
1310	1	Sprot	DIP2B_MOUSE	37	171017	3	0.02	8.43	0.11	1	Disco-interacting protein 2 homolog B OS=Mus musculus GN=Dip2b PE=1 SV=1
1321	1	Sprot	CFA58_MOUSE	36	103460	3	0.03	8.15	0.22	1	Cilia- and flagella-associated protein 58 OS=Mus musculus GN=Cfap58 PE=2 SV=1
789	1	Sprot	TM256_MOUSE	109	11648	2	0.28	9.1	0.25	1	Transmembrane protein 256 OS=Mus musculus GN=Tmem256 PE=1 SV=1
903	1	Sprot	GTR3_MOUSE	85	53444	2	0.06	4.95	0.02	1	Solute carrier family 2, facilitated glucose transporter member 3 OS=Mus musculus GN=Slc2a3 PE=1 SV=1
1065	1	Sprot	ERP29_MOUSE	60	28805	2	0.11	5.9	0.03	1	Endoplasmic reticulum resident protein 29 OS=Mus musculus GN=Erp29 PE=1 SV=2
1185	1	Sprot	SC5A6_MOUSE	48	68465	2	0.04	8.09	0.02	1	Sodium-dependent multivitamin transporter OS=Mus musculus GN=Slc5a6 PE=1 SV=2
1196	1	Sprot	ZDHC7_MOUSE	46	35189	2	0.09	8.28	0.06	1	Palmitoyltransferase ZDHHC7 OS=Mus musculus GN=Zdhhc7 PE=1 SV=1
1270	1	Sprot	SC61G_MOUSE	40	7736	2	0.43	10.01	0.19	1	Protein transport protein Sec61 subunit gamma OS=Mus musculus GN=Sec61g PE=3 SV=1
1286	1	Sprot	CP054_MOUSE	38	24516	2	0.13	5.3	0.09	1	Transmembrane protein C16orf54 homolog OS=Mus musculus PE=1 SV=1
1380	1	Sprot	VAMP8_MOUSE	32	11444	2	0.28	7.93	0.14	1	Vesicle-associated membrane protein 8 OS=Mus musculus GN=Vamp8 PE=1 SV=1
1421	1	Sprot	SPCS3_MOUSE	31	20134	2	0.16	9.6	0.04	1	Signal peptidase complex subunit 3 OS=Mus musculus GN=Spcs3 PE=2 SV=1
1442	1	Sprot	S10A4_MOUSE	29	11714	2	0.28	5.23	0.09	1	Protein S100-A4 OS=Mus musculus GN=S100a4 PE=1 SV=1
515	3	Sprot	YLAT2_MOUSE	25	56734	2	0.11	7.01	0.06	1	Y+L amino acid transporter 2 OS=Mus musculus GN=Slc7a6 PE=1 SV=1
900	1	Sprot	PLCA_MOUSE	85	31689	2	0.1	9.3	0.15	1	1-acyl-sn-glycerol-3-phosphate acyltransferase alpha OS=Mus musculus GN=Agpat1 PE=2 SV=1
939	1	Sprot	SCAM4_MOUSE	78	25326	2	0.12	8.96	0.17	1	Secretory carrier-associated membrane protein 4 OS=Mus musculus GN=Scamp4 PE=2 SV=1
941	1	Sprot	CERS4_MOUSE	78	45987	2	0.07	8.69	0.07	1	Ceramide synthase 4 OS=Mus musculus GN=Cers4 PE=1 SV=1
987	1	Sprot	KISHA_MOUSE	71	8068	2	0.41	9.26	0.25	1	Protein kish-A OS=Mus musculus GN=Tmem167a PE=3 SV=1
991	1	Sprot	TIDC1_MOUSE	70	31771	2	0.1	9.32	0.11	1	Complex I assembly factor TIMMDC1, mitochondrial OS=Mus musculus GN=Timmdc1 PE=2 SV=1
1003	1	Sprot	TYSD1_MOUSE	69	59028	2	0.05	6.86	0.04	1	Peroxisomal leader peptide-processing protease OS=Mus musculus GN=Tysnd1 PE=1 SV=1
1019	1	Sprot	NP1L1_RAT	66	45286	2	0.07	4.39	0.07	1	Nucleosome assembly protein 1-like 1 OS=Rattus norvegicus GN=Nap1l1 PE=2 SV=1
1021	1	Sprot	CX6A1_MOUSE	66	12344	2	0.26	9.97	0.41	1	Cytochrome c oxidase subunit 6A1, mitochondrial OS=Mus musculus GN=Cox6a1 PE=1 SV=2
1030	1	Sprot	GPT_CRIGR	64	46220	2	0.07	8.25	0.05	1	UDP-N-acetylglucosamine--dolichyl-phosphate N-acetylglucosaminephosphotransferase OS=Cricetulus griseus GN=DPAGT1 PE=2 SV=1
1046	1	Sprot	CD81_MOUSE	62	25797	2	0.12	5.54	0.35	1	CD81 antigen OS=Mus musculus GN=Cd81 PE=1 SV=2
1063	1	Sprot	B2MG_RAT	60	13711	2	0.23	7.79	0.17	1	Beta-2-microglobulin OS=Rattus norvegicus GN=B2m PE=1 SV=1
1079	1	Sprot	GOGA7_MOUSE	59	15782	2	0.2	6.59	0.21	1	Golgin subfamily A member 7 OS=Mus musculus GN=Golga7 PE=2 SV=1
1177	1	Sprot	SNG2_MOUSE	48	24762	2	0.13	4.59	0.05	1	Synaptogyrin-2 OS=Mus musculus GN=Syngr2 PE=2 SV=1
216	2	Sprot	PGRC1_MOUSE	55	21681	2	0.31	4.57	0.28	1	Membrane-associated progesterone receptor component 1 OS=Mus musculus GN=Pgrmc1 PE=1 SV=4
1277	1	Sprot	ZDH21_MOUSE	39	31310	2	0.1	8.81	0.06	1	Probable palmitoyltransferase ZDHHC21 OS=Mus musculus GN=Zdhhc21 PE=2 SV=2
1282	1	Sprot	KITH_CRIGR	39	25605	2	0.12	8.89	0.13	1	Thymidine kinase, cytosolic OS=Cricetulus griseus GN=TK1 PE=3 SV=1
1301	1	Sprot	AHSA2_MOUSE	37	37624	2	0.08	6.1	0.05	1	Activator of 90 kDa heat shock protein ATPase homolog 2 OS=Mus musculus GN=Ahsa2 PE=2 SV=2
1318	1	Sprot	IF4E_MOUSE	36	25037	2	0.13	5.79	0.06	1	Eukaryotic translation initiation factor 4E OS=Mus musculus GN=Eif4e PE=1 SV=1
1407	1	Sprot	ARMC1_MOUSE	31	31227	2	0.1	5.41	0.1	1	Armadillo repeat-containing protein 1 OS=Mus musculus GN=Armc1 PE=1 SV=1
1525	1	Sprot	RL39_MOUSE	25	6403	2	0.53	12.55	0.39	1	60S ribosomal protein L39 OS=Mus musculus GN=Rpl39 PE=3 SV=2
586	2	Sprot	MYO5B_MOUSE	54	210438	2	0.03	6.67	0.09	1	Unconventional myosin-Vb OS=Mus musculus GN=Myo5b PE=2 SV=2
994	1	Sprot	AAAS_MOUSE	70	59393	2	0.11	6.39	0.09	2	Aladin OS=Mus musculus GN=Aaas PE=1 SV=1
1088	1	Sprot	ROA2_MOUSE	57	37380	2	0.17	8.97	0.09	2	Heterogeneous nuclear ribonucleoproteins A2/B1 OS=Mus musculus GN=Hnrnpa2b1 PE=1 SV=2
1111	1	Sprot	UBQL2_MOUSE	55	67308	2	0.09	5.16	0.05	2	Ubiquilin-2 OS=Mus musculus GN=Ubqln2 PE=1 SV=2
1131	1	Sprot	NDUB3_MOUSE	53	11685	2	0.64	9.01	0.23	2	NADH dehydrogenase [ubiquinone] 1 beta subcomplex subunit 3 OS=Mus musculus GN=Ndufb3 PE=1 SV=1
1198	1	Sprot	GBRL2_MOUSE	46	13658	2	0.53	7.82	0.21	2	Gamma-aminobutyric acid receptor-associated protein-like 2 OS=Mus musculus GN=Gabarapl2 PE=1 SV=1
1201	1	Sprot	RBM3_MOUSE	46	16595	2	0.42	6.84	0.21	2	RNA-binding protein 3 OS=Mus musculus GN=Rbm3 PE=2 SV=1
1211	1	Sprot	RM34_MOUSE	45	10525	2	0.72	11.81	0.24	2	39S ribosomal protein L34, mitochondrial OS=Mus musculus GN=Mrpl34 PE=3 SV=1
1251	1	Sprot	TMX4_MOUSE	42	37108	2	0.17	4.3	0.09	2	Thioredoxin-related transmembrane protein 4 OS=Mus musculus GN=Tmx4 PE=2 SV=2
690	1	Sprot	TMEM9_MOUSE	141	20619	2	0.15	6.51	0.21	1	Transmembrane protein 9 OS=Mus musculus GN=Tmem9 PE=2 SV=1
774	1	Sprot	2ABA_MOUSE	115	51659	2	0.06	5.82	0.09	1	Serine/threonine-protein phosphatase 2A 55 kDa regulatory subunit B alpha isoform OS=Mus musculus GN=Ppp2r2a PE=1 SV=1
889	1	Sprot	AHSA1_MOUSE	87	38093	2	0.08	5.41	0.11	1	Activator of 90 kDa heat shock protein ATPase homolog 1 OS=Mus musculus GN=Ahsa1 PE=2 SV=2
890	1	Sprot	C2C2L_MOUSE	87	76282	2	0.04	6.8	0.04	1	C2 domain-containing protein 2-like OS=Mus musculus GN=C2cd2l PE=1 SV=3
906	1	Sprot	RT26_MOUSE	84	23430	2	0.13	9.97	0.19	1	28S ribosomal protein S26, mitochondrial OS=Mus musculus GN=Mrps26 PE=1 SV=1
841	1	Sprot	VMA21_MOUSE	96	11358	2	0.66	6.56	0.31	2	Vacuolar ATPase assembly integral membrane protein Vma21 OS=Mus musculus GN=Vma21 PE=1 SV=1
953	1	Sprot	ITM2C_RAT	75	30461	2	0.1	8.83	0.15	1	Integral membrane protein 2C OS=Rattus norvegicus GN=Itm2c PE=2 SV=1
990	1	Sprot	ATG9A_RAT	71	94428	2	0.03	6.17	0.05	1	Autophagy-related protein 9A OS=Rattus norvegicus GN=Atg9a PE=2 SV=1
997	1	Sprot	PSMD7_MOUSE	69	36517	2	0.09	6.29	0.11	1	26S proteasome non-ATPase regulatory subunit 7 OS=Mus musculus GN=Psmd7 PE=1 SV=2
933	1	Sprot	PRDX3_MOUSE	79	28109	2	0.24	7.15	0.14	2	Thioredoxin-dependent peroxide reductase, mitochondrial OS=Mus musculus GN=Prdx3 PE=1 SV=1
940	1	Sprot	DHCR7_MOUSE	78	53883	2	0.12	8.64	0.06	2	7-dehydrocholesterol reductase OS=Mus musculus GN=Dhcr7 PE=2 SV=1
1028	1	Sprot	TMUB2_MOUSE	64	33787	2	0.19	4.81	0.22	2	Transmembrane and ubiquitin-like domain-containing protein 2 OS=Mus musculus GN=Tmub2 PE=1 SV=1
1060	1	Sprot	S35A1_MOUSE	61	36429	2	0.18	8.94	0.1	2	CMP-sialic acid transporter OS=Mus musculus GN=Slc35a1 PE=1 SV=2
1085	1	Sprot	CNST_MOUSE	58	76818	2	0.08	4.47	0.09	2	Consortin OS=Mus musculus GN=Cnst PE=1 SV=1
1143	1	Sprot	GHDC_MOUSE	52	58471	2	0.05	7.53	0.11	1	GH3 domain-containing protein OS=Mus musculus GN=Ghdc PE=2 SV=2
1180	1	Sprot	SSBP_MOUSE	48	17308	2	0.18	9.93	0.27	1	Single-stranded DNA-binding protein, mitochondrial OS=Mus musculus GN=Ssbp1 PE=1 SV=1
1182	1	Sprot	MREG_MOUSE	48	24994	2	0.13	6.84	0.14	1	Melanoregulin OS=Mus musculus GN=Mreg PE=1 SV=1
1103	1	Sprot	NDUB7_MOUSE	56	16320	2	0.43	8.35	0.19	2	NADH dehydrogenase [ubiquinone] 1 beta subcomplex subunit 7 OS=Mus musculus GN=Ndufb7 PE=1 SV=3
1112	1	Sprot	D39U1_MOUSE	55	32974	2	0.2	9.07	0.13	2	Epimerase family protein SDR39U1 OS=Mus musculus GN=Sdr39u1 PE=2 SV=1
1243	1	Sprot	RL38_MOUSE	43	8199	2	0.41	10.1	0.36	1	60S ribosomal protein L38 OS=Mus musculus GN=Rpl38 PE=3 SV=3
1129	1	Sprot	DOLK_MOUSE	53	59107	2	0.11	8.63	0.08	2	Dolichol kinase OS=Mus musculus GN=Dolk PE=2 SV=1
1262	1	Sprot	ANM1_MOUSE	41	42408	2	0.07	5.24	0.13	1	Protein arginine N-methyltransferase 1 OS=Mus musculus GN=Prmt1 PE=1 SV=1
1184	1	Sprot	PRAF1_MOUSE	48	20606	2	0.33	7.74	0.19	2	Prenylated Rab acceptor protein 1 OS=Mus musculus GN=Rabac1 PE=1 SV=1
1323	1	Sprot	CC126_MOUSE	36	15580	2	0.21	10.18	0.19	1	Coiled-coil domain-containing protein 126 OS=Mus musculus GN=Ccdc126 PE=2 SV=1
1258	1	Sprot	RS29_MOUSE	41	6672	2	1.28	10.17	0.46	2	40S ribosomal protein S29 OS=Mus musculus GN=Rps29 PE=3 SV=2
1349	1	Sprot	NEDD4_MOUSE	34	102642	2	0.03	5.12	0.05	1	E3 ubiquitin-protein ligase NEDD4 OS=Mus musculus GN=Nedd4 PE=1 SV=3
1381	1	Sprot	SC5A5_RAT	32	65154	2	0.05	6.87	0.1	1	Sodium/iodide cotransporter OS=Rattus norvegicus GN=Slc5a5 PE=2 SV=1
1455	1	Sprot	DJC25_MOUSE	29	41911	2	0.07	9.18	0.09	1	DnaJ homolog subfamily C member 25 OS=Mus musculus GN=Dnajc25 PE=2 SV=1
1295	1	Sprot	SELS_MOUSE	38	21497	2	0.31	9.44	0.18	2	Selenoprotein S OS=Mus musculus GN=Vimp PE=2 SV=3
1332	1	Sprot	CC115_MOUSE	35	19730	2	0.35	8.95	0.27	2	Coiled-coil domain-containing protein 115 OS=Mus musculus GN=Ccdc115 PE=2 SV=1
1574	1	Sprot	SPNS1_MOUSE	21	56673	2	0.05	6.71	0.07	1	Protein spinster homolog 1 OS=Mus musculus GN=Spns1 PE=2 SV=1
1413	1	Sprot	TM55B_MOUSE	31	30027	2	0.22	9.17	0.18	2	Type 1 phosphatidylinositol 4,5-bisphosphate 4-phosphatase OS=Mus musculus GN=Tmem55b PE=1 SV=1
1495	1	Sprot	YIPF4_MOUSE	27	27265	2	0.24	4.51	0.13	2	Protein YIPF4 OS=Mus musculus GN=Yipf4 PE=2 SV=1
699	1	Sprot	LDLR_MOUSE	138	94885	2	0.07	4.82	0.08	2	Low-density lipoprotein receptor OS=Mus musculus GN=Ldlr PE=1 SV=2
795	1	Sprot	RM23_MOUSE	108	17111	2	0.41	9.77	0.31	2	39S ribosomal protein L23, mitochondrial OS=Mus musculus GN=Mrpl23 PE=2 SV=1
898	1	Sprot	ANM5_MOUSE	85	72634	2	0.09	5.99	0.1	2	Protein arginine N-methyltransferase 5 OS=Mus musculus GN=Prmt5 PE=1 SV=3
904	1	Sprot	SC31A_MOUSE	85	133486	2	0.05	6.3	0.05	2	Protein transport protein Sec31A OS=Mus musculus GN=Sec31a PE=1 SV=2
1027	1	Sprot	SNP23_MOUSE	64	23246	2	0.29	4.88	0.3	2	Synaptosomal-associated protein 23 OS=Mus musculus GN=Snap23 PE=1 SV=1
1041	1	Sprot	CBR4_MOUSE	63	25398	2	0.26	9.71	0.25	2	Carbonyl reductase family member 4 OS=Mus musculus GN=Cbr4 PE=1 SV=2
1054	1	Sprot	LS14B_MOUSE	61	42284	2	0.15	9.63	0.14	2	Protein LSM14 homolog B OS=Mus musculus GN=Lsm14b PE=2 SV=3
1068	1	Sprot	BI1_RAT	60	26446	2	0.25	9.03	0.32	2	Bax inhibitor 1 OS=Rattus norvegicus GN=Tmbim6 PE=2 SV=2
1181	1	Sprot	GRAM3_MOUSE	48	49242	2	0.13	8.06	0.12	2	GRAM domain-containing protein 3 OS=Mus musculus GN=Gramd3 PE=1 SV=2
1255	1	Sprot	BID_MOUSE	42	21938	2	0.31	4.71	0.22	2	BH3-interacting domain death agonist OS=Mus musculus GN=Bid PE=1 SV=2
1410	1	Sprot	YKT6_MOUSE	31	22300	2	0.3	5.97	0.27	2	Synaptobrevin homolog YKT6 OS=Mus musculus GN=Ykt6 PE=2 SV=1
771	1	Sprot	SDHA_MOUSE	116	72539	2	0.04	7.06	0.09	1	Succinate dehydrogenase [ubiquinone] flavoprotein subunit, mitochondrial OS=Mus musculus GN=Sdha PE=1 SV=1
1446	1	Sprot	ALG9_MOUSE	29	69516	2	0.09	9.12	0.1	2	Alpha-1,2-mannosyltransferase ALG9 OS=Mus musculus GN=Alg9 PE=2 SV=1
872	1	Sprot	PABP2_MOUSE	90	32277	2	0.1	5.13	0.13	1	Polyadenylate-binding protein 2 OS=Mus musculus GN=Pabpn1 PE=2 SV=3
873	1	Sprot	S2538_MOUSE	90	35367	2	0.09	9.67	0.18	1	Solute carrier family 25 member 38 OS=Mus musculus GN=Slc25a38 PE=2 SV=1
916	1	Sprot	ABCB8_MOUSE	82	77950	2	0.04	9.25	0.09	1	ATP-binding cassette sub-family B member 8, mitochondrial OS=Mus musculus GN=Abcb8 PE=2 SV=1
847	1	Sprot	AATM_MOUSE	95	47381	2	0.13	9.13	0.12	2	Aspartate aminotransferase, mitochondrial OS=Mus musculus GN=Got2 PE=1 SV=1
1033	2	Sprot	HES6_MOUSE	26	24439	2	0.13	5.19	0.15	1	Transcription cofactor HES-6 OS=Mus musculus GN=Hes6 PE=1 SV=1
874	1	Sprot	ECHD2_MOUSE	89	31832	2	0.21	9.03	0.21	2	Enoyl-CoA hydratase domain-containing protein 2, mitochondrial OS=Mus musculus GN=Echdc2 PE=1 SV=2
1042	1	Sprot	GHC1_MOUSE	63	34648	2	0.09	9.26	0.15	1	Mitochondrial glutamate carrier 1 OS=Mus musculus GN=Slc25a22 PE=1 SV=1
895	1	Sprot	RUVB1_MOUSE	86	50182	2	0.13	6.02	0.14	2	RuvB-like 1 OS=Mus musculus GN=Ruvbl1 PE=1 SV=1
1066	1	Sprot	SC23A_MOUSE	60	86106	2	0.04	6.64	0.07	1	Protein transport protein Sec23A OS=Mus musculus GN=Sec23a PE=1 SV=2
935	1	Sprot	RUVB2_MOUSE	78	51081	2	0.12	5.49	0.14	2	RuvB-like 2 OS=Mus musculus GN=Ruvbl2 PE=2 SV=3
1123	1	Sprot	HERP1_MOUSE	54	43880	2	0.07	5.32	0.17	1	Homocysteine-responsive endoplasmic reticulum-resident ubiquitin-like domain member 1 protein OS=Mus musculus GN=Herpud1 PE=2 SV=1
1231	1	Sprot	PON2_MOUSE	44	39592	2	0.08	5.49	0.16	1	Serum paraoxonase/arylesterase 2 OS=Mus musculus GN=Pon2 PE=1 SV=2
1234	1	Sprot	VAC14_MOUSE	43	87992	2	0.03	5.75	0.06	1	Protein VAC14 homolog OS=Mus musculus GN=Vac14 PE=1 SV=1
1004	1	Sprot	GDE1_MOUSE	69	37605	2	0.17	6.41	0.22	2	Glycerophosphodiester phosphodiesterase 1 OS=Mus musculus GN=Gde1 PE=2 SV=1
1271	1	Sprot	STX17_MOUSE	40	33201	2	0.09	6.28	0.17	1	Syntaxin-17 OS=Mus musculus GN=Stx17 PE=1 SV=1
1013	1	Sprot	BAG2_MOUSE	67	23459	2	0.29	6.01	0.34	2	BAG family molecular chaperone regulator 2 OS=Mus musculus GN=Bag2 PE=1 SV=1
1328	1	Sprot	ABCBA_MOUSE	35	77140	2	0.04	9.64	0.11	1	ATP-binding cassette sub-family B member 10, mitochondrial OS=Mus musculus GN=Abcb10 PE=1 SV=1
1365	1	Sprot	P3H2_MOUSE	33	80104	2	0.04	5.57	0.07	1	Prolyl 3-hydroxylase 2 OS=Mus musculus GN=Leprel1 PE=2 SV=1
1401	1	Sprot	I20L2_MOUSE	31	40994	2	0.08	10.01	0.1	1	Interferon-stimulated 20 kDa exonuclease-like 2 OS=Mus musculus GN=Isg20l2 PE=2 SV=2
1040	1	Sprot	SCPDL_MOUSE	63	47099	2	0.14	8.86	0.2	2	Saccharopine dehydrogenase-like oxidoreductase OS=Mus musculus GN=Sccpdh PE=2 SV=1
1418	1	Sprot	HSDL1_MOUSE	31	36844	2	0.08	8.73	0.18	1	Inactive hydroxysteroid dehydrogenase-like protein 1 OS=Mus musculus GN=Hsdl1 PE=2 SV=1
1489	2	Sprot	SPIT4_MOUSE	29	18315	2	0.17	9.6	0.15	1	Kunitz-type protease inhibitor 4 OS=Mus musculus GN=Spint4 PE=2 SV=1
1167	1	Sprot	CATIN_MOUSE	49	90606	2	0.07	9.8	0.08	2	Cactin OS=Mus musculus GN=Cactin PE=1 SV=2
1208	1	Sprot	SAS10_RAT	45	53892	2	0.12	5.36	0.13	2	Something about silencing protein 10 OS=Rattus norvegicus GN=Utp3 PE=2 SV=1
1242	1	Sprot	RT14_MOUSE	43	14911	2	0.48	11.39	0.4	2	28S ribosomal protein S14, mitochondrial OS=Mus musculus GN=Mrps14 PE=1 SV=1
1268	1	Sprot	RT24_MOUSE	40	18889	2	0.36	9.8	0.32	2	28S ribosomal protein S24, mitochondrial OS=Mus musculus GN=Mrps24 PE=2 SV=1
1280	1	Sprot	SCAF8_MOUSE	39	139486	2	0.04	8.38	0.04	2	Protein SCAF8 OS=Mus musculus GN=Scaf8 PE=1 SV=1
1363	1	Sprot	NGBR_MOUSE	33	33464	2	0.2	8.62	0.23	2	Dehydrodolichyl diphosphate syntase complex subunit Nus1 OS=Mus musculus GN=Nus1 PE=2 SV=1
1475	1	Sprot	IFRD1_MOUSE	28	49903	2	0.13	6.81	0.12	2	Interferon-related developmental regulator 1 OS=Mus musculus GN=Ifrd1 PE=2 SV=2
819	1	Sprot	SCRB2_MOUSE	102	54009	2	0.12	4.99	0.18	2	Lysosome membrane protein 2 OS=Mus musculus GN=Scarb2 PE=1 SV=3
909	1	Sprot	DNJA2_MOUSE	84	45717	2	0.14	6.06	0.15	2	DnaJ homolog subfamily A member 2 OS=Mus musculus GN=Dnaja2 PE=1 SV=1
918	1	Sprot	THIKB_MOUSE	82	43968	2	0.15	8.82	0.13	2	3-ketoacyl-CoA thiolase B, peroxisomal OS=Mus musculus GN=Acaa1b PE=1 SV=1
980	1	Sprot	KC1D_MOUSE	72	47286	2	0.14	9.77	0.13	2	Casein kinase I isoform delta OS=Mus musculus GN=Csnk1d PE=1 SV=2
1011	1	Sprot	KAP2_MOUSE	67	45361	2	0.14	4.78	0.21	2	cAMP-dependent protein kinase type II-alpha regulatory subunit OS=Mus musculus GN=Prkar2a PE=1 SV=2
1217	1	Sprot	ATX10_MOUSE	44	53673	2	0.12	5.12	0.16	2	Ataxin-10 OS=Mus musculus GN=Atxn10 PE=1 SV=2
1308	1	Sprot	FADS1_MOUSE	37	52289	2	0.12	9.34	0.22	2	Fatty acid desaturase 1 OS=Mus musculus GN=Fads1 PE=2 SV=1
1431	1	Sprot	MSH2_MOUSE	30	104085	2	0.06	5.71	0.07	2	DNA mismatch repair protein Msh2 OS=Mus musculus GN=Msh2 PE=1 SV=1
1452	1	Sprot	ITB5_MOUSE	29	87851	2	0.07	5.81	0.07	2	Integrin beta-5 OS=Mus musculus GN=Itgb5 PE=1 SV=2
1465	1	Sprot	DNJC5_MOUSE	28	22086	2	0.31	4.93	0.39	2	DnaJ homolog subfamily C member 5 OS=Mus musculus GN=Dnajc5 PE=1 SV=1
1537	1	Sprot	CDKAL_MOUSE	24	65247	2	0.1	7.57	0.14	2	Threonylcarbamoyladenosine tRNA methylthiotransferase OS=Mus musculus GN=Cdkal1 PE=2 SV=1
1568	1	Sprot	CAH12_MOUSE	21	39671	2	0.16	7.81	0.31	2	Carbonic anhydrase 12 OS=Mus musculus GN=Ca12 PE=2 SV=1
822	1	Sprot	BDH_MOUSE	101	38274	2	0.17	9.14	0.2	2	D-beta-hydroxybutyrate dehydrogenase, mitochondrial OS=Mus musculus GN=Bdh1 PE=1 SV=2
929	1	Sprot	ODO2_MOUSE	79	48963	2	0.13	9.11	0.2	2	Dihydrolipoyllysine-residue succinyltransferase component of 2-oxoglutarate dehydrogenase complex, mitochondrial OS=Mus musculus GN=Dlst PE=1 SV=1
955	1	Sprot	HNRPQ_MOUSE	75	69590	2	0.09	8.68	0.11	2	Heterogeneous nuclear ribonucleoprotein Q OS=Mus musculus GN=Syncrip PE=1 SV=2
1084	1	Sprot	PSD11_MOUSE	58	47407	2	0.13	6.08	0.17	2	26S proteasome non-ATPase regulatory subunit 11 OS=Mus musculus GN=Psmd11 PE=1 SV=3
1117	1	Sprot	SMAP2_MOUSE	55	46547	2	0.14	9.01	0.17	2	Stromal membrane-associated protein 2 OS=Mus musculus GN=Smap2 PE=1 SV=1
1120	1	Sprot	NAA25_MOUSE	54	111637	2	0.06	6.1	0.09	2	N-alpha-acetyltransferase 25, NatB auxiliary subunit OS=Mus musculus GN=Naa25 PE=2 SV=1
1204	1	Sprot	ATP7A_MOUSE	46	161855	2	0.04	6.18	0.06	2	Copper-transporting ATPase 1 OS=Mus musculus GN=Atp7a PE=1 SV=3
875	1	Sprot	NSMA_RAT	89	47614	2	0.07	6.61	0.13	1	Sphingomyelin phosphodiesterase 2 OS=Rattus norvegicus GN=Smpd2 PE=1 SV=1
876	1	Sprot	ZFY27_MOUSE	89	46172	2	0.07	5.28	0.12	1	Protrudin OS=Mus musculus GN=Zfyve27 PE=1 SV=2
1220	1	Sprot	GLT12_MOUSE	44	66499	2	0.09	6.84	0.1	2	Polypeptide N-acetylgalactosaminyltransferase 12 OS=Mus musculus GN=Galnt12 PE=2 SV=1
1319	1	Sprot	PRR11_MOUSE	36	40923	2	0.16	10.03	0.2	2	Proline-rich protein 11 OS=Mus musculus GN=Prr11 PE=2 SV=1
921	1	Sprot	CD44_MOUSE	81	85565	2	0.04	4.82	0.08	1	CD44 antigen OS=Mus musculus GN=Cd44 PE=1 SV=3
1334	1	Sprot	MTA2_MOUSE	35	74983	2	0.08	9.71	0.1	2	Metastasis-associated protein MTA2 OS=Mus musculus GN=Mta2 PE=1 SV=1
1374	1	Sprot	S35E1_MOUSE	33	44297	2	0.14	9.9	0.23	2	Solute carrier family 35 member E1 OS=Mus musculus GN=Slc35e1 PE=2 SV=2
1472	1	Sprot	MED23_MOUSE	28	155986	2	0.04	6.92	0.07	2	Mediator of RNA polymerase II transcription subunit 23 OS=Mus musculus GN=Med23 PE=1 SV=2
1515	1	Sprot	KS6A3_MOUSE	25	83641	2	0.07	6.41	0.14	2	Ribosomal protein S6 kinase alpha-3 OS=Mus musculus GN=Rps6ka3 PE=1 SV=2
999	1	Sprot	ABCD1_MOUSE	69	81807	2	0.08	8.9	0.11	2	ATP-binding cassette sub-family D member 1 OS=Mus musculus GN=Abcd1 PE=1 SV=1
1005	1	Sprot	SMD2_MOUSE	69	13518	2	0.53	9.92	0.64	2	Small nuclear ribonucleoprotein Sm D2 OS=Mus musculus GN=Snrpd2 PE=3 SV=1
1096	1	Sprot	MED24_MOUSE	57	109914	2	0.03	6.38	0.06	1	Mediator of RNA polymerase II transcription subunit 24 OS=Mus musculus GN=Med24 PE=1 SV=1
1105	1	Sprot	PEX12_MOUSE	56	40607	2	0.08	9.12	0.19	1	Peroxisome assembly protein 12 OS=Mus musculus GN=Pex12 PE=2 SV=1
1108	1	Sprot	NDUB5_MOUSE	56	21696	2	0.15	9.43	0.28	1	NADH dehydrogenase [ubiquinone] 1 beta subcomplex subunit 5, mitochondrial OS=Mus musculus GN=Ndufb5 PE=1 SV=1
1142	1	Sprot	DPM1_MOUSE	52	29156	2	0.11	9.52	0.2	1	Dolichol-phosphate mannosyltransferase subunit 1 OS=Mus musculus GN=Dpm1 PE=2 SV=1
1107	1	Sprot	RRP44_MOUSE	56	108769	2	0.06	7.23	0.1	2	Exosome complex exonuclease RRP44 OS=Mus musculus GN=Dis3 PE=2 SV=4
1166	1	Sprot	LRC40_MOUSE	49	68033	2	0.05	6.43	0.1	1	Leucine-rich repeat-containing protein 40 OS=Mus musculus GN=Lrrc40 PE=2 SV=2
1278	1	Sprot	MANEA_MOUSE	39	53149	2	0.12	8.66	0.3	2	Glycoprotein endo-alpha-1,2-mannosidase OS=Mus musculus GN=Manea PE=2 SV=1
1288	1	Sprot	F162A_MOUSE	38	17713	2	0.39	9.9	0.53	2	Protein FAM162A OS=Mus musculus GN=Fam162a PE=2 SV=1
1544	1	Sprot	ACOX1_MOUSE	23	74601	2	0.08	8.64	0.17	2	Peroxisomal acyl-coenzyme A oxidase 1 OS=Mus musculus GN=Acox1 PE=1 SV=5
1191	1	Sprot	GBG12_MOUSE	47	7992	2	0.42	9.14	0.71	1	Guanine nucleotide-binding protein G(I)/G(S)/G(O) subunit gamma-12 OS=Mus musculus GN=Gng12 PE=1 SV=3
1056	1	Sprot	GNL3L_MOUSE	61	65153	2	0.1	8.85	0.19	2	Guanine nucleotide-binding protein-like 3-like protein OS=Mus musculus GN=Gnl3l PE=1 SV=1
1385	1	Sprot	TM41B_MOUSE	32	32408	2	0.1	9.38	0.3	1	Transmembrane protein 41B OS=Mus musculus GN=Tmem41b PE=2 SV=1
1501	1	Sprot	CNEP1_MOUSE	26	28373	2	0.11	9.78	0.16	1	CTD nuclear envelope phosphatase 1 OS=Mus musculus GN=Ctdnep1 PE=2 SV=2
1564	1	Sprot	NPL4_MOUSE	21	67974	2	0.05	6.01	0.1	1	Nuclear protein localization protein 4 homolog OS=Mus musculus GN=Nploc4 PE=1 SV=3
1132	1	Sprot	SCFD1_MOUSE	53	72277	2	0.09	5.98	0.17	2	Sec1 family domain-containing protein 1 OS=Mus musculus GN=Scfd1 PE=1 SV=1
1412	1	Sprot	ST7_MOUSE	31	66053	2	0.1	7.97	0.18	2	Suppressor of tumorigenicity 7 protein OS=Mus musculus GN=St7 PE=2 SV=1
1125	1	Sprot	DDX50_MOUSE	53	82125	2	0.08	9.33	0.13	2	ATP-dependent RNA helicase DDX50 OS=Mus musculus GN=Ddx50 PE=2 SV=1
1128	1	Sprot	SURF6_MOUSE	53	41210	2	0.16	10.52	0.23	2	Surfeit locus protein 6 OS=Mus musculus GN=Surf6 PE=1 SV=1
1264	1	Sprot	NAL4F_MOUSE	41	110295	2	0.06	6.77	0.13	2	NACHT, LRR and PYD domains-containing protein 4F OS=Mus musculus GN=Nlrp4f PE=2 SV=1
1322	1	Sprot	EFGM_RAT	36	83404	2	0.08	6.36	0.11	2	Elongation factor G, mitochondrial OS=Rattus norvegicus GN=Gfm1 PE=1 SV=2
1457	1	Sprot	MAK16_MOUSE	29	35164	2	0.18	5.24	0.36	2	Protein MAK16 homolog OS=Mus musculus GN=Mak16 PE=1 SV=1
1015	1	Sprot	MRE11_MOUSE	66	80173	2	0.08	5.7	0.16	2	Double-strand break repair protein MRE11A OS=Mus musculus GN=Mre11a PE=1 SV=1
1370	1	Sprot	RIF1_MOUSE	33	266063	2	0.02	5.43	0.05	2	Telomere-associated protein RIF1 OS=Mus musculus GN=Rif1 PE=1 SV=2
1372	1	Sprot	IBTK_MOUSE	33	149474	2	0.04	7.88	0.12	2	Inhibitor of Bruton tyrosine kinase OS=Mus musculus GN=Ibtk PE=1 SV=3
1510	1	Sprot	SPG7_RAT	26	82071	2	0.08	9.15	0.19	2	Paraplegin OS=Rattus norvegicus GN=Spg7 PE=2 SV=1
1183	1	Sprot	UBP7_MOUSE	48	128393	2	0.05	5.29	0.11	2	Ubiquitin carboxyl-terminal hydrolase 7 OS=Mus musculus GN=Usp7 PE=1 SV=1
1364	1	Sprot	RRP1B_MOUSE	33	80532	2	0.08	9.75	0.19	2	Ribosomal RNA processing protein 1 homolog B OS=Mus musculus GN=Rrp1b PE=1 SV=2
1402	1	Sprot	RGAP1_MOUSE	31	70114	2	0.09	8.78	0.23	2	Rac GTPase-activating protein 1 OS=Mus musculus GN=Racgap1 PE=2 SV=1
1435	1	Sprot	ARC1B_MOUSE	30	41037	2	0.16	8.69	0.33	2	Actin-related protein 2/3 complex subunit 1B OS=Mus musculus GN=Arpc1b PE=2 SV=4
936	1	Sprot	LARP4_MOUSE	78	79713	2	0.08	6.02	0.24	2	La-related protein 4 OS=Mus musculus GN=Larp4 PE=2 SV=2
1086	1	Sprot	KIF11_MOUSE	57	117953	2	0.05	5.73	0.13	2	Kinesin-like protein KIF11 OS=Mus musculus GN=Kif11 PE=2 SV=1
853	1	Sprot	NDUS2_MOUSE	94	52592	2	0.12	6.52	0.29	2	NADH dehydrogenase [ubiquinone] iron-sulfur protein 2, mitochondrial OS=Mus musculus GN=Ndufs2 PE=1 SV=1
1199	1	Sprot	CASP_MOUSE	46	77222	2	0.08	5.28	0.27	2	Protein CASP OS=Mus musculus GN=Cux1 PE=2 SV=2
1311	1	Sprot	MVP_MOUSE	36	95865	2	0.07	5.43	0.21	2	Major vault protein OS=Mus musculus GN=Mvp PE=1 SV=4
1338	1	Sprot	FLII_MOUSE	35	144712	2	0.04	5.75	0.11	2	Protein flightless-1 homolog OS=Mus musculus GN=Flii PE=1 SV=1
722	1	Sprot	RFC2_RAT	130	38632	2	0.08	6.21	0.21	1	Replication factor C subunit 2 OS=Rattus norvegicus GN=Rfc2 PE=2 SV=1
1232	1	Sprot	PDS5A_RAT	44	150191	2	0.04	8.16	0.17	2	Sister chromatid cohesion protein PDS5 homolog A OS=Rattus norvegicus GN=Pds5a PE=2 SV=1
1261	1	Sprot	SON_MOUSE	41	265483	2	0.02	5.46	0.07	2	Protein SON OS=Mus musculus GN=Son PE=1 SV=2
1279	1	Sprot	KINH_RAT	39	109463	2	0.06	6.06	0.21	2	Kinesin-1 heavy chain OS=Rattus norvegicus GN=Kif5b PE=1 SV=1
982	1	Sprot	TR150_MOUSE	72	108114	2	0.06	10.17	0.2	2	Thyroid hormone receptor-associated protein 3 OS=Mus musculus GN=Thrap3 PE=1 SV=1
773	1	Sprot	ENTP6_RAT	115	49868	2	0.06	8.8	0.2	1	Ectonucleoside triphosphate diphosphohydrolase 6 OS=Rattus norvegicus GN=Entpd6 PE=1 SV=1
1136	1	Sprot	NOG2_MOUSE	52	83294	2	0.08	9.23	0.24	2	Nucleolar GTP-binding protein 2 OS=Mus musculus GN=Gnl2 PE=2 SV=2
840	1	Sprot	MYH9_MOUSE	97	226232	2	0.03	5.54	0.12	2	Myosin-9 OS=Mus musculus GN=Myh9 PE=1 SV=4
1541	1	Sprot	NAT10_MOUSE	23	115346	2	0.05	8.57	0.22	2	N-acetyltransferase 10 OS=Mus musculus GN=Nat10 PE=2 SV=1
1158	1	Sprot	RBM28_MOUSE	50	84162	2	0.07	9.56	0.22	2	RNA-binding protein 28 OS=Mus musculus GN=Rbm28 PE=1 SV=4
1173	1	Sprot	UBR5_MOUSE	49	308159	2	0.02	5.59	0.1	2	E3 ubiquitin-protein ligase UBR5 OS=Mus musculus GN=Ubr5 PE=1 SV=2
985	1	Sprot	PRP4B_RAT	71	116935	2	0.05	10.23	0.23	2	Serine/threonine-protein kinase PRP4 homolog OS=Rattus norvegicus GN=Prpf4b PE=1 SV=1
1118	1	Sprot	CHD4_MOUSE	55	217614	2	0.03	5.58	0.15	2	Chromodomain-helicase-DNA-binding protein 4 OS=Mus musculus GN=Chd4 PE=1 SV=1
848	1	Sprot	PTPM1_MOUSE	94	21929	2	0.14	9.74	0.37	1	Phosphatidylglycerophosphatase and protein-tyrosine phosphatase 1 OS=Mus musculus GN=Ptpmt1 PE=1 SV=1
917	1	Sprot	PLCE_MOUSE	82	42175	2	0.07	9.41	0.21	1	1-acyl-sn-glycerol-3-phosphate acyltransferase epsilon OS=Mus musculus GN=Agpat5 PE=2 SV=2
919	1	Sprot	PTN1_MOUSE	81	49561	2	0.06	5.78	0.13	1	Tyrosine-protein phosphatase non-receptor type 1 OS=Mus musculus GN=Ptpn1 PE=1 SV=2
924	1	Sprot	RN149_MOUSE	80	42526	2	0.07	6.56	0.2	1	E3 ubiquitin-protein ligase RNF149 OS=Mus musculus GN=Rnf149 PE=1 SV=3
959	1	Sprot	DC1L1_RAT	75	56757	2	0.05	6.13	0.13	1	Cytoplasmic dynein 1 light intermediate chain 1 OS=Rattus norvegicus GN=Dync1li1 PE=1 SV=1
1141	1	Sprot	COR2B_MOUSE	52	54901	2	0.06	8.53	0.11	1	Coronin-2B OS=Mus musculus GN=Coro2b PE=2 SV=2
1152	1	Sprot	CD123_MOUSE	50	38792	2	0.08	4.53	0.16	1	Cell division cycle protein 123 homolog OS=Mus musculus GN=Cdc123 PE=2 SV=2
1176	1	Sprot	RPAC1_MOUSE	49	39082	2	0.08	5.09	0.16	1	DNA-directed RNA polymerases I and III subunit RPAC1 OS=Mus musculus GN=Polr1c PE=1 SV=3
1179	1	Sprot	UXS1_MOUSE	48	47523	2	0.07	8.99	0.18	1	UDP-glucuronic acid decarboxylase 1 OS=Mus musculus GN=Uxs1 PE=2 SV=1
1237	1	Sprot	INT3_MOUSE	43	117862	2	0.03	5.54	0.08	1	Integrator complex subunit 3 OS=Mus musculus GN=Ints3 PE=2 SV=2
1593	1	Sprot	PR38A_MOUSE	19	37413	2	0.08	10.02	0.2	1	Pre-mRNA-splicing factor 38A OS=Mus musculus GN=Prpf38a PE=1 SV=1
1603	1	Sprot	LTMD1_MOUSE	18	41674	2	0.07	10.54	0.18	1	LETM1 domain-containing protein 1 OS=Mus musculus GN=Letmd1 PE=2 SV=1
1029	1	Sprot	CYB_BOLUR	64	42637	2	0.07	8.65	0.06	1	Cytochrome b OS=Bolomys urichi GN=MT-CYB PE=3 SV=1
1047	1	Sprot	ZNT6_MOUSE	62	50994	2	0.06	9.39	0.2	1	Zinc transporter 6 OS=Mus musculus GN=Slc30a6 PE=1 SV=1
1313	1	Sprot	MRP1_RAT	36	171383	2	0.02	6.97	0.05	1	Multidrug resistance-associated protein 1 OS=Rattus norvegicus GN=Abcc1 PE=1 SV=2
1448	1	Sprot	CLK3_MOUSE	29	73751	2	0.04	9.96	0.12	1	Dual specificity protein kinase CLK3 OS=Mus musculus GN=Clk3 PE=1 SV=2
785	1	Sprot	SNX14_MOUSE	111	111794	2	0.03	6.41	0.07	1	Sorting nexin-14 OS=Mus musculus GN=Snx14 PE=2 SV=2
826	1	Sprot	PRI2_MOUSE	100	58372	2	0.05	8.47	0.21	1	DNA primase large subunit OS=Mus musculus GN=Prim2 PE=1 SV=1
995	1	Sprot	RPA49_MOUSE	70	54000	2	0.06	8.43	0.15	1	DNA-directed RNA polymerase I subunit RPA49 OS=Mus musculus GN=Polr1e PE=1 SV=2
1100	1	Sprot	UBE4A_MOUSE	56	118123	2	0.03	5.19	0.07	1	Ubiquitin conjugation factor E4 A OS=Mus musculus GN=Ube4a PE=1 SV=1
1486	1	Sprot	S12A6_MOUSE	27	127444	2	0.02	6.6	0.1	1	Solute carrier family 12 member 6 OS=Mus musculus GN=Slc12a6 PE=1 SV=2
837	1	Sprot	MSPD2_MOUSE	97	59817	2	0.05	5.5	0.19	1	Motile sperm domain-containing protein 2 OS=Mus musculus GN=Mospd2 PE=1 SV=2
1193	1	Sprot	ATP9B_RAT	47	129095	2	0.02	7.69	0.11	1	Probable phospholipid-transporting ATPase IIB OS=Rattus norvegicus GN=Atp9b PE=3 SV=1
1214	1	Sprot	GNPTA_MOUSE	45	140895	2	0.02	7.58	0.09	1	N-acetylglucosamine-1-phosphotransferase subunits alpha/beta OS=Mus musculus GN=Gnptab PE=2 SV=2
1257	1	Sprot	GRM3_RAT	41	98896	2	0.03	8.05	0.11	1	Metabotropic glutamate receptor 3 OS=Rattus norvegicus GN=Grm3 PE=1 SV=1
1393	1	Sprot	PSME4_MOUSE	32	211062	2	0.01	6.57	0.05	1	Proteasome activator complex subunit 4 OS=Mus musculus GN=Psme4 PE=1 SV=1
1488	1	Sprot	RTN3_RAT	27	101454	2	0.03	5	0.08	1	Reticulon-3 OS=Rattus norvegicus GN=Rtn3 PE=1 SV=1
1070	1	Sprot	PR40A_MOUSE	60	108412	2	0.03	7.39	0.13	1	Pre-mRNA-processing factor 40 homolog A OS=Mus musculus GN=Prpf40a PE=1 SV=1
1226	1	Sprot	ZN622_MOUSE	44	53417	2	0.06	5.77	0.24	1	Zinc finger protein 622 OS=Mus musculus GN=Znf622 PE=2 SV=1
896	1	Sprot	LRC8D_MOUSE	86	98050	2	0.03	7.16	0.16	1	Volume-regulated anion channel subunit LRRC8D OS=Mus musculus GN=Lrrc8d PE=2 SV=1
1186	1	Sprot	INT7_MOUSE	48	106793	2	0.03	8.54	0.14	1	Integrator complex subunit 7 OS=Mus musculus GN=Ints7 PE=2 SV=1
1445	1	Sprot	NSD2_MOUSE	29	152155	2	0.02	8.86	0.09	1	Histone-lysine N-methyltransferase NSD2 OS=Mus musculus GN=Whsc1 PE=1 SV=2
1227	1	Sprot	NU188_MOUSE	44	196570	2	0.02	6.56	0.1	1	Nucleoporin NUP188 homolog OS=Mus musculus GN=Nup188 PE=1 SV=2
1479	1	Sprot	MPRI_MOUSE	28	273639	2	0.01	5.47	0.1	1	Cation-independent mannose-6-phosphate receptor OS=Mus musculus GN=Igf2r PE=1 SV=1
1106	1	Sprot	CKAP5_MOUSE	56	225492	2	0.01	8.17	0.16	1	Cytoskeleton-associated protein 5 OS=Mus musculus GN=Ckap5 PE=2 SV=1

## Sheet: Membrane proteins by GO
Entry	Entry name	Protein names	Transmembrane	Intramembrane	Subcellular location [CC]	Gene ontology (molecular function)
P10852	4F2_MOUSE	4F2 cell-surface antigen heavy chain (4F2hc) (Solute carrier family 3 member 2) (CD antigen CD98)	TRANSMEM 76 99 Helical; Signal-anchor for type II membrane protein.		SUBCELLULAR LOCATION: Apical cell membrane; Single-pass type II membrane protein. Melanosome {ECO:0000250}. Note=Identified by mass spectrometry in melanosome fractions from stage I to stage IV (By similarity). Localized to the plasma membrane when associated with SLC7A5 or SLC7A8 (By similarity). Localized to the placental apical membrane (By similarity). Located selectively at cell-cell adhesio…	catalytic activity [GO:0003824]; cation binding [GO:0043169]; double-stranded RNA binding [GO:0003725]; neutral amino acid transmembrane transporter activity [GO:0015175]; poly(A) RNA binding [GO:0044822]
P56379	68MP_MOUSE	6.8 kDa mitochondrial proteolipid	TRANSMEM 15 36 Helical. {ECO:0000255}.		SUBCELLULAR LOCATION: Mitochondrion {ECO:0000250}. Mitochondrion membrane {ECO:0000305}; Single-pass membrane protein {ECO:0000305}.
P58742	AAAS_MOUSE	Aladin (Adracalin)			SUBCELLULAR LOCATION: Nucleus, nuclear pore complex {ECO:0000250}.
P51912	AAAT_MOUSE	Neutral amino acid transporter B(0) (ATB(0)) (ASC-like Na(+)-dependent neutral amino acid transporter ASCT2) (Insulin-activated amino acid transporter) (Sodium-dependent neutral amino acid transporter type 2) (Solute carrier family 1 member 5)	TRANSMEM 52 72 Helical. {ECO:0000255}.; TRANSMEM 98 118 Helical. {ECO:0000255}.; TRANSMEM 132 152 Helical. {ECO:0000255}.; TRANSMEM 237 257 Helical. {ECO:0000255}.; TRANSMEM 278 298 Helical. {ECO:0000255}.; TRANSMEM 318 338 Helical. {ECO:0000255}.; TRANSMEM 348 368 Helical. {ECO:0000255}.; TRANSMEM 389 409 Helical. {ECO:0000255}.; TRANSMEM 411 431 Helical. {ECO:0000255}.; TRANSMEM 438 458 Helical…		SUBCELLULAR LOCATION: Cell membrane {ECO:0000305}; Multi-pass membrane protein {ECO:0000305}. Melanosome {ECO:0000250}.	neutral amino acid transmembrane transporter activity [GO:0015175]; sodium:dicarboxylate symporter activity [GO:0017153]
P05202	AATM_MOUSE	Aspartate aminotransferase, mitochondrial (mAspAT) (EC 2.6.1.1) (EC 2.6.1.7) (Fatty acid-binding protein) (FABP-1) (Glutamate oxaloacetate transaminase 2) (Kynurenine aminotransferase 4) (Kynurenine aminotransferase IV) (Kynurenine--oxoglutarate transaminase 4) (Kynurenine--oxoglutarate transaminase IV) (Plasma membrane-associated fatty acid-binding protein) (FABPpm) (Transaminase A)			SUBCELLULAR LOCATION: Mitochondrion matrix. Cell membrane.	amino acid binding [GO:0016597]; kynurenine-oxoglutarate transaminase activity [GO:0016212]; L-aspartate:2-oxoglutarate aminotransferase activity [GO:0004069]; L-phenylalanine:2-oxoglutarate aminotransferase activity [GO:0080130]; phospholipid binding [GO:0005543]; poly(A) RNA binding [GO:0044822]; pyridoxal phosphate binding [GO:0030170]
Q7M759	AB17B_MOUSE	Alpha/beta hydrolase domain-containing protein 17B (EC 3.-.-.-)			SUBCELLULAR LOCATION: Secreted {ECO:0000305}.	hydrolase activity [GO:0016787]
Q8R420	ABCA3_MOUSE	ATP-binding cassette sub-family A member 3	TRANSMEM 22 42 Helical. {ECO:0000255}.; TRANSMEM 261 283 Helical. {ECO:0000255}.; TRANSMEM 307 327 Helical. {ECO:0000255}.; TRANSMEM 344 364 Helical. {ECO:0000255}.; TRANSMEM 373 393 Helical. {ECO:0000255}.; TRANSMEM 405 425 Helical. {ECO:0000255}.; TRANSMEM 447 467 Helical. {ECO:0000255}.; TRANSMEM 925 945 Helical. {ECO:0000255}.; TRANSMEM 1100 1120 Helical. {ECO:0000255}.; TRANSMEM 1144 1164 He…		SUBCELLULAR LOCATION: Membrane {ECO:0000305}; Multi-pass membrane protein {ECO:0000305}.	ATPase activity, coupled to transmembrane movement of substances [GO:0042626]; ATP binding [GO:0005524]
Q9DC29	ABCB6_MOUSE	ATP-binding cassette sub-family B member 6, mitochondrial	TRANSMEM 27 47 Helical. {ECO:0000255|PROSITE-ProRule:PRU00441}.; TRANSMEM 73 93 Helical. {ECO:0000255|PROSITE-ProRule:PRU00441}.; TRANSMEM 107 127 Helical. {ECO:0000255|PROSITE-ProRule:PRU00441}.; TRANSMEM 148 168 Helical. {ECO:0000255|PROSITE-ProRule:PRU00441}.; TRANSMEM 186 206 Helical. {ECO:0000255|PROSITE-ProRule:PRU00441}.; TRANSMEM 264 284 Helical. {ECO:0000255|PROSITE-ProRule:PRU00441}.; T…		SUBCELLULAR LOCATION: Cell membrane {ECO:0000250}. Mitochondrion outer membrane {ECO:0000250}; Multi-pass membrane protein {ECO:0000255|PROSITE-ProRule:PRU00441}. Endoplasmic reticulum {ECO:0000250}. Golgi apparatus {ECO:0000250}. Endosome {ECO:0000269|PubMed:17006453, ECO:0000269|PubMed:23519333}. Note=localized to the endosome-like compartement and dendrite tips.	ATPase activity, coupled to transmembrane movement of substances [GO:0042626]; ATP binding [GO:0005524]; efflux transmembrane transporter activity [GO:0015562]; heme binding [GO:0020037]; heme-transporting ATPase activity [GO:0015439]
Q9CXJ4	ABCB8_MOUSE	ATP-binding cassette sub-family B member 8, mitochondrial	TRANSMEM 65 85 Helical. {ECO:0000255|PROSITE-ProRule:PRU00441}.; TRANSMEM 127 147 Helical. {ECO:0000255|PROSITE-ProRule:PRU00441}.; TRANSMEM 178 198 Helical. {ECO:0000255|PROSITE-ProRule:PRU00441}.; TRANSMEM 278 298 Helical. {ECO:0000255|PROSITE-ProRule:PRU00441}.; TRANSMEM 365 385 Helical. {ECO:0000255|PROSITE-ProRule:PRU00441}.		SUBCELLULAR LOCATION: Mitochondrion inner membrane {ECO:0000305}; Multi-pass membrane protein {ECO:0000255|PROSITE-ProRule:PRU00441}.	ATPase activity, coupled to transmembrane movement of substances [GO:0042626]; ATP binding [GO:0005524]
Q61102	ABCB7_MOUSE	ATP-binding cassette sub-family B member 7, mitochondrial (ATP-binding cassette transporter 7) (ABC transporter 7 protein)	TRANSMEM 141 161 Helical. {ECO:0000255|PROSITE-ProRule:PRU00441}.; TRANSMEM 186 206 Helical. {ECO:0000255|PROSITE-ProRule:PRU00441}.; TRANSMEM 260 280 Helical. {ECO:0000255|PROSITE-ProRule:PRU00441}.; TRANSMEM 291 311 Helical. {ECO:0000255|PROSITE-ProRule:PRU00441}.; TRANSMEM 383 403 Helical. {ECO:0000255|PROSITE-ProRule:PRU00441}.; TRANSMEM 410 430 Helical. {ECO:0000255|PROSITE-ProRule:PRU00441}.		SUBCELLULAR LOCATION: Mitochondrion inner membrane {ECO:0000305}; Multi-pass membrane protein {ECO:0000255|PROSITE-ProRule:PRU00441}.	ATPase activity, coupled to transmembrane movement of substances [GO:0042626]; ATP binding [GO:0005524]
Q9JI39	ABCBA_MOUSE	ATP-binding cassette sub-family B member 10, mitochondrial (ABC-mitochondrial erythroid protein) (ABC-me protein) (ATP-binding cassette transporter 10) (ABC transporter 10 protein)	TRANSMEM 138 158 Helical. {ECO:0000255|PROSITE-ProRule:PRU00441}.; TRANSMEM 181 201 Helical. {ECO:0000255|PROSITE-ProRule:PRU00441}.; TRANSMEM 267 287 Helical. {ECO:0000255|PROSITE-ProRule:PRU00441}.; TRANSMEM 361 381 Helical. {ECO:0000255|PROSITE-ProRule:PRU00441}.; TRANSMEM 396 416 Helical. {ECO:0000255|PROSITE-ProRule:PRU00441}.		SUBCELLULAR LOCATION: Mitochondrion inner membrane; Multi-pass membrane protein.	ATPase activity, coupled to transmembrane movement of substances [GO:0042626]; ATP binding [GO:0005524]; protein homodimerization activity [GO:0042803]; transporter activity [GO:0005215]
P55096	ABCD3_MOUSE	ATP-binding cassette sub-family D member 3 (68 kDa peroxisomal membrane protein) (PMP68) (70 kDa peroxisomal membrane protein) (PMP70)	TRANSMEM 84 104 Helical. {ECO:0000255|PROSITE-ProRule:PRU00441}.; TRANSMEM 126 146 Helical. {ECO:0000255|PROSITE-ProRule:PRU00441}.; TRANSMEM 224 244 Helical. {ECO:0000255|PROSITE-ProRule:PRU00441}.; TRANSMEM 313 333 Helical. {ECO:0000255|PROSITE-ProRule:PRU00441}.		SUBCELLULAR LOCATION: Peroxisome membrane; Multi-pass membrane protein.	ATPase activity [GO:0016887]; ATPase activity, coupled to transmembrane movement of substances [GO:0042626]; ATP binding [GO:0005524]; protein homodimerization activity [GO:0042803]
P48410	ABCD1_MOUSE	ATP-binding cassette sub-family D member 1 (Adrenoleukodystrophy protein) (ALDP)	TRANSMEM 92 112 Helical. {ECO:0000255|PROSITE-ProRule:PRU00441}.; TRANSMEM 131 151 Helical. {ECO:0000255|PROSITE-ProRule:PRU00441}.; TRANSMEM 238 258 Helical. {ECO:0000255|PROSITE-ProRule:PRU00441}.; TRANSMEM 338 358 Helical. {ECO:0000255|PROSITE-ProRule:PRU00441}.; TRANSMEM 473 493 Helical. {ECO:0000255|PROSITE-ProRule:PRU00441}.		SUBCELLULAR LOCATION: Peroxisome membrane; Multi-pass membrane protein.	ATPase activity [GO:0016887]; ATPase activity, coupled to transmembrane movement of substances [GO:0042626]; ATP binding [GO:0005524]; enzyme binding [GO:0019899]; identical protein binding [GO:0042802]; peroxisomal fatty-acyl-CoA transporter activity [GO:0005325]; protein homodimerization activity [GO:0042803]
P61222	ABCE1_MOUSE	ATP-binding cassette sub-family E member 1 (RNase L inhibitor) (Ribonuclease 4 inhibitor) (RNS4I)			SUBCELLULAR LOCATION: Cytoplasm {ECO:0000250}. Mitochondrion {ECO:0000250}. Note=Localized to clusters of virus formation at the plasma membrane. {ECO:0000250}.	ATPase activity [GO:0016887]; ATP binding [GO:0005524]; iron-sulfur cluster binding [GO:0051536]
Q99LE6	ABCF2_MOUSE	ATP-binding cassette sub-family F member 2				ATPase activity [GO:0016887]; ATP binding [GO:0005524]
Q99LR1	ABD12_MOUSE	Monoacylglycerol lipase ABHD12 (EC 3.1.1.23) (2-arachidonoylglycerol hydrolase) (Abhydrolase domain-containing protein 12)	TRANSMEM 75 95 Helical. {ECO:0000269|PubMed:18096503}.		SUBCELLULAR LOCATION: Membrane {ECO:0000269|PubMed:18096503}; Single-pass membrane protein {ECO:0000269|PubMed:18096503}. Mitochondrion {ECO:0000269|PubMed:20657592}.	acylglycerol lipase activity [GO:0047372]
Q80UX8	ABHDD_MOUSE	Alpha/beta hydrolase domain-containing protein 13 (Abhydrolase domain-containing protein 13) (EC 3.-.-.-)	TRANSMEM 37 57 Helical; Signal-anchor for type II membrane protein. {ECO:0000255}.		SUBCELLULAR LOCATION: Membrane {ECO:0000305}; Single-pass type II membrane protein {ECO:0000305}.	hydrolase activity [GO:0016787]
P50544	ACADV_MOUSE	Very long-chain specific acyl-CoA dehydrogenase, mitochondrial (EC 1.3.8.9) (MVLCAD) (VLCAD)			SUBCELLULAR LOCATION: Mitochondrion inner membrane.	acyl-CoA dehydrogenase activity [GO:0003995]; flavin adenine dinucleotide binding [GO:0050660]
Q99J27	ACATN_MOUSE	Acetyl-coenzyme A transporter 1 (AT-1) (Acetyl-CoA transporter 1) (Solute carrier family 33 member 1)	TRANSMEM 75 95 Helical. {ECO:0000255}.; TRANSMEM 114 134 Helical. {ECO:0000255}.; TRANSMEM 142 162 Helical. {ECO:0000255}.; TRANSMEM 176 196 Helical. {ECO:0000255}.; TRANSMEM 218 238 Helical. {ECO:0000255}.; TRANSMEM 257 277 Helical. {ECO:0000255}.; TRANSMEM 301 321 Helical. {ECO:0000255}.; TRANSMEM 345 365 Helical. {ECO:0000255}.; TRANSMEM 376 396 Helical. {ECO:0000255}.; TRANSMEM 406 426 Helica…		SUBCELLULAR LOCATION: Endoplasmic reticulum membrane {ECO:0000305}; Multi-pass membrane protein {ECO:0000305}.	acetyl-CoA transporter activity [GO:0008521]; solute:proton symporter activity [GO:0015295]
Q5XG73	ACBD5_MOUSE	Acyl-CoA-binding domain-containing protein 5	TRANSMEM 480 500 Helical. {ECO:0000255}.		SUBCELLULAR LOCATION: Peroxisome membrane {ECO:0000269|PubMed:17768142}; Single-pass membrane protein {ECO:0000269|PubMed:17768142}.	fatty-acyl-CoA binding [GO:0000062]; lipid binding [GO:0008289]
Q9D099	ACER3_MOUSE	Alkaline ceramidase 3 (AlkCDase 3) (Alkaline CDase 3) (EC 3.5.1.-) (Alkaline phytoceramidase) (aPHC)	TRANSMEM 30 52 Helical. {ECO:0000255}.; TRANSMEM 65 84 Helical. {ECO:0000255}.; TRANSMEM 94 111 Helical. {ECO:0000255}.; TRANSMEM 118 137 Helical. {ECO:0000255}.; TRANSMEM 147 169 Helical. {ECO:0000255}.; TRANSMEM 174 196 Helical. {ECO:0000255}.; TRANSMEM 216 238 Helical. {ECO:0000255}.		SUBCELLULAR LOCATION: Endoplasmic reticulum membrane {ECO:0000250}; Multi-pass membrane protein {ECO:0000250}. Golgi apparatus membrane {ECO:0000250}; Multi-pass membrane protein {ECO:0000250}.	phytoceramidase activity [GO:0070774]
Q91V92	ACLY_MOUSE	ATP-citrate synthase (EC 2.3.3.8) (ATP-citrate (pro-S-)-lyase) (Citrate cleavage enzyme)			SUBCELLULAR LOCATION: Cytoplasm {ECO:0000250}.	ATP binding [GO:0005524]; ATP citrate synthase activity [GO:0003878]; cofactor binding [GO:0048037]; metal ion binding [GO:0046872]; succinate-CoA ligase (ADP-forming) activity [GO:0004775]
P13516	ACOD1_MOUSE	Acyl-CoA desaturase 1 (EC 1.14.19.1) (Delta(9)-desaturase 1) (Delta-9 desaturase 1) (Fatty acid desaturase 1) (Stearoyl-CoA desaturase 1)	TRANSMEM 68 89 Helical. {ECO:0000255}.; TRANSMEM 99 115 Helical. {ECO:0000255}.; TRANSMEM 213 231 Helical. {ECO:0000255}.; TRANSMEM 247 269 Helical. {ECO:0000255}.		SUBCELLULAR LOCATION: Endoplasmic reticulum membrane {ECO:0000269|PubMed:16275639}; Multi-pass membrane protein {ECO:0000269|PubMed:16275639}.	palmitoyl-CoA 9-desaturase activity [GO:0032896]; stearoyl-CoA 9-desaturase activity [GO:0004768]
Q9R0H0	ACOX1_MOUSE	Peroxisomal acyl-coenzyme A oxidase 1 (AOX) (EC 1.3.3.6) (Palmitoyl-CoA oxidase)			SUBCELLULAR LOCATION: Peroxisome {ECO:0000250}.	acyl-CoA dehydrogenase activity [GO:0003995]; acyl-CoA oxidase activity [GO:0003997]; FAD binding [GO:0071949]; palmitoyl-CoA oxidase activity [GO:0016401]; PDZ domain binding [GO:0030165]; protein N-terminus binding [GO:0047485]; receptor binding [GO:0005102]
P41216	ACSL1_MOUSE	Long-chain-fatty-acid--CoA ligase 1 (EC 6.2.1.3) (Long-chain acyl-CoA synthetase 1) (LACS 1)	TRANSMEM 25 45 Helical; Signal-anchor for type III membrane protein. {ECO:0000255}.		SUBCELLULAR LOCATION: Mitochondrion outer membrane {ECO:0000250}; Single-pass type III membrane protein {ECO:0000250}. Peroxisome membrane {ECO:0000250}; Single-pass type III membrane protein {ECO:0000250}. Microsome membrane {ECO:0000250}; Single-pass type III membrane protein {ECO:0000250}. Endoplasmic reticulum membrane {ECO:0000250}; Single-pass type III membrane protein {ECO:0000250}.	ATP binding [GO:0005524]; long-chain fatty acid-CoA ligase activity [GO:0004467]
Q9QUJ7	ACSL4_MOUSE	Long-chain-fatty-acid--CoA ligase 4 (EC 6.2.1.3) (Long-chain acyl-CoA synthetase 4) (LACS 4) (mACS4)	TRANSMEM 8 28 Helical; Signal-anchor for type III membrane protein. {ECO:0000255}.		SUBCELLULAR LOCATION: Mitochondrion outer membrane {ECO:0000250}; Single-pass type III membrane protein {ECO:0000250}. Peroxisome membrane {ECO:0000250}; Single-pass type III membrane protein {ECO:0000250}. Microsome membrane {ECO:0000250}; Single-pass type III membrane protein {ECO:0000250}. Endoplasmic reticulum membrane {ECO:0000250}; Single-pass type III membrane protein {ECO:0000250}.	arachidonate-CoA ligase activity [GO:0047676]; ATP binding [GO:0005524]; long-chain fatty acid-CoA ligase activity [GO:0004467]; very long-chain fatty acid-CoA ligase activity [GO:0031957]
Q8JZR0	ACSL5_MOUSE	Long-chain-fatty-acid--CoA ligase 5 (EC 6.2.1.3) (Long-chain acyl-CoA synthetase 5) (LACS 5)	TRANSMEM 12 32 Helical; Signal-anchor for type III membrane protein. {ECO:0000255}.		SUBCELLULAR LOCATION: Mitochondrion {ECO:0000250}. Endoplasmic reticulum {ECO:0000250}. Mitochondrion outer membrane {ECO:0000250}; Single-pass type III membrane protein {ECO:0000250}. Endoplasmic reticulum membrane {ECO:0000250}; Single-pass type III membrane protein {ECO:0000250}.	ATP binding [GO:0005524]; long-chain fatty acid-CoA ligase activity [GO:0004467]
Q71FK5	ACTB_CAVPO	Actin, cytoplasmic 1 (Beta-actin) [Cleaved into: Actin, cytoplasmic 1, N-terminally processed]			SUBCELLULAR LOCATION: Cytoplasm, cytoskeleton. Note=Localized in cytoplasmic mRNP granules containing untranslated mRNAs. {ECO:0000250}.	ATP binding [GO:0005524]; RNA polymerase II core promoter proximal region sequence-specific DNA binding [GO:0000978]; RNA polymerase II distal enhancer sequence-specific DNA binding [GO:0000980]
P68033	ACTC_MOUSE	Actin, alpha cardiac muscle 1 (Alpha-cardiac actin)			SUBCELLULAR LOCATION: Cytoplasm, cytoskeleton.	ATPase activity [GO:0016887]; ATP binding [GO:0005524]; myosin binding [GO:0017022]
Q8R5C5	ACTY_MOUSE	Beta-centractin (Actin-related protein 1B) (ARP1B)			SUBCELLULAR LOCATION: Cytoplasm, cytoskeleton. Cytoplasm, cytoskeleton, microtubule organizing center, centrosome {ECO:0000250}.	ATP binding [GO:0005524]
O35598	ADA10_MOUSE	Disintegrin and metalloproteinase domain-containing protein 10 (ADAM 10) (EC 3.4.24.81) (Kuzbanian protein homolog) (Mammalian disintegrin-metalloprotease) (CD antigen CD156c)	TRANSMEM 674 694 Helical. {ECO:0000255}.		SUBCELLULAR LOCATION: Membrane; Single-pass type I membrane protein.	endopeptidase activity [GO:0004175]; metalloendopeptidase activity [GO:0004222]; metallopeptidase activity [GO:0008237]; protein homodimerization activity [GO:0042803]; protein kinase binding [GO:0019901]; SH2 domain binding [GO:0042169]; zinc ion binding [GO:0008270]
Q9Z1K9	ADA17_RAT	Disintegrin and metalloproteinase domain-containing protein 17 (ADAM 17) (EC 3.4.24.86) (TNF-alpha convertase) (TNF-alpha-converting enzyme) (CD antigen CD156b)	TRANSMEM 672 692 Helical. {ECO:0000255}.		SUBCELLULAR LOCATION: Membrane; Single-pass type I membrane protein.	metalloendopeptidase activity [GO:0004222]; metallopeptidase activity [GO:0008237]; Notch binding [GO:0005112]; zinc ion binding [GO:0008270]
Q8VDL4	ADPGK_MOUSE	ADP-dependent glucokinase (ADP-GK) (ADPGK) (EC 2.7.1.147)			SUBCELLULAR LOCATION: Secreted {ECO:0000305}.	ADP-specific glucokinase activity [GO:0043843]; metal ion binding [GO:0046872]
Q9JKV1	ADRM1_MOUSE	Proteasomal ubiquitin receptor ADRM1 (110 kDa cell membrane glycoprotein) (Gp110) (Adhesion-regulating molecule 1) (ARM-1) (Rpn13 homolog)			SUBCELLULAR LOCATION: Cytoplasm {ECO:0000269|PubMed:15819879}. Nucleus {ECO:0000250}.	endopeptidase activator activity [GO:0061133]; protease binding [GO:0002020]; proteasome binding [GO:0070628]
P48962	ADT1_MOUSE	ADP/ATP translocase 1 (ADP,ATP carrier protein 1) (ADP,ATP carrier protein, heart/skeletal muscle isoform T1) (Adenine nucleotide translocator 1) (ANT 1) (Solute carrier family 25 member 4) (mANC1)	TRANSMEM 5 39 Helical; Name=1. {ECO:0000250}.; TRANSMEM 75 100 Helical; Name=2. {ECO:0000250}.; TRANSMEM 109 143 Helical; Name=3. {ECO:0000250}.; TRANSMEM 176 202 Helical; Name=4. {ECO:0000250}.; TRANSMEM 207 241 Helical; Name=5. {ECO:0000250}.; TRANSMEM 273 298 Helical; Name=6. {ECO:0000250}.		SUBCELLULAR LOCATION: Mitochondrion inner membrane; Multi-pass membrane protein. Note=The complex formed with ARL2BP, ARL2 and SLC25A4 is expressed in mitochondria.	transporter activity [GO:0005215]
P51881	ADT2_MOUSE	ADP/ATP translocase 2 (ADP,ATP carrier protein 2) (Adenine nucleotide translocator 2) (ANT 2) (Solute carrier family 25 member 5) [Cleaved into: ADP/ATP translocase 2, N-terminally processed]	TRANSMEM 5 39 Helical; Name=1. {ECO:0000250}.; TRANSMEM 75 100 Helical; Name=2. {ECO:0000250}.; TRANSMEM 109 143 Helical; Name=3. {ECO:0000250}.; TRANSMEM 176 202 Helical; Name=4. {ECO:0000250}.; TRANSMEM 207 241 Helical; Name=5. {ECO:0000250}.; TRANSMEM 273 298 Helical; Name=6. {ECO:0000250}.		SUBCELLULAR LOCATION: Mitochondrion inner membrane; Multi-pass membrane protein.	poly(A) RNA binding [GO:0044822]; transporter activity [GO:0005215]; ubiquitin protein ligase binding [GO:0031625]
Q920A7	AFG31_MOUSE	AFG3-like protein 1 (EC 3.4.24.-)	TRANSMEM 139 158 Helical. {ECO:0000255}.; TRANSMEM 246 264 Helical. {ECO:0000255}.		SUBCELLULAR LOCATION: Mitochondrion membrane {ECO:0000305}; Multi-pass membrane protein {ECO:0000305}.	ATP binding [GO:0005524]; metalloendopeptidase activity [GO:0004222]; zinc ion binding [GO:0008270]
Q8JZQ2	AFG32_MOUSE	AFG3-like protein 2 (EC 3.4.24.-)	TRANSMEM 142 162 Helical. {ECO:0000255}.; TRANSMEM 250 270 Helical. {ECO:0000255}.		SUBCELLULAR LOCATION: Mitochondrion membrane {ECO:0000250}; Multi-pass membrane protein {ECO:0000250}.	ATP binding [GO:0005524]; metalloendopeptidase activity [GO:0004222]; zinc ion binding [GO:0008270]
Q3UGP8	AG10B_MOUSE	Putative Dol-P-Glc:Glc(2)Man(9)GlcNAc(2)-PP-Dol alpha-1,2-glucosyltransferase (EC 2.4.1.256) (Alpha-1,2-glucosyltransferase ALG10-A) (Alpha-2-glucosyltransferase ALG10-B) (Asparagine-linked glycosylation protein 10 homolog B)	TRANSMEM 7 27 Helical. {ECO:0000255}.; TRANSMEM 65 85 Helical. {ECO:0000255}.; TRANSMEM 98 118 Helical. {ECO:0000255}.; TRANSMEM 127 147 Helical. {ECO:0000255}.; TRANSMEM 151 171 Helical. {ECO:0000255}.; TRANSMEM 176 196 Helical. {ECO:0000255}.; TRANSMEM 257 277 Helical. {ECO:0000255}.; TRANSMEM 284 304 Helical. {ECO:0000255}.; TRANSMEM 318 338 Helical. {ECO:0000255}.; TRANSMEM 366 386 Helical. {…		SUBCELLULAR LOCATION: Cell membrane {ECO:0000250}; Multi-pass membrane protein {ECO:0000250}.	dolichyl-phosphate-glucose-glycolipid alpha-glucosyltransferase activity [GO:0004583]; potassium channel regulator activity [GO:0015459]
Q9ESW4	AGK_MOUSE	Acylglycerol kinase, mitochondrial (EC 2.7.1.107) (EC 2.7.1.94) (Multiple substrate lipid kinase) (MuLK) (Multi-substrate lipid kinase)			SUBCELLULAR LOCATION: Mitochondrion membrane {ECO:0000250}.	acylglycerol kinase activity [GO:0047620]; ATP binding [GO:0005524]; ceramide kinase activity [GO:0001729]; diacylglycerol kinase activity [GO:0004143]; lipid kinase activity [GO:0001727]
P31230	AIMP1_MOUSE	Aminoacyl tRNA synthase complex-interacting multifunctional protein 1 (Multisynthase complex auxiliary component p43) [Cleaved into: Endothelial monocyte-activating polypeptide 2 (EMAP-2) (Endothelial monocyte-activating polypeptide II) (EMAP-II) (Small inducible cytokine subfamily E member 1)]			SUBCELLULAR LOCATION: Nucleus {ECO:0000250}. Cytoplasm, cytosol {ECO:0000250}. Cytoplasmic vesicle, secretory vesicle. Secreted. Endoplasmic reticulum. Golgi apparatus. Note=Enriched in secretory vesicles of pancreatic alpha cells and secreted from the pancreas in response to low glucose levels. Also secreted in response to hypoxia and both apoptotic and necrotic cell death.	cytokine activity [GO:0005125]; GTPase binding [GO:0051020]; protein homodimerization activity [GO:0042803]; tRNA binding [GO:0000049]
Q8R010	AIMP2_MOUSE	Aminoacyl tRNA synthase complex-interacting multifunctional protein 2 (Multisynthase complex auxiliary component p38) (Protein JTV-1)			SUBCELLULAR LOCATION: Cytoplasm, cytosol {ECO:0000269|PubMed:18695251}. Nucleus {ECO:0000269|PubMed:18695251}. Note=Following DNA damage, dissociates from the aminoacyl-tRNA synthase complex and translocates from the cytoplasm to the nucleus.
O08715	AKAP1_MOUSE	A-kinase anchor protein 1, mitochondrial (Dual specificity A-kinase-anchoring protein 1) (D-AKAP-1) (Protein kinase A-anchoring protein 1) (PRKA1) (Spermatid A-kinase anchor protein) (S-AKAP)			SUBCELLULAR LOCATION: Isoform 2: Endoplasmic reticulum.; SUBCELLULAR LOCATION: Isoform 4: Endoplasmic reticulum.; SUBCELLULAR LOCATION: Isoform 1: Mitochondrion outer membrane.; SUBCELLULAR LOCATION: Isoform 3: Mitochondrion outer membrane.; SUBCELLULAR LOCATION: Isoform 5: Mitochondrion outer membrane.; SUBCELLULAR LOCATION: Isoform 6: Mitochondrion outer membrane.	poly(A) RNA binding [GO:0044822]
P47740	AL3A2_MOUSE	Fatty aldehyde dehydrogenase (EC 1.2.1.3) (Aldehyde dehydrogenase 3) (Aldehyde dehydrogenase family 3 member A2)	TRANSMEM 464 480 Helical. {ECO:0000255}.		SUBCELLULAR LOCATION: Endoplasmic reticulum membrane; Single-pass membrane protein; Cytoplasmic side.	3-chloroallyl aldehyde dehydrogenase activity [GO:0004028]; aldehyde dehydrogenase (NAD) activity [GO:0004029]; aldehyde dehydrogenase [NAD(P)+] activity [GO:0004030]; long-chain-alcohol oxidase activity [GO:0046577]; long-chain-aldehyde dehydrogenase activity [GO:0050061]; medium-chain-aldehyde dehydrogenase activity [GO:0052814]
Q80VQ0	AL3B1_MOUSE	Aldehyde dehydrogenase family 3 member B1 (EC 1.2.1.5) (Aldehyde dehydrogenase 7)			SUBCELLULAR LOCATION: Cell membrane {ECO:0000250}; Lipid-anchor {ECO:0000250}. Note=Primarily in the plasma membrane as well as in some punctate structures in the cytoplasm. {ECO:0000250}.	3-chloroallyl aldehyde dehydrogenase activity [GO:0004028]; aldehyde dehydrogenase (NAD) activity [GO:0004029]; aldehyde dehydrogenase [NAD(P)+] activity [GO:0004030]
Q3TZM9	ALG11_MOUSE	GDP-Man:Man(3)GlcNAc(2)-PP-Dol alpha-1,2-mannosyltransferase (EC 2.4.1.131) (Asparagine-linked glycosylation protein 11 homolog) (Glycolipid 2-alpha-mannosyltransferase)	TRANSMEM 22 42 Helical. {ECO:0000255}.; TRANSMEM 234 254 Helical. {ECO:0000255}.		SUBCELLULAR LOCATION: Endoplasmic reticulum membrane {ECO:0000250}; Multi-pass membrane protein {ECO:0000250}.	GDP-Man:Man3GlcNAc2-PP-Dol alpha-1,2-mannosyltransferase activity [GO:0004377]
Q8VDB2	ALG12_MOUSE	Dol-P-Man:Man(7)GlcNAc(2)-PP-Dol alpha-1,6-mannosyltransferase (EC 2.4.1.260) (Asparagine-linked glycosylation protein 12 homolog) (Dolichyl-P-Man:Man(7)GlcNAc(2)-PP-dolichyl-alpha-1,6-mannosyltransferase) (Mannosyltransferase ALG12 homolog)	TRANSMEM 12 32 Helical. {ECO:0000255}.; TRANSMEM 69 89 Helical. {ECO:0000255}.; TRANSMEM 94 114 Helical. {ECO:0000255}.; TRANSMEM 123 143 Helical. {ECO:0000255}.; TRANSMEM 146 166 Helical. {ECO:0000255}.; TRANSMEM 178 198 Helical. {ECO:0000255}.; TRANSMEM 213 233 Helical. {ECO:0000255}.; TRANSMEM 265 285 Helical. {ECO:0000255}.; TRANSMEM 291 311 Helical. {ECO:0000255}.; TRANSMEM 313 333 Helical. …		SUBCELLULAR LOCATION: Endoplasmic reticulum membrane {ECO:0000250}; Multi-pass membrane protein {ECO:0000250}.	dol-P-Man:Man(7)GlcNAc(2)-PP-Dol alpha-1,6-mannosyltransferase activity [GO:0052917]; mannosyltransferase activity [GO:0000030]
Q921Q3	ALG1_MOUSE	Chitobiosyldiphosphodolichol beta-mannosyltransferase (EC 2.4.1.142) (Asparagine-linked glycosylation protein 1 homolog) (Beta-1,4-mannosyltransferase) (GDP-Man:GlcNAc2-PP-dolichol mannosyltransferase) (GDP-mannose-dolichol diphosphochitobiose mannosyltransferase)	TRANSMEM 3 23 Helical; Signal-anchor for type II membrane protein. {ECO:0000255}.		SUBCELLULAR LOCATION: Endoplasmic reticulum membrane {ECO:0000250}; Single-pass type II membrane protein {ECO:0000250}.	chitobiosyldiphosphodolichol beta-mannosyltransferase activity [GO:0004578]; mannosyltransferase activity [GO:0000030]
Q9DBE8	ALG2_MOUSE	Alpha-1,3/1,6-mannosyltransferase ALG2 (EC 2.4.1.132) (EC 2.4.1.257) (Asparagine-linked glycosylation protein 2 homolog) (GDP-Man:Man(1)GlcNAc(2)-PP-Dol alpha-1,3-mannosyltransferase) (GDP-Man:Man(1)GlcNAc(2)-PP-dolichol mannosyltransferase) (GDP-Man:Man(2)GlcNAc(2)-PP-Dol alpha-1,6-mannosyltransferase)	TRANSMEM 85 105 Helical. {ECO:0000255}.		SUBCELLULAR LOCATION: Membrane {ECO:0000305}; Single-pass membrane protein {ECO:0000305}.	alpha-1,3-mannosyltransferase activity [GO:0000033]; calcium-dependent protein binding [GO:0048306]; GDP-Man:Man1GlcNAc2-PP-Dol alpha-1,3-mannosyltransferase activity [GO:0004378]; glycolipid 6-alpha-mannosyltransferase activity [GO:0033164]; protein heterodimerization activity [GO:0046982]; protein N-terminus binding [GO:0047485]
Q8K2A8	ALG3_MOUSE	Dol-P-Man:Man(5)GlcNAc(2)-PP-Dol alpha-1,3-mannosyltransferase (EC 2.4.1.258) (Asparagine-linked glycosylation protein 3 homolog) (Dol-P-Man-dependent alpha(1-3)-mannosyltransferase) (Dolichyl-P-Man:Man(5)GlcNAc(2)-PP-dolichyl mannosyltransferase) (Dolichyl-phosphate-mannose--glycolipid alpha-mannosyltransferase) (Not56-like protein)	TRANSMEM 41 61 Helical. {ECO:0000255}.; TRANSMEM 95 115 Helical. {ECO:0000255}.; TRANSMEM 123 143 Helical. {ECO:0000255}.; TRANSMEM 149 169 Helical. {ECO:0000255}.; TRANSMEM 172 192 Helical. {ECO:0000255}.; TRANSMEM 203 223 Helical. {ECO:0000255}.; TRANSMEM 231 251 Helical. {ECO:0000255}.; TRANSMEM 289 309 Helical. {ECO:0000255}.; TRANSMEM 332 352 Helical. {ECO:0000255}.; TRANSMEM 356 376 Helical…		SUBCELLULAR LOCATION: Endoplasmic reticulum membrane {ECO:0000305}; Multi-pass membrane protein {ECO:0000305}.	alpha-1,3-mannosyltransferase activity [GO:0000033]; dol-P-Man:Man(5)GlcNAc(2)-PP-Dol alpha-1,3-mannosyltransferase activity [GO:0052925]
Q9DB25	ALG5_MOUSE	Dolichyl-phosphate beta-glucosyltransferase (DolP-glucosyltransferase) (EC 2.4.1.117) (Asparagine-linked glycosylation protein 5 homolog)	TRANSMEM 8 28 Helical; Signal-anchor for type II membrane protein. {ECO:0000255}.		SUBCELLULAR LOCATION: Endoplasmic reticulum membrane {ECO:0000250}; Single-pass type II membrane protein {ECO:0000250}.	dolichyl-phosphate beta-glucosyltransferase activity [GO:0004581]
Q8VDI9	ALG9_MOUSE	Alpha-1,2-mannosyltransferase ALG9 (EC 2.4.1.259) (EC 2.4.1.261) (Asparagine-linked glycosylation protein 9 homolog) (Disrupted in bipolar disorder protein 1 homolog) (Dol-P-Man:Man(6)GlcNAc(2)-PP-Dol alpha-1,2-mannosyltransferase) (Dol-P-Man:Man(8)GlcNAc(2)-PP-Dol alpha-1,2-mannosyltransferase)	TRANSMEM 136 156 Helical. {ECO:0000255}.; TRANSMEM 172 192 Helical. {ECO:0000255}.; TRANSMEM 214 234 Helical. {ECO:0000255}.; TRANSMEM 250 270 Helical. {ECO:0000255}.; TRANSMEM 311 331 Helical. {ECO:0000255}.; TRANSMEM 343 363 Helical. {ECO:0000255}.; TRANSMEM 371 391 Helical. {ECO:0000255}.; TRANSMEM 406 426 Helical. {ECO:0000255}.		SUBCELLULAR LOCATION: Endoplasmic reticulum membrane {ECO:0000250}; Multi-pass membrane protein {ECO:0000250}.	dol-P-Man:Man(6)GlcNAc(2)-PP-Dol alpha-1,2-mannosyltransferase activity [GO:0052926]; dol-P-Man:Man(8)GlcNAc(2)-PP-Dol alpha-1,2-mannosyltransferase activity [GO:0052918]; mannosyltransferase activity [GO:0000030]
Q6P8H8	ALG8_MOUSE	Probable dolichyl pyrophosphate Glc1Man9GlcNAc2 alpha-1,3-glucosyltransferase (EC 2.4.1.265) (Asparagine-linked glycosylation protein 8 homolog) (Dol-P-Glc:Glc(1)Man(9)GlcNAc(2)-PP-dolichyl alpha-1,3-glucosyltransferase) (Dolichyl-P-Glc:Glc1Man9GlcNAc2-PP-dolichyl glucosyltransferase)	TRANSMEM 9 29 Helical. {ECO:0000255}.; TRANSMEM 108 128 Helical. {ECO:0000255}.; TRANSMEM 143 163 Helical. {ECO:0000255}.; TRANSMEM 188 208 Helical. {ECO:0000255}.; TRANSMEM 238 258 Helical. {ECO:0000255}.; TRANSMEM 334 354 Helical. {ECO:0000255}.; TRANSMEM 361 380 Helical. {ECO:0000255}.; TRANSMEM 400 422 Helical. {ECO:0000255}.; TRANSMEM 427 449 Helical. {ECO:0000255}.; TRANSMEM 461 481 Helical…		SUBCELLULAR LOCATION: Endoplasmic reticulum membrane {ECO:0000250}; Multi-pass membrane protein {ECO:0000250}.	alpha-1,3-mannosyltransferase activity [GO:0000033]; dolichyl pyrophosphate Man9GlcNAc2 alpha-1,3-glucosyltransferase activity [GO:0042281]
Q9R049	AMFR_MOUSE	E3 ubiquitin-protein ligase AMFR (EC 6.3.2.-) (Autocrine motility factor receptor) (AMF receptor)	TRANSMEM 82 102 Helical. {ECO:0000255}.; TRANSMEM 122 142 Helical. {ECO:0000255}.; TRANSMEM 186 206 Helical. {ECO:0000255}.; TRANSMEM 215 235 Helical. {ECO:0000255}.; TRANSMEM 254 274 Helical. {ECO:0000255}.; TRANSMEM 276 296 Helical. {ECO:0000255}.; TRANSMEM 429 449 Helical. {ECO:0000255}.		SUBCELLULAR LOCATION: Endoplasmic reticulum membrane {ECO:0000250}; Multi-pass membrane protein {ECO:0000250}.	ligase activity [GO:0016874]; nucleotide binding [GO:0000166]; receptor activity [GO:0004872]; ubiquitin protein ligase activity [GO:0061630]; ubiquitin-protein transferase activity [GO:0004842]; zinc ion binding [GO:0008270]
Q6P1H6	ANKL2_MOUSE	Ankyrin repeat and LEM domain-containing protein 2 (LEM domain-containing protein 4)	TRANSMEM 8 28 Helical; Signal-anchor for type III membrane protein. {ECO:0000255}.		SUBCELLULAR LOCATION: Endoplasmic reticulum membrane {ECO:0000250}; Single-pass type III membrane protein {ECO:0000250}.	protein phosphatase 2A binding [GO:0051721]
Q8BH79	ANO10_MOUSE	Anoctamin-10 (Transmembrane protein 16K)	TRANSMEM 208 228 Helical. {ECO:0000255}.; TRANSMEM 241 261 Helical. {ECO:0000255}.; TRANSMEM 317 337 Helical. {ECO:0000255}.; TRANSMEM 353 373 Helical. {ECO:0000255}.; TRANSMEM 401 421 Helical. {ECO:0000255}.; TRANSMEM 501 521 Helical. {ECO:0000255}.; TRANSMEM 554 574 Helical. {ECO:0000255}.; TRANSMEM 591 611 Helical. {ECO:0000255}.		SUBCELLULAR LOCATION: Cell membrane {ECO:0000250}; Multi-pass membrane protein {ECO:0000250}. Note=Shows predominantly an intracellular localization with a weak expression in the cell membrane. {ECO:0000250}.	calcium activated cation channel activity [GO:0005227]; intracellular calcium activated chloride channel activity [GO:0005229]
Q64133	AOFA_MOUSE	Amine oxidase [flavin-containing] A (EC 1.4.3.4) (Monoamine oxidase type A) (MAO-A)	TRANSMEM 498 518 Helical; Anchor for type IV membrane protein. {ECO:0000250}.		SUBCELLULAR LOCATION: Mitochondrion outer membrane; Single-pass type IV membrane protein; Cytoplasmic side.	flavin adenine dinucleotide binding [GO:0050660]; primary amine oxidase activity [GO:0008131]; serotonin binding [GO:0051378]
O35643	AP1B1_MOUSE	AP-1 complex subunit beta-1 (Adaptor protein complex AP-1 subunit beta-1) (Adaptor-related protein complex 1 subunit beta-1) (Beta-1-adaptin) (Beta-adaptin 1) (Clathrin assembly protein complex 1 beta large chain) (Golgi adaptor HA1/AP1 adaptin beta subunit)			SUBCELLULAR LOCATION: Cytoplasmic vesicle, clathrin-coated vesicle membrane {ECO:0000250}; Peripheral membrane protein {ECO:0000250}; Cytoplasmic side {ECO:0000250}. Golgi apparatus {ECO:0000250}. Note=Component of the coat surrounding the cytoplasmic face of coated vesicles located at the Golgi complex. {ECO:0000250}.	protein kinase binding [GO:0019901]; protein transporter activity [GO:0008565]
P22892	AP1G1_MOUSE	AP-1 complex subunit gamma-1 (Adaptor protein complex AP-1 subunit gamma-1) (Adaptor-related protein complex 1 subunit gamma-1) (Clathrin assembly protein complex 1 gamma-1 large chain) (Gamma-adaptin) (Gamma1-adaptin) (Golgi adaptor HA1/AP1 adaptin subunit gamma-1)			SUBCELLULAR LOCATION: Golgi apparatus. Cytoplasmic vesicle, clathrin-coated vesicle membrane; Peripheral membrane protein; Cytoplasmic side. Note=Component of the coat surrounding the cytoplasmic face of coated vesicles located at the Golgi complex.	GTP-dependent protein binding [GO:0030742]; kinesin binding [GO:0019894]; protein transporter activity [GO:0008565]; Rab GTPase binding [GO:0017137]
O54774	AP3D1_MOUSE	AP-3 complex subunit delta-1 (AP-3 complex subunit delta) (Adaptor-related protein complex 3 subunit delta-1) (Delta-adaptin) (mBLVR1)			SUBCELLULAR LOCATION: Cytoplasm {ECO:0000250}. Golgi apparatus membrane {ECO:0000250}; Peripheral membrane protein {ECO:0000250}; Cytoplasmic side {ECO:0000250}.
Q9D7N9	APMAP_MOUSE	Adipocyte plasma membrane-associated protein (Protein DD16)	TRANSMEM 40 60 Helical; Signal-anchor for type II membrane protein. {ECO:0000255}.		SUBCELLULAR LOCATION: Membrane {ECO:0000250}; Single-pass type II membrane protein {ECO:0000250}.	arylesterase activity [GO:0004064]; strictosidine synthase activity [GO:0016844]
Q8CFQ3	AQR_MOUSE	Intron-binding protein aquarius			SUBCELLULAR LOCATION: Nucleus {ECO:0000250|UniProtKB:O60306}. Note=Localizes to speckle-like regions of the nucleoplasm. {ECO:0000250|UniProtKB:O60306}.	poly(A) RNA binding [GO:0044822]
Q9JKW0	AR6P1_MOUSE	ADP-ribosylation factor-like protein 6-interacting protein 1 (ARL-6-interacting protein 1) (Aip-1) (Protein TBX2)	TRANSMEM 42 62 Helical. {ECO:0000255}.; TRANSMEM 66 86 Helical. {ECO:0000255}.; TRANSMEM 134 175 Helical. {ECO:0000255}.		SUBCELLULAR LOCATION: Endomembrane system {ECO:0000250|UniProtKB:Q15041}; Multi-pass membrane protein. Endoplasmic reticulum membrane {ECO:0000250|UniProtKB:Q15041}; Multi-pass membrane protein {ECO:0000250|UniProtKB:Q15041}. Note=Predominantly localized to intracytoplasmic membranes. {ECO:0000250|UniProtKB:Q15041}.
Q8BH07	AR6P6_MOUSE	ADP-ribosylation factor-like protein 6-interacting protein 6 (ARL-6-interacting protein 6) (Aip-6)	TRANSMEM 111 131 Helical. {ECO:0000255}.; TRANSMEM 150 170 Helical. {ECO:0000255}.; TRANSMEM 205 225 Helical. {ECO:0000255}.		SUBCELLULAR LOCATION: Membrane {ECO:0000305}; Multi-pass membrane protein {ECO:0000305}.
P84078	ARF1_MOUSE	ADP-ribosylation factor 1			SUBCELLULAR LOCATION: Golgi apparatus. Cytoplasm, perinuclear region {ECO:0000250}. Cell junction, synapse, synaptosome {ECO:0000250}. Cell junction, synapse, postsynaptic cell membrane, postsynaptic density {ECO:0000250}.	GDP binding [GO:0019003]; GTP binding [GO:0005525]; magnesium ion binding [GO:0000287]; phospholipase D activator activity [GO:1990583]; poly(A) RNA binding [GO:0044822]
P61750	ARF4_MOUSE	ADP-ribosylation factor 4			SUBCELLULAR LOCATION: Golgi apparatus.	epidermal growth factor receptor binding [GO:0005154]; GTP binding [GO:0005525]
P84084	ARF5_MOUSE	ADP-ribosylation factor 5			SUBCELLULAR LOCATION: Golgi apparatus. Cytoplasm, perinuclear region {ECO:0000250}.	GTP binding [GO:0005525]
Q8BXL7	ARFRP_MOUSE	ADP-ribosylation factor-related protein 1 (ARF-related protein 1)			SUBCELLULAR LOCATION: Golgi apparatus {ECO:0000269|PubMed:17127620}. Golgi apparatus, trans-Golgi network {ECO:0000269|PubMed:17127620}. Note=Located in the trans-Golgi in the GTP-bound active state. {ECO:0000269|PubMed:17127620}.	GTPase activity [GO:0003924]; GTP binding [GO:0005525]
P61211	ARL1_MOUSE	ADP-ribosylation factor-like protein 1			SUBCELLULAR LOCATION: Golgi apparatus membrane {ECO:0000250}; Peripheral membrane protein {ECO:0000250}; Cytoplasmic side {ECO:0000250}.	enzyme activator activity [GO:0008047]; GTPase activity [GO:0003924]; GTP binding [GO:0005525]; metal ion binding [GO:0046872]; protein domain specific binding [GO:0019904]
Q9CQW2	ARL8B_MOUSE	ADP-ribosylation factor-like protein 8B (ADP-ribosylation factor-like protein 10C) (Novel small G protein indispensable for equal chromosome segregation 1)		INTRAMEM 1 19 Note=Mediates targeting to membranes. {ECO:0000250}.	SUBCELLULAR LOCATION: Late endosome membrane {ECO:0000250}. Lysosome membrane {ECO:0000250}. Cytoplasm, cytoskeleton, spindle {ECO:0000250}. Note=Alternatively, may localize with microtubules at the spindle mid-zone during mitosis. {ECO:0000250}.	alpha-tubulin binding [GO:0043014]; beta-tubulin binding [GO:0048487]; GDP binding [GO:0019003]; GTP binding [GO:0005525]
Q9D0L7	ARM10_MOUSE	Armadillo repeat-containing protein 10	TRANSMEM 7 29 Helical. {ECO:0000255}.		SUBCELLULAR LOCATION: Endoplasmic reticulum membrane {ECO:0000250}; Single-pass membrane protein {ECO:0000250}.
Q8BHS6	ARMX3_MOUSE	Armadillo repeat-containing X-linked protein 3	TRANSMEM 7 29 Helical. {ECO:0000255}.		SUBCELLULAR LOCATION: Membrane {ECO:0000305}; Single-pass membrane protein {ECO:0000305}.
Q5M7U6	ARP2_RAT	Actin-related protein 2 (Actin-like protein 2)			SUBCELLULAR LOCATION: Cytoplasm, cytoskeleton {ECO:0000250}. Cell projection {ECO:0000250}.	ATP binding [GO:0005524]; structural constituent of cytoskeleton [GO:0005200]
Q99JY9	ARP3_MOUSE	Actin-related protein 3 (Actin-like protein 3)			SUBCELLULAR LOCATION: Cytoplasm, cytoskeleton {ECO:0000250}. Cell projection {ECO:0000250}. Note=In pre-apoptotic cells, colocalizes with MEFV in large specks (pyroptosomes). {ECO:0000250}.	ATP binding [GO:0005524]; structural constituent of cytoskeleton [GO:0005200]
Q9JM76	ARPC3_MOUSE	Actin-related protein 2/3 complex subunit 3 (Arp2/3 complex 21 kDa subunit) (p21-ARC)			SUBCELLULAR LOCATION: Cytoplasm, cytoskeleton {ECO:0000250}. Cell projection {ECO:0000250}.	structural constituent of cytoskeleton [GO:0005200]
Q8BSY0	ASPH_MOUSE	Aspartyl/asparaginyl beta-hydroxylase (EC 1.14.11.16) (Aspartate beta-hydroxylase) (ASP beta-hydroxylase) (Peptide-aspartate beta-dioxygenase)	TRANSMEM 63 83 Helical; Signal-anchor for type II membrane protein. {ECO:0000255}.		SUBCELLULAR LOCATION: Isoform 1: Endoplasmic reticulum membrane {ECO:0000250|UniProtKB:Q28056}; Single-pass type II membrane protein {ECO:0000250|UniProtKB:Q28056}.; SUBCELLULAR LOCATION: Isoform 2: Sarcoplasmic reticulum membrane {ECO:0000269|PubMed:8530521}; Single-pass type II membrane protein {ECO:0000303|PubMed:8530521}.	calcium ion binding [GO:0005509]; peptide-aspartate beta-dioxygenase activity [GO:0004597]
Q9EPE9	AT131_MOUSE	Manganese-transporting ATPase 13A1 (CATP) (EC 3.6.3.-)	TRANSMEM 64 84 Helical. {ECO:0000255}.; TRANSMEM 93 113 Helical. {ECO:0000255}.; TRANSMEM 241 261 Helical. {ECO:0000255}.; TRANSMEM 441 461 Helical. {ECO:0000255}.; TRANSMEM 986 1006 Helical. {ECO:0000255}.; TRANSMEM 1008 1028 Helical. {ECO:0000255}.; TRANSMEM 1048 1068 Helical. {ECO:0000255}.; TRANSMEM 1093 1113 Helical. {ECO:0000255}.; TRANSMEM 1129 1149 Helical. {ECO:0000255}.; TRANSMEM 1163 1…		SUBCELLULAR LOCATION: Endoplasmic reticulum membrane {ECO:0000250}; Multi-pass membrane protein {ECO:0000250}.	ATPase activity [GO:0016887]; ATP binding [GO:0005524]; metal ion binding [GO:0046872]
Q8VDN2	AT1A1_MOUSE	Sodium/potassium-transporting ATPase subunit alpha-1 (Na(+)/K(+) ATPase alpha-1 subunit) (EC 3.6.3.9) (Sodium pump subunit alpha-1)	TRANSMEM 97 117 Helical. {ECO:0000255}.; TRANSMEM 130 150 Helical. {ECO:0000255}.; TRANSMEM 292 312 Helical. {ECO:0000255}.; TRANSMEM 320 340 Helical. {ECO:0000255}.; TRANSMEM 790 810 Helical. {ECO:0000255}.; TRANSMEM 866 886 Helical. {ECO:0000255}.; TRANSMEM 916 936 Helical. {ECO:0000255}.; TRANSMEM 953 973 Helical. {ECO:0000255}.; TRANSMEM 980 1000 Helical. {ECO:0000255}.		SUBCELLULAR LOCATION: Cell membrane {ECO:0000250}; Multi-pass membrane protein {ECO:0000250}. Melanosome {ECO:0000250}.	ADP binding [GO:0043531]; ATP binding [GO:0005524]; chaperone binding [GO:0051087]; phosphatase activity [GO:0016791]; potassium ion binding [GO:0030955]; sodium:potassium-exchanging ATPase activity [GO:0005391]; sodium ion binding [GO:0031402]; steroid hormone binding [GO:1990239]
P97370	AT1B3_MOUSE	Sodium/potassium-transporting ATPase subunit beta-3 (Sodium/potassium-dependent ATPase subunit beta-3) (ATPB-3) (CD antigen CD298)	TRANSMEM 36 56 Helical; Signal-anchor for type II membrane protein. {ECO:0000255}.		SUBCELLULAR LOCATION: Cell membrane; Single-pass type II membrane protein. Melanosome {ECO:0000250}.	ATPase activator activity [GO:0001671]; ATPase binding [GO:0051117]; sodium:potassium-exchanging ATPase activity [GO:0005391]
O55143	AT2A2_MOUSE	Sarcoplasmic/endoplasmic reticulum calcium ATPase 2 (SERCA2) (SR Ca(2+)-ATPase 2) (EC 3.6.3.8) (Calcium pump 2) (Calcium-transporting ATPase sarcoplasmic reticulum type, slow twitch skeletal muscle isoform) (Endoplasmic reticulum class 1/2 Ca(2+) ATPase)	TRANSMEM 49 69 Helical; Name=1. {ECO:0000250}.; TRANSMEM 90 110 Helical; Name=2. {ECO:0000250}.; TRANSMEM 254 273 Helical; Name=3. {ECO:0000250}.; TRANSMEM 296 313 Helical; Name=4. {ECO:0000250}.; TRANSMEM 757 776 Helical; Name=5. {ECO:0000250}.; TRANSMEM 787 807 Helical; Name=6. {ECO:0000250}.; TRANSMEM 828 850 Helical; Name=7. {ECO:0000250}.; TRANSMEM 897 916 Helical; Name=8. {ECO:0000250}.; TR…		SUBCELLULAR LOCATION: Endoplasmic reticulum membrane; Multi-pass membrane protein. Sarcoplasmic reticulum membrane; Multi-pass membrane protein.	ATP binding [GO:0005524]; calcium ion binding [GO:0005509]; calcium-transporting ATPase activity [GO:0005388]; calcium-transporting ATPase activity involved in regulation of cardiac muscle cell membrane potential [GO:0086039]; enzyme binding [GO:0019899]; protein C-terminus binding [GO:0008022]; S100 protein binding [GO:0044548]
Q64518	AT2A3_MOUSE	Sarcoplasmic/endoplasmic reticulum calcium ATPase 3 (SERCA3) (SR Ca(2+)-ATPase 3) (EC 3.6.3.8) (Calcium pump 3)	TRANSMEM 49 69 Helical; Name=1. {ECO:0000250}.; TRANSMEM 90 110 Helical; Name=2. {ECO:0000250}.; TRANSMEM 254 273 Helical; Name=3. {ECO:0000250}.; TRANSMEM 296 313 Helical; Name=4. {ECO:0000250}.; TRANSMEM 758 777 Helical; Name=5. {ECO:0000250}.; TRANSMEM 788 808 Helical; Name=6. {ECO:0000250}.; TRANSMEM 829 851 Helical; Name=7. {ECO:0000250}.; TRANSMEM 898 917 Helical; Name=8. {ECO:0000250}.; TR…		SUBCELLULAR LOCATION: Nucleus membrane {ECO:0000250}; Multi-pass membrane protein {ECO:0000250}. Endoplasmic reticulum membrane {ECO:0000250}; Multi-pass membrane protein {ECO:0000250}. Sarcoplasmic reticulum membrane {ECO:0000250}; Multi-pass membrane protein {ECO:0000250}.	ATP binding [GO:0005524]; calcium-transporting ATPase activity [GO:0005388]; metal ion binding [GO:0046872]
G5E829	AT2B1_MOUSE	Plasma membrane calcium-transporting ATPase 1 (PMCA1) (EC 3.6.3.8) (Plasma membrane calcium ATPase isoform 1) (Plasma membrane calcium pump isoform 1)	TRANSMEM 109 129 Helical. {ECO:0000255}.; TRANSMEM 152 172 Helical. {ECO:0000255}.; TRANSMEM 379 399 Helical. {ECO:0000255}.; TRANSMEM 419 439 Helical. {ECO:0000255}.; TRANSMEM 856 876 Helical. {ECO:0000255}.; TRANSMEM 884 904 Helical. {ECO:0000255}.; TRANSMEM 931 951 Helical. {ECO:0000255}.; TRANSMEM 970 989 Helical. {ECO:0000255}.; TRANSMEM 1007 1027 Helical. {ECO:0000255}.; TRANSMEM 1041 1061 …		SUBCELLULAR LOCATION: Cell membrane {ECO:0000255}; Multi-pass membrane protein {ECO:0000255}. Cell junction, synapse {ECO:0000269|PubMed:12209837}. Note=Colocalizes with SV2A in photoreceptor synaptic terminals. {ECO:0000269|PubMed:12209837}.	ATP binding [GO:0005524]; calcium-transporting ATPase activity [GO:0005388]; metal ion binding [GO:0046872]
Q9CQQ7	AT5F1_MOUSE	ATP synthase F(0) complex subunit B1, mitochondrial (ATP synthase subunit b) (ATPase subunit b)			SUBCELLULAR LOCATION: Mitochondrion. Mitochondrion inner membrane.	ATPase activity [GO:0016887]; hydrogen ion transmembrane transporter activity [GO:0015078]
Q9D5T0	ATAD1_MOUSE	ATPase family AAA domain-containing protein 1 (EC 3.6.1.3) (Thorase)			SUBCELLULAR LOCATION: Peroxisome. Cell junction, synapse, postsynaptic cell membrane.	ATPase activity [GO:0016887]; ATP binding [GO:0005524]; microtubule-severing ATPase activity [GO:0008568]
Q925I1	ATAD3_MOUSE	ATPase family AAA domain-containing protein 3 (AAA-ATPase TOB3)	TRANSMEM 246 263 Helical. {ECO:0000255}.		SUBCELLULAR LOCATION: Mitochondrion inner membrane {ECO:0000250}; Single-pass membrane protein {ECO:0000250}. Mitochondrion matrix, mitochondrion nucleoid {ECO:0000250}. Note=In the mitochondrial inner membrane, enriched in sites with the potential to form contacts with the outer membrane. The N-terminal domain interacts with the inner surface of the mitochondrial outer membrane and the C-termina…	ATP binding [GO:0005524]
O35451	ATF6B_MOUSE	Cyclic AMP-dependent transcription factor ATF-6 beta (cAMP-dependent transcription factor ATF-6 beta) (Activating transcription factor 6 beta) (ATF6-beta) (cAMP response element-binding protein-related protein) (Creb-rp) (cAMP-responsive element-binding protein-like 1) [Cleaved into: Processed cyclic AMP-dependent transcription factor ATF-6 beta]	TRANSMEM 394 414 Helical; Signal-anchor for type II membrane protein. {ECO:0000255}.		SUBCELLULAR LOCATION: Endoplasmic reticulum membrane {ECO:0000250}; Single-pass type II membrane protein {ECO:0000250}.; SUBCELLULAR LOCATION: Processed cyclic AMP-dependent transcription factor ATF-6 beta: Nucleus {ECO:0000255|PROSITE-ProRule:PRU00978}. Note=Under ER stress the cleaved N-terminal cytoplasmic domain translocates into the nucleus. {ECO:0000250}.	cAMP response element binding [GO:0035497]; sequence-specific DNA binding [GO:0043565]; sequence-specific DNA binding transcription factor activity [GO:0003700]; transcription regulatory region DNA binding [GO:0044212]
Q5FWU3	ATG9A_RAT	Autophagy-related protein 9A (APG9-like 1)	TRANSMEM 67 87 Helical. {ECO:0000255}.; TRANSMEM 132 152 Helical. {ECO:0000255}.; TRANSMEM 290 310 Helical. {ECO:0000255}.; TRANSMEM 372 392 Helical. {ECO:0000255}.; TRANSMEM 401 421 Helical. {ECO:0000255}.; TRANSMEM 474 494 Helical. {ECO:0000255}.		SUBCELLULAR LOCATION: Cytoplasmic vesicle, autophagosome membrane {ECO:0000250}; Multi-pass membrane protein {ECO:0000250}. Golgi apparatus, trans-Golgi network membrane {ECO:0000250}; Multi-pass membrane protein {ECO:0000250}. Late endosome membrane {ECO:0000250}; Multi-pass membrane protein {ECO:0000250}.
Q6PA06	ATLA2_MOUSE	Atlastin-2 (EC 3.6.5.-) (ADP-ribosylation factor-like protein 6-interacting protein 2) (ARL-6-interacting protein 2) (Aip-2)	TRANSMEM 477 497 Helical. {ECO:0000255}.; TRANSMEM 500 520 Helical. {ECO:0000255}.		SUBCELLULAR LOCATION: Endoplasmic reticulum membrane {ECO:0000250}; Multi-pass membrane protein {ECO:0000250}.	GTPase activity [GO:0003924]; GTP binding [GO:0005525]; identical protein binding [GO:0042802]
Q91YH5	ATLA3_MOUSE	Atlastin-3 (EC 3.6.5.-)	TRANSMEM 446 466 Helical. {ECO:0000255}.; TRANSMEM 468 488 Helical. {ECO:0000255}.		SUBCELLULAR LOCATION: Endoplasmic reticulum membrane {ECO:0000250}; Multi-pass membrane protein {ECO:0000250}. Note=Localizes to endoplasmic reticulum tubules and accumulates in punctuate structures corresponding to 3-way junctions, which represent crossing-points at which the tubules build a polygonal network. {ECO:0000250}.	GTPase activity [GO:0003924]; GTP binding [GO:0005525]; identical protein binding [GO:0042802]
Q0ZHH6	ATLA3_RAT	Atlastin-3 (EC 3.6.5.-)	TRANSMEM 446 466 Helical. {ECO:0000255}.; TRANSMEM 468 488 Helical. {ECO:0000255}.		SUBCELLULAR LOCATION: Endoplasmic reticulum membrane {ECO:0000250}; Multi-pass membrane protein {ECO:0000250}. Note=Localizes to endoplasmic reticulum tubules and accumulates in punctuate structures corresponding to 3-way junctions, which represent crossing-points at which the tubules build a polygonal network. {ECO:0000250}.	GTPase activity [GO:0003924]; GTP binding [GO:0005525]; identical protein binding [GO:0042802]
Q9DCX2	ATP5H_MOUSE	ATP synthase subunit d, mitochondrial (ATPase subunit d)			SUBCELLULAR LOCATION: Mitochondrion. Mitochondrion inner membrane.	hydrogen ion transmembrane transporter activity [GO:0015078]
Q06185	ATP5I_MOUSE	ATP synthase subunit e, mitochondrial (ATPase subunit e)			SUBCELLULAR LOCATION: Mitochondrion. Mitochondrion inner membrane.	ATPase activity [GO:0016887]; hydrogen ion transmembrane transporter activity [GO:0015078]
Q9CPQ8	ATP5L_MOUSE	ATP synthase subunit g, mitochondrial (ATPase subunit g)			SUBCELLULAR LOCATION: Mitochondrion. Mitochondrion inner membrane.	hydrogen ion transmembrane transporter activity [GO:0015078]
Q64430	ATP7A_MOUSE	Copper-transporting ATPase 1 (EC 3.6.3.54) (Copper pump 1) (Menkes disease-associated protein homolog)	TRANSMEM 645 666 Helical. {ECO:0000255}.; TRANSMEM 706 725 Helical. {ECO:0000255}.; TRANSMEM 733 753 Helical. {ECO:0000255}.; TRANSMEM 773 793 Helical. {ECO:0000255}.; TRANSMEM 927 950 Helical. {ECO:0000255}.; TRANSMEM 981 1002 Helical. {ECO:0000255}.; TRANSMEM 1348 1365 Helical. {ECO:0000255}.; TRANSMEM 1377 1396 Helical. {ECO:0000255}.		SUBCELLULAR LOCATION: Golgi apparatus, trans-Golgi network membrane {ECO:0000250}; Multi-pass membrane protein {ECO:0000250}. Cell membrane {ECO:0000250}; Multi-pass membrane protein {ECO:0000250}. Note=Constitutively cycles between the trans-Golgi network (TGN) and the plasma membrane. Predominantly found in the TGN and relocalized to the plasma membrane in response to elevated copper levels (By…	ATP binding [GO:0005524]; copper-dependent protein binding [GO:0032767]; copper-exporting ATPase activity [GO:0004008]; copper ion binding [GO:0005507]; copper ion transmembrane transporter activity [GO:0005375]; superoxide dismutase copper chaperone activity [GO:0016532]
P03930	ATP8_MOUSE	ATP synthase protein 8 (A6L) (F-ATPase subunit 8)	TRANSMEM 8 24 Helical. {ECO:0000255}.		SUBCELLULAR LOCATION: Mitochondrion membrane; Single-pass membrane protein.	hydrogen ion transmembrane transporter activity [GO:0015078]
D4ABB8	ATP9B_RAT	Probable phospholipid-transporting ATPase IIB (EC 3.6.3.1) (ATPase class II type 9B)	TRANSMEM 145 165 Helical. {ECO:0000255}.; TRANSMEM 174 194 Helical. {ECO:0000255}.; TRANSMEM 383 403 Helical. {ECO:0000255}.; TRANSMEM 409 428 Helical. {ECO:0000255}.; TRANSMEM 940 960 Helical. {ECO:0000255}.; TRANSMEM 963 983 Helical. {ECO:0000255}.; TRANSMEM 1013 1033 Helical. {ECO:0000255}.; TRANSMEM 1042 1062 Helical. {ECO:0000255}.; TRANSMEM 1067 1087 Helical. {ECO:0000255}.; TRANSMEM 1107 1…		SUBCELLULAR LOCATION: Golgi apparatus, trans-Golgi network membrane {ECO:0000250}; Multi-pass membrane protein {ECO:0000250}.	ATP binding [GO:0005524]; magnesium ion binding [GO:0000287]; phospholipid-translocating ATPase activity [GO:0004012]
Q03265	ATPA_MOUSE	ATP synthase subunit alpha, mitochondrial			SUBCELLULAR LOCATION: Mitochondrion inner membrane {ECO:0000250}. Cell membrane {ECO:0000250}; Peripheral membrane protein {ECO:0000250}; Extracellular side {ECO:0000250}. Note=Colocalizes with HRG on the cell surface of T-cells. {ECO:0000250}.	ATP binding [GO:0005524]; MHC class I protein binding [GO:0042288]; poly(A) RNA binding [GO:0044822]; proton-transporting ATPase activity, rotational mechanism [GO:0046961]; proton-transporting ATP synthase activity, rotational mechanism [GO:0046933]
P56480	ATPB_MOUSE	ATP synthase subunit beta, mitochondrial (EC 3.6.3.14)			SUBCELLULAR LOCATION: Mitochondrion. Mitochondrion inner membrane. Note=Peripheral membrane protein.	ATP binding [GO:0005524]; MHC class I protein binding [GO:0042288]; proton-transporting ATPase activity, rotational mechanism [GO:0046961]; proton-transporting ATP synthase activity, rotational mechanism [GO:0046933]
Q91VR2	ATPG_MOUSE	ATP synthase subunit gamma, mitochondrial (F-ATPase gamma subunit)			SUBCELLULAR LOCATION: Mitochondrion. Mitochondrion inner membrane {ECO:0000250}; Peripheral membrane protein {ECO:0000250}.	poly(A) RNA binding [GO:0044822]; proton-transporting ATPase activity, rotational mechanism [GO:0046961]; proton-transporting ATP synthase activity, rotational mechanism [GO:0046933]
P35435	ATPG_RAT	ATP synthase subunit gamma, mitochondrial (F-ATPase gamma subunit)			SUBCELLULAR LOCATION: Mitochondrion. Mitochondrion inner membrane; Peripheral membrane protein.	ATPase activity [GO:0016887]; proton-transporting ATPase activity, rotational mechanism [GO:0046961]; proton-transporting ATP synthase activity, rotational mechanism [GO:0046933]
P56135	ATPK_MOUSE	ATP synthase subunit f, mitochondrial	TRANSMEM 57 76 Helical. {ECO:0000255}.		SUBCELLULAR LOCATION: Mitochondrion. Mitochondrion inner membrane {ECO:0000305}; Single-pass membrane protein {ECO:0000305}.	ATPase activity [GO:0016887]
Q9DB20	ATPO_MOUSE	ATP synthase subunit O, mitochondrial (Oligomycin sensitivity conferral protein) (OSCP)			SUBCELLULAR LOCATION: Mitochondrion {ECO:0000250}. Mitochondrion inner membrane {ECO:0000250}.	drug binding [GO:0008144]; proton-transporting ATP synthase activity, rotational mechanism [GO:0046933]; steroid binding [GO:0005496]
P28658	ATX10_MOUSE	Ataxin-10 (Brain protein E46) (Spinocerebellar ataxia type 10 protein homolog)			SUBCELLULAR LOCATION: Cytoplasm, perinuclear region {ECO:0000250}.
P70295	AUP1_MOUSE	Ancient ubiquitous protein 1	TRANSMEM 21 41 Helical; Signal-anchor for type III membrane protein. {ECO:0000255}.		SUBCELLULAR LOCATION: Endoplasmic reticulum membrane {ECO:0000250}; Single-pass type III membrane protein {ECO:0000250}; Cytoplasmic side {ECO:0000250}.	transferase activity, transferring acyl groups [GO:0016746]
O54918	B2L11_MOUSE	Bcl-2-like protein 11 (Bcl2-L-11) (Bcl2-interacting mediator of cell death)			SUBCELLULAR LOCATION: Membrane {ECO:0000269|PubMed:9430630}; Peripheral membrane protein {ECO:0000269|PubMed:9430630}. Mitochondrion {ECO:0000250}. Note=Associated with intracytoplasmic membranes.	microtubule binding [GO:0008017]
P59017	B2L13_MOUSE	Bcl-2-like protein 13 (Bcl2-L-13) (Bcl-rambo) (Protein Mil1)	TRANSMEM 409 429 Helical. {ECO:0000255}.		SUBCELLULAR LOCATION: Mitochondrion membrane {ECO:0000250}; Single-pass membrane protein {ECO:0000250}.
P07151	B2MG_RAT	Beta-2-microglobulin			SUBCELLULAR LOCATION: Secreted.
Q91Z92	B3GT6_MOUSE	Beta-1,3-galactosyltransferase 6 (Beta-1,3-GalTase 6) (Beta3Gal-T6) (Beta3GalT6) (EC 2.4.1.134) (GAG GalTII) (Galactosyltransferase II) (Galactosylxylosylprotein 3-beta-galactosyltransferase) (UDP-Gal:betaGal beta 1,3-galactosyltransferase polypeptide 6)	TRANSMEM 12 30 Helical; Signal-anchor for type II membrane protein. {ECO:0000255}.		SUBCELLULAR LOCATION: Golgi apparatus membrane {ECO:0000250}; Single-pass type II membrane protein {ECO:0000250}.	galactosylxylosylprotein 3-beta-galactosyltransferase activity [GO:0047220]; UDP-galactose:beta-N-acetylglucosamine beta-1,3-galactosyltransferase activity [GO:0008499]; UDP-galactosyltransferase activity [GO:0035250]
P15535	B4GT1_MOUSE	Beta-1,4-galactosyltransferase 1 (Beta-1,4-GalTase 1) (Beta4Gal-T1) (b4Gal-T1) (EC 2.4.1.-) (UDP-Gal:beta-GlcNAc beta-1,4-galactosyltransferase 1) (UDP-galactose:beta-N-acetylglucosamine beta-1,4-galactosyltransferase 1) [Cleaved into: Processed beta-1,4-galactosyltransferase 1] [Includes: Lactose synthase A protein (EC 2.4.1.22); N-acetyllactosamine synthase (EC 2.4.1.90) (Nal synthase); Beta-N-…	TRANSMEM 25 44 Helical; Signal-anchor for type II membrane protein. {ECO:0000255}.		SUBCELLULAR LOCATION: Isoform Long: Golgi apparatus, Golgi stack membrane {ECO:0000269|PubMed:18511602}; Single-pass type II membrane protein. Cell membrane; Single-pass type II membrane protein. Cell surface. Cell projection, filopodium {ECO:0000269|PubMed:18511602}. Note=Found in trans cisternae of Golgi. B4GALT1 cell surface expression is regulated by UBE2Q1 (PubMed:18511602). {ECO:0000269|Pub…	alpha-tubulin binding [GO:0043014]; beta-N-acetylglucosaminylglycopeptide beta-1,4-galactosyltransferase activity [GO:0003831]; beta-tubulin binding [GO:0048487]; cytoskeletal protein binding [GO:0008092]; galactosyltransferase activity [GO:0008378]; lactose synthase activity [GO:0004461]; manganese ion binding [GO:0030145]; N-acetyllactosamine synthase activity [GO:0003945]; protein homodimeriza…
Q9JMK0	B4GT5_MOUSE	Beta-1,4-galactosyltransferase 5 (Beta-1,4-GalTase 5) (Beta4Gal-T5) (b4Gal-T5) (EC 2.4.1.-) (Beta-1,4-GalT II) (UDP-Gal:beta-GlcNAc beta-1,4-galactosyltransferase 5) (UDP-galactose:beta-N-acetylglucosamine beta-1,4-galactosyltransferase 5)	TRANSMEM 15 35 Helical; Signal-anchor for type II membrane protein. {ECO:0000255}.		SUBCELLULAR LOCATION: Golgi apparatus, Golgi stack membrane {ECO:0000250}; Single-pass type II membrane protein {ECO:0000250}. Note=Trans cisternae of Golgi stack. {ECO:0000250}.	metal ion binding [GO:0046872]; transferase activity, transferring glycosyl groups [GO:0016757]
O08734	BAK_MOUSE	Bcl-2 homologous antagonist/killer (Apoptosis regulator BAK)	TRANSMEM 186 203 Helical. {ECO:0000255}.		SUBCELLULAR LOCATION: Mitochondrion membrane {ECO:0000305}; Single-pass membrane protein {ECO:0000305}.	identical protein binding [GO:0042802]; metal ion binding [GO:0046872]; protein heterodimerization activity [GO:0046982]; protein homodimerization activity [GO:0042803]
Q61334	BAP29_MOUSE	B-cell receptor-associated protein 29 (BCR-associated protein 29) (Bap29)	TRANSMEM 7 27 Helical. {ECO:0000255}.; TRANSMEM 44 64 Helical. {ECO:0000255}.; TRANSMEM 104 124 Helical. {ECO:0000255}.		SUBCELLULAR LOCATION: Endoplasmic reticulum membrane; Multi-pass membrane protein.
Q61335	BAP31_MOUSE	B-cell receptor-associated protein 31 (BCR-associated protein 31) (Bap31) (p28)	TRANSMEM 7 27 Helical. {ECO:0000255}.; TRANSMEM 44 64 Helical. {ECO:0000255}.; TRANSMEM 103 123 Helical. {ECO:0000255}.		SUBCELLULAR LOCATION: Endoplasmic reticulum membrane {ECO:0000250}; Multi-pass membrane protein {ECO:0000250}. Endoplasmic reticulum-Golgi intermediate compartment membrane {ECO:0000250}; Multi-pass membrane protein {ECO:0000250}. Note=May shuttle between the ER and the intermediate compartment/cis-Golgi complex. {ECO:0000250}.	MHC class I protein binding [GO:0042288]; protein complex binding [GO:0032403]
P18572	BASI_MOUSE	Basigin (Basic immunoglobulin superfamily) (HT7 antigen) (Membrane glycoprotein gp42) (CD antigen CD147)	TRANSMEM 326 349 Helical. {ECO:0000255}.		SUBCELLULAR LOCATION: Cell membrane {ECO:0000269|PubMed:12601063}; Single-pass type I membrane protein. Melanosome {ECO:0000250|UniProtKB:P35613}. Note=Colocalizes with SLC16A1 and SLC16A8. In spermatozoa, localized on the principal piece of caput and in the middle piece during transit in the corpus and cauda epididymides. {ECO:0000269|PubMed:11882021, ECO:0000269|PubMed:12601063}.	mannose binding [GO:0005537]
Q07813	BAX_MOUSE	Apoptosis regulator BAX	TRANSMEM 172 192 Helical. {ECO:0000255}.		SUBCELLULAR LOCATION: Isoform Alpha: Mitochondrion outer membrane {ECO:0000250}; Single-pass membrane protein {ECO:0000250}. Cytoplasm {ECO:0000250}. Note=Colocalizes with 14-3-3 proteins in the cytoplasm. Under stress conditions, undergoes a conformation change that causes release from JNK-phosphorylated 14-3-3 proteins and translocation to the mitochondrion membrane (By similarity). {ECO:000025…	BH3 domain binding [GO:0051434]; channel activity [GO:0015267]; identical protein binding [GO:0042802]; lipid binding [GO:0008289]; protein heterodimerization activity [GO:0046982]; protein homodimerization activity [GO:0042803]
Q9CZP5	BCS1_MOUSE	Mitochondrial chaperone BCS1 (BCS1-like protein)	TRANSMEM 16 32 Helical. {ECO:0000255}.		SUBCELLULAR LOCATION: Mitochondrion inner membrane {ECO:0000250}; Single-pass membrane protein {ECO:0000250}.	ATP binding [GO:0005524]
Q80XN0	BDH_MOUSE	D-beta-hydroxybutyrate dehydrogenase, mitochondrial (BDH) (EC 1.1.1.30) (3-hydroxybutyrate dehydrogenase)			SUBCELLULAR LOCATION: Mitochondrion matrix {ECO:0000250}.	3-hydroxybutyrate dehydrogenase activity [GO:0003858]
O35623	BET1_MOUSE	BET1 homolog (mBET1) (Golgi vesicular membrane-trafficking protein p18)	TRANSMEM 95 115 Helical; Anchor for type IV membrane protein. {ECO:0000255}.		SUBCELLULAR LOCATION: Endoplasmic reticulum membrane {ECO:0000250}; Single-pass type IV membrane protein {ECO:0000250}. Golgi apparatus, cis-Golgi network membrane {ECO:0000250}. Golgi apparatus membrane {ECO:0000250}. Note=Concentrated most in the intermediate compartment/cis-Golgi network and the cis-Golgi cisternae 1 and 2. Greatly reduced in concentration at the trans end of the Golgi apparat…
P55062	BI1_RAT	Bax inhibitor 1 (BI-1) (Testis-enhanced gene transcript protein) (Transmembrane BAX inhibitor motif-containing protein 6)	TRANSMEM 30 50 Helical. {ECO:0000255}.; TRANSMEM 53 73 Helical. {ECO:0000255}.; TRANSMEM 87 107 Helical. {ECO:0000255}.; TRANSMEM 113 133 Helical. {ECO:0000255}.; TRANSMEM 140 160 Helical. {ECO:0000255}.; TRANSMEM 167 187 Helical. {ECO:0000255}.	INTRAMEM 207 227 Helical. {ECO:0000255}.	SUBCELLULAR LOCATION: Endoplasmic reticulum membrane {ECO:0000250}; Multi-pass membrane protein {ECO:0000250}.
P70444	BID_MOUSE	BH3-interacting domain death agonist (p22 BID) (BID) [Cleaved into: BH3-interacting domain death agonist p15 (p15 BID); BH3-interacting domain death agonist p13 (p13 BID); BH3-interacting domain death agonist p11 (p11 BID)]			SUBCELLULAR LOCATION: Cytoplasm {ECO:0000269|PubMed:9873064}. Mitochondrion membrane {ECO:0000269|PubMed:9873064}. Note=When uncleaved, it is predominantly cytoplasmic. p15 BID translocates to mitochondria as an integral membrane protein. p13 and p22 BID are associated with the mitochondrial membrane.	ubiquitin protein ligase binding [GO:0031625]
O88738	BIRC6_MOUSE	Baculoviral IAP repeat-containing protein 6 (EC 6.3.2.-) (BIR repeat-containing ubiquitin-conjugating enzyme) (BRUCE) (Ubiquitin-conjugating BIR domain enzyme apollon) (APOLLON)			SUBCELLULAR LOCATION: Golgi apparatus, trans-Golgi network membrane {ECO:0000250}. Midbody {ECO:0000250}. Endosome {ECO:0000250}. Cytoplasm, cytoskeleton, spindle pole {ECO:0000250}. Cytoplasm, cytoskeleton, microtubule organizing center, centrosome {ECO:0000250}. Note=Concentrates in a pericentriolar compartment in interphase, moves partially to spindle poles in metaphase, and finally localizes …	cysteine-type endopeptidase inhibitor activity [GO:0004869]; ligase activity [GO:0016874]; ubiquitin conjugating enzyme activity [GO:0061631]; ubiquitin-protein transferase activity [GO:0004842]
Q8BXV2	BRI3B_MOUSE	BRI3-binding protein (I3-binding protein)	TRANSMEM 19 39 Helical. {ECO:0000255}.; TRANSMEM 131 151 Helical. {ECO:0000255}.; TRANSMEM 164 181 Helical. {ECO:0000255}.; TRANSMEM 190 210 Helical. {ECO:0000255}.		SUBCELLULAR LOCATION: Mitochondrion outer membrane {ECO:0000250}; Multi-pass membrane protein {ECO:0000250}.
Q8R2Q8	BST2_MOUSE	Bone marrow stromal antigen 2 (BST-2) (HM1.24 antigen) (CD antigen CD317)	TRANSMEM 31 51 Helical; Signal-anchor for type II membrane protein. {ECO:0000255}.		SUBCELLULAR LOCATION: Golgi apparatus, trans-Golgi network. Cell membrane; Single-pass type II membrane protein. Cell membrane {ECO:0000250}; Lipid-anchor, GPI-anchor {ECO:0000250}. Late endosome {ECO:0000250}. Membrane raft {ECO:0000250}. Cytoplasm {ECO:0000250}. Apical cell membrane {ECO:0000250}. Note=Shuttles between the cell membrane, where it is present predominantly in membrane/lipid rafts…	metalloendopeptidase inhibitor activity [GO:0008191]; poly(A) RNA binding [GO:0044822]; signal transducer activity [GO:0004871]
Q91VK1	BZW2_MOUSE	Basic leucine zipper and W2 domain-containing protein 2
Q9JJ06	C1GLT_MOUSE	Glycoprotein-N-acetylgalactosamine 3-beta-galactosyltransferase 1 (EC 2.4.1.122) (Core 1 O-glycan T-synthase) (T-syn) (Core 1 UDP-galactose:N-acetylgalactosamine-alpha-R beta 1,3-galactosyltransferase 1) (Core 1 beta1,3-galactosyltransferase 1) (C1GalT1) (Core 1 beta3-Gal-T1)	TRANSMEM 9 29 Helical; Signal-anchor for type II membrane protein. {ECO:0000255}.		SUBCELLULAR LOCATION: Membrane; Single-pass type II membrane protein.	galactosyltransferase activity [GO:0008378]; glycoprotein-N-acetylgalactosamine 3-beta-galactosyltransferase activity [GO:0016263]; metal ion binding [GO:0046872]
Q922D8	C1TC_MOUSE	C-1-tetrahydrofolate synthase, cytoplasmic (C1-THF synthase) [Cleaved into: C-1-tetrahydrofolate synthase, cytoplasmic, N-terminally processed] [Includes: Methylenetetrahydrofolate dehydrogenase (EC 1.5.1.5); Methenyltetrahydrofolate cyclohydrolase (EC 3.5.4.9); Formyltetrahydrofolate synthetase (EC 6.3.4.3)]			SUBCELLULAR LOCATION: Cytoplasm {ECO:0000250}.	ATP binding [GO:0005524]; formate-tetrahydrofolate ligase activity [GO:0004329]; methenyltetrahydrofolate cyclohydrolase activity [GO:0004477]; methylenetetrahydrofolate dehydrogenase (NAD+) activity [GO:0004487]; methylenetetrahydrofolate dehydrogenase (NADP+) activity [GO:0004488]
Q3V3R1	C1TM_MOUSE	Monofunctional C1-tetrahydrofolate synthase, mitochondrial (EC 6.3.4.3) (Formyltetrahydrofolate synthetase)			SUBCELLULAR LOCATION: Mitochondrion {ECO:0000250}.	ATP binding [GO:0005524]; formate-tetrahydrofolate ligase activity [GO:0004329]; protein homodimerization activity [GO:0042803]
Q80X80	C2C2L_MOUSE	C2 domain-containing protein 2-like (Transmembrane protein 24)	TRANSMEM 10 30 Helical. {ECO:0000255}.		SUBCELLULAR LOCATION: Membrane {ECO:0000250}; Single-pass membrane protein {ECO:0000250}.	insulin binding [GO:0043559]
Q9CZB0	C560_MOUSE	Succinate dehydrogenase cytochrome b560 subunit, mitochondrial (Integral membrane protein CII-3) (QPs-1) (QPs1)	TRANSMEM 63 92 Helical. {ECO:0000250}.; TRANSMEM 113 137 Helical. {ECO:0000250}.; TRANSMEM 145 166 Helical. {ECO:0000250}.		SUBCELLULAR LOCATION: Mitochondrion inner membrane {ECO:0000250}; Multi-pass membrane protein {ECO:0000250}.	electron carrier activity [GO:0009055]; heme binding [GO:0020037]; metal ion binding [GO:0046872]; succinate dehydrogenase activity [GO:0000104]
Q8CI85	CAH12_MOUSE	Carbonic anhydrase 12 (EC 4.2.1.1) (Carbonate dehydratase XII) (Carbonic anhydrase XII) (CA-XII)	TRANSMEM 302 322 Helical. {ECO:0000255}.		SUBCELLULAR LOCATION: Membrane {ECO:0000250}; Single-pass type I membrane protein {ECO:0000250}.	carbonate dehydratase activity [GO:0004089]; zinc ion binding [GO:0008270]
P35564	CALX_MOUSE	Calnexin	TRANSMEM 483 503 Helical. {ECO:0000255}.		SUBCELLULAR LOCATION: Endoplasmic reticulum membrane {ECO:0000269|PubMed:7628443}; Single-pass type I membrane protein {ECO:0000269|PubMed:7628443}. Endoplasmic reticulum {ECO:0000250}. Melanosome {ECO:0000250}. Note=The palmitoylated form preferentially localizes to the perinuclear rough ER (By similarity). When bound to CD3 epsilon chains, calnexin's ER retention signal can be masked, permittin…	calcium ion binding [GO:0005509]; carbohydrate binding [GO:0030246]; poly(A) RNA binding [GO:0044822]
P49070	CAMLG_MOUSE	Calcium signal-modulating cyclophilin ligand (CAML)	TRANSMEM 188 208 Helical. {ECO:0000255}.; TRANSMEM 239 255 Helical. {ECO:0000255}.		SUBCELLULAR LOCATION: Membrane; Multi-pass membrane protein.
Q6ZQ38	CAND1_MOUSE	Cullin-associated NEDD8-dissociated protein 1 (Cullin-associated and neddylation-dissociated protein 1) (p120 CAND1)			SUBCELLULAR LOCATION: Cytoplasm {ECO:0000250}. Nucleus {ECO:0000250}. Note=Predominantly cytoplasmic. {ECO:0000250}.
P40124	CAP1_MOUSE	Adenylyl cyclase-associated protein 1 (CAP 1)			SUBCELLULAR LOCATION: Cell membrane {ECO:0000250}; Peripheral membrane protein {ECO:0000250}.
Q60865	CAPR1_MOUSE	Caprin-1 (Cytoplasmic activation- and proliferation-associated protein 1) (GPI-anchored membrane protein 1) (GPI-anchored protein p137) (GPI-p137) (p137GPI) (Membrane component chromosome 11 surface marker 1) (RNA granule protein 105)			SUBCELLULAR LOCATION: Cytoplasm, cytosol. Cell projection, dendrite. Note=Associated with RNA granules. {ECO:0000250}.	poly(A) RNA binding [GO:0044822]; RNA binding [GO:0003723]
Q6P2L7	CASC4_MOUSE	Protein CASC4 (Cancer susceptibility candidate gene 4 protein homolog)	TRANSMEM 15 35 Helical; Signal-anchor for type II membrane protein. {ECO:0000255}.		SUBCELLULAR LOCATION: Membrane {ECO:0000305}; Single-pass type II membrane protein {ECO:0000305}.
P70403	CASP_MOUSE	Protein CASP	TRANSMEM 620 640 Helical; Anchor for type IV membrane protein. {ECO:0000255}.		SUBCELLULAR LOCATION: Golgi apparatus membrane {ECO:0000250}; Single-pass type IV membrane protein {ECO:0000250}.	chromatin binding [GO:0003682]; DNA binding [GO:0003677]; RNA polymerase II distal enhancer sequence-specific DNA binding transcription factor activity involved in positive regulation of transcription [GO:0001205]
P10605	CATB_MOUSE	Cathepsin B (EC 3.4.22.1) (Cathepsin B1) [Cleaved into: Cathepsin B light chain; Cathepsin B heavy chain]			SUBCELLULAR LOCATION: Lysosome. Melanosome {ECO:0000250}. Secreted, extracellular space {ECO:0000250}.	collagen binding [GO:0005518]; cysteine-type endopeptidase activity [GO:0004197]; cysteine-type peptidase activity [GO:0008234]; peptidase activity [GO:0008233]; peptide binding [GO:0042277]; proteoglycan binding [GO:0043394]
Q8VE99	CC115_MOUSE	Coiled-coil domain-containing protein 115 (Coiled-coil protein 1) (Ccp1)			SUBCELLULAR LOCATION: Endosome {ECO:0000269|PubMed:16378758}. Lysosome {ECO:0000269|PubMed:16378758}. Note=Seems not to be associated with recycling endosomes.
Q8BIS8	CC126_MOUSE	Coiled-coil domain-containing protein 126			SUBCELLULAR LOCATION: Secreted {ECO:0000305}.	alpha-1,6-mannosylglycoprotein 6-beta-N-acetylglucosaminyltransferase activity [GO:0030144]
Q9D024	CCD47_MOUSE	Coiled-coil domain-containing protein 47 (Adipocyte-specific protein 4)	TRANSMEM 136 156 Helical. {ECO:0000255}.		SUBCELLULAR LOCATION: Membrane {ECO:0000305}; Single-pass membrane protein {ECO:0000305}.	calcium ion binding [GO:0005509]; poly(A) RNA binding [GO:0044822]
Q3URS9	CCD51_MOUSE	Coiled-coil domain-containing protein 51	TRANSMEM 199 219 Helical. {ECO:0000255}.; TRANSMEM 383 403 Helical. {ECO:0000255}.		SUBCELLULAR LOCATION: Membrane {ECO:0000305}; Multi-pass membrane protein {ECO:0000305}.
P53702	CCHL_MOUSE	Cytochrome c-type heme lyase (CCHL) (EC 4.4.1.17) (Holocytochrome c-type synthase)			SUBCELLULAR LOCATION: Mitochondrion inner membrane {ECO:0000305}.	holocytochrome-c synthase activity [GO:0004408]; metal ion binding [GO:0046872]
Q8R422	CD109_MOUSE	CD109 antigen (GPI-anchored alpha-2 macroglobulin-related protein) (CD antigen CD109)			SUBCELLULAR LOCATION: Cell membrane {ECO:0000250}; Lipid-anchor, GPI-anchor {ECO:0000250}.	serine-type endopeptidase inhibitor activity [GO:0004867]; transforming growth factor beta binding [GO:0050431]
P15379	CD44_MOUSE	CD44 antigen (Extracellular matrix receptor III) (ECMR-III) (GP90 lymphocyte homing/adhesion receptor) (HUTCH-I) (Hermes antigen) (Hyaluronate receptor) (Lymphocyte antigen 24) (Ly-24) (Phagocytic glycoprotein 1) (PGP-1) (Phagocytic glycoprotein I) (PGP-I) (CD antigen CD44)	TRANSMEM 686 706 Helical. {ECO:0000255}.		SUBCELLULAR LOCATION: Cell membrane {ECO:0000269|PubMed:17403031}; Single-pass type I membrane protein {ECO:0000269|PubMed:17403031}. Note=Colocalizes with actin in membrane protrusions at wounding edges.	hyaluronic acid binding [GO:0005540]; hyalurononglucosaminidase activity [GO:0004415]
P35762	CD81_MOUSE	CD81 antigen (26 kDa cell surface protein TAPA-1) (Target of the antiproliferative antibody 1) (CD antigen CD81)	TRANSMEM 13 33 Helical. {ECO:0000255}.; TRANSMEM 58 78 Helical. {ECO:0000255}.; TRANSMEM 90 115 Helical. {ECO:0000255}.; TRANSMEM 202 226 Helical. {ECO:0000255}.		SUBCELLULAR LOCATION: Membrane; Multi-pass membrane protein.	MHC class II protein complex binding [GO:0023026]
P60766	CDC42_MOUSE	Cell division control protein 42 homolog (G25K GTP-binding protein)			SUBCELLULAR LOCATION: Cell membrane {ECO:0000305}; Lipid-anchor {ECO:0000305}; Cytoplasmic side {ECO:0000305}. Midbody {ECO:0000250}. Cytoplasm, cytoskeleton, microtubule organizing center, centrosome {ECO:0000250}. Note=Localizes to spindle during prometaphase cells. Moves to the central spindle as cells progressed through anaphase to telophase. Localizes at the end of cytokinesis in the interce…	GTPase activity [GO:0003924]; GTP binding [GO:0005525]; GTP-dependent protein binding [GO:0030742]; protein kinase binding [GO:0019901]
Q8VDP6	CDIPT_MOUSE	CDP-diacylglycerol--inositol 3-phosphatidyltransferase (EC 2.7.8.11) (Phosphatidylinositol synthase) (PI synthase) (PtdIns synthase)	TRANSMEM 6 26 Helical. {ECO:0000255}.; TRANSMEM 29 49 Helical. {ECO:0000255}.; TRANSMEM 74 94 Helical. {ECO:0000255}.; TRANSMEM 140 160 Helical. {ECO:0000255}.; TRANSMEM 175 195 Helical. {ECO:0000255}.		SUBCELLULAR LOCATION: Endoplasmic reticulum membrane {ECO:0000250}; Multi-pass membrane protein {ECO:0000250}. Golgi apparatus membrane {ECO:0000250}; Multi-pass membrane protein {ECO:0000250}. Cell membrane {ECO:0000250}; Multi-pass membrane protein {ECO:0000250}. Membrane {ECO:0000250}.	alcohol binding [GO:0043178]; carbohydrate binding [GO:0030246]; CDP-diacylglycerol-inositol 3-phosphatidyltransferase activity [GO:0003881]; diacylglycerol binding [GO:0019992]; manganese ion binding [GO:0030145]
P11440	CDK1_MOUSE	Cyclin-dependent kinase 1 (CDK1) (EC 2.7.11.22) (EC 2.7.11.23) (Cell division control protein 2 homolog) (Cell division protein kinase 1) (p34 protein kinase)			SUBCELLULAR LOCATION: Nucleus {ECO:0000269|PubMed:17942597}. Cytoplasm {ECO:0000269|PubMed:17942597}. Mitochondrion {ECO:0000269|PubMed:17942597}. Cytoplasm, cytoskeleton, microtubule organizing center, centrosome {ECO:0000250}. Cytoplasm, cytoskeleton, spindle {ECO:0000250}. Note=Colocalizes with SIRT2 on centrosome during prophase and on splindle fibers during metaphase of the mitotic cell cycl…	ATP binding [GO:0005524]; cyclin-dependent protein serine/threonine kinase activity [GO:0004693]; Hsp70 protein binding [GO:0030544]; kinase activity [GO:0016301]; protein kinase activity [GO:0004672]; protein serine/threonine kinase activity [GO:0004674]; RNA polymerase II carboxy-terminal domain kinase activity [GO:0008353]
Q91WE6	CDKAL_MOUSE	Threonylcarbamoyladenosine tRNA methylthiotransferase (EC 2.8.4.5) (CDK5 regulatory subunit-associated protein 1-like 1) (tRNA-t(6)A37 methylthiotransferase)	TRANSMEM 553 570 Helical. {ECO:0000255}.		SUBCELLULAR LOCATION: Endoplasmic reticulum membrane {ECO:0000250}; Single-pass membrane protein {ECO:0000250}. Note=Is a tail-anchored protein that exploits the TCR40 assisted pathway for insertion into the endoplasmic reticulum. {ECO:0000250}.	4 iron, 4 sulfur cluster binding [GO:0051539]; metal ion binding [GO:0046872]; N6-threonylcarbomyladenosine methylthiotransferase activity [GO:0035598]
Q99L43	CDS2_MOUSE	Phosphatidate cytidylyltransferase 2 (EC 2.7.7.41) (CDP-DAG synthase 2) (CDP-DG synthase 2) (CDP-diacylglycerol synthase 2) (CDS 2) (CDP-diglyceride pyrophosphorylase 2) (CDP-diglyceride synthase 2) (CTP:phosphatidate cytidylyltransferase 2)	TRANSMEM 78 98 Helical. {ECO:0000255}.; TRANSMEM 129 149 Helical. {ECO:0000255}.; TRANSMEM 165 185 Helical. {ECO:0000255}.; TRANSMEM 212 232 Helical. {ECO:0000255}.; TRANSMEM 261 281 Helical. {ECO:0000255}.; TRANSMEM 339 359 Helical. {ECO:0000255}.		SUBCELLULAR LOCATION: Mitochondrion inner membrane {ECO:0000305}; Multi-pass membrane protein {ECO:0000305}; Matrix side {ECO:0000305}.	phosphatidate cytidylyltransferase activity [GO:0004605]
Q8BGS7	CEPT1_MOUSE	Choline/ethanolaminephosphotransferase 1 (mCEPT1) (EC 2.7.8.1) (EC 2.7.8.2)	TRANSMEM 87 107 Helical. {ECO:0000255}.; TRANSMEM 115 135 Helical. {ECO:0000255}.; TRANSMEM 186 206 Helical. {ECO:0000255}.; TRANSMEM 209 229 Helical. {ECO:0000255}.; TRANSMEM 239 259 Helical. {ECO:0000255}.; TRANSMEM 283 303 Helical. {ECO:0000255}.; TRANSMEM 317 337 Helical. {ECO:0000255}.; TRANSMEM 365 385 Helical. {ECO:0000255}.		SUBCELLULAR LOCATION: Endoplasmic reticulum membrane {ECO:0000250}; Multi-pass membrane protein {ECO:0000250}. Nucleus membrane {ECO:0000250}; Multi-pass membrane protein {ECO:0000250}.	diacylglycerol cholinephosphotransferase activity [GO:0004142]; ethanolaminephosphotransferase activity [GO:0004307]; metal ion binding [GO:0046872]; phosphotransferase activity, for other substituted phosphate groups [GO:0016780]
Q924Z4	CERS2_MOUSE	Ceramide synthase 2 (CerS2) (LAG1 longevity assurance homolog 2) (Translocating chain-associating membrane protein homolog 3) (TRAM homolog 3)	TRANSMEM 41 61 Helical. {ECO:0000255}.; TRANSMEM 140 160 Helical. {ECO:0000255}.; TRANSMEM 175 195 Helical. {ECO:0000255}.; TRANSMEM 209 229 Helical. {ECO:0000255}.; TRANSMEM 264 284 Helical. {ECO:0000255}.; TRANSMEM 304 324 Helical. {ECO:0000255}.		SUBCELLULAR LOCATION: Nucleus membrane {ECO:0000255|PROSITE-ProRule:PRU00108}; Multi-pass membrane protein {ECO:0000305}. Endoplasmic reticulum membrane {ECO:0000269|PubMed:15823095}; Multi-pass membrane protein {ECO:0000269|PubMed:15823095}.	DNA binding [GO:0003677]; sphingosine N-acyltransferase activity [GO:0050291]
Q9D6J1	CERS4_MOUSE	Ceramide synthase 4 (CerS4) (LAG1 longevity assurance homolog 4) (Translocating chain-associating membrane protein homolog 1) (TRAM homolog 1)	TRANSMEM 32 52 Helical. {ECO:0000255}.; TRANSMEM 140 160 Helical. {ECO:0000255}.; TRANSMEM 179 199 Helical. {ECO:0000255}.; TRANSMEM 217 237 Helical. {ECO:0000255}.; TRANSMEM 265 285 Helical. {ECO:0000255}.; TRANSMEM 304 324 Helical. {ECO:0000255}.		SUBCELLULAR LOCATION: Nucleus membrane {ECO:0000255|PROSITE-ProRule:PRU00108}; Multi-pass membrane protein {ECO:0000305}. Endoplasmic reticulum membrane {ECO:0000269|PubMed:12912983}; Multi-pass membrane protein {ECO:0000269|PubMed:12912983}.	DNA binding [GO:0003677]; sphingosine N-acyltransferase activity [GO:0050291]
Q9D6K9	CERS5_MOUSE	Ceramide synthase 5 (CerS5) (EC 2.3.1.24) (LAG1 longevity assurance homolog 5) (Translocating chain-associating membrane protein homolog 4) (TRAM homolog 4)	TRANSMEM 44 64 Helical. {ECO:0000255}.; TRANSMEM 148 168 Helical. {ECO:0000255}.; TRANSMEM 187 207 Helical. {ECO:0000255}.; TRANSMEM 214 234 Helical. {ECO:0000255}.; TRANSMEM 272 292 Helical. {ECO:0000255}.; TRANSMEM 312 332 Helical. {ECO:0000255}.		SUBCELLULAR LOCATION: Nucleus membrane {ECO:0000255|PROSITE-ProRule:PRU00108}; Multi-pass membrane protein {ECO:0000305}. Endoplasmic reticulum membrane {ECO:0000269|PubMed:12912983}; Multi-pass membrane protein {ECO:0000269|PubMed:12912983}.	DNA binding [GO:0003677]; sphingosine N-acyltransferase activity [GO:0050291]
Q6P6G2	CF089_RAT	Bombesin receptor-activated protein C6orf89 homolog	TRANSMEM 59 79 Helical. {ECO:0000255}.		SUBCELLULAR LOCATION: Golgi apparatus membrane {ECO:0000250}; Single-pass type II membrane protein {ECO:0000250}. Cytoplasm {ECO:0000250}.
P63038	CH60_MOUSE	60 kDa heat shock protein, mitochondrial (60 kDa chaperonin) (Chaperonin 60) (CPN60) (HSP-65) (Heat shock protein 60) (HSP-60) (Hsp60) (Mitochondrial matrix protein P1)			SUBCELLULAR LOCATION: Mitochondrion matrix {ECO:0000250}.	ATP binding [GO:0005524]; chaperone binding [GO:0051087]; double-stranded RNA binding [GO:0003725]; lipopolysaccharide binding [GO:0001530]; p53 binding [GO:0002039]; poly(A) RNA binding [GO:0044822]; ubiquitin protein ligase binding [GO:0031625]
Q6PDQ2	CHD4_MOUSE	Chromodomain-helicase-DNA-binding protein 4 (CHD-4) (EC 3.6.4.12)			SUBCELLULAR LOCATION: Nucleus {ECO:0000250}. Cytoplasm, cytoskeleton, microtubule organizing center, centrosome {ECO:0000250}. Note=Associates with centrosomes in interphase. {ECO:0000250}.	ATP binding [GO:0005524]; ATP-dependent helicase activity [GO:0008026]; RNA polymerase II core promoter proximal region sequence-specific DNA binding [GO:0000978]; RNA polymerase II distal enhancer sequence-specific DNA binding [GO:0000980]; RNA polymerase II repressing transcription factor binding [GO:0001103]; transcription factor binding [GO:0008134]; zinc ion binding [GO:0008270]
P0C0A3	CHMP6_MOUSE	Charged multivesicular body protein 6 (Chromatin-modifying protein 6)			SUBCELLULAR LOCATION: Endomembrane system {ECO:0000250}. Endosome membrane {ECO:0000250}; Lipid-anchor {ECO:0000250}. Late endosome membrane {ECO:0000250}. Note=Localizes to endosomal membranes. {ECO:0000250}.	protein N-terminus binding [GO:0047485]
P61022	CHP1_MOUSE	Calcineurin B homologous protein 1 (Calcineurin B-like protein) (Calcium-binding protein CHP) (Calcium-binding protein p22) (EF-hand calcium-binding domain-containing protein p22) (Sid 470) (p24)			SUBCELLULAR LOCATION: Nucleus {ECO:0000250}. Cytoplasm {ECO:0000250}. Cytoplasm, cytoskeleton {ECO:0000250}. Membrane {ECO:0000250}. Endoplasmic reticulum-Golgi intermediate compartment {ECO:0000250}. Endoplasmic reticulum {ECO:0000250}. Cell membrane {ECO:0000250}. Note=Localizes in cytoplasmic compartments in dividing cells. Localizes in the nucleus in quiescent cells. Exported from the nucleus…	calcium-dependent protein binding [GO:0048306]; calcium ion binding [GO:0005509]; kinase binding [GO:0019900]; microtubule binding [GO:0008017]; protein kinase inhibitor activity [GO:0004860]; transporter activity [GO:0005215]
Q91WS0	CISD1_MOUSE	CDGSH iron-sulfur domain-containing protein 1 (MitoNEET)	TRANSMEM 14 31 Helical; Signal-anchor for type III membrane protein. {ECO:0000255}.		SUBCELLULAR LOCATION: Mitochondrion outer membrane {ECO:0000269|PubMed:17376863}; Single-pass type III membrane protein {ECO:0000269|PubMed:17376863}.	2 iron, 2 sulfur cluster binding [GO:0051537]; iron ion binding [GO:0005506]
Q9CQB5	CISD2_MOUSE	CDGSH iron-sulfur domain-containing protein 2 (MitoNEET-related 1 protein) (Miner1) (Nervous system overexpressed protein 70)	TRANSMEM 38 60 Helical. {ECO:0000255}.		SUBCELLULAR LOCATION: Endoplasmic reticulum membrane {ECO:0000269|PubMed:19451219}; Single-pass membrane protein {ECO:0000269|PubMed:19451219}. Mitochondrion outer membrane {ECO:0000269|PubMed:19451219}; Single-pass membrane protein {ECO:0000269|PubMed:19451219}. Note=According to PubMed:19451219, it mainly localizes to the mitochondrion outer membrane and localizes only at low level to the endop…	2 iron, 2 sulfur cluster binding [GO:0051537]; metal ion binding [GO:0046872]; poly(A) RNA binding [GO:0044822]; protein homodimerization activity [GO:0042803]
Q8BMK4	CKAP4_MOUSE	Cytoskeleton-associated protein 4 (63-kDa cytoskeleton-linking membrane protein) (Climp-63) (p63)	TRANSMEM 86 108 Helical. {ECO:0000255}.		SUBCELLULAR LOCATION: Endoplasmic reticulum membrane; Single-pass type II membrane protein. Cell membrane; Single-pass type II membrane protein. Cytoplasm, cytoskeleton. Cytoplasm, perinuclear region. Note=Translocates to the perinuclear region upon APF-stimulation. {ECO:0000250}.	poly(A) RNA binding [GO:0044822]
A2AGT5	CKAP5_MOUSE	Cytoskeleton-associated protein 5			SUBCELLULAR LOCATION: Cytoplasm, cytoskeleton, microtubule organizing center, centrosome {ECO:0000250}. Cytoplasm, cytoskeleton, spindle pole {ECO:0000250}. Note=Detected on centrosomes during interphase. Detected on spindle poles and microtubules during mitosis (By similarity). {ECO:0000250}.	microtubule binding [GO:0008017]; ribonucleoprotein complex binding [GO:0043021]
Q80TV8	CLAP1_MOUSE	CLIP-associating protein 1 (Cytoplasmic linker-associated protein 1)			SUBCELLULAR LOCATION: Cytoplasm, cytoskeleton {ECO:0000250}. Cytoplasm, cytoskeleton, microtubule organizing center, centrosome {ECO:0000250}. Chromosome, centromere, kinetochore {ECO:0000250}. Cytoplasm, cytoskeleton, spindle {ECO:0000250}. Golgi apparatus, trans-Golgi network {ECO:0000250}. Note=Localizes to microtubule plus ends. Localizes to centrosomes, kinetochores and the mitotic spindle f…	kinetochore binding [GO:0043515]; microtubule binding [GO:0008017]; microtubule plus-end binding [GO:0051010]
Q99LI2	CLCC1_MOUSE	Chloride channel CLIC-like protein 1	TRANSMEM 185 205 Helical. {ECO:0000255}.; TRANSMEM 216 236 Helical. {ECO:0000255}.; TRANSMEM 330 350 Helical. {ECO:0000255}.		SUBCELLULAR LOCATION: Membrane {ECO:0000305}; Multi-pass membrane protein {ECO:0000305}. Endoplasmic reticulum {ECO:0000250}. Golgi apparatus {ECO:0000250}. Nucleus {ECO:0000250}.	chloride channel activity [GO:0005254]
P51792	CLCN3_RAT	H(+)/Cl(-) exchange transporter 3 (Chloride channel protein 3) (ClC-3) (Chloride transporter ClC-3)	TRANSMEM 126 163 Helical. {ECO:0000250}.; TRANSMEM 209 232 Helical. {ECO:0000250}.; TRANSMEM 258 276 Helical. {ECO:0000250}.; TRANSMEM 282 301 Helical. {ECO:0000250}.; TRANSMEM 349 367 Helical. {ECO:0000250}.; TRANSMEM 391 416 Helical. {ECO:0000250}.; TRANSMEM 423 443 Helical. {ECO:0000250}.; TRANSMEM 500 520 Helical. {ECO:0000250}.; TRANSMEM 525 544 Helical. {ECO:0000250}.; TRANSMEM 606 624 Heli…	INTRAMEM 241 248 Helical. {ECO:0000250}.; INTRAMEM 313 325 Helical. {ECO:0000250}.; INTRAMEM 329 337 Helical. {ECO:0000250}.; INTRAMEM 572 586 Helical. {ECO:0000250}.; INTRAMEM 590 601 Helical. {ECO:0000250}.; INTRAMEM 602 605 Note=Loop between two helices. {ECO:0000250}.	SUBCELLULAR LOCATION: Early endosome membrane; Multi-pass membrane protein. Late endosome membrane; Multi-pass membrane protein. Cytoplasmic vesicle, secretory vesicle membrane; Multi-pass membrane protein.	antiporter activity [GO:0015297]; ATP binding [GO:0005524]; chloride channel activity [GO:0005254]; ion channel activity [GO:0005216]; PDZ domain binding [GO:0030165]; voltage-gated chloride channel activity [GO:0005247]; voltage-gated ion channel activity [GO:0005244]
Q68FD5	CLH1_MOUSE	Clathrin heavy chain 1			SUBCELLULAR LOCATION: Cytoplasmic vesicle membrane {ECO:0000250}; Peripheral membrane protein {ECO:0000250}; Cytoplasmic side {ECO:0000250}. Membrane, coated pit {ECO:0000250}; Peripheral membrane protein {ECO:0000250}; Cytoplasmic side {ECO:0000250}. Melanosome {ECO:0000250}. Note=Cytoplasmic face of coated pits and vesicles. {ECO:0000250}.	clathrin light chain binding [GO:0032051]; double-stranded RNA binding [GO:0003725]; poly(A) RNA binding [GO:0044822]; protein kinase binding [GO:0019901]; structural molecule activity [GO:0005198]
O35492	CLK3_MOUSE	Dual specificity protein kinase CLK3 (EC 2.7.12.1) (CDC-like kinase 3)			SUBCELLULAR LOCATION: Nucleus. Cytoplasm. Cytoplasmic vesicle, secretory vesicle, acrosome.	ATP binding [GO:0005524]; poly(A) RNA binding [GO:0044822]; protein serine/threonine/tyrosine kinase activity [GO:0004712]; protein serine/threonine kinase activity [GO:0004674]; protein tyrosine kinase activity [GO:0004713]
Q8BXA5	CLP1L_MOUSE	Cleft lip and palate transmembrane protein 1-like protein (CLPTM1-like protein)	TRANSMEM 11 31 Helical. {ECO:0000255}.; TRANSMEM 286 306 Helical. {ECO:0000255}.; TRANSMEM 326 342 Helical. {ECO:0000255}.; TRANSMEM 404 424 Helical. {ECO:0000255}.; TRANSMEM 430 450 Helical. {ECO:0000255}.		SUBCELLULAR LOCATION: Membrane {ECO:0000305}; Multi-pass membrane protein {ECO:0000305}.
Q8VBZ3	CLPT1_MOUSE	Cleft lip and palate transmembrane protein 1 homolog (Thymic epithelial cell surface antigen)	TRANSMEM 355 375 Helical. {ECO:0000255}.; TRANSMEM 391 411 Helical. {ECO:0000255}.; TRANSMEM 417 437 Helical. {ECO:0000255}.; TRANSMEM 478 498 Helical. {ECO:0000255}.; TRANSMEM 503 523 Helical. {ECO:0000255}.		SUBCELLULAR LOCATION: Membrane {ECO:0000305}; Multi-pass membrane protein {ECO:0000305}.
Q8BH59	CMC1_MOUSE	Calcium-binding mitochondrial carrier protein Aralar1 (Mitochondrial aspartate glutamate carrier 1) (Solute carrier family 25 member 12)	TRANSMEM 330 347 Helical; Name=1. {ECO:0000255}.; TRANSMEM 391 410 Helical; Name=2. {ECO:0000255}.; TRANSMEM 434 447 Helical; Name=3. {ECO:0000255}.; TRANSMEM 483 502 Helical; Name=4. {ECO:0000255}.; TRANSMEM 522 539 Helical; Name=5. {ECO:0000255}.; TRANSMEM 579 598 Helical; Name=6. {ECO:0000255}.		SUBCELLULAR LOCATION: Mitochondrion inner membrane {ECO:0000250}; Multi-pass membrane protein {ECO:0000250}.	calcium ion binding [GO:0005509]; L-aspartate transmembrane transporter activity [GO:0015183]; L-glutamate transmembrane transporter activity [GO:0005313]
Q8BIG7	CMTD1_MOUSE	Catechol O-methyltransferase domain-containing protein 1 (EC 2.1.1.-)	TRANSMEM 12 32 Helical; Signal-anchor for type II membrane protein. {ECO:0000255}.		SUBCELLULAR LOCATION: Membrane {ECO:0000305}; Single-pass type II membrane protein {ECO:0000305}.	O-methyltransferase activity [GO:0008171]
Q8K2Z4	CND1_MOUSE	Condensin complex subunit 1 (Chromosome condensation-related SMC-associated protein 1) (Chromosome-associated protein D2) (mCAP-D2) (Non-SMC condensin I complex subunit D2) (XCAP-D2 homolog)			SUBCELLULAR LOCATION: Nucleus {ECO:0000250}. Cytoplasm {ECO:0000250}. Chromosome {ECO:0000250}. Note=In interphase cells, the majority of the condensin complex is found in the cytoplasm, while a minority of the complex is associated with chromatin. A subpopulation of the complex however remains associated with chromosome foci in interphase cells. During mitosis, most of the condensin complex is a…	histone binding [GO:0042393]
Q6ZQK0	CNDD3_MOUSE	Condensin-2 complex subunit D3 (Non-SMC condensin II complex subunit D3)			SUBCELLULAR LOCATION: Nucleus {ECO:0000250}.	methylated histone binding [GO:0035064]
Q3TP92	CNEP1_MOUSE	CTD nuclear envelope phosphatase 1 (EC 3.1.3.16) (Serine/threonine-protein phosphatase dullard)	TRANSMEM 7 29 Helical. {ECO:0000255}.		SUBCELLULAR LOCATION: Endoplasmic reticulum membrane {ECO:0000250}; Single-pass membrane protein {ECO:0000250}. Nucleus membrane {ECO:0000250}; Single-pass membrane protein {ECO:0000250}.	protein serine/threonine phosphatase activity [GO:0004722]
Q6ZQ08	CNOT1_MOUSE	CCR4-NOT transcription complex subunit 1 (CCR4-associated factor 1)			SUBCELLULAR LOCATION: Cytoplasm, P-body {ECO:0000269|PubMed:20133598}. Nucleus {ECO:0000250}. Cytoplasm {ECO:0000250}. Note=NANOS2 promotes its localization to P-body.	armadillo repeat domain binding [GO:0070016]; estrogen receptor binding [GO:0030331]; poly(A) RNA binding [GO:0044822]; protein complex scaffold [GO:0032947]; protein domain specific binding [GO:0019904]; retinoic acid receptor binding [GO:0042974]
Q8CBC4	CNST_MOUSE	Consortin	TRANSMEM 651 671 Helical. {ECO:0000255}.		SUBCELLULAR LOCATION: Cell membrane {ECO:0000250}; Single-pass membrane protein {ECO:0000250}. Golgi apparatus, trans-Golgi network membrane {ECO:0000250}; Single-pass membrane protein {ECO:0000250}. Cytoplasmic vesicle, secretory vesicle {ECO:0000250}. Note=Located predominantly in the trans-Golgi network. Probably trafficks between the trans-Golgi network and the cell membrane via the secretory…	connexin binding [GO:0071253]; phosphatase binding [GO:0019902]
Q9D2R6	COA3_MOUSE	Cytochrome c oxidase assembly factor 3 homolog, mitochondrial (Coiled-coil domain-containing protein 56)	TRANSMEM 58 80 Helical. {ECO:0000255}.		SUBCELLULAR LOCATION: Mitochondrion inner membrane {ECO:0000250}; Single-pass membrane protein {ECO:0000250}.
O88587	COMT_MOUSE	Catechol O-methyltransferase (EC 2.1.1.6)	TRANSMEM 3 19 Helical; Signal-anchor for type II membrane protein. {ECO:0000255}.		SUBCELLULAR LOCATION: Isoform Soluble: Cytoplasm.; SUBCELLULAR LOCATION: Isoform Membrane-bound: Cell membrane; Single-pass type II membrane protein; Extracellular side.	catechol O-methyltransferase activity [GO:0016206]; magnesium ion binding [GO:0000287]
Q8CIE6	COPA_MOUSE	Coatomer subunit alpha (Alpha-coat protein) (Alpha-COP) [Cleaved into: Xenin (Xenopsin-related peptide); Proxenin]			SUBCELLULAR LOCATION: Cytoplasm {ECO:0000250}. Golgi apparatus membrane {ECO:0000250}; Peripheral membrane protein {ECO:0000250}; Cytoplasmic side {ECO:0000250}. Cytoplasmic vesicle, COPI-coated vesicle membrane {ECO:0000250}; Peripheral membrane protein {ECO:0000250}; Cytoplasmic side {ECO:0000250}. Note=The coatomer is cytoplasmic or polymerized on the cytoplasmic side of the Golgi, as well as …	structural molecule activity [GO:0005198]
Q9JIF7	COPB_MOUSE	Coatomer subunit beta (Beta-coat protein) (Beta-COP)			SUBCELLULAR LOCATION: Cytoplasm {ECO:0000250}. Golgi apparatus membrane {ECO:0000250}; Peripheral membrane protein {ECO:0000250}; Cytoplasmic side {ECO:0000250}. Cytoplasmic vesicle, COPI-coated vesicle membrane; Peripheral membrane protein; Cytoplasmic side. Cell membrane {ECO:0000250}. Endoplasmic reticulum-Golgi intermediate compartment {ECO:0000250}. Note=The coatomer is cytoplasmic or polyme…	structural molecule activity [GO:0005198]
Q5XJY5	COPD_MOUSE	Coatomer subunit delta (Archain) (Delta-coat protein) (Delta-COP)			SUBCELLULAR LOCATION: Cytoplasm {ECO:0000250}. Golgi apparatus membrane {ECO:0000250}; Peripheral membrane protein {ECO:0000250}; Cytoplasmic side {ECO:0000250}. Cytoplasmic vesicle, COPI-coated vesicle membrane {ECO:0000250}; Peripheral membrane protein {ECO:0000250}; Cytoplasmic side {ECO:0000250}. Note=The coatomer is cytoplasmic or polymerized on the cytoplasmic side of the Golgi, as well as …	poly(A) RNA binding [GO:0044822]
Q4AEF8	COPG1_RAT	Coatomer subunit gamma-1 (Gamma-1-coat protein) (Gamma-1-COP)			SUBCELLULAR LOCATION: Cytoplasm, cytosol {ECO:0000250}. Golgi apparatus membrane {ECO:0000250}; Peripheral membrane protein {ECO:0000250}; Cytoplasmic side {ECO:0000250}. Cytoplasmic vesicle, COPI-coated vesicle membrane {ECO:0000250}; Peripheral membrane protein {ECO:0000250}; Cytoplasmic side {ECO:0000250}. Note=The coatomer is cytoplasmic or polymerized on the cytoplasmic side of the Golgi, as…	structural molecule activity [GO:0005198]
Q8BH44	COR2B_MOUSE	Coronin-2B			SUBCELLULAR LOCATION: Cytoplasm, cytoskeleton {ECO:0000250}.	actin filament binding [GO:0051015]
Q8BJ03	COX15_MOUSE	Cytochrome c oxidase assembly protein COX15 homolog	TRANSMEM 72 92 Helical. {ECO:0000255}.; TRANSMEM 157 174 Helical. {ECO:0000255}.; TRANSMEM 187 207 Helical. {ECO:0000255}.; TRANSMEM 230 250 Helical. {ECO:0000255}.; TRANSMEM 272 292 Helical. {ECO:0000255}.; TRANSMEM 360 380 Helical. {ECO:0000255}.; TRANSMEM 385 405 Helical. {ECO:0000255}.		SUBCELLULAR LOCATION: Mitochondrion membrane {ECO:0000250}; Multi-pass membrane protein {ECO:0000250}.	oxidoreductase activity, acting on the CH-CH group of donors [GO:0016627]
Q38RU4	COX2_UROCA	Cytochrome c oxidase subunit 2 (Cytochrome c oxidase polypeptide II)	TRANSMEM 27 48 Helical. {ECO:0000255}.; TRANSMEM 63 82 Helical. {ECO:0000255}.		SUBCELLULAR LOCATION: Mitochondrion inner membrane; Multi-pass membrane protein.	copper ion binding [GO:0005507]; cytochrome-c oxidase activity [GO:0004129]
P19783	COX41_MOUSE	Cytochrome c oxidase subunit 4 isoform 1, mitochondrial (Cytochrome c oxidase polypeptide IV) (Cytochrome c oxidase subunit IV isoform 1) (COX IV-1)			SUBCELLULAR LOCATION: Mitochondrion inner membrane.	cytochrome-c oxidase activity [GO:0004129]
P12787	COX5A_MOUSE	Cytochrome c oxidase subunit 5A, mitochondrial (Cytochrome c oxidase polypeptide Va)			SUBCELLULAR LOCATION: Mitochondrion inner membrane.	cytochrome-c oxidase activity [GO:0004129]; metal ion binding [GO:0046872]
Q9CPQ1	COX6C_MOUSE	Cytochrome c oxidase subunit 6C (Cytochrome c oxidase polypeptide VIc)	TRANSMEM 15 55 Helical. {ECO:0000250}.		SUBCELLULAR LOCATION: Mitochondrion inner membrane.	cytochrome-c oxidase activity [GO:0004129]
Q61387	COX7R_MOUSE	Cytochrome c oxidase subunit 7A-related protein, mitochondrial (Cytochrome c oxidase subunit VIIa-related protein) (Silica-induced gene 81 protein) (SIG-81) (Supercomplex assembly factor I)			SUBCELLULAR LOCATION: Mitochondrion inner membrane {ECO:0000250}.	cytochrome-c oxidase activity [GO:0004129]
Q8C708	CP054_MOUSE	Transmembrane protein C16orf54 homolog	TRANSMEM 32 52 Helical. {ECO:0000255}.		SUBCELLULAR LOCATION: Membrane {ECO:0000305}; Single-pass membrane protein {ECO:0000305}.
Q8BKE6	CP20A_MOUSE	Cytochrome P450 20A1 (EC 1.14.-.-)	TRANSMEM 4 24 Helical. {ECO:0000255}.		SUBCELLULAR LOCATION: Membrane {ECO:0000305}; Single-pass membrane protein {ECO:0000305}.	heme binding [GO:0020037]; iron ion binding [GO:0005506]; monooxygenase activity [GO:0004497]; oxidoreductase activity, acting on paired donors, with incorporation or reduction of molecular oxygen [GO:0016705]
Q99N16	CP4F3_MOUSE	Leukotriene-B(4) omega-hydroxylase 2 (EC 1.14.13.30) (CYPIVF3) (Cytochrome P450 4F3) (Cytochrome P450-LTB-omega) (Leukotriene-B(4) 20-monooxygenase 2)	TRANSMEM 15 35 Helical. {ECO:0000255}.		SUBCELLULAR LOCATION: Endoplasmic reticulum membrane {ECO:0000250}; Single-pass membrane protein {ECO:0000250}. Microsome membrane {ECO:0000250}; Single-pass membrane protein {ECO:0000250}.	alkane 1-monooxygenase activity [GO:0018685]; alpha-tocopherol omega-hydroxylase activity [GO:0052871]; arachidonic acid epoxygenase activity [GO:0008392]; arachidonic acid omega-hydroxylase activity [GO:0052869]; heme binding [GO:0020037]; iron ion binding [GO:0005506]; leukotriene-B4 20-monooxygenase activity [GO:0050051]; oxidoreductase activity, acting on paired donors, with incorporation or …
P51870	CP4F5_RAT	Cytochrome P450 4F5 (EC 1.14.14.1) (CYPIVF5)			SUBCELLULAR LOCATION: Endoplasmic reticulum membrane; Peripheral membrane protein. Microsome membrane; Peripheral membrane protein.	aromatase activity [GO:0070330]; heme binding [GO:0020037]; iron ion binding [GO:0005506]
P51869	CP4F4_RAT	Cytochrome P450 4F4 (EC 1.14.14.1) (CYPIVF4)			SUBCELLULAR LOCATION: Endoplasmic reticulum membrane; Peripheral membrane protein. Microsome membrane; Peripheral membrane protein.	aromatase activity [GO:0070330]; heme binding [GO:0020037]; iron ion binding [GO:0005506]
Q8K0C4	CP51A_MOUSE	Lanosterol 14-alpha demethylase (LDM) (EC 1.14.13.70) (CYPLI) (Cytochrome P450 51A1) (Cytochrome P450-14DM) (Cytochrome P45014DM) (Cytochrome P450LI) (Sterol 14-alpha demethylase)	TRANSMEM 24 44 Helical. {ECO:0000255}.		SUBCELLULAR LOCATION: Endoplasmic reticulum membrane {ECO:0000305}. Microsome membrane {ECO:0000305}.	heme binding [GO:0020037]; iron ion binding [GO:0005506]; sterol 14-demethylase activity [GO:0008398]
P97742	CPT1A_MOUSE	Carnitine O-palmitoyltransferase 1, liver isoform (CPT1-L) (EC 2.3.1.21) (Carnitine O-palmitoyltransferase I, liver isoform) (CPT I) (CPTI-L) (Carnitine palmitoyltransferase 1A)	TRANSMEM 48 73 Helical. {ECO:0000255}.; TRANSMEM 103 122 Helical. {ECO:0000255}.		SUBCELLULAR LOCATION: Mitochondrion outer membrane; Multi-pass membrane protein.	carnitine O-palmitoyltransferase activity [GO:0004095]
Q3TYS2	CQ062_MOUSE	Uncharacterized protein C17orf62 homolog	TRANSMEM 20 42 Helical. {ECO:0000255}.		SUBCELLULAR LOCATION: Membrane {ECO:0000305}; Single-pass membrane protein {ECO:0000305}.
Q80ZM8	CRLS1_MOUSE	Cardiolipin synthase (CMP-forming) (CLS) (EC 2.7.8.41)	TRANSMEM 110 130 Helical. {ECO:0000255}.; TRANSMEM 134 154 Helical. {ECO:0000255}.; TRANSMEM 191 213 Helical. {ECO:0000255}.; TRANSMEM 251 271 Helical. {ECO:0000255}.; TRANSMEM 272 290 Helical. {ECO:0000255}.		SUBCELLULAR LOCATION: Mitochondrion inner membrane {ECO:0000250}; Multi-pass membrane protein {ECO:0000250}.	phosphotransferase activity, for other substituted phosphate groups [GO:0016780]
Q8R311	CTGE5_MOUSE	cTAGE family member 5 (Protein cTAGE-5) (Meningioma-expressed antigen 6)	TRANSMEM 10 30 Helical. {ECO:0000255}.		SUBCELLULAR LOCATION: Membrane {ECO:0000305}; Single-pass membrane protein {ECO:0000305}.
Q8VII6	CTL1_RAT	Choline transporter-like protein 1 (Solute carrier family 44 member 1) (CD antigen CD92)	TRANSMEM 30 50 Helical. {ECO:0000255}.; TRANSMEM 212 232 Helical. {ECO:0000255}.; TRANSMEM 238 258 Helical. {ECO:0000255}.; TRANSMEM 288 308 Helical. {ECO:0000255}.; TRANSMEM 315 335 Helical. {ECO:0000255}.; TRANSMEM 338 358 Helical. {ECO:0000255}.; TRANSMEM 380 400 Helical. {ECO:0000255}.; TRANSMEM 442 462 Helical. {ECO:0000255}.; TRANSMEM 537 557 Helical. {ECO:0000255}.; TRANSMEM 566 586 Helica…		SUBCELLULAR LOCATION: Membrane {ECO:0000250}; Multi-pass membrane protein {ECO:0000250}.
Q09143	CTR1_MOUSE	High affinity cationic amino acid transporter 1 (CAT-1) (CAT1) (Ecotropic retroviral leukemia receptor) (Ecotropic retrovirus receptor) (ERR) (Solute carrier family 7 member 1) (System Y+ basic amino acid transporter)	TRANSMEM 36 57 Helical. {ECO:0000255}.; TRANSMEM 62 82 Helical. {ECO:0000255}.; TRANSMEM 103 123 Helical. {ECO:0000255}.; TRANSMEM 163 183 Helical. {ECO:0000255}.; TRANSMEM 192 212 Helical. {ECO:0000255}.; TRANSMEM 240 260 Helical. {ECO:0000255}.; TRANSMEM 281 300 Helical. {ECO:0000255}.; TRANSMEM 331 351 Helical. {ECO:0000255}.; TRANSMEM 378 398 Helical. {ECO:0000255}.; TRANSMEM 402 422 Helical.…		SUBCELLULAR LOCATION: Cell membrane {ECO:0000269|PubMed:1652100}; Multi-pass membrane protein {ECO:0000269|PubMed:1652100}.	antiporter activity [GO:0015297]; arginine transmembrane transporter activity [GO:0015181]; L-lysine transmembrane transporter activity [GO:0015189]; L-ornithine transmembrane transporter activity [GO:0000064]
P43024	CX6A1_MOUSE	Cytochrome c oxidase subunit 6A1, mitochondrial (Cytochrome c oxidase polypeptide VIa-liver)			SUBCELLULAR LOCATION: Mitochondrion inner membrane.	cytochrome-c oxidase activity [GO:0004129]
Q9D0M3	CY1_MOUSE	Cytochrome c1, heme protein, mitochondrial (Complex III subunit 4) (Complex III subunit IV) (Cytochrome b-c1 complex subunit 4) (Ubiquinol-cytochrome-c reductase complex cytochrome c1 subunit) (Cytochrome c-1)	TRANSMEM 292 306 Helical; Note=Anchors to the membrane. {ECO:0000255}.		SUBCELLULAR LOCATION: Mitochondrion inner membrane; Single-pass membrane protein; Intermembrane side.	electron carrier activity [GO:0009055]; heme binding [GO:0020037]; metal ion binding [GO:0046872]
Q6P1H1	CYAC3_MOUSE	Cytochrome b ascorbate-dependent protein 3 (EC 1.-.-.-) (Cytochrome b561 family member A3) (Lysosomal cytochrome b) (LCytb)	TRANSMEM 5 25 Helical; Name=1. {ECO:0000255}.; TRANSMEM 41 61 Helical; Name=2. {ECO:0000255}.; TRANSMEM 82 102 Helical; Name=3. {ECO:0000255}.; TRANSMEM 120 140 Helical; Name=4. {ECO:0000255}.; TRANSMEM 155 175 Helical; Name=5. {ECO:0000255}.; TRANSMEM 203 223 Helical; Name=6. {ECO:0000255}.		SUBCELLULAR LOCATION: Late endosome membrane {ECO:0000269|PubMed:16996694}; Multi-pass membrane protein {ECO:0000269|PubMed:16996694}. Lysosome membrane {ECO:0000269|PubMed:16996694}; Multi-pass membrane protein {ECO:0000269|PubMed:16996694}.	metal ion binding [GO:0046872]; oxidoreductase activity [GO:0016491]
Q9CQX2	CYB5B_MOUSE	Cytochrome b5 type B (Cytochrome b5 outer mitochondrial membrane isoform)	TRANSMEM 119 136 Helical. {ECO:0000255}.		SUBCELLULAR LOCATION: Mitochondrion outer membrane {ECO:0000250}.	enzyme activator activity [GO:0008047]; heme binding [GO:0020037]; metal ion binding [GO:0046872]
P56395	CYB5_MOUSE	Cytochrome b5	TRANSMEM 109 131 Helical. {ECO:0000255}.		SUBCELLULAR LOCATION: Endoplasmic reticulum membrane {ECO:0000250}; Single-pass membrane protein {ECO:0000250}; Cytoplasmic side {ECO:0000250}. Microsome membrane {ECO:0000250}; Single-pass membrane protein {ECO:0000250}; Cytoplasmic side {ECO:0000250}.	enzyme binding [GO:0019899]; heme binding [GO:0020037]; metal ion binding [GO:0046872]; stearoyl-CoA 9-desaturase activity [GO:0004768]
Q6WRG2	CYB_BOLUR	Cytochrome b (Complex III subunit 3) (Complex III subunit III) (Cytochrome b-c1 complex subunit 3) (Ubiquinol-cytochrome-c reductase complex cytochrome b subunit)	TRANSMEM 33 53 Helical. {ECO:0000255}.; TRANSMEM 89 109 Helical. {ECO:0000255}.; TRANSMEM 115 135 Helical. {ECO:0000255}.; TRANSMEM 150 170 Helical. {ECO:0000255}.; TRANSMEM 178 198 Helical. {ECO:0000255}.; TRANSMEM 229 249 Helical. {ECO:0000255}.; TRANSMEM 288 308 Helical. {ECO:0000255}.; TRANSMEM 320 340 Helical. {ECO:0000255}.; TRANSMEM 346 366 Helical. {ECO:0000255}.		SUBCELLULAR LOCATION: Mitochondrion inner membrane {ECO:0000250}; Multi-pass membrane protein {ECO:0000250}.	electron carrier activity [GO:0009055]; metal ion binding [GO:0046872]; ubiquinol-cytochrome-c reductase activity [GO:0008121]
Q5SQX6	CYFP2_MOUSE	Cytoplasmic FMR1-interacting protein 2 (p53-inducible protein 121)			SUBCELLULAR LOCATION: Cytoplasm {ECO:0000269|PubMed:11438699}. Cytoplasm, perinuclear region. Cell junction, synapse, synaptosome. Note=Highly expressed in the perinuclear region. Enriched in synaptosomes. {ECO:0000269|PubMed:11438699}.
A6X919	D19L1_MOUSE	Probable C-mannosyltransferase DPY19L1 (EC 2.4.1.-) (Dpy-19-like protein 1) (Protein dpy-19 homolog 1)	TRANSMEM 137 159 Helical. {ECO:0000255}.; TRANSMEM 227 247 Helical. {ECO:0000255}.; TRANSMEM 257 279 Helical. {ECO:0000255}.; TRANSMEM 307 325 Helical. {ECO:0000255}.; TRANSMEM 331 350 Helical. {ECO:0000255}.; TRANSMEM 357 374 Helical. {ECO:0000255}.; TRANSMEM 380 396 Helical. {ECO:0000255}.; TRANSMEM 405 425 Helical. {ECO:0000255}.; TRANSMEM 481 501 Helical. {ECO:0000255}.; TRANSMEM 520 540 Heli…		SUBCELLULAR LOCATION: Membrane {ECO:0000305}; Multi-pass membrane protein {ECO:0000305}.	mannosyltransferase activity [GO:0000030]
P61806	DAD1_MESAU	Dolichyl-diphosphooligosaccharide--protein glycosyltransferase subunit DAD1 (Oligosaccharyl transferase subunit DAD1) (EC 2.4.99.18) (Defender against cell death 1) (DAD-1)	TRANSMEM 31 51 Helical. {ECO:0000255}.; TRANSMEM 53 73 Helical. {ECO:0000255}.; TRANSMEM 93 113 Helical. {ECO:0000255}.		SUBCELLULAR LOCATION: Endoplasmic reticulum membrane {ECO:0000250}; Multi-pass membrane protein {ECO:0000250}.	dolichyl-diphosphooligosaccharide-protein glycotransferase activity [GO:0004579]
Q8BHC4	DCAKD_MOUSE	Dephospho-CoA kinase domain-containing protein				ATP binding [GO:0005524]; dephospho-CoA kinase activity [GO:0004140]
Q80WW9	DDRGK_MOUSE	DDRGK domain-containing protein 1 (UFM1-binding and PCI domain-containing protein 1)			SUBCELLULAR LOCATION: Endoplasmic reticulum {ECO:0000269|PubMed:21494687}.	ubiquitin-like protein ligase binding [GO:0044389]
Q501J6	DDX17_MOUSE	Probable ATP-dependent RNA helicase DDX17 (EC 3.6.4.13) (DEAD box protein 17)			SUBCELLULAR LOCATION: Nucleus {ECO:0000250}. Nucleus, nucleolus {ECO:0000250}.	ATP binding [GO:0005524]; ATP-dependent RNA helicase activity [GO:0004004]; estrogen receptor binding [GO:0030331]; poly(A) RNA binding [GO:0044822]; transcription coactivator activity [GO:0003713]
Q8K363	DDX18_MOUSE	ATP-dependent RNA helicase DDX18 (EC 3.6.4.13) (DEAD box protein 18)			SUBCELLULAR LOCATION: Nucleus, nucleolus {ECO:0000250}.	ATP binding [GO:0005524]; ATP-dependent RNA helicase activity [GO:0004004]; poly(A) RNA binding [GO:0044822]
Q9JJY4	DDX20_MOUSE	Probable ATP-dependent RNA helicase DDX20 (EC 3.6.4.13) (Component of gems 3) (DEAD box protein 20) (DEAD box protein DP 103) (Gemin-3) (Regulator of steroidogenic factor 1) (ROSF-1)			SUBCELLULAR LOCATION: Cytoplasm. Nucleus, gem. Note=Localized in subnuclear structures next to coiled bodies, called Gemini of Cajal bodies (Gems).	ATP binding [GO:0005524]; ATP-dependent RNA helicase activity [GO:0004004]; DNA binding [GO:0003677]; histone deacetylase binding [GO:0042826]; protein binding, bridging [GO:0030674]
Q9JIK5	DDX21_MOUSE	Nucleolar RNA helicase 2 (EC 3.6.4.13) (DEAD box protein 21) (Gu-alpha) (Nucleolar RNA helicase Gu) (Nucleolar RNA helicase II) (RH II/Gu)			SUBCELLULAR LOCATION: Nucleus, nucleolus {ECO:0000250|UniProtKB:Q9NR30}. Nucleus, nucleoplasm {ECO:0000250|UniProtKB:Q9NR30}. Note=Present both in nucleolus and nucleoplasm. Interaction with JUN promotes translocation from the nucleolus to the nucleoplasm. Interaction with WDR46 is required for localization to the nucleolus. {ECO:0000250|UniProtKB:Q9NR30}.	7SK snRNA binding [GO:0097322]; ATP binding [GO:0005524]; ATP-dependent RNA helicase activity [GO:0004004]; double-stranded RNA binding [GO:0003725]; poly(A) RNA binding [GO:0044822]; RNA binding [GO:0003723]; RNA helicase activity [GO:0003724]; rRNA binding [GO:0019843]; snoRNA binding [GO:0030515]
Q9ESV0	DDX24_MOUSE	ATP-dependent RNA helicase DDX24 (EC 3.6.4.13) (DEAD box protein 24)				ATP binding [GO:0005524]; ATP-dependent RNA helicase activity [GO:0004004]; poly(A) RNA binding [GO:0044822]
Q62167	DDX3X_MOUSE	ATP-dependent RNA helicase DDX3X (EC 3.6.4.13) (D1Pas1-related sequence 2) (DEAD box RNA helicase DEAD3) (mDEAD3) (DEAD box protein 3, X-chromosomal) (Embryonic RNA helicase)			SUBCELLULAR LOCATION: Nucleus speckle {ECO:0000250}. Cytoplasm {ECO:0000250}. Mitochondrion outer membrane {ECO:0000250}. Note=Located predominantly in nuclear speckles and, at low levels, throughout the cytoplasm. Located to the outer side of nuclear pore complexes (NPC). Shuttles between the nucleus and the cytoplasm in a XPO1 and may be also in a NFX1-dependent manner. Associated with polyaden…	ATPase activity [GO:0016887]; ATP binding [GO:0005524]; ATP-dependent DNA helicase activity [GO:0004003]; ATP-dependent RNA helicase activity [GO:0004004]; CTPase activity [GO:0043273]; DNA binding [GO:0003677]; eukaryotic initiation factor 4E binding [GO:0008190]; GTPase activity [GO:0003924]; mRNA 5'-UTR binding [GO:0048027]; nucleoside-triphosphatase activity [GO:0017111]; poly(A) binding [GO:…
Q9CWX9	DDX47_MOUSE	Probable ATP-dependent RNA helicase DDX47 (EC 3.6.4.13) (DEAD box protein 47)			SUBCELLULAR LOCATION: Nucleus, nucleolus {ECO:0000250}. Note=Localizes in the nucleolar-organizing region during ribosome biogenesis. {ECO:0000250}.	ATP binding [GO:0005524]; ATP-dependent RNA helicase activity [GO:0004004]; poly(A) RNA binding [GO:0044822]
Q99MJ9	DDX50_MOUSE	ATP-dependent RNA helicase DDX50 (EC 3.6.4.13) (DEAD box protein 50) (Gu-beta) (Nucleolar protein Gu2)			SUBCELLULAR LOCATION: Nucleus, nucleolus {ECO:0000250}.	ATP binding [GO:0005524]; ATP-dependent RNA helicase activity [GO:0004004]; poly(A) RNA binding [GO:0044822]
Q8K4L0	DDX54_MOUSE	ATP-dependent RNA helicase DDX54 (EC 3.6.4.13) (DEAD box protein 54)			SUBCELLULAR LOCATION: Nucleus, nucleolus {ECO:0000250}.	ATP binding [GO:0005524]; ATP-dependent RNA helicase activity [GO:0004004]; estrogen receptor binding [GO:0030331]; poly(A) RNA binding [GO:0044822]; receptor binding [GO:0005102]; transcription corepressor activity [GO:0003714]
Q9D0R4	DDX56_MOUSE	Probable ATP-dependent RNA helicase DDX56 (EC 3.6.4.13) (ATP-dependent 61 kDa nucleolar RNA helicase) (DEAD box protein 56)			SUBCELLULAR LOCATION: Nucleus, nucleolus {ECO:0000250}.	ATP binding [GO:0005524]; ATP-dependent RNA helicase activity [GO:0004004]; poly(A) RNA binding [GO:0044822]
Q61656	DDX5_MOUSE	Probable ATP-dependent RNA helicase DDX5 (EC 3.6.4.13) (DEAD box RNA helicase DEAD1) (mDEAD1) (DEAD box protein 5) (RNA helicase p68)			SUBCELLULAR LOCATION: Nucleus, nucleolus {ECO:0000250}.	androgen receptor binding [GO:0050681]; ATP binding [GO:0005524]; ATP-dependent RNA helicase activity [GO:0004004]; estrogen receptor binding [GO:0030331]; poly(A) RNA binding [GO:0044822]; pre-mRNA binding [GO:0036002]; RNA helicase activity [GO:0003724]; transcription coactivator activity [GO:0003713]; transcription cofactor activity [GO:0003712]
P54823	DDX6_MOUSE	Probable ATP-dependent RNA helicase DDX6 (EC 3.6.4.13) (ATP-dependent RNA helicase p54) (DEAD box protein 6) (Oncogene RCK homolog)			SUBCELLULAR LOCATION: Cytoplasm, P-body {ECO:0000250}.	ATP binding [GO:0005524]; ATP-dependent RNA helicase activity [GO:0004004]; poly(A) RNA binding [GO:0044822]; protein domain specific binding [GO:0019904]
O09005	DEGS1_MOUSE	Sphingolipid delta(4)-desaturase DES1 (EC 1.14.-.-) (Degenerative spermatocyte homolog 1)	TRANSMEM 41 61 Helical. {ECO:0000255}.; TRANSMEM 68 88 Helical. {ECO:0000255}.; TRANSMEM 104 124 Helical. {ECO:0000255}.; TRANSMEM 152 172 Helical. {ECO:0000255}.; TRANSMEM 184 204 Helical. {ECO:0000255}.; TRANSMEM 209 229 Helical. {ECO:0000255}.		SUBCELLULAR LOCATION: Mitochondrion. Endoplasmic reticulum membrane {ECO:0000250}; Multi-pass membrane protein {ECO:0000250}.	sphingolipid delta-4 desaturase activity [GO:0042284]
Q99J56	DERL1_MOUSE	Derlin-1 (Degradation in endoplasmic reticulum protein 1) (Der1-like protein 1)	TRANSMEM 23 43 Helical; Name=1. {ECO:0000255}.; TRANSMEM 60 80 Helical; Name=2. {ECO:0000255}.; TRANSMEM 106 126 Helical; Name=3. {ECO:0000255}.; TRANSMEM 155 175 Helical; Name=4. {ECO:0000255}.		SUBCELLULAR LOCATION: Endoplasmic reticulum membrane {ECO:0000250}; Multi-pass membrane protein {ECO:0000250}.	ATPase binding [GO:0051117]; MHC class I protein binding [GO:0042288]; protease binding [GO:0002020]
Q8BNI4	DERL2_MOUSE	Derlin-2 (Degradation in endoplasmic reticulum protein 2) (Der1-like protein 2) (F-LANa)	TRANSMEM 58 78 Helical; Name=1. {ECO:0000255}.; TRANSMEM 97 117 Helical; Name=2. {ECO:0000255}.; TRANSMEM 151 171 Helical; Name=3. {ECO:0000255}.; TRANSMEM 173 193 Helical; Name=4. {ECO:0000255}.		SUBCELLULAR LOCATION: Endoplasmic reticulum membrane {ECO:0000250}; Multi-pass membrane protein {ECO:0000250}.
Q9R1C6	DGKE_MOUSE	Diacylglycerol kinase epsilon (DAG kinase epsilon) (EC 2.7.1.107) (Diglyceride kinase epsilon) (DGK-epsilon)	TRANSMEM 20 40 Helical. {ECO:0000255}.; TRANSMEM 433 453 Helical. {ECO:0000255}.		SUBCELLULAR LOCATION: Membrane {ECO:0000305}; Multi-pass membrane protein {ECO:0000305}. Cytoplasm {ECO:0000250}. Membrane {ECO:0000250}.	ATP binding [GO:0005524]; diacylglycerol kinase activity [GO:0004143]; metal ion binding [GO:0046872]
Q91WC9	DGLB_MOUSE	Sn1-specific diacylglycerol lipase beta (DGL-beta) (EC 3.1.1.-)	TRANSMEM 18 38 Helical. {ECO:0000255}.; TRANSMEM 59 79 Helical. {ECO:0000255}.; TRANSMEM 103 123 Helical. {ECO:0000255}.; TRANSMEM 129 149 Helical. {ECO:0000255}.		SUBCELLULAR LOCATION: Cell membrane {ECO:0000250}; Multi-pass membrane protein {ECO:0000250}.	lipase activity [GO:0016298]; metal ion binding [GO:0046872]
O70503	DHB12_MOUSE	Very-long-chain 3-oxoacyl-CoA reductase (EC 1.1.1.330) (17-beta-hydroxysteroid dehydrogenase 12) (17-beta-HSD 12) (3-ketoacyl-CoA reductase) (KAR) (Estradiol 17-beta-dehydrogenase 12) (EC 1.1.1.62) (KIK-I)	TRANSMEM 4 24 Helical. {ECO:0000255}.; TRANSMEM 182 202 Helical. {ECO:0000255}.; TRANSMEM 269 285 Helical. {ECO:0000255}.		SUBCELLULAR LOCATION: Endoplasmic reticulum membrane {ECO:0000250|UniProtKB:Q53GQ0}; Multi-pass membrane protein {ECO:0000250|UniProtKB:Q53GQ0}.	collagen binding [GO:0005518]; estradiol 17-beta-dehydrogenase activity [GO:0004303]; fibronectin binding [GO:0001968]; heparin binding [GO:0008201]
Q8VCH6	DHC24_MOUSE	Delta(24)-sterol reductase (EC 1.3.1.72) (24-dehydrocholesterol reductase) (3-beta-hydroxysterol delta-24-reductase)	TRANSMEM 32 52 Helical. {ECO:0000255}.		SUBCELLULAR LOCATION: Endoplasmic reticulum membrane {ECO:0000250}; Single-pass membrane protein {ECO:0000250}. Golgi apparatus membrane {ECO:0000250}; Single-pass membrane protein {ECO:0000250}.	delta24(24-1) sterol reductase activity [GO:0000246]; delta24-sterol reductase activity [GO:0050614]; enzyme binding [GO:0019899]; flavin adenine dinucleotide binding [GO:0050660]; oxidoreductase activity, acting on the CH-CH group of donors, NAD or NADP as acceptor [GO:0016628]; peptide antigen binding [GO:0042605]; UDP-N-acetylmuramate dehydrogenase activity [GO:0008762]
O88455	DHCR7_MOUSE	7-dehydrocholesterol reductase (7-DHC reductase) (EC 1.3.1.21) (Sterol Delta(7)-reductase)	TRANSMEM 36 56 Helical. {ECO:0000255}.; TRANSMEM 95 115 Helical. {ECO:0000255}.; TRANSMEM 144 164 Helical. {ECO:0000255}.; TRANSMEM 173 193 Helical. {ECO:0000255}.; TRANSMEM 233 253 Helical. {ECO:0000255}.; TRANSMEM 262 282 Helical. {ECO:0000255}.; TRANSMEM 302 322 Helical. {ECO:0000255}.; TRANSMEM 327 347 Helical. {ECO:0000255}.; TRANSMEM 416 436 Helical. {ECO:0000255}.		SUBCELLULAR LOCATION: Endoplasmic reticulum membrane; Multi-pass membrane protein.	7-dehydrocholesterol reductase activity [GO:0047598]
P10860	DHE3_RAT	Glutamate dehydrogenase 1, mitochondrial (GDH 1) (EC 1.4.1.3) (Memory-related gene 2 protein) (MRG-2)			SUBCELLULAR LOCATION: Mitochondrion matrix.	ATP binding [GO:0005524]; enzyme binding [GO:0019899]; glutamate dehydrogenase (NAD+) activity [GO:0004352]; glutamate dehydrogenase [NAD(P)+] activity [GO:0004353]; GTP binding [GO:0005525]
Q99L04	DHRS1_MOUSE	Dehydrogenase/reductase SDR family member 1 (EC 1.1.-.-)				oxidoreductase activity [GO:0016491]
Q5SS80	DHR13_MOUSE	Dehydrogenase/reductase SDR family member 13 (EC 1.1.-.-) (Short chain dehydrogenase/reductase family 7C member 5)			SUBCELLULAR LOCATION: Secreted {ECO:0000305}.	oxidoreductase activity [GO:0016491]
Q9CXR1	DHRS7_MOUSE	Dehydrogenase/reductase SDR family member 7 (EC 1.1.-.-) (Retinal short-chain dehydrogenase/reductase 4) (retSDR4)				oxidoreductase activity [GO:0016491]
Q6PCT8	DHSD_RAT	Succinate dehydrogenase [ubiquinone] cytochrome b small subunit, mitochondrial (CybS) (CII-4) (QPs3) (Succinate dehydrogenase complex subunit D) (Succinate-ubiquinone oxidoreductase cytochrome b small subunit) (Succinate-ubiquinone reductase membrane anchor subunit)	TRANSMEM 64 85 Helical. {ECO:0000250}.; TRANSMEM 91 111 Helical. {ECO:0000250}.; TRANSMEM 121 142 Helical. {ECO:0000250}.		SUBCELLULAR LOCATION: Mitochondrion inner membrane {ECO:0000250}; Multi-pass membrane protein {ECO:0000250}.	heme binding [GO:0020037]; metal ion binding [GO:0046872]; succinate dehydrogenase activity [GO:0000104]; ubiquinone binding [GO:0048039]
O70133	DHX9_MOUSE	ATP-dependent RNA helicase A (RHA) (EC 3.6.4.13) (DEAH box protein 9) (mHEL-5) (Nuclear DNA helicase II) (NDH II)			SUBCELLULAR LOCATION: Nucleus, nucleolus {ECO:0000269|PubMed:10413677}. Cytoplasm {ECO:0000250}. Note=Localized in cytoplasmic mRNP granules containing untranslated mRNAs. Can shuttle between nucleus and cytoplasm (By similarity). {ECO:0000250}.	ATP binding [GO:0005524]; ATP-dependent RNA helicase activity [GO:0004004]; DNA binding [GO:0003677]; poly(A) RNA binding [GO:0044822]; RNA polymerase II transcription factor binding [GO:0001085]
Q9QZD8	DIC_MOUSE	Mitochondrial dicarboxylate carrier (Solute carrier family 25 member 10)	TRANSMEM 9 29 Helical; Name=1. {ECO:0000255}.; TRANSMEM 62 81 Helical; Name=2. {ECO:0000255}.; TRANSMEM 102 122 Helical; Name=3. {ECO:0000255}.; TRANSMEM 162 181 Helical; Name=4. {ECO:0000255}.; TRANSMEM 202 222 Helical; Name=5. {ECO:0000255}.; TRANSMEM 254 274 Helical; Name=6. {ECO:0000255}.		SUBCELLULAR LOCATION: Mitochondrion inner membrane; Multi-pass membrane protein.	antiporter activity [GO:0015297]; malate transmembrane transporter activity [GO:0015140]; phosphate ion transmembrane transporter activity [GO:0015114]; secondary active transmembrane transporter activity [GO:0015291]; succinate transmembrane transporter activity [GO:0015141]; sulfate transmembrane transporter activity [GO:0015116]; thiosulfate transmembrane transporter activity [GO:0015117]
Q3UH60	DIP2B_MOUSE	Disco-interacting protein 2 homolog B (DIP2 homolog B)				catalytic activity [GO:0003824]
Q9QYI4	DJB12_MOUSE	DnaJ homolog subfamily B member 12 (mDj10)	TRANSMEM 243 263 Helical. {ECO:0000255}.		SUBCELLULAR LOCATION: Membrane {ECO:0000305}; Single-pass membrane protein {ECO:0000305}.
Q5U458	DJC11_MOUSE	DnaJ homolog subfamily C member 11			SUBCELLULAR LOCATION: Mitochondrion {ECO:0000250|UniProtKB:Q9NVH1}.
Q78YY6	DJC15_MOUSE	DnaJ homolog subfamily C member 15	TRANSMEM 38 54 Helical. {ECO:0000255}.		SUBCELLULAR LOCATION: Mitochondrion inner membrane {ECO:0000269|PubMed:23530063}; Single-pass membrane protein {ECO:0000269|PubMed:23530063}.
Q80TN4	DJC16_MOUSE	DnaJ homolog subfamily C member 16	TRANSMEM 534 554 Helical; Anchor for type IV membrane protein. {ECO:0000255}.		SUBCELLULAR LOCATION: Membrane {ECO:0000305}; Single-pass type IV membrane protein {ECO:0000305}.
A2ALW5	DJC25_MOUSE	DnaJ homolog subfamily C member 25	TRANSMEM 19 39 Helical. {ECO:0000255}.; TRANSMEM 147 167 Helical. {ECO:0000255}.; TRANSMEM 241 261 Helical. {ECO:0000255}.		SUBCELLULAR LOCATION: Membrane {ECO:0000305}; Multi-pass membrane protein {ECO:0000305}.
P63037	DNJA1_MOUSE	DnaJ homolog subfamily A member 1 (DnaJ protein homolog 2) (Heat shock 40 kDa protein 4) (Heat shock protein J2) (HSJ-2)			SUBCELLULAR LOCATION: Membrane {ECO:0000250}; Lipid-anchor {ECO:0000250}. Cytoplasm {ECO:0000250}. Microsome {ECO:0000250}. Mitochondrion {ECO:0000250}. Nucleus {ECO:0000250}. Cytoplasm, perinuclear region {ECO:0000250}. Note=Primarily cytoplasmic and associated with microsomes. A minor proportion is associated with nuclei and mitochondria (By similarity). {ECO:0000250}.	ATP binding [GO:0005524]; C3HC4-type RING finger domain binding [GO:0055131]; chaperone binding [GO:0051087]; G-protein coupled receptor binding [GO:0001664]; Hsp70 protein binding [GO:0030544]; low-density lipoprotein particle receptor binding [GO:0050750]; metal ion binding [GO:0046872]; ubiquitin protein ligase binding [GO:0031625]; unfolded protein binding [GO:0051082]
Q9QYJ0	DNJA2_MOUSE	DnaJ homolog subfamily A member 2 (mDj3)			SUBCELLULAR LOCATION: Membrane {ECO:0000305}; Lipid-anchor {ECO:0000305}.	ATP binding [GO:0005524]; chaperone binding [GO:0051087]; metal ion binding [GO:0046872]; unfolded protein binding [GO:0051082]
Q61712	DNJC1_MOUSE	DnaJ homolog subfamily C member 1 (DnaJ protein homolog MTJ1)	TRANSMEM 150 170 Helical. {ECO:0000255}.		SUBCELLULAR LOCATION: Endoplasmic reticulum membrane; Single-pass type I membrane protein. Nucleus membrane; Single-pass type I membrane protein. Microsome membrane; Single-pass type I membrane protein.	chaperone binding [GO:0051087]; chromatin binding [GO:0003682]; DNA binding [GO:0003677]; ribosome binding [GO:0043022]
P60904	DNJC5_MOUSE	DnaJ homolog subfamily C member 5 (Cysteine string protein) (CSP)			SUBCELLULAR LOCATION: Membrane {ECO:0000269|PubMed:17034881}; Lipid-anchor {ECO:0000269|PubMed:17034881}. Melanosome {ECO:0000250}. Cell membrane {ECO:0000250}. Note=Colocalizes with insulin granules, when overexpressed in a islet cell line.
Q8C3J5	DOCK2_MOUSE	Dedicator of cytokinesis protein 2 (Protein Hch)			SUBCELLULAR LOCATION: Endomembrane system {ECO:0000250}; Peripheral membrane protein {ECO:0000250}. Cytoplasm, cytoskeleton {ECO:0000250}. Note=Colocalizes with F-actin. {ECO:0000250}.	GTPase activator activity [GO:0005096]; Rac guanyl-nucleotide exchange factor activity [GO:0030676]; T cell receptor binding [GO:0042608]
Q8R2Y3	DOLK_MOUSE	Dolichol kinase (EC 2.7.1.108) (Transmembrane protein 15)	TRANSMEM 17 37 Helical. {ECO:0000255}.; TRANSMEM 73 93 Helical. {ECO:0000255}.; TRANSMEM 110 130 Helical. {ECO:0000255}.; TRANSMEM 133 153 Helical. {ECO:0000255}.; TRANSMEM 162 182 Helical. {ECO:0000255}.; TRANSMEM 187 207 Helical. {ECO:0000255}.; TRANSMEM 221 241 Helical. {ECO:0000255}.; TRANSMEM 253 273 Helical. {ECO:0000255}.; TRANSMEM 294 314 Helical. {ECO:0000255}.; TRANSMEM 334 350 Helical.…		SUBCELLULAR LOCATION: Endoplasmic reticulum membrane {ECO:0000250|UniProtKB:Q9UPQ8}; Multi-pass membrane protein {ECO:0000250|UniProtKB:Q9UPQ8}.	dolichol kinase activity [GO:0004168]
Q9JMF7	DOPP1_MOUSE	Dolichyldiphosphatase 1 (EC 3.6.1.43) (Dolichyl pyrophosphate phosphatase 1) (Protein 2-23)	TRANSMEM 33 53 Helical. {ECO:0000255}.; TRANSMEM 100 120 Helical. {ECO:0000255}.; TRANSMEM 130 150 Helical. {ECO:0000255}.; TRANSMEM 162 182 Helical. {ECO:0000255}.		SUBCELLULAR LOCATION: Endoplasmic reticulum membrane {ECO:0000269|PubMed:12198133}; Multi-pass membrane protein {ECO:0000269|PubMed:12198133}.	dolichyldiphosphatase activity [GO:0047874]
O70152	DPM1_MOUSE	Dolichol-phosphate mannosyltransferase subunit 1 (EC 2.4.1.83) (Dolichol-phosphate mannose synthase subunit 1) (DPM synthase subunit 1) (Dolichyl-phosphate beta-D-mannosyltransferase subunit 1) (Mannose-P-dolichol synthase subunit 1) (MPD synthase)			SUBCELLULAR LOCATION: Endoplasmic reticulum.	dolichyl-phosphate beta-D-mannosyltransferase activity [GO:0004582]; dolichyl-phosphate-mannose-protein mannosyltransferase activity [GO:0004169]
P32233	DRG1_MOUSE	Developmentally-regulated GTP-binding protein 1 (DRG-1) (Neural precursor cell expressed developmentally down-regulated protein 3) (NEDD-3)			SUBCELLULAR LOCATION: Cytoplasm {ECO:0000250}. Note=The DRG1-DFRP2/ZC3H15 complex associates with polysomes. {ECO:0000250}.	GTP binding [GO:0005525]; identical protein binding [GO:0042802]
Q99J47	DRS7B_MOUSE	Dehydrogenase/reductase SDR family member 7B (EC 1.1.-.-) (Short-chain dehydrogenase/reductase family 32C member 1)	TRANSMEM 18 38 Helical; Signal-anchor for type II membrane protein. {ECO:0000255}.		SUBCELLULAR LOCATION: Endoplasmic reticulum membrane {ECO:0000250}; Single-pass type II membrane protein {ECO:0000250}.	oxidoreductase activity [GO:0016491]
Q8VDW0	DX39A_MOUSE	ATP-dependent RNA helicase DDX39A (EC 3.6.4.13) (DEAD box protein 39)			SUBCELLULAR LOCATION: Nucleus {ECO:0000250}. Cytoplasm {ECO:0000250}. Note=Can translocate to the cytoplasm in the presence of MX1. {ECO:0000250}.	ATP binding [GO:0005524]; ATP-dependent RNA helicase activity [GO:0004004]; poly(A) RNA binding [GO:0044822]
Q9JHU4	DYHC1_MOUSE	Cytoplasmic dynein 1 heavy chain 1 (Cytoplasmic dynein heavy chain 1) (Dynein heavy chain, cytosolic)			SUBCELLULAR LOCATION: Cytoplasm, cytoskeleton.	ATPase activity [GO:0016887]; ATP binding [GO:0005524]; dynein light intermediate chain binding [GO:0051959]; microtubule motor activity [GO:0003777]; poly(A) RNA binding [GO:0044822]
P70245	EBP_MOUSE	3-beta-hydroxysteroid-Delta(8),Delta(7)-isomerase (EC 5.3.3.5) (Cholestenol Delta-isomerase) (Delta(8)-Delta(7) sterol isomerase) (D8-D7 sterol isomerase) (Emopamil-binding protein)	TRANSMEM 29 49 Helical. {ECO:0000255}.; TRANSMEM 66 86 Helical. {ECO:0000255}.; TRANSMEM 121 141 Helical. {ECO:0000255}.; TRANSMEM 185 205 Helical. {ECO:0000255}.		SUBCELLULAR LOCATION: Endoplasmic reticulum membrane; Multi-pass membrane protein.	C-8 sterol isomerase activity [GO:0000247]; cholestenol delta-isomerase activity [GO:0047750]
Q8BMS1	ECHA_MOUSE	Trifunctional enzyme subunit alpha, mitochondrial (TP-alpha) [Includes: Long-chain enoyl-CoA hydratase (EC 4.2.1.17); Long chain 3-hydroxyacyl-CoA dehydrogenase (EC 1.1.1.211)]			SUBCELLULAR LOCATION: Mitochondrion matrix {ECO:0000250}.	acetyl-CoA C-acyltransferase activity [GO:0003988]; enoyl-CoA hydratase activity [GO:0004300]; fatty-acyl-CoA binding [GO:0000062]; long-chain-3-hydroxyacyl-CoA dehydrogenase activity [GO:0016509]; long-chain-enoyl-CoA hydratase activity [GO:0016508]; NAD binding [GO:0051287]
Q99JY0	ECHB_MOUSE	Trifunctional enzyme subunit beta, mitochondrial (TP-beta) [Includes: 3-ketoacyl-CoA thiolase (EC 2.3.1.16) (Acetyl-CoA acyltransferase) (Beta-ketothiolase)]			SUBCELLULAR LOCATION: Mitochondrion {ECO:0000250}. Mitochondrion inner membrane {ECO:0000250}. Mitochondrion outer membrane {ECO:0000250}. Endoplasmic reticulum {ECO:0000250}.	acetyl-CoA C-acyltransferase activity [GO:0003988]; long-chain-3-hydroxyacyl-CoA dehydrogenase activity [GO:0016509]; poly(A) RNA binding [GO:0044822]
Q6PDI5	ECM29_MOUSE	Proteasome-associated protein ECM29 homolog (Ecm29)			SUBCELLULAR LOCATION: Endoplasmic reticulum {ECO:0000250}. Endoplasmic reticulum-Golgi intermediate compartment {ECO:0000250}. Endosome {ECO:0000250}. Cytoplasm, cytoskeleton, microtubule organizing center, centrosome {ECO:0000250}. Nucleus {ECO:0000250}. Endosome, multivesicular body {ECO:0000250}. Cytoplasmic vesicle {ECO:0000250}.
Q3UJB9	EDC4_MOUSE	Enhancer of mRNA-decapping protein 4			SUBCELLULAR LOCATION: Cytoplasm, P-body {ECO:0000250}. Nucleus {ECO:0000250}.
Q9D8N0	EF1G_MOUSE	Elongation factor 1-gamma (EF-1-gamma) (eEF-1B gamma)				translation elongation factor activity [GO:0003746]
P58252	EF2_MOUSE	Elongation factor 2 (EF-2)			SUBCELLULAR LOCATION: Cytoplasm. Nucleus {ECO:0000250|UniProtKB:P13639}. Note=Phosphorylation by CSK promotes cleavage and SUMOylation-dependent nuclear translocation of the C-terminal cleavage product. {ECO:0000250|UniProtKB:P13639}.	GTPase activity [GO:0003924]; GTP binding [GO:0005525]; poly(A) RNA binding [GO:0044822]; protein kinase binding [GO:0019901]; translation elongation factor activity [GO:0003746]
Q8BFR5	EFTU_MOUSE	Elongation factor Tu, mitochondrial			SUBCELLULAR LOCATION: Mitochondrion {ECO:0000250}.	GTPase activity [GO:0003924]; GTP binding [GO:0005525]; poly(A) RNA binding [GO:0044822]; translation elongation factor activity [GO:0003746]
P23116	EIF3A_MOUSE	Eukaryotic translation initiation factor 3 subunit A (eIF3a) (Centrosomin) (Eukaryotic translation initiation factor 3 subunit 10) (eIF-3-theta) (eIF3 p167) (eIF3 p180) (eIF3 p185) (p162)			SUBCELLULAR LOCATION: Cytoplasm {ECO:0000255|HAMAP-Rule:MF_03000}. Cytoplasm, cytoskeleton, microtubule organizing center, centrosome {ECO:0000269|PubMed:9372446}. Nucleus {ECO:0000269|PubMed:9372446}. Note=Centrosomin-A is found in the centrosome. Centrosomin-B is found in the nucleus.	poly(A) RNA binding [GO:0044822]; translation initiation factor activity [GO:0003743]
O70194	EIF3D_MOUSE	Eukaryotic translation initiation factor 3 subunit D (eIF3d) (Eukaryotic translation initiation factor 3 subunit 7) (eIF-3-zeta) (eIF3 p66)			SUBCELLULAR LOCATION: Cytoplasm {ECO:0000255|HAMAP-Rule:MF_03003}.	poly(A) RNA binding [GO:0044822]; translation initiation factor activity [GO:0003743]
P60229	EIF3E_MOUSE	Eukaryotic translation initiation factor 3 subunit E (eIF3e) (Eukaryotic translation initiation factor 3 subunit 6) (MMTV integration site 6) (Mammary tumor-associated protein INT-6) (Viral integration site protein INT-6) (eIF-3 p48)			SUBCELLULAR LOCATION: Cytoplasm {ECO:0000255|HAMAP-Rule:MF_03004}. Nucleus, PML body {ECO:0000255|HAMAP-Rule:MF_03004}.	poly(A) RNA binding [GO:0044822]; protein N-terminus binding [GO:0047485]; translation initiation factor activity [GO:0003743]
Q9DCH4	EIF3F_MOUSE	Eukaryotic translation initiation factor 3 subunit F (eIF3f) (Deubiquitinating enzyme eIF3f) (EC 3.4.19.12) (Eukaryotic translation initiation factor 3 subunit 5) (eIF-3-epsilon) (eIF3 p47)			SUBCELLULAR LOCATION: Cytoplasm {ECO:0000255|HAMAP-Rule:MF_03005}.	translation initiation factor activity [GO:0003743]; translation initiation factor binding [GO:0031369]; ubiquitin-specific protease activity [GO:0004843]
Q8QZY1	EIF3L_MOUSE	Eukaryotic translation initiation factor 3 subunit L (eIF3l) (66 kDa tyrosine-rich heat shock protein) (67 kDa polymerase-associated factor) (Eukaryotic translation initiation factor 3 subunit 6-interacting protein) (Eukaryotic translation initiation factor 3 subunit E-interacting protein) (HSP-66Y) (PAF67)			SUBCELLULAR LOCATION: Cytoplasm {ECO:0000255|HAMAP-Rule:MF_03011}.	poly(A) RNA binding [GO:0044822]; translation initiation factor activity [GO:0003743]
Q9JLJ5	ELOV1_MOUSE	Elongation of very long chain fatty acids protein 1 (EC 2.3.1.199) (3-keto acyl-CoA synthase Elovl1) (ELOVL fatty acid elongase 1) (ELOVL FA elongase 1) (Very-long-chain 3-oxoacyl-CoA synthase 1)	TRANSMEM 23 43 Helical. {ECO:0000255}.; TRANSMEM 61 81 Helical. {ECO:0000255}.; TRANSMEM 176 196 Helical. {ECO:0000255}.; TRANSMEM 203 223 Helical. {ECO:0000255}.; TRANSMEM 231 251 Helical. {ECO:0000255}.		SUBCELLULAR LOCATION: Endoplasmic reticulum membrane {ECO:0000250|UniProtKB:Q9BW60}; Multi-pass membrane protein {ECO:0000255}.	fatty acid elongase activity [GO:0009922]
Q8BHI7	ELOV5_MOUSE	Elongation of very long chain fatty acids protein 5 (EC 2.3.1.199) (3-keto acyl-CoA synthase Elovl5) (ELOVL fatty acid elongase 5) (ELOVL FA elongase 5) (Very-long-chain 3-oxoacyl-CoA synthase 5)	TRANSMEM 26 46 Helical. {ECO:0000255}.; TRANSMEM 64 84 Helical. {ECO:0000255}.; TRANSMEM 112 132 Helical. {ECO:0000255}.; TRANSMEM 139 158 Helical. {ECO:0000255}.; TRANSMEM 168 187 Helical. {ECO:0000255}.; TRANSMEM 205 225 Helical. {ECO:0000255}.; TRANSMEM 227 247 Helical. {ECO:0000255}.		SUBCELLULAR LOCATION: Endoplasmic reticulum membrane {ECO:0000250|UniProtKB:Q9NYP7}; Multi-pass membrane protein {ECO:0000255}. Cell projection, dendrite {ECO:0000250|UniProtKB:Q9NYP7}. Note=In Purkinje cells, the protein localizes to the soma and proximal portion of the dendritic tree. {ECO:0000250|UniProtKB:Q9NYP7}.	fatty acid elongase activity [GO:0009922]
Q3TAS6	EMC10_MOUSE	ER membrane protein complex subunit 10 (Hematopoietic signal peptide-containing membrane domain-containing protein 1)	TRANSMEM 222 242 Helical. {ECO:0000255}.		SUBCELLULAR LOCATION: Isoform 1: Membrane {ECO:0000250}; Single-pass type I membrane protein {ECO:0000250}.; SUBCELLULAR LOCATION: Isoform 2: Secreted {ECO:0000250}.
Q8C7X2	EMC1_MOUSE	ER membrane protein complex subunit 1	TRANSMEM 963 983 Helical. {ECO:0000255}.		SUBCELLULAR LOCATION: Membrane {ECO:0000250}; Single-pass type I membrane protein {ECO:0000250}.
Q99KI3	EMC3_MOUSE	ER membrane protein complex subunit 3 (Transmembrane protein 111)	TRANSMEM 14 34 Helical. {ECO:0000255}.; TRANSMEM 118 138 Helical. {ECO:0000255}.		SUBCELLULAR LOCATION: Membrane {ECO:0000250}; Multi-pass membrane protein {ECO:0000250}.
Q9CZX9	EMC4_MOUSE	ER membrane protein complex subunit 4 (Transmembrane protein 85)	TRANSMEM 84 104 Helical. {ECO:0000255}.; TRANSMEM 129 149 Helical. {ECO:0000255}.		SUBCELLULAR LOCATION: Membrane {ECO:0000250}; Multi-pass membrane protein {ECO:0000250}.
Q9EP72	EMC7_MOUSE	ER membrane protein complex subunit 7	TRANSMEM 159 179 Helical. {ECO:0000255}.		SUBCELLULAR LOCATION: Membrane {ECO:0000250}; Single-pass type I membrane protein {ECO:0000250}.	carbohydrate binding [GO:0030246]
O08579	EMD_MOUSE	Emerin	TRANSMEM 224 244 Helical. {ECO:0000255}.		SUBCELLULAR LOCATION: Nucleus inner membrane {ECO:0000250|UniProtKB:P50402}; Single-pass membrane protein; Nucleoplasmic side {ECO:0000250|UniProtKB:P50402}. Nucleus outer membrane. Note=Colocalized with BANF1 at the central region of the assembling nuclear rim, near spindle-attachment sites. The accumulation of different intermediates of prelamin-A/C (non-farnesylated or carboxymethylated farnes…	actin binding [GO:0003779]; beta-tubulin binding [GO:0048487]
Q8C522	ENDD1_MOUSE	Endonuclease domain-containing 1 protein (EC 3.1.30.-)			SUBCELLULAR LOCATION: Secreted {ECO:0000305}.	endonuclease activity [GO:0004519]; metal ion binding [GO:0046872]; nucleic acid binding [GO:0003676]
P17182	ENOA_MOUSE	Alpha-enolase (EC 4.2.1.11) (2-phospho-D-glycerate hydro-lyase) (Enolase 1) (Non-neural enolase) (NNE)			SUBCELLULAR LOCATION: Cytoplasm {ECO:0000250}. Cell membrane {ECO:0000250}. Note=Can translocate to the plasma membrane in either the homodimeric (alpha/alpha) or heterodimeric (alpha/gamma) form (By similarity). ENO1 is localized to the M-band. {ECO:0000250, ECO:0000269|PubMed:11229603}.	magnesium ion binding [GO:0000287]; phosphopyruvate hydratase activity [GO:0004634]
P08113	ENPL_MOUSE	Endoplasmin (94 kDa glucose-regulated protein) (GRP-94) (Endoplasmic reticulum resident protein 99) (ERp99) (Heat shock protein 90 kDa beta member 1) (Polymorphic tumor rejection antigen 1) (Tumor rejection antigen gp96)			SUBCELLULAR LOCATION: Endoplasmic reticulum lumen {ECO:0000269|PubMed:20865800}. Melanosome {ECO:0000250}.	ATP binding [GO:0005524]; low-density lipoprotein particle receptor binding [GO:0050750]; protein phosphatase binding [GO:0019903]; RNA binding [GO:0003723]; virion binding [GO:0046790]
P06802	ENPP1_MOUSE	Ectonucleotide pyrophosphatase/phosphodiesterase family member 1 (E-NPP 1) (Lymphocyte antigen 41) (Ly-41) (Phosphodiesterase I/nucleotide pyrophosphatase 1) (Plasma-cell membrane glycoprotein PC-1) [Includes: Alkaline phosphodiesterase I (EC 3.1.4.1); Nucleotide pyrophosphatase (NPPase) (EC 3.6.1.9)]	TRANSMEM 59 79 Helical; Signal-anchor for type II membrane protein. {ECO:0000255}.		SUBCELLULAR LOCATION: Cell membrane; Single-pass type II membrane protein. Basolateral cell membrane; Single-pass type II membrane protein. Secreted. Note=Targeted to the basolateral membrane in polarized epithelial cells and in hepatocytes, and to matrix vesicles in osteoblasts. In bile duct cells and cancer cells, located to the apical cytoplasmic side (By similarity). The proteolytically proce…	ATP binding [GO:0005524]; calcium ion binding [GO:0005509]; insulin receptor binding [GO:0005158]; NADH pyrophosphatase activity [GO:0035529]; nucleic acid binding [GO:0003676]; nucleoside-triphosphate diphosphatase activity [GO:0047429]; nucleotide diphosphatase activity [GO:0004551]; phosphodiesterase I activity [GO:0004528]; polysaccharide binding [GO:0030247]; protein homodimerization activit…
Q9ER31	ENTP6_RAT	Ectonucleoside triphosphate diphosphohydrolase 6 (NTPDase 6) (EC 3.6.1.6) (CD39 antigen-like 2)	TRANSMEM 13 32 Helical; Signal-anchor for type II membrane protein. {ECO:0000255}.		SUBCELLULAR LOCATION: Golgi apparatus membrane {ECO:0000269|PubMed:11042118}; Single-pass type II membrane protein {ECO:0000269|PubMed:11042118}. Secreted {ECO:0000269|PubMed:11042118}. Note=But also occurs in a soluble extracellular form.	guanosine-5'-triphosphate,3'-diphosphate diphosphatase activity [GO:0008894]; nucleoside-diphosphatase activity [GO:0017110]; nucleoside-triphosphatase activity [GO:0017111]; uridine-diphosphatase activity [GO:0045134]
Q99JW5	EPCAM_MOUSE	Epithelial cell adhesion molecule (Ep-CAM) (Epithelial glycoprotein 314) (EGP314) (mEGP314) (Protein 289A) (Tumor-associated calcium signal transducer 1) (CD antigen CD326)	TRANSMEM 267 289 Helical. {ECO:0000255}.		SUBCELLULAR LOCATION: Membrane {ECO:0000250}; Single-pass type I membrane protein {ECO:0000250}. Lateral cell membrane {ECO:0000250}. Cell junction, tight junction {ECO:0000250}. Note=Colocalizes with CLDN7 at the lateral cell membrane and tight junction. {ECO:0000250}.	protein complex binding [GO:0032403]
Q99KN9	EPN4_MOUSE	Clathrin interactor 1 (Enthoprotin) (Epsin-4) (Epsin-related protein) (EpsinR)			SUBCELLULAR LOCATION: Cytoplasm {ECO:0000250}. Cytoplasm, perinuclear region {ECO:0000250}. Membrane {ECO:0000255|PROSITE-ProRule:PRU00243}; Peripheral membrane protein {ECO:0000250}. Cytoplasmic vesicle, clathrin-coated vesicle {ECO:0000250}. Note=Found throughout the cell, with the exception of the cell surface. Concentrated in the perinuclear region and associated with clathrin-coated vesicles…	clathrin binding [GO:0030276]; lipid binding [GO:0008289]
Q80TA1	EPT1_MOUSE	Ethanolaminephosphotransferase 1 (EC 2.7.8.1) (Selenoprotein I) (SelI)	TRANSMEM 47 69 Helical. {ECO:0000255}.; TRANSMEM 84 103 Helical. {ECO:0000255}.; TRANSMEM 123 145 Helical. {ECO:0000255}.; TRANSMEM 150 172 Helical. {ECO:0000255}.; TRANSMEM 179 201 Helical. {ECO:0000255}.; TRANSMEM 221 243 Helical. {ECO:0000255}.; TRANSMEM 256 278 Helical. {ECO:0000255}.; TRANSMEM 291 310 Helical. {ECO:0000255}.; TRANSMEM 319 341 Helical. {ECO:0000255}.; TRANSMEM 345 367 Helical…		SUBCELLULAR LOCATION: Membrane {ECO:0000305}; Multi-pass membrane protein {ECO:0000305}.	ethanolaminephosphotransferase activity [GO:0004307]; metal ion binding [GO:0046872]
Q99JH8	ERD21_MOUSE	ER lumen protein-retaining receptor 1 (KDEL endoplasmic reticulum protein retention receptor 1) (KDEL receptor 1)	TRANSMEM 3 21 Helical. {ECO:0000255}.; TRANSMEM 36 53 Helical. {ECO:0000255}.; TRANSMEM 62 80 Helical. {ECO:0000255}.; TRANSMEM 97 110 Helical. {ECO:0000255}.; TRANSMEM 118 137 Helical. {ECO:0000255}.; TRANSMEM 150 168 Helical. {ECO:0000255}.; TRANSMEM 179 199 Helical. {ECO:0000255}.		SUBCELLULAR LOCATION: Cytoplasmic vesicle, COPI-coated vesicle membrane {ECO:0000250}; Multi-pass membrane protein {ECO:0000250}. Endoplasmic reticulum membrane; Multi-pass membrane protein. Endoplasmic reticulum-Golgi intermediate compartment membrane {ECO:0000250}.	ER retention sequence binding [GO:0046923]
Q9CQM2	ERD22_MOUSE	ER lumen protein-retaining receptor 2 (KDEL endoplasmic reticulum protein retention receptor 2) (KDEL receptor 2)	TRANSMEM 3 21 Helical. {ECO:0000255}.; TRANSMEM 36 53 Helical. {ECO:0000255}.; TRANSMEM 62 80 Helical. {ECO:0000255}.; TRANSMEM 97 110 Helical. {ECO:0000255}.; TRANSMEM 118 137 Helical. {ECO:0000255}.; TRANSMEM 150 168 Helical. {ECO:0000255}.; TRANSMEM 179 199 Helical. {ECO:0000255}.		SUBCELLULAR LOCATION: Endoplasmic reticulum membrane {ECO:0000250}; Multi-pass membrane protein {ECO:0000250}.	ER retention sequence binding [GO:0046923]
Q8R1L4	ERD23_MOUSE	ER lumen protein-retaining receptor 3 (KDEL endoplasmic reticulum protein retention receptor 3) (KDEL receptor 3)	TRANSMEM 3 21 Helical. {ECO:0000255}.; TRANSMEM 36 53 Helical. {ECO:0000255}.; TRANSMEM 62 80 Helical. {ECO:0000255}.; TRANSMEM 97 110 Helical. {ECO:0000255}.; TRANSMEM 118 137 Helical. {ECO:0000255}.; TRANSMEM 150 168 Helical. {ECO:0000255}.; TRANSMEM 179 199 Helical. {ECO:0000255}.		SUBCELLULAR LOCATION: Endoplasmic reticulum membrane; Multi-pass membrane protein.	ER retention sequence binding [GO:0046923]
Q9ERY9	ERG28_MOUSE	Probable ergosterol biosynthetic protein 28	TRANSMEM 4 24 Helical. {ECO:0000255}.; TRANSMEM 52 72 Helical. {ECO:0000255}.; TRANSMEM 79 99 Helical. {ECO:0000255}.; TRANSMEM 105 125 Helical. {ECO:0000255}.		SUBCELLULAR LOCATION: Endoplasmic reticulum membrane {ECO:0000305}; Multi-pass membrane protein {ECO:0000305}.
P52019	ERG1_MOUSE	Squalene monooxygenase (EC 1.14.13.132) (Squalene epoxidase) (SE)	TRANSMEM 20 40 Helical. {ECO:0000255}.; TRANSMEM 60 80 Helical. {ECO:0000255}.; TRANSMEM 118 138 Helical. {ECO:0000255}.; TRANSMEM 544 564 Helical. {ECO:0000255}.		SUBCELLULAR LOCATION: Microsome membrane; Multi-pass membrane protein. Endoplasmic reticulum membrane; Multi-pass membrane protein.	flavin adenine dinucleotide binding [GO:0050660]; squalene monooxygenase activity [GO:0004506]
Q8BLN5	ERG7_MOUSE	Lanosterol synthase (EC 5.4.99.7) (2,3-epoxysqualene--lanosterol cyclase) (Oxidosqualene--lanosterol cyclase) (OSC)			SUBCELLULAR LOCATION: Endoplasmic reticulum membrane {ECO:0000250}; Peripheral membrane protein {ECO:0000250}.	lanosterol synthase activity [GO:0000250]
Q9DC16	ERGI1_MOUSE	Endoplasmic reticulum-Golgi intermediate compartment protein 1 (ER-Golgi intermediate compartment 32 kDa protein) (ERGIC-32)	TRANSMEM 27 47 Helical. {ECO:0000255}.; TRANSMEM 255 275 Helical. {ECO:0000255}.		SUBCELLULAR LOCATION: Endoplasmic reticulum membrane {ECO:0000250}; Multi-pass membrane protein {ECO:0000250}. Endoplasmic reticulum-Golgi intermediate compartment membrane {ECO:0000250}; Multi-pass membrane protein {ECO:0000250}. Golgi apparatus membrane {ECO:0000250}; Multi-pass membrane protein {ECO:0000250}. Note=Cycles between the endoplasmic reticulum and the Golgi. {ECO:0000250}.
Q9CR89	ERGI2_MOUSE	Endoplasmic reticulum-Golgi intermediate compartment protein 2	TRANSMEM 34 54 Helical. {ECO:0000255}.; TRANSMEM 320 340 Helical. {ECO:0000255}.		SUBCELLULAR LOCATION: Endoplasmic reticulum-Golgi intermediate compartment membrane {ECO:0000250}; Multi-pass membrane protein {ECO:0000250}. Golgi apparatus, cis-Golgi network membrane {ECO:0000250}; Multi-pass membrane protein {ECO:0000250}. Endoplasmic reticulum membrane {ECO:0000250}; Multi-pass membrane protein {ECO:0000250}. Cytoplasm {ECO:0000250}. Nucleus {ECO:0000250}. Note=Cycles betwee…
Q9CQE7	ERGI3_MOUSE	Endoplasmic reticulum-Golgi intermediate compartment protein 3 (Serologically defined breast cancer antigen NY-BR-84 homolog)	TRANSMEM 26 46 Helical. {ECO:0000255}.; TRANSMEM 342 362 Helical. {ECO:0000255}.		SUBCELLULAR LOCATION: Endoplasmic reticulum-Golgi intermediate compartment membrane {ECO:0000269|PubMed:12663859}; Multi-pass membrane protein {ECO:0000269|PubMed:12663859}. Golgi apparatus, cis-Golgi network membrane {ECO:0000269|PubMed:12663859}; Multi-pass membrane protein {ECO:0000269|PubMed:12663859}. Endoplasmic reticulum membrane {ECO:0000269|PubMed:12663859}; Multi-pass membrane protein {…
Q91X78	ERLN1_MOUSE	Erlin-1 (Endoplasmic reticulum lipid raft-associated protein 1) (Protein KE04 homolog) (Stomatin-prohibitin-flotillin-HflC/K domain-containing protein 1) (SPFH domain-containing protein 1)	TRANSMEM 6 26 Helical. {ECO:0000255}.		SUBCELLULAR LOCATION: Endoplasmic reticulum membrane {ECO:0000250}; Single-pass type II membrane protein {ECO:0000250}. Note=Associated with lipid raft-like domains of the endoplasmic reticulum membrane. {ECO:0000250}.	lipid binding [GO:0008289]
Q8BFZ9	ERLN2_MOUSE	Erlin-2 (Endoplasmic reticulum lipid raft-associated protein 2) (Stomatin-prohibitin-flotillin-HflC/K domain-containing protein 2) (SPFH domain-containing protein 2)	TRANSMEM 4 24 Helical. {ECO:0000255}.		SUBCELLULAR LOCATION: Endoplasmic reticulum membrane {ECO:0000250}; Single-pass type II membrane protein {ECO:0000250}. Note=Associated with lipid raft-like domains of the endoplasmic reticulum membrane. {ECO:0000250}.
Q3UVK0	ERMP1_MOUSE	Endoplasmic reticulum metallopeptidase 1 (EC 3.4.-.-) (Felix-ina)	TRANSMEM 67 87 Helical; Name=1. {ECO:0000255}.; TRANSMEM 394 414 Helical; Name=2. {ECO:0000255}.; TRANSMEM 452 472 Helical; Name=3. {ECO:0000255}.; TRANSMEM 481 501 Helical; Name=4. {ECO:0000255}.; TRANSMEM 516 538 Helical; Name=5. {ECO:0000255}.; TRANSMEM 543 562 Helical; Name=6. {ECO:0000255}.; TRANSMEM 574 594 Helical; Name=7. {ECO:0000255}.; TRANSMEM 616 636 Helical; Name=8. {ECO:0000255}.; T…		SUBCELLULAR LOCATION: Endoplasmic reticulum membrane {ECO:0000250|UniProtKB:Q6UPR8}; Multi-pass membrane protein {ECO:0000255}.	metal ion binding [GO:0046872]; metallopeptidase activity [GO:0008237]
P57759	ERP29_MOUSE	Endoplasmic reticulum resident protein 29 (ERp29)			SUBCELLULAR LOCATION: Endoplasmic reticulum lumen {ECO:0000255|PROSITE-ProRule:PRU10138}. Melanosome {ECO:0000250}.
Q3U7R1	ESYT1_MOUSE	Extended synaptotagmin-1 (E-Syt1) (Membrane-bound C2 domain-containing protein)	TRANSMEM 29 49 Helical. {ECO:0000255}.; TRANSMEM 53 73 Helical. {ECO:0000255}.		SUBCELLULAR LOCATION: Endoplasmic reticulum membrane {ECO:0000250}; Multi-pass membrane protein {ECO:0000250}. Cell membrane {ECO:0000250}; Peripheral membrane protein {ECO:0000250}. Note=Localizes primarily to the endoplasmic reticulum. Recruited to sites of contact between the endoplasmic reticulum and the cell membrane in response to increased cytosolic calcium levels (By similarity). {ECO:000…	metal ion binding [GO:0046872]; phospholipid binding [GO:0005543]
Q3TZZ7	ESYT2_MOUSE	Extended synaptotagmin-2 (E-Syt2)	TRANSMEM 28 48 Helical. {ECO:0000255}.; TRANSMEM 52 72 Helical. {ECO:0000255}.		SUBCELLULAR LOCATION: Cell membrane {ECO:0000250}; Peripheral membrane protein {ECO:0000250}. Endoplasmic reticulum membrane {ECO:0000250}; Multi-pass membrane protein {ECO:0000250}. Note=Detected at sites of contact between the endoplasmic reticulum membrane and the cell membrane. Recruited to the cell membrane via the third C2 domain (By similarity). {ECO:0000250}.	calcium-dependent phospholipid binding [GO:0005544]; calcium ion binding [GO:0005509]; identical protein binding [GO:0042802]; phosphatidylcholine binding [GO:0031210]; phosphatidylethanolamine binding [GO:0008429]; phosphatidylinositol binding [GO:0035091]; phospholipid binding [GO:0005543]
Q61545	EWS_MOUSE	RNA-binding protein EWS			SUBCELLULAR LOCATION: Nucleus {ECO:0000250}. Cytoplasm {ECO:0000250}. Cell membrane {ECO:0000250}. Note=Relocates from cytoplasm to ribosomes upon PTK2B/FAK2 activation. {ECO:0000250}.	nucleotide binding [GO:0000166]; poly(A) RNA binding [GO:0044822]; zinc ion binding [GO:0008270]
Q9WVL6	EXTL3_MOUSE	Exostosin-like 3 (EC 2.4.1.223) (Glucuronyl-galactosyl-proteoglycan 4-alpha-N-acetylglucosaminyltransferase) (Multiple exostosis-like protein 3)	TRANSMEM 31 51 Helical; Signal-anchor for type II membrane protein. {ECO:0000255}.		SUBCELLULAR LOCATION: Endoplasmic reticulum membrane {ECO:0000250}; Single-pass type II membrane protein {ECO:0000250}.	glucuronyl-galactosyl-proteoglycan 4-alpha-N-acetylglucosaminyltransferase activity [GO:0001888]; metal ion binding [GO:0046872]
Q6NS82	F134A_MOUSE	Protein FAM134A	TRANSMEM 10 30 Helical. {ECO:0000255}.; TRANSMEM 87 107 Helical. {ECO:0000255}.; TRANSMEM 199 219 Helical. {ECO:0000255}.		SUBCELLULAR LOCATION: Membrane {ECO:0000305}; Multi-pass membrane protein {ECO:0000305}.
Q9CQV4	F134C_MOUSE	Protein FAM134C	TRANSMEM 81 101 Helical. {ECO:0000255}.; TRANSMEM 169 186 Helical. {ECO:0000255}.; TRANSMEM 187 207 Helical. {ECO:0000255}.		SUBCELLULAR LOCATION: Membrane {ECO:0000305}; Multi-pass membrane protein {ECO:0000305}.
Q9D6U8	F162A_MOUSE	Protein FAM162A (E2-induced gene 5 protein homolog) (Growth and transformation-dependent protein) (HGTD-P)	TRANSMEM 104 121 Helical. {ECO:0000255}.		SUBCELLULAR LOCATION: Membrane {ECO:0000305}; Single-pass membrane protein {ECO:0000305}. Mitochondrion {ECO:0000250}.
Q8BGY7	F210A_MOUSE	Protein FAM210A	TRANSMEM 138 158 Helical. {ECO:0000255}.		SUBCELLULAR LOCATION: Membrane {ECO:0000305}; Single-pass membrane protein {ECO:0000305}. Mitochondrion {ECO:0000305}.
Q4QQM5	FA73A_MOUSE	Protein FAM73A	TRANSMEM 15 32 Helical. {ECO:0000255}.; TRANSMEM 38 58 Helical. {ECO:0000255}.		SUBCELLULAR LOCATION: Membrane {ECO:0000305}; Multi-pass membrane protein {ECO:0000305}.
O08914	FAAH1_MOUSE	Fatty-acid amide hydrolase 1 (EC 3.5.1.99) (Anandamide amidohydrolase 1) (Oleamide hydrolase 1)	TRANSMEM 9 29 Helical. {ECO:0000255}.	INTRAMEM 404 433 {ECO:0000250}.	SUBCELLULAR LOCATION: Endoplasmic reticulum membrane; Single-pass membrane protein. Golgi apparatus membrane; Single-pass membrane protein. Note=Seems to be associated with the endoplasmic reticulum and/or Golgi apparatus.	acylglycerol lipase activity [GO:0047372]; carbon-nitrogen ligase activity, with glutamine as amido-N-donor [GO:0016884]; fatty acid amide hydrolase activity [GO:0017064]
Q80W54	FACE1_MOUSE	CAAX prenyl protease 1 homolog (EC 3.4.24.84) (Farnesylated proteins-converting enzyme 1) (FACE-1) (Prenyl protein-specific endoprotease 1) (Zinc metalloproteinase Ste24 homolog)	TRANSMEM 19 39 Helical. {ECO:0000255}.; TRANSMEM 82 102 Helical. {ECO:0000255}.; TRANSMEM 124 144 Helical. {ECO:0000255}.; TRANSMEM 171 191 Helical. {ECO:0000255}.; TRANSMEM 196 216 Helical. {ECO:0000255}.; TRANSMEM 348 368 Helical. {ECO:0000255}.; TRANSMEM 383 405 Helical. {ECO:0000255}.		SUBCELLULAR LOCATION: Endoplasmic reticulum membrane {ECO:0000250}; Multi-pass membrane protein {ECO:0000250}. Nucleus inner membrane {ECO:0000250}; Multi-pass membrane protein {ECO:0000250}.	metal ion binding [GO:0046872]; metalloendopeptidase activity [GO:0004222]
Q922J9	FACR1_MOUSE	Fatty acyl-CoA reductase 1 (EC 1.2.1.n2) (Male sterility domain-containing protein 2)	TRANSMEM 466 483 Helical. {ECO:0000255}.		SUBCELLULAR LOCATION: Peroxisome membrane {ECO:0000305}; Single-pass membrane protein {ECO:0000305}.	fatty-acyl-CoA reductase (alcohol-forming) activity [GO:0080019]; long-chain-fatty-acyl-CoA reductase activity [GO:0050062]
Q920L1	FADS1_MOUSE	Fatty acid desaturase 1 (EC 1.14.19.-) (Delta(5) fatty acid desaturase) (D5D) (Delta(5) desaturase) (Delta-5 desaturase)	TRANSMEM 125 145 Helical. {ECO:0000255}.; TRANSMEM 161 180 Helical. {ECO:0000255}.; TRANSMEM 269 289 Helical. {ECO:0000255}.; TRANSMEM 309 329 Helical. {ECO:0000255}.		SUBCELLULAR LOCATION: Endoplasmic reticulum membrane {ECO:0000250}; Multi-pass membrane protein {ECO:0000250}. Mitochondrion {ECO:0000250}.	linoleoyl-CoA desaturase activity [GO:0016213]; oxidoreductase activity [GO:0016491]
Q9Z0R9	FADS2_MOUSE	Fatty acid desaturase 2 (EC 1.14.19.-) (Delta(6) fatty acid desaturase) (D6D) (Delta(6) desaturase) (Delta-6 desaturase)	TRANSMEM 131 151 Helical. {ECO:0000255}.; TRANSMEM 153 173 Helical. {ECO:0000255}.; TRANSMEM 265 285 Helical. {ECO:0000255}.; TRANSMEM 306 326 Helical. {ECO:0000255}.		SUBCELLULAR LOCATION: Endoplasmic reticulum membrane {ECO:0000305}; Multi-pass membrane protein {ECO:0000305}.	stearoyl-CoA 9-desaturase activity [GO:0004768]
Q3TDN2	FAF2_MOUSE	FAS-associated factor 2 (UBX domain-containing protein 8)			SUBCELLULAR LOCATION: Cytoplasm {ECO:0000250}. Lipid droplet {ECO:0000250}. Endoplasmic reticulum {ECO:0000250}.	lipase binding [GO:0035473]; lipase inhibitor activity [GO:0055102]; ubiquitin binding [GO:0043130]; ubiquitin protein ligase binding [GO:0031625]
P19096	FAS_MOUSE	Fatty acid synthase (EC 2.3.1.85) [Includes: [Acyl-carrier-protein] S-acetyltransferase (EC 2.3.1.38); [Acyl-carrier-protein] S-malonyltransferase (EC 2.3.1.39); 3-oxoacyl-[acyl-carrier-protein] synthase (EC 2.3.1.41); 3-oxoacyl-[acyl-carrier-protein] reductase (EC 1.1.1.100); 3-hydroxyacyl-[acyl-carrier-protein] dehydratase (EC 4.2.1.59); Enoyl-[acyl-carrier-protein] reductase (EC 1.3.1.39); Ole…			SUBCELLULAR LOCATION: Cytoplasm {ECO:0000250}. Melanosome {ECO:0000250}.	[acyl-carrier-protein] S-acetyltransferase activity [GO:0004313]; [acyl-carrier-protein] S-malonyltransferase activity [GO:0004314]; 3-hydroxyoctanoyl-[acyl-carrier-protein] dehydratase activity [GO:0047451]; 3-hydroxypalmitoyl-[acyl-carrier-protein] dehydratase activity [GO:0004317]; 3-oxoacyl-[acyl-carrier-protein] reductase (NADPH) activity [GO:0004316]; 3-oxoacyl-[acyl-carrier-protein] syntha…
P22509	FBRL_RAT	rRNA 2'-O-methyltransferase fibrillarin (EC 2.1.1.-) (Histone-glutamine methyltransferase) (Nucleolar protein 1)			SUBCELLULAR LOCATION: Nucleus, nucleolus {ECO:0000269|PubMed:2414294}. Note=Fibrillar region of the nucleolus.	histone-glutamine methyltransferase activity [GO:1990259]; poly(A) RNA binding [GO:0044822]; RNA binding [GO:0003723]; rRNA methyltransferase activity [GO:0008649]
Q9D1M7	FKB11_MOUSE	Peptidyl-prolyl cis-trans isomerase FKBP11 (PPIase FKBP11) (EC 5.2.1.8) (19 kDa FK506-binding protein) (19 kDa FKBP) (FKBP-19) (FK506-binding protein 11) (FKBP-11) (Rotamase)	TRANSMEM 156 176 Helical. {ECO:0000255}.		SUBCELLULAR LOCATION: Membrane {ECO:0000305}; Single-pass membrane protein {ECO:0000305}.	FK506 binding [GO:0005528]; peptidyl-prolyl cis-trans isomerase activity [GO:0003755]
Q3B7U9	FKBP8_RAT	Peptidyl-prolyl cis-trans isomerase FKBP8 (PPIase FKBP8) (EC 5.2.1.8) (FK506-binding protein 8) (FKBP-8) (Rotamase)	TRANSMEM 381 401 Helical. {ECO:0000255}.		SUBCELLULAR LOCATION: Mitochondrion membrane {ECO:0000250}; Single-pass membrane protein {ECO:0000250}; Cytoplasmic side {ECO:0000250}.	FK506 binding [GO:0005528]; peptidyl-prolyl cis-trans isomerase activity [GO:0003755]
Q80ZA7	FMR1N_MOUSE	Fragile X mental retardation 1 neighbor protein (Protein mNY-SAR-35)	TRANSMEM 80 100 Helical. {ECO:0000255}.; TRANSMEM 179 199 Helical. {ECO:0000255}.		SUBCELLULAR LOCATION: Membrane {ECO:0000305}; Multi-pass membrane protein {ECO:0000305}.
Q6NWW9	FND3B_MOUSE	Fibronectin type III domain-containing protein 3B (Factor for adipocyte differentiation 104) (HCV NS5A-binding protein 37)	TRANSMEM 1185 1205 Helical. {ECO:0000255}.		SUBCELLULAR LOCATION: Membrane {ECO:0000250}; Single-pass membrane protein {ECO:0000250}.	poly(A) RNA binding [GO:0044822]
Q9D6K8	FUND2_MOUSE	FUN14 domain-containing protein 2 (Hepatitis C virus core-binding protein 6)
Q9WTS2	FUT8_MOUSE	Alpha-(1,6)-fucosyltransferase (Alpha1-6FucT) (EC 2.4.1.68) (Fucosyltransferase 8) (GDP-L-Fuc:N-acetyl-beta-D-glucosaminide alpha1,6-fucosyltransferase) (GDP-fucose--glycoprotein fucosyltransferase) (Glycoprotein 6-alpha-L-fucosyltransferase)	TRANSMEM 10 30 Helical; Signal-anchor for type II membrane protein. {ECO:0000255}.		SUBCELLULAR LOCATION: Golgi apparatus, Golgi stack membrane {ECO:0000250}; Single-pass type II membrane protein {ECO:0000250}. Note=Membrane-bound form in trans cisternae of Golgi. {ECO:0000250}.	alpha-(1->6)-fucosyltransferase activity [GO:0046921]; glycoprotein 6-alpha-L-fucosyltransferase activity [GO:0008424]; transferase activity, transferring glycosyl groups [GO:0016757]
Q9WVR4	FXR2_MOUSE	Fragile X mental retardation syndrome-related protein 2			SUBCELLULAR LOCATION: Cytoplasm {ECO:0000250}.	identical protein binding [GO:0042802]; mRNA binding [GO:0003729]; poly(A) RNA binding [GO:0044822]
Q61584	FXR1_MOUSE	Fragile X mental retardation syndrome-related protein 1 (mFxr1p)			SUBCELLULAR LOCATION: Cytoplasm {ECO:0000250}.	G-quadruplex RNA binding [GO:0002151]; mRNA 3'-UTR binding [GO:0003730]; poly(A) RNA binding [GO:0044822]
P39688	FYN_MOUSE	Tyrosine-protein kinase Fyn (EC 2.7.10.2) (Proto-oncogene c-Fyn) (p59-Fyn)			SUBCELLULAR LOCATION: Cytoplasm {ECO:0000250}. Nucleus {ECO:0000250}. Cell membrane {ECO:0000250}. Note=Present and active in lipid rafts. Palmitoylation is crucial for proper trafficking (By similarity). {ECO:0000250}.	ATP binding [GO:0005524]; ephrin receptor binding [GO:0046875]; glycoprotein binding [GO:0001948]; G-protein coupled receptor binding [GO:0001664]; growth factor receptor binding [GO:0070851]; ion channel binding [GO:0044325]; metal ion binding [GO:0046872]; non-membrane spanning protein tyrosine kinase activity [GO:0004715]; protein kinase activity [GO:0004672]; protein tyrosine kinase activity …
P97855	G3BP1_MOUSE	Ras GTPase-activating protein-binding protein 1 (G3BP-1) (EC 3.6.4.12) (EC 3.6.4.13) (ATP-dependent DNA helicase VIII) (GAP SH3 domain-binding protein 1) (HDH-VIII)			SUBCELLULAR LOCATION: Cytoplasm {ECO:0000250}. Cytoplasm, cytosol {ECO:0000250}. Cytoplasmic granule {ECO:0000250}. Cell membrane {ECO:0000250}. Nucleus {ECO:0000250}. Note=Cytoplasmic in proliferating cells, can be recruited to the plasma membrane in exponentially growing cells (By similarity). Cytosolic and partially nuclear in resting cells. Recruited to stress granules (SGs) upon either arsen…	ATP binding [GO:0005524]; DNA binding [GO:0003677]; endonuclease activity [GO:0004519]; helicase activity [GO:0004386]; mRNA binding [GO:0003729]; poly(A) RNA binding [GO:0044822]
Q6NSQ9	G6PC3_MOUSE	Glucose-6-phosphatase 3 (G-6-Pase 3) (G6Pase 3) (EC 3.1.3.9) (Ubiquitous glucose-6-phosphatase catalytic subunit-related protein)	TRANSMEM 25 45 Helical. {ECO:0000255}.; TRANSMEM 57 77 Helical. {ECO:0000255}.; TRANSMEM 109 129 Helical. {ECO:0000255}.; TRANSMEM 139 159 Helical. {ECO:0000255}.; TRANSMEM 168 186 Helical. {ECO:0000255}.; TRANSMEM 198 218 Helical. {ECO:0000255}.; TRANSMEM 255 273 Helical. {ECO:0000255}.; TRANSMEM 284 304 Helical. {ECO:0000255}.; TRANSMEM 308 328 Helical. {ECO:0000255}.		SUBCELLULAR LOCATION: Endoplasmic reticulum membrane {ECO:0000250}; Multi-pass membrane protein {ECO:0000250}.	glucose-6-phosphatase activity [GO:0004346]
Q6PB93	GALT2_MOUSE	Polypeptide N-acetylgalactosaminyltransferase 2 (EC 2.4.1.41) (Polypeptide GalNAc transferase 2) (GalNAc-T2) (pp-GaNTase 2) (Protein-UDP acetylgalactosaminyltransferase 2) (UDP-GalNAc:polypeptide N-acetylgalactosaminyltransferase 2) [Cleaved into: Polypeptide N-acetylgalactosaminyltransferase 2 soluble form]	TRANSMEM 7 24 Helical; Signal-anchor for type II membrane protein. {ECO:0000255}.		SUBCELLULAR LOCATION: Golgi apparatus, Golgi stack membrane; Single-pass type II membrane protein. Secreted. Note=Resides preferentially in the trans and medial parts of the Golgi stack. A secreted form also exists.	carbohydrate binding [GO:0030246]; manganese ion binding [GO:0030145]; polypeptide N-acetylgalactosaminyltransferase activity [GO:0004653]
Q10473	GALT1_RAT	Polypeptide N-acetylgalactosaminyltransferase 1 (EC 2.4.1.41) (Polypeptide GalNAc transferase 1) (GalNAc-T1) (pp-GaNTase 1) (Protein-UDP acetylgalactosaminyltransferase 1) (UDP-GalNAc:polypeptide N-acetylgalactosaminyltransferase 1) [Cleaved into: Polypeptide N-acetylgalactosaminyltransferase 1 soluble form]	TRANSMEM 9 28 Helical; Signal-anchor for type II membrane protein. {ECO:0000255}.		SUBCELLULAR LOCATION: Polypeptide N-acetylgalactosaminyltransferase 1: Golgi apparatus, Golgi stack membrane {ECO:0000250}; Single-pass type II membrane protein {ECO:0000250}.; SUBCELLULAR LOCATION: Polypeptide N-acetylgalactosaminyltransferase 1 soluble form: Secreted {ECO:0000250}.	carbohydrate binding [GO:0030246]; manganese ion binding [GO:0030145]; polypeptide N-acetylgalactosaminyltransferase activity [GO:0004653]
Q80VA0	GALT7_MOUSE	N-acetylgalactosaminyltransferase 7 (EC 2.4.1.-) (Polypeptide GalNAc transferase 7) (GalNAc-T7) (pp-GaNTase 7) (Protein-UDP acetylgalactosaminyltransferase 7) (UDP-GalNAc:polypeptide N-acetylgalactosaminyltransferase 7)	TRANSMEM 7 29 Helical; Signal-anchor for type II membrane protein. {ECO:0000255}.		SUBCELLULAR LOCATION: Golgi apparatus membrane {ECO:0000250}; Single-pass type II membrane protein {ECO:0000250}.	carbohydrate binding [GO:0030246]; metal ion binding [GO:0046872]; polypeptide N-acetylgalactosaminyltransferase activity [GO:0004653]
P62874	GBB1_MOUSE	Guanine nucleotide-binding protein G(I)/G(S)/G(T) subunit beta-1 (Transducin beta chain 1)				GTPase activity [GO:0003924]; GTPase binding [GO:0051020]; protein complex binding [GO:0032403]; signal transducer activity [GO:0004871]; spectrin binding [GO:0030507]
P62880	GBB2_MOUSE	Guanine nucleotide-binding protein G(I)/G(S)/G(T) subunit beta-2 (G protein subunit beta-2) (Transducin beta chain 2)			SUBCELLULAR LOCATION: Cytoplasm, perinuclear region {ECO:0000250}.	calcium channel regulator activity [GO:0005246]; GTPase activity [GO:0003924]; GTPase binding [GO:0051020]; protein complex binding [GO:0032403]; signal transducer activity [GO:0004871]
Q9DAS9	GBG12_MOUSE	Guanine nucleotide-binding protein G(I)/G(S)/G(O) subunit gamma-12			SUBCELLULAR LOCATION: Cell membrane {ECO:0000305}; Lipid-anchor {ECO:0000305}; Cytoplasmic side {ECO:0000305}.	PDZ domain binding [GO:0030165]; phosphate ion binding [GO:0042301]; signal transducer activity [GO:0004871]
P68040	GBLP_MOUSE	Guanine nucleotide-binding protein subunit beta-2-like 1 (12-3) (Receptor for activated C kinase) (Receptor of activated protein kinase C 1) (RACK1) (p205) [Cleaved into: Guanine nucleotide-binding protein subunit beta-2-like 1, N-terminally processed]			SUBCELLULAR LOCATION: Cell membrane {ECO:0000250}; Peripheral membrane protein {ECO:0000250}. Cytoplasm {ECO:0000250}. Cytoplasm, perinuclear region {ECO:0000250}. Cytoplasm, cytoskeleton {ECO:0000250}. Nucleus. Perikaryon. Cell projection, dendrite. Note=Recruited to the plasma membrane through interaction with KRT1 which binds to membrane-bound ITGB1. PKC activation induces translocation from t…	cysteine-type endopeptidase activator activity involved in apoptotic process [GO:0008656]; enzyme binding [GO:0019899]; ion channel inhibitor activity [GO:0008200]; poly(A) RNA binding [GO:0044822]; protein homodimerization activity [GO:0042803]; protein kinase C binding [GO:0005080]; protein phosphatase binding [GO:0019903]; protein tyrosine kinase inhibitor activity [GO:0030292]; receptor activ…
P60521	GBRL2_MOUSE	Gamma-aminobutyric acid receptor-associated protein-like 2 (GABA(A) receptor-associated protein-like 2) (Golgi-associated ATPase enhancer of 16 kDa) (GATE-16)			SUBCELLULAR LOCATION: Golgi apparatus {ECO:0000250}. Cytoplasmic vesicle, autophagosome {ECO:0000250}.	microtubule binding [GO:0008017]
Q9JL56	GDE1_MOUSE	Glycerophosphodiester phosphodiesterase 1 (EC 3.1.4.44) (Membrane-interacting protein of RGS16)	TRANSMEM 4 24 Helical. {ECO:0000255}.; TRANSMEM 249 269 Helical. {ECO:0000255}.		SUBCELLULAR LOCATION: Cytoplasm {ECO:0000250}. Membrane {ECO:0000250}; Multi-pass membrane protein {ECO:0000250}. Note=Perinuclear vesicles and cell membrane. {ECO:0000250}.	glycerophosphodiester phosphodiesterase activity [GO:0008889]; glycerophosphoinositol glycerophosphodiesterase activity [GO:0047395]; metal ion binding [GO:0046872]
Q61598	GDIB_MOUSE	Rab GDP dissociation inhibitor beta (Rab GDI beta) (GDI-3) (Guanosine diphosphate dissociation inhibitor 2) (GDI-2)			SUBCELLULAR LOCATION: Cytoplasm {ECO:0000250}. Membrane {ECO:0000250}; Peripheral membrane protein {ECO:0000250}.	GTPase activator activity [GO:0005096]; poly(A) RNA binding [GO:0044822]; Rab GDP-dissociation inhibitor activity [GO:0005093]
Q9CRY7	GDPD1_MOUSE	Glycerophosphodiester phosphodiesterase domain-containing protein 1 (EC 3.1.-.-) (Glycerophosphodiester phosphodiesterase 4)	TRANSMEM 4 24 Helical. {ECO:0000255}.; TRANSMEM 196 216 Helical. {ECO:0000255}.		SUBCELLULAR LOCATION: Membrane {ECO:0000305}; Multi-pass membrane protein {ECO:0000305}.	glycerophosphodiester phosphodiesterase activity [GO:0008889]; metal ion binding [GO:0046872]
Q8BX17	GEMI5_MOUSE	Gem-associated protein 5 (Gemin5)			SUBCELLULAR LOCATION: Nucleus {ECO:0000250}. Cytoplasm {ECO:0000250}. Note=Found both in the nucleoplasm and in nuclear bodies called gems (Gemini of Cajal bodies) that are often in proximity to Cajal (coiled) bodies. Also found in the cytoplasm (By similarity). {ECO:0000250}.	poly(A) RNA binding [GO:0044822]; snRNA binding [GO:0017069]
P23336	GGTA1_MOUSE	N-acetyllactosaminide alpha-1,3-galactosyltransferase (EC 2.4.1.87) (UDP-galactose:beta-D-galactosyl-1,4-N-acetyl-D-glucosaminide alpha-1,3-galactosyltransferase) (Galactosyltransferase)	TRANSMEM 42 60 Helical; Signal-anchor for type II membrane protein. {ECO:0000255}.		SUBCELLULAR LOCATION: Golgi apparatus, Golgi stack membrane; Single-pass type II membrane protein. Note=Membrane-bound form in trans cisternae of Golgi.	metal ion binding [GO:0046872]; N-acetyllactosaminide 3-alpha-galactosyltransferase activity [GO:0047276]
Q9D6M3	GHC1_MOUSE	Mitochondrial glutamate carrier 1 (GC-1) (Glutamate/H(+) symporter 1) (Solute carrier family 25 member 22)	TRANSMEM 12 32 Helical; Name=1. {ECO:0000255}.; TRANSMEM 62 82 Helical; Name=2. {ECO:0000255}.; TRANSMEM 107 127 Helical; Name=3. {ECO:0000255}.; TRANSMEM 189 209 Helical; Name=4. {ECO:0000255}.; TRANSMEM 223 243 Helical; Name=5. {ECO:0000255}.; TRANSMEM 292 312 Helical; Name=6. {ECO:0000255}.		SUBCELLULAR LOCATION: Mitochondrion inner membrane {ECO:0000305}; Multi-pass membrane protein {ECO:0000305}.	L-glutamate transmembrane transporter activity [GO:0005313]; symporter activity [GO:0015293]
Q99J23	GHDC_MOUSE	GH3 domain-containing protein			SUBCELLULAR LOCATION: Endoplasmic reticulum {ECO:0000269|PubMed:11735219}. Nucleus envelope {ECO:0000269|PubMed:11735219}.
Q91VC9	GHITM_MOUSE	Growth hormone-inducible transmembrane protein (Mitochondrial morphology and cristae structure 1) (MICS1)	TRANSMEM 84 104 Helical. {ECO:0000255}.; TRANSMEM 127 147 Helical. {ECO:0000255}.; TRANSMEM 161 181 Helical. {ECO:0000255}.; TRANSMEM 192 212 Helical. {ECO:0000255}.; TRANSMEM 215 235 Helical. {ECO:0000255}.; TRANSMEM 246 266 Helical. {ECO:0000255}.; TRANSMEM 273 293 Helical. {ECO:0000255}.		SUBCELLULAR LOCATION: Mitochondrion inner membrane {ECO:0000250}; Multi-pass membrane protein {ECO:0000250}.
Q6NSU3	GL8D1_MOUSE	Glycosyltransferase 8 domain-containing protein 1 (EC 2.4.1.-)	TRANSMEM 8 28 Helical; Signal-anchor for type II membrane protein. {ECO:0000255}.		SUBCELLULAR LOCATION: Membrane {ECO:0000305}; Single-pass type II membrane protein {ECO:0000305}.	transferase activity, transferring glycosyl groups [GO:0016757]
Q9EPS3	GLCE_MOUSE	D-glucuronyl C5-epimerase (EC 5.1.3.17) (Heparan sulfate C5-epimerase) (Hsepi) (Heparin sulfate C5-epimerase) (Heparin/heparan sulfate:glucuronic acid C5-epimerase) (Heparosan-N-sulfate-glucuronate 5-epimerase)	TRANSMEM 12 29 Helical; Signal-anchor for type II membrane protein. {ECO:0000255}.		SUBCELLULAR LOCATION: Golgi apparatus membrane {ECO:0000269|PubMed:11279150}; Single-pass type II membrane protein {ECO:0000269|PubMed:11279150}.	heparosan-N-sulfate-glucuronate 5-epimerase activity [GO:0047464]; racemase and epimerase activity, acting on carbohydrates and derivatives [GO:0016857]; UDP-glucuronate 5'-epimerase activity [GO:0050379]
Q64516	GLPK_MOUSE	Glycerol kinase (GK) (Glycerokinase) (EC 2.7.1.30) (ATP:glycerol 3-phosphotransferase)			SUBCELLULAR LOCATION: Mitochondrion outer membrane {ECO:0000250}; Peripheral membrane protein {ECO:0000250}; Cytoplasmic side {ECO:0000250}. Cytoplasm {ECO:0000250}. Note=Bound to the mitochondrial surface or cytoplasmic. {ECO:0000250}.	ATP binding [GO:0005524]; glycerol kinase activity [GO:0004370]
Q8BGT9	GLT12_MOUSE	Polypeptide N-acetylgalactosaminyltransferase 12 (EC 2.4.1.41) (Polypeptide GalNAc transferase 12) (GalNAc-T12) (pp-GaNTase 12) (Protein-UDP acetylgalactosaminyltransferase 12) (UDP-GalNAc:polypeptide N-acetylgalactosaminyltransferase 12)	TRANSMEM 20 37 Helical; Signal-anchor for type II membrane protein. {ECO:0000255}.		SUBCELLULAR LOCATION: Golgi apparatus membrane {ECO:0000250}; Single-pass type II membrane protein {ECO:0000250}.	carbohydrate binding [GO:0030246]; metal ion binding [GO:0046872]; polypeptide N-acetylgalactosaminyltransferase activity [GO:0004653]
Q9JK38	GNA1_MOUSE	Glucosamine 6-phosphate N-acetyltransferase (EC 2.3.1.4) (Phosphoglucosamine acetylase) (Phosphoglucosamine transacetylase) (Protein EMeg32)			SUBCELLULAR LOCATION: Golgi apparatus membrane {ECO:0000269|PubMed:10777580}; Peripheral membrane protein {ECO:0000269|PubMed:10777580}. Endosome membrane {ECO:0000269|PubMed:10777580}; Peripheral membrane protein {ECO:0000269|PubMed:10777580}.	glucosamine 6-phosphate N-acetyltransferase activity [GO:0004343]; identical protein binding [GO:0042802]
P08752	GNAI2_MOUSE	Guanine nucleotide-binding protein G(i) subunit alpha-2 (Adenylate cyclase-inhibiting G alpha protein)			SUBCELLULAR LOCATION: Cytoplasm {ECO:0000250}. Cytoplasm, cytoskeleton, microtubule organizing center, centrosome {ECO:0000250}. Cell membrane {ECO:0000250}. Note=Localizes in the centrosomes of interphase and mitotic cells. Detected at the cleavage furrow and/or the midbody (By similarity). {ECO:0000250}.	G-protein beta/gamma-subunit complex binding [GO:0031683]; G-protein coupled receptor binding [GO:0001664]; GTPase activity [GO:0003924]; GTP binding [GO:0005525]; metal ion binding [GO:0046872]; signal transducer activity [GO:0004871]
Q9DC51	GNAI3_MOUSE	Guanine nucleotide-binding protein G(k) subunit alpha (G(i) alpha-3)			SUBCELLULAR LOCATION: Cytoplasm {ECO:0000250}. Cell membrane {ECO:0000250}. Cytoplasm, cytoskeleton, microtubule organizing center, centrosome {ECO:0000250}. Note=Localizes in the centrosomes of interphase and mitotic cells. Detected at the cleavage furrow and/or the midbody (By similarity). {ECO:0000250}.	G-protein beta/gamma-subunit complex binding [GO:0031683]; G-protein coupled serotonin receptor binding [GO:0031821]; GTPase activity [GO:0003924]; GTP binding [GO:0005525]; metal ion binding [GO:0046872]; signal transducer activity [GO:0004871]
P21279	GNAQ_MOUSE	Guanine nucleotide-binding protein G(q) subunit alpha (Guanine nucleotide-binding protein alpha-q)			SUBCELLULAR LOCATION: Nucleus {ECO:0000269|PubMed:18802028}. Membrane {ECO:0000269|PubMed:18802028}. Nucleus membrane {ECO:0000269|PubMed:18802028}. Note=Colocalizes with the adrenergic receptors, ADREN1A and ADREN1B, at the nuclear membrane of cardiac myocytes.	G-protein beta/gamma-subunit complex binding [GO:0031683]; GTPase activator activity [GO:0005096]; GTPase activity [GO:0003924]; GTP binding [GO:0005525]; metal ion binding [GO:0046872]; signal transducer activity [GO:0004871]; type 2A serotonin receptor binding [GO:0031826]
Q6R0H7	GNAS1_MOUSE	Guanine nucleotide-binding protein G(s) subunit alpha isoforms XLas (Adenylate cyclase-stimulating G alpha protein) (Extra large alphas protein) (XLalphas)			SUBCELLULAR LOCATION: Cell membrane {ECO:0000250|UniProtKB:Q63803}; Peripheral membrane protein {ECO:0000250|UniProtKB:Q63803}.	beta-2 adrenergic receptor binding [GO:0031698]; corticotropin-releasing hormone receptor 1 binding [GO:0051430]; D1 dopamine receptor binding [GO:0031748]; G-protein beta/gamma-subunit complex binding [GO:0031683]; GTPase activity [GO:0003924]; GTP binding [GO:0005525]; insulin-like growth factor receptor binding [GO:0005159]; ionotropic glutamate receptor binding [GO:0035255]; metal ion binding…
O70443	GNAZ_MOUSE	Guanine nucleotide-binding protein G(z) subunit alpha (G(x) alpha chain) (Gz-alpha)			SUBCELLULAR LOCATION: Membrane; Lipid-anchor.	G-protein beta/gamma-subunit complex binding [GO:0031683]; G-protein coupled serotonin receptor binding [GO:0031821]; GTPase activity [GO:0003924]; GTP binding [GO:0005525]; metal ion binding [GO:0046872]; signal transducer activity [GO:0004871]
Q6PGG6	GNL3L_MOUSE	Guanine nucleotide-binding protein-like 3-like protein			SUBCELLULAR LOCATION: Nucleus, nucleolus {ECO:0000269|PubMed:21132010}.	GTPase activity [GO:0003924]; GTP binding [GO:0005525]; poly(A) RNA binding [GO:0044822]
Q8CI11	GNL3_MOUSE	Guanine nucleotide-binding protein-like 3 (Nucleolar GTP-binding protein 3) (Nucleostemin)			SUBCELLULAR LOCATION: Nucleus {ECO:0000250}. Nucleus, nucleolus {ECO:0000250}. Note=Shuttles between the nucleus and nucleolus. {ECO:0000250}.	GTPase activity [GO:0003924]; GTP binding [GO:0005525]; poly(A) RNA binding [GO:0044822]
P98192	GNPAT_MOUSE	Dihydroxyacetone phosphate acyltransferase (DAP-AT) (DHAP-AT) (EC 2.3.1.42) (Acyl-CoA:dihydroxyacetonephosphateacyltransferase) (Glycerone-phosphate O-acyltransferase)			SUBCELLULAR LOCATION: Peroxisome membrane {ECO:0000250}; Peripheral membrane protein {ECO:0000250}; Matrix side {ECO:0000250}. Note=Exclusively localized to the lumenal side of the peroxisomal membrane. {ECO:0000250}.	catalytic activity [GO:0003824]; glycerone-phosphate O-acyltransferase activity [GO:0016287]; palmitoyl-CoA hydrolase activity [GO:0016290]; receptor binding [GO:0005102]
Q69ZN6	GNPTA_MOUSE	N-acetylglucosamine-1-phosphotransferase subunits alpha/beta (EC 2.7.8.17) (GlcNAc-1-phosphotransferase subunits alpha/beta) (Stealth protein GNPTAB) (UDP-N-acetylglucosamine-1-phosphotransferase subunits alpha/beta) [Cleaved into: N-acetylglucosamine-1-phosphotransferase subunit alpha; N-acetylglucosamine-1-phosphotransferase subunit beta]	TRANSMEM 22 42 Helical. {ECO:0000255}.; TRANSMEM 1194 1214 Helical. {ECO:0000255}.		SUBCELLULAR LOCATION: N-acetylglucosamine-1-phosphotransferase subunit alpha: Golgi apparatus membrane {ECO:0000250|UniProtKB:Q3T906}; Single-pass type I membrane protein {ECO:0000250|UniProtKB:Q3T906}.; SUBCELLULAR LOCATION: N-acetylglucosamine-1-phosphotransferase subunit beta: Golgi apparatus membrane {ECO:0000250|UniProtKB:Q3T906}; Single-pass type II membrane protein {ECO:0000250|UniProtKB:Q…	calcium ion binding [GO:0005509]; UDP-N-acetylglucosamine-lysosomal-enzyme N-acetylglucosaminephosphotransferase activity [GO:0003976]
Q91W53	GOGA7_MOUSE	Golgin subfamily A member 7			SUBCELLULAR LOCATION: Golgi apparatus membrane {ECO:0000250}; Lipid-anchor {ECO:0000250}.
Q9QYE6	GOGA5_MOUSE	Golgin subfamily A member 5 (Golgin-84) (Protein Ret-II) (Protein Sumiko)	TRANSMEM 697 717 Helical; Anchor for type IV membrane protein. {ECO:0000255}.		SUBCELLULAR LOCATION: Golgi apparatus membrane {ECO:0000250}; Single-pass type IV membrane protein {ECO:0000250}. Note=Found throughout the Golgi. {ECO:0000250}.	protein homodimerization activity [GO:0042803]; Rab GTPase binding [GO:0017137]
O88630	GOSR1_MOUSE	Golgi SNAP receptor complex member 1 (28 kDa Golgi SNARE protein) (28 kDa cis-Golgi SNARE p28) (GOS-28)	TRANSMEM 230 250 Helical; Anchor for type IV membrane protein. {ECO:0000255}.		SUBCELLULAR LOCATION: Golgi apparatus membrane {ECO:0000269|PubMed:15250942}; Single-pass type IV membrane protein {ECO:0000269|PubMed:15250942}. Note=Localizes throughout the Golgi apparatus, with lowest levels in the trans-Golgi network. Enriched on vesicular components at the terminal rims of the Golgi. {ECO:0000250}.	SNAP receptor activity [GO:0005484]
O35166	GOSR2_MOUSE	Golgi SNAP receptor complex member 2 (27 kDa Golgi SNARE protein) (Membrin)	TRANSMEM 191 211 Helical; Anchor for type IV membrane protein. {ECO:0000255}.		SUBCELLULAR LOCATION: Golgi apparatus, cis-Golgi network membrane {ECO:0000250}; Single-pass type IV membrane protein {ECO:0000250}. Golgi apparatus membrane {ECO:0000250}. Note=Concentrated most in the intermediate compartment/cis-Golgi network and the cis-Golgi cisternae 1 and 2. Greatly reduced in concentration at the trans end of the Golgi apparatus (By similarity). {ECO:0000250}.	SNAP receptor activity [GO:0005484]; SNARE binding [GO:0000149]
Q9CR60	GOT1B_MOUSE	Vesicle transport protein GOT1B (Golgi transport 1 homolog B)	TRANSMEM 10 30 Helical; Name=1. {ECO:0000255}.; TRANSMEM 33 53 Helical; Name=2. {ECO:0000255}.; TRANSMEM 91 109 Helical; Name=4. {ECO:0000255}.		SUBCELLULAR LOCATION: Golgi apparatus membrane {ECO:0000250}; Multi-pass membrane protein {ECO:0000250}.	lipase activity [GO:0016298]; signal transducer activity [GO:0004871]
Q91WD0	GP108_MOUSE	Protein GPR108 (Lung seven transmembrane receptor 2)	TRANSMEM 289 309 Helical; Name=1. {ECO:0000255}.; TRANSMEM 318 338 Helical; Name=2. {ECO:0000255}.; TRANSMEM 362 382 Helical; Name=3. {ECO:0000255}.; TRANSMEM 393 413 Helical; Name=4. {ECO:0000255}.; TRANSMEM 427 447 Helical; Name=5. {ECO:0000255}.; TRANSMEM 475 495 Helical; Name=6. {ECO:0000255}.; TRANSMEM 499 519 Helical; Name=7. {ECO:0000255}.		SUBCELLULAR LOCATION: Membrane {ECO:0000305}; Multi-pass membrane protein {ECO:0000305}.
Q8BPS4	GP180_MOUSE	Integral membrane protein GPR180	TRANSMEM 174 194 Helical. {ECO:0000255}.; TRANSMEM 206 226 Helical. {ECO:0000255}.; TRANSMEM 250 270 Helical. {ECO:0000255}.; TRANSMEM 285 305 Helical. {ECO:0000255}.; TRANSMEM 322 342 Helical. {ECO:0000255}.; TRANSMEM 361 381 Helical. {ECO:0000255}.; TRANSMEM 390 410 Helical. {ECO:0000255}.		SUBCELLULAR LOCATION: Membrane {ECO:0000305}; Multi-pass membrane protein {ECO:0000305}.
Q9WTK3	GPAA1_MOUSE	Glycosylphosphatidylinositol anchor attachment 1 protein (GPI anchor attachment protein 1) (GAA1 protein homolog) (mGAA1)	TRANSMEM 24 44 Helical. {ECO:0000255}.; TRANSMEM 368 388 Helical. {ECO:0000255}.; TRANSMEM 427 447 Helical. {ECO:0000255}.; TRANSMEM 458 478 Helical. {ECO:0000255}.; TRANSMEM 500 520 Helical. {ECO:0000255}.; TRANSMEM 543 563 Helical. {ECO:0000255}.; TRANSMEM 599 619 Helical. {ECO:0000255}.		SUBCELLULAR LOCATION: Endoplasmic reticulum membrane {ECO:0000250}; Multi-pass membrane protein {ECO:0000250}.	GPI anchor binding [GO:0034235]; GPI-anchor transamidase activity [GO:0003923]
Q61586	GPAT1_MOUSE	Glycerol-3-phosphate acyltransferase 1, mitochondrial (GPAT-1) (EC 2.3.1.15) (P90)	TRANSMEM 472 494 Helical. {ECO:0000255}.; TRANSMEM 575 593 Helical. {ECO:0000255}.		SUBCELLULAR LOCATION: Mitochondrion outer membrane {ECO:0000250}; Multi-pass membrane protein {ECO:0000250}.	glycerol-3-phosphate O-acyltransferase activity [GO:0004366]
Q8K2C8	GPAT4_MOUSE	Glycerol-3-phosphate acyltransferase 4 (GPAT4) (EC 2.3.1.15) (1-acylglycerol-3-phosphate O-acyltransferase 6) (1-AGP acyltransferase 6) (1-AGPAT 6) (Acyl-CoA:glycerol-3-phosphate acyltransferase 4) (Lysophosphatidic acid acyltransferase zeta) (LPAAT-zeta)	TRANSMEM 156 176 Helical. {ECO:0000255}.; TRANSMEM 180 200 Helical. {ECO:0000255}.		SUBCELLULAR LOCATION: Endoplasmic reticulum membrane {ECO:0000250}; Multi-pass membrane protein {ECO:0000250}.	glycerol-3-phosphate O-acyltransferase activity [GO:0004366]
Q64521	GPDM_MOUSE	Glycerol-3-phosphate dehydrogenase, mitochondrial (GPD-M) (GPDH-M) (EC 1.1.5.3) (Protein TISP38)			SUBCELLULAR LOCATION: Mitochondrion inner membrane.	calcium ion binding [GO:0005509]; sn-glycerol-3-phosphate:ubiquinone-8 oxidoreductase activity [GO:0052591]
B2ZXD5	GPHR_CRIGR	Golgi pH regulator (Protein GPR89)	TRANSMEM 5 25 Helical. {ECO:0000255}.; TRANSMEM 46 66 Helical. {ECO:0000255}.; TRANSMEM 79 99 Helical. {ECO:0000255}.; TRANSMEM 114 134 Helical. {ECO:0000255}.; TRANSMEM 150 170 Helical. {ECO:0000255}.; TRANSMEM 290 310 Helical. {ECO:0000255}.; TRANSMEM 343 363 Helical. {ECO:0000255}.; TRANSMEM 378 398 Helical. {ECO:0000255}.; TRANSMEM 425 445 Helical. {ECO:0000255}.		SUBCELLULAR LOCATION: Golgi apparatus membrane {ECO:0000269|PubMed:18794847}; Multi-pass membrane protein {ECO:0000269|PubMed:18794847}.	voltage-gated anion channel activity [GO:0008308]
Q9CXY9	GPI8_MOUSE	GPI-anchor transamidase (GPI transamidase) (EC 3.-.-.-) (Phosphatidylinositol-glycan biosynthesis class K protein) (PIG-K)	TRANSMEM 368 388 Helical. {ECO:0000255}.		SUBCELLULAR LOCATION: Endoplasmic reticulum membrane {ECO:0000250}; Single-pass type I membrane protein {ECO:0000250}.	cysteine-type peptidase activity [GO:0008234]; GPI-anchor transamidase activity [GO:0003923]
P24140	GPT_CRIGR	UDP-N-acetylglucosamine--dolichyl-phosphate N-acetylglucosaminephosphotransferase (EC 2.7.8.15) (GlcNAc-1-P transferase) (G1PT) (GPT) (N-acetylglucosamine-1-phosphate transferase)	TRANSMEM 7 32 Helical. {ECO:0000255}.; TRANSMEM 58 79 Helical. {ECO:0000255}.; TRANSMEM 95 114 Helical. {ECO:0000255}.; TRANSMEM 126 145 Helical. {ECO:0000255}.; TRANSMEM 165 184 Helical. {ECO:0000255}.; TRANSMEM 195 211 Helical. {ECO:0000255}.; TRANSMEM 222 240 Helical. {ECO:0000255}.; TRANSMEM 253 269 Helical. {ECO:0000255}.; TRANSMEM 275 294 Helical. {ECO:0000255}.; TRANSMEM 379 397 Helical. {…		SUBCELLULAR LOCATION: Endoplasmic reticulum membrane; Multi-pass membrane protein.	phospho-N-acetylmuramoyl-pentapeptide-transferase activity [GO:0008963]; transferase activity, transferring glycosyl groups [GO:0016757]; UDP-N-acetylglucosamine-dolichyl-phosphate N-acetylglucosaminephosphotransferase activity [GO:0003975]
P31422	GRM3_RAT	Metabotropic glutamate receptor 3 (mGluR3)	TRANSMEM 577 599 Helical; Name=1. {ECO:0000255}.; TRANSMEM 614 634 Helical; Name=2. {ECO:0000255}.; TRANSMEM 646 664 Helical; Name=3. {ECO:0000255}.; TRANSMEM 689 709 Helical; Name=4. {ECO:0000255}.; TRANSMEM 735 756 Helical; Name=5. {ECO:0000255}.; TRANSMEM 770 792 Helical; Name=6. {ECO:0000255}.; TRANSMEM 803 828 Helical; Name=7. {ECO:0000255}.		SUBCELLULAR LOCATION: Cell membrane; Multi-pass membrane protein.	group II metabotropic glutamate receptor activity [GO:0001641]
P20029	GRP78_MOUSE	78 kDa glucose-regulated protein (GRP-78) (Heat shock 70 kDa protein 5) (Immunoglobulin heavy chain-binding protein) (BiP)			SUBCELLULAR LOCATION: Endoplasmic reticulum lumen {ECO:0000255|PROSITE-ProRule:PRU10138, ECO:0000269|PubMed:21992152}. Melanosome {ECO:0000250}. Cytoplasm {ECO:0000269|PubMed:21992152}.	ATPase activity [GO:0016887]; ATP binding [GO:0005524]; enzyme binding [GO:0019899]; glycoprotein binding [GO:0001948]; misfolded protein binding [GO:0051787]; protein domain specific binding [GO:0019904]; ribosome binding [GO:0043022]; ubiquitin protein ligase binding [GO:0031625]
Q61543	GSLG1_MOUSE	Golgi apparatus protein 1 (E-selectin ligand 1) (ESL-1) (Selel) (Golgi sialoglycoprotein MG-160)	TRANSMEM 1142 1162 Helical. {ECO:0000255}.		SUBCELLULAR LOCATION: Cell membrane {ECO:0000269|PubMed:9099943}; Single-pass type I membrane protein {ECO:0000269|PubMed:9099943}. Golgi apparatus membrane {ECO:0000269|PubMed:9099943}; Single-pass type I membrane protein {ECO:0000269|PubMed:9099943}. Note=Golgi and microvilli on the cell surface.
P17809	GTR1_MOUSE	Solute carrier family 2, facilitated glucose transporter member 1 (Glucose transporter type 1, erythrocyte/brain) (GLUT-1) (GT1)	TRANSMEM 12 33 Helical; Name=1. {ECO:0000250}.; TRANSMEM 67 87 Helical; Name=2. {ECO:0000250}.; TRANSMEM 91 112 Helical; Name=3. {ECO:0000250}.; TRANSMEM 121 144 Helical; Name=4. {ECO:0000250}.; TRANSMEM 156 176 Helical; Name=5. {ECO:0000250}.; TRANSMEM 186 206 Helical; Name=6. {ECO:0000250}.; TRANSMEM 272 293 Helical; Name=7. {ECO:0000250}.; TRANSMEM 307 328 Helical; Name=8. {ECO:0000250}.; TRAN…		SUBCELLULAR LOCATION: Cell membrane {ECO:0000269|PubMed:17320047}; Multi-pass membrane protein {ECO:0000269|PubMed:17320047}. Melanosome {ECO:0000250}. Note=Localizes primarily at the cell surface. {ECO:0000250}.	dehydroascorbic acid transporter activity [GO:0033300]; D-glucose transmembrane transporter activity [GO:0055056]; glucose transmembrane transporter activity [GO:0005355]; identical protein binding [GO:0042802]; protein self-association [GO:0043621]; sugar:proton symporter activity [GO:0005351]; xenobiotic transporter activity [GO:0042910]
P32037	GTR3_MOUSE	Solute carrier family 2, facilitated glucose transporter member 3 (Glucose transporter type 3, brain) (GLUT-3)	TRANSMEM 11 31 Helical; Name=1. {ECO:0000255}.; TRANSMEM 65 85 Helical; Name=2. {ECO:0000255}.; TRANSMEM 94 114 Helical; Name=3. {ECO:0000255}.; TRANSMEM 125 145 Helical; Name=4. {ECO:0000255}.; TRANSMEM 154 174 Helical; Name=5. {ECO:0000255}.; TRANSMEM 184 204 Helical; Name=6. {ECO:0000255}.; TRANSMEM 270 290 Helical; Name=7. {ECO:0000255}.; TRANSMEM 305 325 Helical; Name=8. {ECO:0000255}.; TRAN…		SUBCELLULAR LOCATION: Membrane; Multi-pass membrane protein.	dehydroascorbic acid transporter activity [GO:0033300]; D-glucose transmembrane transporter activity [GO:0055056]; sugar:proton symporter activity [GO:0005351]
Q3UHH8	GXLT1_MOUSE	Glucoside xylosyltransferase 1 (EC 2.4.2.n2) (Glycosyltransferase 8 domain-containing protein 3)	TRANSMEM 7 29 Helical; Signal-anchor for type II membrane protein. {ECO:0000255}.		SUBCELLULAR LOCATION: Membrane {ECO:0000305}; Single-pass type II membrane protein {ECO:0000305}.	UDP-xylosyltransferase activity [GO:0035252]
P68433	H31_MOUSE	Histone H3.1			SUBCELLULAR LOCATION: Nucleus. Chromosome.	DNA binding [GO:0003677]
P62806	H4_MOUSE	Histone H4			SUBCELLULAR LOCATION: Nucleus {ECO:0000250}. Chromosome {ECO:0000250}.	DNA binding [GO:0003677]; poly(A) RNA binding [GO:0044822]
P01902	HA1D_MOUSE	H-2 class I histocompatibility antigen, K-D alpha chain (H-2K(D))	TRANSMEM 306 328 Helical. {ECO:0000255}.		SUBCELLULAR LOCATION: Membrane; Single-pass type I membrane protein.	beta-2-microglobulin binding [GO:0030881]; peptide antigen binding [GO:0042605]; poly(A) RNA binding [GO:0044822]; receptor binding [GO:0005102]; TAP binding [GO:0046977]; T cell receptor binding [GO:0042608]
Q9D3B1	HACD2_MOUSE	Very-long-chain (3R)-3-hydroxyacyl-CoA dehydratase 2 (EC 4.2.1.134) (3-hydroxyacyl-CoA dehydratase 2) (HACD2) (Protein-tyrosine phosphatase-like member B)	TRANSMEM 42 60 Helical. {ECO:0000255}.; TRANSMEM 80 97 Helical. {ECO:0000255}.; TRANSMEM 108 125 Helical. {ECO:0000255}.; TRANSMEM 131 146 Helical. {ECO:0000255}.; TRANSMEM 170 187 Helical. {ECO:0000255}.; TRANSMEM 218 235 Helical. {ECO:0000255}.		SUBCELLULAR LOCATION: Endoplasmic reticulum membrane {ECO:0000250|UniProtKB:Q6Y1H2}; Multi-pass membrane protein {ECO:0000250|UniProtKB:Q6Y1H2}.	3-hydroxyacyl-CoA dehydratase activity [GO:0018812]; enzyme binding [GO:0019899]
Q8K2C9	HACD3_MOUSE	Very-long-chain (3R)-3-hydroxyacyl-CoA dehydratase 3 (EC 4.2.1.134) (3-hydroxyacyl-CoA dehydratase 3) (HACD3) (Butyrate-induced protein 1) (B-ind1) (Protein-tyrosine phosphatase-like A domain-containing protein 1)	TRANSMEM 150 170 Helical. {ECO:0000255}.; TRANSMEM 190 210 Helical. {ECO:0000255}.; TRANSMEM 213 233 Helical. {ECO:0000255}.; TRANSMEM 243 263 Helical. {ECO:0000255}.; TRANSMEM 281 301 Helical. {ECO:0000255}.; TRANSMEM 323 343 Helical. {ECO:0000255}.		SUBCELLULAR LOCATION: Endoplasmic reticulum membrane {ECO:0000250|UniProtKB:Q9P035}; Multi-pass membrane protein {ECO:0000250|UniProtKB:Q9P035}.	3-hydroxyacyl-CoA dehydratase activity [GO:0018812]; enzyme binding [GO:0019899]
O35387	HAX1_MOUSE	HCLS1-associated protein X-1 (HS1-associating protein X-1) (HAX-1) (HS1-binding protein 1) (HSP1BP-1)			SUBCELLULAR LOCATION: Mitochondrion. Endoplasmic reticulum. Nucleus membrane. Sarcoplasmic reticulum {ECO:0000250}. Cytoplasmic vesicle {ECO:0000250}.	interleukin-1 binding [GO:0019966]; protein N-terminus binding [GO:0047485]
O08756	HCD2_MOUSE	3-hydroxyacyl-CoA dehydrogenase type-2 (EC 1.1.1.35) (17-beta-hydroxysteroid dehydrogenase 10) (17-beta-HSD 10) (EC 1.1.1.51) (3-hydroxy-2-methylbutyryl-CoA dehydrogenase) (EC 1.1.1.178) (3-hydroxyacyl-CoA dehydrogenase type II) (Endoplasmic reticulum-associated amyloid beta-peptide-binding protein) (Mitochondrial ribonuclease P protein 2) (Mitochondrial RNase P protein 2) (Type II HADH)			SUBCELLULAR LOCATION: Mitochondrion {ECO:0000250}.	3-hydroxy-2-methylbutyryl-CoA dehydrogenase activity [GO:0047015]; 3-hydroxyacyl-CoA dehydrogenase activity [GO:0003857]; poly(A) RNA binding [GO:0044822]; testosterone dehydrogenase [NAD(P)] activity [GO:0030283]
Q9JJK5	HERP1_MOUSE	Homocysteine-responsive endoplasmic reticulum-resident ubiquitin-like domain member 1 protein	TRANSMEM 264 284 Helical. {ECO:0000255}.; TRANSMEM 290 310 Helical. {ECO:0000255}.		SUBCELLULAR LOCATION: Endoplasmic reticulum membrane {ECO:0000250}; Multi-pass membrane protein {ECO:0000250}.	ion channel binding [GO:0044325]
P04441	HG2A_MOUSE	H-2 class II histocompatibility antigen gamma chain (Ia antigen-associated invariant chain) (Ii) (MHC class II-associated invariant chain) (CD antigen CD74)	TRANSMEM 30 55 Helical; Signal-anchor for type II membrane protein. {ECO:0000255}.		SUBCELLULAR LOCATION: Membrane {ECO:0000305}; Single-pass type II membrane protein {ECO:0000305}.	beta-amyloid binding [GO:0001540]; cytokine binding [GO:0019955]; cytokine receptor activity [GO:0004896]; macrophage migration inhibitory factor binding [GO:0035718]; MHC class II protein binding [GO:0042289]; MHC class II protein binding, via antigen binding groove [GO:0042658]; MHC class II protein complex binding [GO:0023026]; nitric-oxide synthase binding [GO:0050998]; protein binding involv…
Q9JLR9	HIG1A_MOUSE	HIG1 domain family member 1A, mitochondrial (Hypoxia-inducible gene 1 protein)	TRANSMEM 28 48 Helical. {ECO:0000255|PROSITE-ProRule:PRU00836}.; TRANSMEM 69 89 Helical. {ECO:0000255|PROSITE-ProRule:PRU00836}.		SUBCELLULAR LOCATION: Mitochondrion membrane {ECO:0000255|PROSITE-ProRule:PRU00836}; Multi-pass membrane protein {ECO:0000255|PROSITE-ProRule:PRU00836}. Mitochondrion inner membrane {ECO:0000250}.
Q9D8V0	HM13_MOUSE	Minor histocompatibility antigen H13 (EC 3.4.23.-) (Presenilin-like protein 3) (Signal peptide peptidase)	TRANSMEM 32 52 Helical. {ECO:0000255}.; TRANSMEM 78 98 Helical. {ECO:0000255}.; TRANSMEM 101 121 Helical. {ECO:0000255}.; TRANSMEM 158 178 Helical. {ECO:0000255}.; TRANSMEM 182 202 Helical. {ECO:0000255}.; TRANSMEM 210 230 Helical. {ECO:0000255}.; TRANSMEM 257 277 Helical. {ECO:0000255}.; TRANSMEM 291 311 Helical. {ECO:0000255}.; TRANSMEM 315 335 Helical. {ECO:0000255}.		SUBCELLULAR LOCATION: Endoplasmic reticulum membrane {ECO:0000269|PubMed:12972007, ECO:0000269|PubMed:16730383}; Multi-pass membrane protein {ECO:0000305}. Membrane {ECO:0000250|UniProtKB:Q8TCT9}; Multi-pass membrane protein {ECO:0000250|UniProtKB:Q8TCT9}; Lumenal side {ECO:0000250|UniProtKB:Q8TCT9}.; SUBCELLULAR LOCATION: Isoform 4: Cell membrane {ECO:0000269|PubMed:16730383}; Multi-pass membran…	aspartic endopeptidase activity, intramembrane cleaving [GO:0042500]; peptidase activity [GO:0008233]; protein homodimerization activity [GO:0042803]; ubiquitin protein ligase binding [GO:0031625]
O70252	HMOX2_MOUSE	Heme oxygenase 2 (HO-2) (EC 1.14.99.3)			SUBCELLULAR LOCATION: Microsome. Endoplasmic reticulum.	heme oxygenase (decyclizing) activity [GO:0004392]; metal ion binding [GO:0046872]
P14901	HMOX1_MOUSE	Heme oxygenase 1 (HO-1) (EC 1.14.99.3) (P32 protein)			SUBCELLULAR LOCATION: Microsome. Endoplasmic reticulum membrane {ECO:0000250}; Peripheral membrane protein; Cytoplasmic side.	heme binding [GO:0020037]; heme oxygenase (decyclizing) activity [GO:0004392]; metal ion binding [GO:0046872]; phospholipase D activity [GO:0004630]; protein homodimerization activity [GO:0042803]; signal transducer activity [GO:0004871]
P70333	HNRH2_MOUSE	Heterogeneous nuclear ribonucleoprotein H2 (hnRNP H2) (Heterogeneous nuclear ribonucleoprotein H') (hnRNP H')			SUBCELLULAR LOCATION: Nucleus, nucleoplasm {ECO:0000250}.	nucleotide binding [GO:0000166]; poly(A) RNA binding [GO:0044822]
Q9Z204	HNRPC_MOUSE	Heterogeneous nuclear ribonucleoproteins C1/C2 (hnRNP C1/C2)			SUBCELLULAR LOCATION: Nucleus {ECO:0000250|UniProtKB:P07910}. Note=Component of ribonucleosomes. {ECO:0000250|UniProtKB:P07910}.	identical protein binding [GO:0042802]; mRNA 3'-UTR binding [GO:0003730]; mRNA binding [GO:0003729]; N6-methyladenosine-containing RNA binding [GO:1990247]; nucleosomal DNA binding [GO:0031492]; nucleotide binding [GO:0000166]; poly(A) RNA binding [GO:0044822]; poly(U) RNA binding [GO:0008266]; RNA polymerase II core promoter proximal region sequence-specific DNA binding [GO:0000978]; RNA polymer…
Q9Z2X1	HNRPF_MOUSE	Heterogeneous nuclear ribonucleoprotein F (hnRNP F) [Cleaved into: Heterogeneous nuclear ribonucleoprotein F, N-terminally processed]			SUBCELLULAR LOCATION: Nucleus, nucleoplasm {ECO:0000250}.	nucleotide binding [GO:0000166]; poly(A) RNA binding [GO:0044822]; single-stranded RNA binding [GO:0003727]
P61979	HNRPK_MOUSE	Heterogeneous nuclear ribonucleoprotein K (hnRNP K)			SUBCELLULAR LOCATION: Cytoplasm {ECO:0000250}. Nucleus, nucleoplasm {ECO:0000250}. Cell projection, podosome {ECO:0000250}.	poly(A) RNA binding [GO:0044822]; RNA binding [GO:0003723]; RNA polymerase II core promoter proximal region sequence-specific DNA binding [GO:0000978]; RNA polymerase II core promoter proximal region sequence-specific DNA binding transcription factor activity involved in positive regulation of transcription [GO:0001077]
Q8R081	HNRPL_MOUSE	Heterogeneous nuclear ribonucleoprotein L (hnRNP L)			SUBCELLULAR LOCATION: Nucleus, nucleoplasm {ECO:0000250}. Cytoplasm {ECO:0000250}. Note=Localized in cytoplasmic mRNP granules containing untranslated mRNAs.	nucleotide binding [GO:0000166]; poly(A) RNA binding [GO:0044822]; transcription regulatory region DNA binding [GO:0044212]
Q9D0E1	HNRPM_MOUSE	Heterogeneous nuclear ribonucleoprotein M (hnRNP M)			SUBCELLULAR LOCATION: Nucleus {ECO:0000250}.	antigen binding [GO:0003823]; nucleotide binding [GO:0000166]; poly(A) RNA binding [GO:0044822]; protein domain specific binding [GO:0019904]
Q8VEK3	HNRPU_MOUSE	Heterogeneous nuclear ribonucleoprotein U (hnRNP U) (Scaffold attachment factor A) (SAF-A)			SUBCELLULAR LOCATION: Nucleus {ECO:0000269|PubMed:18332112}. Cytoplasm {ECO:0000250|UniProtKB:Q00839}. Cell surface {ECO:0000250|UniProtKB:Q00839}. Note=Localized in cytoplasmic mRNP granules containing untranslated mRNAs. Component of ribonucleosomes. {ECO:0000250|UniProtKB:Q00839}.	ATP binding [GO:0005524]; core promoter binding [GO:0001047]; poly(A) RNA binding [GO:0044822]
Q7TMK9	HNRPQ_MOUSE	Heterogeneous nuclear ribonucleoprotein Q (hnRNP Q) (Glycine- and tyrosine-rich RNA-binding protein) (GRY-RBP) (NS1-associated protein 1) (Synaptotagmin-binding, cytoplasmic RNA-interacting protein) (pp68)			SUBCELLULAR LOCATION: Nucleus. Cytoplasm. Note=Localized in cytoplasmic mRNP granules containing untranslated mRNAs. Isoforms 1 and 2 are expressed predominantly in the nucleoplasm (By similarity). According to PubMed:10734137, isoform 2 is predominantly found in cytoplasm. The tyrosine phosphorylated form bound to RNA is found in microsomes. {ECO:0000250}.	nucleotide binding [GO:0000166]; poly(A) binding [GO:0008143]; poly(A) RNA binding [GO:0044822]
Q8R3H7	HS2ST_MOUSE	Heparan sulfate 2-O-sulfotransferase 1 (2-O-sulfotransferase) (2-OST) (2OST) (EC 2.8.2.-)	TRANSMEM 12 28 Helical; Signal-anchor for type II membrane protein. {ECO:0000255}.		SUBCELLULAR LOCATION: Golgi apparatus membrane {ECO:0000269|PubMed:11687650}; Single-pass type II membrane protein {ECO:0000269|PubMed:11687650}.	heparan sulfate 2-O-sulfotransferase activity [GO:0004394]
P07901	HS90A_MOUSE	Heat shock protein HSP 90-alpha (Heat shock 86 kDa) (HSP 86) (HSP86) (Tumor-specific transplantation 86 kDa antigen) (TSTA)			SUBCELLULAR LOCATION: Cytoplasm {ECO:0000269|PubMed:11751894}. Melanosome {ECO:0000250}. Cell membrane {ECO:0000250}.	ATPase activity [GO:0016887]; ATP binding [GO:0005524]; GTPase binding [GO:0051020]; identical protein binding [GO:0042802]; MHC class II protein complex binding [GO:0023026]; nitric-oxide synthase regulator activity [GO:0030235]; poly(A) RNA binding [GO:0044822]; protein homodimerization activity [GO:0042803]; TPR domain binding [GO:0030911]; unfolded protein binding [GO:0051082]
P11499	HS90B_MOUSE	Heat shock protein HSP 90-beta (Heat shock 84 kDa) (HSP 84) (HSP84) (Tumor-specific transplantation 84 kDa antigen) (TSTA)			SUBCELLULAR LOCATION: Cytoplasm. Melanosome {ECO:0000250}.	ATP binding [GO:0005524]; CTP binding [GO:0002135]; dATP binding [GO:0032564]; double-stranded RNA binding [GO:0003725]; GTP binding [GO:0005525]; kinase binding [GO:0019900]; MHC class II protein complex binding [GO:0023026]; nitric-oxide synthase regulator activity [GO:0030235]; poly(A) RNA binding [GO:0044822]; TPR domain binding [GO:0030911]; UTP binding [GO:0002134]
P63017	HSP7C_MOUSE	Heat shock cognate 71 kDa protein (Heat shock 70 kDa protein 8)			SUBCELLULAR LOCATION: Cytoplasm {ECO:0000250}. Melanosome {ECO:0000250}. Nucleus, nucleolus {ECO:0000250}. Cell membrane {ECO:0000250}. Note=Localized in cytoplasmic mRNP granules containing untranslated mRNAs. Translocates rapidly from the cytoplasm to the nuclei, and especially to the nucleoli, upon heat shock (By similarity). {ECO:0000250}.	ATPase activity [GO:0016887]; ATPase activity, coupled [GO:0042623]; ATP binding [GO:0005524]; C3HC4-type RING finger domain binding [GO:0055131]; enzyme binding [GO:0019899]; G-protein coupled receptor binding [GO:0001664]; heat shock protein binding [GO:0031072]; MHC class II protein complex binding [GO:0023026]; poly(A) RNA binding [GO:0044822]; ubiquitin protein ligase binding [GO:0031625]; u…
Q99M31	HSP7E_MOUSE	Heat shock 70 kDa protein 14 (NST-1) (hsr.1)			SUBCELLULAR LOCATION: Cytoplasm, cytosol {ECO:0000250}.	ATP binding [GO:0005524]
Q7TMY8	HUWE1_MOUSE	E3 ubiquitin-protein ligase HUWE1 (EC 6.3.2.-) (E3Histone) (HECT, UBA and WWE domain-containing protein 1) (Upstream regulatory element-binding protein 1) (URE-B1) (URE-binding protein 1)			SUBCELLULAR LOCATION: Cytoplasm {ECO:0000269|PubMed:17823942}. Nucleus {ECO:0000269|PubMed:17823942}. Note=Mainly expressed in the cytoplasm of most tissues, except in the nucleus of spermatogonia, primary spermatocytes and neuronal cells.	DNA binding [GO:0003677]; ligase activity [GO:0016874]; poly(A) RNA binding [GO:0044822]; ubiquitin-protein transferase activity [GO:0004842]
P17710	HXK1_MOUSE	Hexokinase-1 (EC 2.7.1.1) (Hexokinase type I) (HK I) (Hexokinase, tumor isozyme)			SUBCELLULAR LOCATION: Isoform HK1: Mitochondrion outer membrane; Peripheral membrane protein.; SUBCELLULAR LOCATION: Isoform HK1-SC: Membrane. Note=Isoform HK1-SC is an integral membrane protein.	ATP binding [GO:0005524]; fructokinase activity [GO:0008865]; glucokinase activity [GO:0004340]; hexokinase activity [GO:0004396]; mannokinase activity [GO:0019158]
O08528	HXK2_MOUSE	Hexokinase-2 (EC 2.7.1.1) (Hexokinase type II) (HK II)				ATP binding [GO:0005524]; fructokinase activity [GO:0008865]; glucokinase activity [GO:0004340]; glucose binding [GO:0005536]; hexokinase activity [GO:0004396]; mannokinase activity [GO:0019158]
Q6ZPR6	IBTK_MOUSE	Inhibitor of Bruton tyrosine kinase (IBtk)			SUBCELLULAR LOCATION: Cytoplasm {ECO:0000250}. Membrane {ECO:0000250}; Peripheral membrane protein {ECO:0000250}. Note=Translocates to the plasma membrane upon IgM stimulation. {ECO:0000250}.	protein kinase binding [GO:0019901]; protein tyrosine kinase inhibitor activity [GO:0030292]
P13597	ICAM1_MOUSE	Intercellular adhesion molecule 1 (ICAM-1) (MALA-2) (MyD10) (CD antigen CD54)	TRANSMEM 486 509 Helical. {ECO:0000255}.		SUBCELLULAR LOCATION: Membrane; Single-pass type I membrane protein.	integrin binding [GO:0005178]
P54071	IDHP_MOUSE	Isocitrate dehydrogenase [NADP], mitochondrial (IDH) (EC 1.1.1.42) (ICD-M) (IDP) (NADP(+)-specific ICDH) (Oxalosuccinate decarboxylase)			SUBCELLULAR LOCATION: Mitochondrion.	isocitrate dehydrogenase (NADP+) activity [GO:0004450]; magnesium ion binding [GO:0000287]; NAD binding [GO:0051287]
Q6ZWX6	IF2A_MOUSE	Eukaryotic translation initiation factor 2 subunit 1 (Eukaryotic translation initiation factor 2 subunit alpha) (eIF-2-alpha) (eIF-2A) (eIF-2alpha)			SUBCELLULAR LOCATION: Cytoplasmic granule {ECO:0000269|PubMed:19861488}. Note=The cytoplasmic granules are stress granules which are a dense aggregation in the cytosol composed of proteins and RNAs that appear when the cell is under stress. Colocalizes with NANOS3 in the stress granules.	poly(A) RNA binding [GO:0044822]; ribosome binding [GO:0043022]; translation initiation factor activity [GO:0003743]
P60843	IF4A1_MOUSE	Eukaryotic initiation factor 4A-I (eIF-4A-I) (eIF4A-I) (EC 3.6.4.13) (ATP-dependent RNA helicase eIF4A-1)				ATP binding [GO:0005524]; ATP-dependent RNA helicase activity [GO:0004004]; double-stranded RNA binding [GO:0003725]; poly(A) RNA binding [GO:0044822]; translation initiation factor activity [GO:0003743]
Q91VC3	IF4A3_MOUSE	Eukaryotic initiation factor 4A-III (eIF-4A-III) (eIF4A-III) (EC 3.6.4.13) (ATP-dependent RNA helicase DDX48) (ATP-dependent RNA helicase eIF4A-3) (DEAD box protein 48) (Eukaryotic translation initiation factor 4A isoform 3) [Cleaved into: Eukaryotic initiation factor 4A-III, N-terminally processed]			SUBCELLULAR LOCATION: Nucleus {ECO:0000250}. Nucleus speckle {ECO:0000250}. Cytoplasm {ECO:0000250}. Note=Nucleocytoplasmic shuttling protein. Travels to the cytoplasm as part of the exon junction complex (EJC) bound to mRNA. Detected in dendritic layer as well as the nuclear and cytoplasmic (somatic) compartments of neurons. Colocalizes with STAU1 and FMR1 in dendrites (By similarity). {ECO:0000…	ATP binding [GO:0005524]; ATP-dependent RNA helicase activity [GO:0004004]; mRNA binding [GO:0003729]; poly(A) binding [GO:0008143]
Q6NZJ6	IF4G1_MOUSE	Eukaryotic translation initiation factor 4 gamma 1 (eIF-4-gamma 1) (eIF-4G 1) (eIF-4G1)				poly(A) RNA binding [GO:0044822]; translation initiation factor activity [GO:0003743]
Q62448	IF4G2_MOUSE	Eukaryotic translation initiation factor 4 gamma 2 (eIF-4-gamma 2) (eIF-4G 2) (eIF4G 2) (Novel APOBEC-1 target 1) (Translation repressor NAT1) (p97)				poly(A) RNA binding [GO:0044822]; translation factor activity, RNA binding [GO:0008135]; translation initiation factor activity [GO:0003743]
Q9CQW9	IFM3_MOUSE	Interferon-induced transmembrane protein 3 (Dispanin subfamily A member 2b) (DSPA2b) (Fragilis protein) (Interferon-inducible protein 15) (Mouse ifitm-like protein 1) (Mil-1)	TRANSMEM 110 130 Helical. {ECO:0000255}.	INTRAMEM 58 78 Helical. {ECO:0000255}.	SUBCELLULAR LOCATION: Cell membrane; Single-pass type II membrane protein. Late endosome membrane {ECO:0000250}; Single-pass type II membrane protein {ECO:0000250}. Lysosome membrane {ECO:0000250}; Single-pass type II membrane protein {ECO:0000250}.
Q8R366	IGSF8_MOUSE	Immunoglobulin superfamily member 8 (IgSF8) (CD81 partner 3) (Glu-Trp-Ile EWI motif-containing protein 2) (EWI-2) (Keratinocyte-associated transmembrane protein 4) (KCT-4) (Prostaglandin regulatory-like protein) (PGRL) (CD antigen CD316)	TRANSMEM 578 598 Helical. {ECO:0000255}.		SUBCELLULAR LOCATION: Cell membrane {ECO:0000269|PubMed:21609323}; Single-pass membrane protein {ECO:0000269|PubMed:21609323}.
Q9CXY6	ILF2_MOUSE	Interleukin enhancer-binding factor 2 (Nuclear factor of activated T-cells 45 kDa)			SUBCELLULAR LOCATION: Nucleus, nucleolus {ECO:0000269|PubMed:11804788}. Cytoplasm {ECO:0000250}. Nucleus {ECO:0000250}. Note=Localized in cytoplasmic mRNP granules containing untranslated mRNAs. {ECO:0000250}.	ATP binding [GO:0005524]; DNA binding [GO:0003677]; double-stranded RNA binding [GO:0003725]; poly(A) RNA binding [GO:0044822]; transferase activity [GO:0016740]
Q8BU33	ILVBL_MOUSE	Acetolactate synthase-like protein (EC 2.2.1.-) (IlvB-like protein)	TRANSMEM 13 33 Helical. {ECO:0000255}.		SUBCELLULAR LOCATION: Membrane; Single-pass membrane protein.	magnesium ion binding [GO:0000287]; thiamine pyrophosphate binding [GO:0030976]; transferase activity [GO:0016740]
P70168	IMB1_MOUSE	Importin subunit beta-1 (Karyopherin subunit beta-1) (Nuclear factor p97) (Pore targeting complex 97 kDa subunit) (PTAC97) (SCG)			SUBCELLULAR LOCATION: Cytoplasm {ECO:0000250}. Nucleus envelope {ECO:0000250}.	enzyme binding [GO:0019899]; poly(A) RNA binding [GO:0044822]; protein domain specific binding [GO:0019904]; protein transporter activity [GO:0008565]
D4AD37	IMPA3_RAT	Inositol monophosphatase 3 (IMP 3) (IMPase 3) (EC 3.1.3.25) (EC 3.1.3.7) (Golgi 3-prime phosphoadenosine 5-prime phosphate 3-prime phosphatase) (Golgi-resident PAP phosphatase) (gPAPP) (Inositol monophosphatase domain-containing protein 1) (Inositol-1(or 4)-monophosphatase 3) (Myo-inositol monophosphatase A3)	TRANSMEM 13 33 Helical. {ECO:0000255}.		SUBCELLULAR LOCATION: Golgi apparatus, trans-Golgi network membrane {ECO:0000250}; Single-pass type II membrane protein {ECO:0000250}.	3'(2'),5'-bisphosphate nucleotidase activity [GO:0008441]; inositol monophosphate 1-phosphatase activity [GO:0008934]; inositol monophosphate 3-phosphatase activity [GO:0052832]; inositol monophosphate 4-phosphatase activity [GO:0052833]; metal ion binding [GO:0046872]
Q6P4S8	INT1_MOUSE	Integrator complex subunit 1 (Int1)	TRANSMEM 1165 1185 Helical. {ECO:0000255}.		SUBCELLULAR LOCATION: Nucleus membrane {ECO:0000305}; Single-pass membrane protein {ECO:0000305}.
Q8VI75	IPO4_MOUSE	Importin-4 (Imp4) (Importin-4a) (Imp4a) (Ran-binding protein 4) (RanBP4)			SUBCELLULAR LOCATION: Cytoplasm {ECO:0000250}. Nucleus {ECO:0000250}.
Q8BKC5	IPO5_MOUSE	Importin-5 (Imp5) (Importin subunit beta-3) (Karyopherin beta-3) (Ran-binding protein 5) (RanBP5)			SUBCELLULAR LOCATION: Cytoplasm {ECO:0000269|PubMed:17143267}. Nucleus {ECO:0000269|PubMed:17143267}.	poly(A) RNA binding [GO:0044822]; protein transporter activity [GO:0008565]
Q9CR20	IR3IP_MOUSE	Immediate early response 3-interacting protein 1	TRANSMEM 2 22 Helical. {ECO:0000255}.; TRANSMEM 62 82 Helical. {ECO:0000255}.		SUBCELLULAR LOCATION: Endoplasmic reticulum membrane {ECO:0000250}; Multi-pass membrane protein {ECO:0000250}.
Q60766	IRGM1_MOUSE	Immunity-related GTPase family M protein 1 (EC 3.6.5.-) (Interferon-inducible GTPase 3) (Interferon-inducible protein 1) (LPS-stimulated RAW 264.7 macrophage protein 47) (LRG-47)			SUBCELLULAR LOCATION: Golgi apparatus membrane. Cell membrane. Cytoplasmic vesicle, phagosome membrane. Cytoplasmic vesicle, autophagosome membrane. Lysosome membrane. Late endosome membrane. Cell projection, phagocytic cup. Note=Behaves like an integral membrane protein. Recruited to the plasma membrane around forming phagocytic cups, it remains associated with maturing phagosomes. Association w…	GTP binding [GO:0005525]; hydrolase activity [GO:0016787]
O70309	ITB5_MOUSE	Integrin beta-5	TRANSMEM 720 742 Helical. {ECO:0000255}.		SUBCELLULAR LOCATION: Membrane; Single-pass type I membrane protein.	integrin binding [GO:0005178]; receptor activity [GO:0004872]
Q5PQL7	ITM2C_RAT	Integral membrane protein 2C [Cleaved into: CT-BRI3]	TRANSMEM 57 77 Helical; Signal-anchor for type II membrane protein. {ECO:0000255}.		SUBCELLULAR LOCATION: Lysosome membrane {ECO:0000250}; Single-pass type II membrane protein {ECO:0000250}. Cell membrane {ECO:0000250}; Single-pass type II membrane protein {ECO:0000250}.	ATP binding [GO:0005524]; beta-amyloid binding [GO:0001540]
Q9Z329	ITPR2_MOUSE	Inositol 1,4,5-trisphosphate receptor type 2 (IP3 receptor isoform 2) (IP3R 2) (InsP3R2) (Inositol 1,4,5-trisphosphate type V receptor) (Type 2 inositol 1,4,5-trisphosphate receptor) (Type 2 InsP3 receptor)	TRANSMEM 2228 2248 Helical. {ECO:0000255}.; TRANSMEM 2261 2281 Helical. {ECO:0000255}.; TRANSMEM 2308 2328 Helical. {ECO:0000255}.; TRANSMEM 2352 2372 Helical. {ECO:0000255}.; TRANSMEM 2395 2415 Helical. {ECO:0000255}.; TRANSMEM 2521 2541 Helical. {ECO:0000255}.		SUBCELLULAR LOCATION: Endoplasmic reticulum membrane {ECO:0000269|PubMed:15632133}; Multi-pass membrane protein {ECO:0000269|PubMed:15632133}.	calcium-release channel activity [GO:0015278]; inositol 1,4,5-trisphosphate-sensitive calcium-release channel activity [GO:0005220]; phosphatidylinositol binding [GO:0035091]
P70227	ITPR3_MOUSE	Inositol 1,4,5-trisphosphate receptor type 3 (IP3 receptor isoform 3) (IP3R 3) (InsP3R3) (Type 3 inositol 1,4,5-trisphosphate receptor) (Type 3 InsP3 receptor)	TRANSMEM 2234 2254 Helical. {ECO:0000255}.; TRANSMEM 2263 2283 Helical. {ECO:0000255}.; TRANSMEM 2293 2310 Helical. {ECO:0000255}.; TRANSMEM 2325 2345 Helical. {ECO:0000255}.; TRANSMEM 2368 2388 Helical. {ECO:0000255}.; TRANSMEM 2496 2516 Helical. {ECO:0000255}.		SUBCELLULAR LOCATION: Endoplasmic reticulum membrane {ECO:0000269|PubMed:15632133, ECO:0000269|PubMed:21030605}; Multi-pass membrane protein {ECO:0000269|PubMed:15632133, ECO:0000269|PubMed:21030605}.	inositol 1,4,5 trisphosphate binding [GO:0070679]; inositol 1,4,5-trisphosphate-sensitive calcium-release channel activity [GO:0005220]; intracellular ligand-gated calcium channel activity [GO:0005218]; phosphatidylinositol binding [GO:0035091]
Q5XKN4	JAGN1_MOUSE	Protein jagunal homolog 1	TRANSMEM 40 60 Helical. {ECO:0000255}.; TRANSMEM 72 92 Helical. {ECO:0000255}.; TRANSMEM 97 117 Helical. {ECO:0000255}.; TRANSMEM 138 158 Helical. {ECO:0000255}.		SUBCELLULAR LOCATION: Endoplasmic reticulum membrane {ECO:0000250|UniProtKB:Q8N5M9}; Multi-pass membrane protein {ECO:0000255}.
Q6IFW6	K1C10_RAT	Keratin, type I cytoskeletal 10 (Cytokeratin-10) (CK-10) (Keratin-10) (K10) (Type I keratin Ka10)				structural molecule activity [GO:0005198]
Q91X21	K2013_MOUSE	Uncharacterized protein KIAA2013	TRANSMEM 590 610 Helical. {ECO:0000255}.		SUBCELLULAR LOCATION: Membrane {ECO:0000305}; Single-pass type I membrane protein {ECO:0000305}.
Q6IG02	K22E_RAT	Keratin, type II cytoskeletal 2 epidermal (Cytokeratin-2e) (CK-2e) (Epithelial keratin-2e) (Keratin-2 epidermis) (Keratin-2e) (K2e) (Type-II keratin Kb2)				structural molecule activity [GO:0005198]
Q6IMF3	K2C1_RAT	Keratin, type II cytoskeletal 1 (Cytokeratin-1) (CK-1) (Keratin-1) (K1) (Type-II keratin Kb1)			SUBCELLULAR LOCATION: Cell membrane {ECO:0000250}.	structural molecule activity [GO:0005198]
P12367	KAP2_MOUSE	cAMP-dependent protein kinase type II-alpha regulatory subunit			SUBCELLULAR LOCATION: Cytoplasm {ECO:0000250}. Cell membrane {ECO:0000250}. Note=Colocalizes with PJA2 in the cytoplasm and the cell membrane. {ECO:0000250}.	cAMP binding [GO:0030552]; cAMP-dependent protein kinase inhibitor activity [GO:0004862]; cAMP-dependent protein kinase regulator activity [GO:0008603]; protein kinase A catalytic subunit binding [GO:0034236]; ubiquitin protein ligase binding [GO:0031625]
Q9DC28	KC1D_MOUSE	Casein kinase I isoform delta (CKI-delta) (CKId) (EC 2.7.11.1) (Tau-protein kinase CSNK1D) (EC 2.7.11.26)			SUBCELLULAR LOCATION: Cytoplasm {ECO:0000250}. Nucleus {ECO:0000269|PubMed:10848614, ECO:0000269|PubMed:17101137, ECO:0000269|PubMed:19414593}. Cytoplasm, cytoskeleton, microtubule organizing center, centrosome {ECO:0000250}. Cytoplasm, perinuclear region {ECO:0000250}. Cell membrane {ECO:0000250}. Cytoplasm, cytoskeleton, spindle {ECO:0000250}. Golgi apparatus {ECO:0000250}. Note=Localized at mi…	ATP binding [GO:0005524]; peptide binding [GO:0042277]; protein kinase activity [GO:0004672]; protein serine/threonine kinase activity [GO:0004674]; tau-protein kinase activity [GO:0050321]
P11798	KCC2A_MOUSE	Calcium/calmodulin-dependent protein kinase type II subunit alpha (CaM kinase II subunit alpha) (CaMK-II subunit alpha) (EC 2.7.11.17)			SUBCELLULAR LOCATION: Isoform Alpha KAP: Cytoplasm {ECO:0000305}. Cell junction, synapse, presynaptic cell membrane {ECO:0000250}. Cell junction, synapse {ECO:0000250}. Note=Postsynaptic lipid rafts. {ECO:0000250}.	ATP binding [GO:0005524]; calmodulin binding [GO:0005516]; calmodulin-dependent protein kinase activity [GO:0004683]; glutamate receptor binding [GO:0035254]; kinase activity [GO:0016301]; protein homodimerization activity [GO:0042803]; protein serine/threonine kinase activity [GO:0004674]
Q6GV12	KDSR_MOUSE	3-ketodihydrosphingosine reductase (KDS reductase) (EC 1.1.1.102) (3-dehydrosphinganine reductase) (Follicular variant translocation protein 1 homolog) (FVT-1)	TRANSMEM 271 291 Helical. {ECO:0000255}.; TRANSMEM 294 314 Helical. {ECO:0000255}.		SUBCELLULAR LOCATION: Endoplasmic reticulum membrane; Multi-pass membrane protein.	3-dehydrosphinganine reductase activity [GO:0047560]
Q60749	KHDR1_MOUSE	KH domain-containing, RNA-binding, signal transduction-associated protein 1 (GAP-associated tyrosine phosphoprotein p62) (Src-associated in mitosis 68 kDa protein) (Sam68) (p21 Ras GTPase-activating protein-associated p62) (p68)			SUBCELLULAR LOCATION: Nucleus {ECO:0000269|PubMed:12496368}. Membrane {ECO:0000269|PubMed:12496368}.	identical protein binding [GO:0042802]; poly(A) binding [GO:0008143]; poly(A) RNA binding [GO:0044822]; poly(U) RNA binding [GO:0008266]; RNA binding [GO:0003723]; SH3/SH2 adaptor activity [GO:0005070]
Q6P9P6	KIF11_MOUSE	Kinesin-like protein KIF11 (Kinesin-related motor protein Eg5)			SUBCELLULAR LOCATION: Cytoplasm. Cytoplasm, cytoskeleton, spindle pole {ECO:0000250}.	ATP binding [GO:0005524]; ATP-dependent microtubule motor activity, plus-end-directed [GO:0008574]; protein complex binding [GO:0032403]; protein kinase binding [GO:0019901]
Q2PQA9	KINH_RAT	Kinesin-1 heavy chain (Conventional kinesin heavy chain) (Ubiquitous kinesin heavy chain) (UKHC)			SUBCELLULAR LOCATION: Cytoplasm, cytoskeleton {ECO:0000269|PubMed:7514426}. Note=Uniformly distributed between soma and neurites in hippocampal neurons.	ATP binding [GO:0005524]; ATP-dependent microtubule motor activity, plus-end-directed [GO:0008574]; microtubule binding [GO:0008017]; microtubule motor activity [GO:0003777]
Q9CR64	KISHA_MOUSE	Protein kish-A (Transmembrane protein 167) (Transmembrane protein 167A)	TRANSMEM 54 71 Helical. {ECO:0000255}.		SUBCELLULAR LOCATION: Golgi apparatus membrane {ECO:0000250}; Single-pass type I membrane protein {ECO:0000250}.
P52480	KPYM_MOUSE	Pyruvate kinase PKM (EC 2.7.1.40) (Pyruvate kinase muscle isozyme)			SUBCELLULAR LOCATION: Cytoplasm {ECO:0000250}. Nucleus {ECO:0000250}.	ATP binding [GO:0005524]; magnesium ion binding [GO:0000287]; MHC class II protein complex binding [GO:0023026]; poly(A) RNA binding [GO:0044822]; potassium ion binding [GO:0030955]; pyruvate kinase activity [GO:0004743]
Q5RL79	KTAP2_MOUSE	Keratinocyte-associated protein 2 (KCP-2)	TRANSMEM 6 23 Helical. {ECO:0000255}.; TRANSMEM 35 55 Helical. {ECO:0000255}.; TRANSMEM 76 108 Helical. {ECO:0000255}.		SUBCELLULAR LOCATION: Endoplasmic reticulum membrane {ECO:0000250}; Multi-pass membrane protein {ECO:0000250}.
Q61595	KTN1_MOUSE	Kinectin	TRANSMEM 9 29 Helical; Signal-anchor for type II membrane protein. {ECO:0000255}.		SUBCELLULAR LOCATION: Endoplasmic reticulum membrane {ECO:0000269|PubMed:15316074}; Single-pass type II membrane protein {ECO:0000269|PubMed:15316074}. Note=Vesicle membrane protein anchored to the endoplasmic reticulum (By similarity). Some isoforms containing the inserts at residues 1007-1035 and 1154-1177 are detected in neurite processes. {ECO:0000250}.	kinesin binding [GO:0019894]
P17047	LAMP2_MOUSE	Lysosome-associated membrane glycoprotein 2 (LAMP-2) (Lysosome-associated membrane protein 2) (CD107 antigen-like family member B) (Lysosomal membrane glycoprotein type B) (LGP-B) (CD antigen CD107b)	TRANSMEM 380 404 Helical. {ECO:0000255|PROSITE-ProRule:PRU00740}.		SUBCELLULAR LOCATION: Cell membrane; Single-pass type I membrane protein. Endosome membrane; Single-pass type I membrane protein. Lysosome membrane; Single-pass type I membrane protein. Note=This protein shuttles between lysosomes, endosomes, and the plasma membrane.	enzyme binding [GO:0019899]; protein domain specific binding [GO:0019904]
Q61029	LAP2B_MOUSE	Lamina-associated polypeptide 2, isoforms beta/delta/epsilon/gamma (Thymopoietin isoforms beta/delta/epsilon/gamma) (TP beta/delta/epsilon/gamma)	TRANSMEM 410 430 Helical; Signal-anchor for type II membrane protein. {ECO:0000255}.		SUBCELLULAR LOCATION: Nucleus inner membrane {ECO:0000250}; Single-pass type II membrane protein {ECO:0000250}. Chromosome {ECO:0000250}. Note=Tightly associated with the nuclear lamina. {ECO:0000250}.	DNA binding [GO:0003677]
Q6ZQ58	LARP1_MOUSE	La-related protein 1 (La ribonucleoprotein domain family member 1)			SUBCELLULAR LOCATION: Cytoplasm {ECO:0000269|PubMed:10878606}.	eukaryotic initiation factor 4E binding [GO:0008190]; mRNA 3'-UTR binding [GO:0003730]; mRNA 5'-UTR binding [GO:0048027]; poly(A) RNA binding [GO:0044822]; RNA cap binding [GO:0000339]; translation activator activity [GO:0008494]; translation initiation factor binding [GO:0031369]
Q8BWW4	LARP4_MOUSE	La-related protein 4 (La ribonucleoprotein domain family member 4)				poly(A) RNA binding [GO:0044822]
A2BE28	LAS1L_MOUSE	Ribosomal biogenesis protein LAS1L (Protein LAS1 homolog)			SUBCELLULAR LOCATION: Nucleus, nucleolus {ECO:0000250}. Nucleus, nucleoplasm {ECO:0000269|PubMed:22872859}. Cytoplasm {ECO:0000269|PubMed:22872859}. Note=Localizes mainly to the granular component, the region implicated in the later steps of rRNA processing and subunit assembly and export (By similarity). Mainly found in the nucleoplasm, with low levels detected in the cytoplasmic and chromatin f…	poly(A) RNA binding [GO:0044822]
Q63016	LAT1_RAT	Large neutral amino acids transporter small subunit 1 (4F2 light chain) (4F2 LC) (4F2LC) (Integral membrane protein E16) (Protein TA1) (L-type amino acid transporter 1) (Solute carrier family 7 member 5)	TRANSMEM 51 71 Helical. {ECO:0000255}.; TRANSMEM 85 105 Helical. {ECO:0000255}.; TRANSMEM 121 141 Helical. {ECO:0000255}.; TRANSMEM 147 167 Helical. {ECO:0000255}.; TRANSMEM 174 194 Helical. {ECO:0000255}.; TRANSMEM 200 220 Helical. {ECO:0000255}.; TRANSMEM 248 268 Helical. {ECO:0000255}.; TRANSMEM 279 299 Helical. {ECO:0000255}.; TRANSMEM 324 344 Helical. {ECO:0000255}.; TRANSMEM 398 418 Helical…		SUBCELLULAR LOCATION: Cytoplasm, cytosol {ECO:0000250}. Apical cell membrane; Multi-pass membrane protein. Note=Located to the plasma membrane by SLC3A2/4F2hc. Expressed in both luminal and abluminal membranes of brain capillary endothelial cells. Expressed along the retinal capillaries in the ganglion cell and inner plexiform layers. Localized to the apical membrane of placental syncytiophoblast…	amino acid transmembrane transporter activity [GO:0015171]; antiporter activity [GO:0015297]; L-leucine transmembrane transporter activity [GO:0015190]; L-phenylalanine transmembrane transporter activity [GO:0015192]; L-tryptophan transmembrane transporter activity [GO:0015196]; peptide antigen binding [GO:0042605]
Q9Z127	LAT1_MOUSE	Large neutral amino acids transporter small subunit 1 (4F2 light chain) (4F2 LC) (4F2LC) (L-type amino acid transporter 1) (Solute carrier family 7 member 5)	TRANSMEM 51 71 Helical. {ECO:0000255}.; TRANSMEM 85 105 Helical. {ECO:0000255}.; TRANSMEM 121 141 Helical. {ECO:0000255}.; TRANSMEM 147 167 Helical. {ECO:0000255}.; TRANSMEM 174 194 Helical. {ECO:0000255}.; TRANSMEM 200 220 Helical. {ECO:0000255}.; TRANSMEM 248 268 Helical. {ECO:0000255}.; TRANSMEM 279 299 Helical. {ECO:0000255}.; TRANSMEM 324 344 Helical. {ECO:0000255}.; TRANSMEM 398 418 Helical…		SUBCELLULAR LOCATION: Cytoplasm, cytosol {ECO:0000269|PubMed:9915839}. Apical cell membrane {ECO:0000269|PubMed:9915839}; Multi-pass membrane protein {ECO:0000269|PubMed:9915839}. Note=Located to the plasma membrane by SLC3A2/4F2hc. Expressed in both luminal and abluminal membranes of brain capillary endothelial cells (By similarity). Localized to the apical membrane of placental syncytiophoblast…	antiporter activity [GO:0015297]; L-amino acid transmembrane transporter activity [GO:0015179]; L-leucine transmembrane transporter activity [GO:0015190]; L-phenylalanine transmembrane transporter activity [GO:0015192]; L-tryptophan transmembrane transporter activity [GO:0015196]
Q3U9G9	LBR_MOUSE	Lamin-B receptor (Integral nuclear envelope inner membrane protein)	TRANSMEM 222 242 Helical. {ECO:0000255}.; TRANSMEM 269 289 Helical. {ECO:0000255}.; TRANSMEM 310 330 Helical. {ECO:0000255}.; TRANSMEM 337 357 Helical. {ECO:0000255}.; TRANSMEM 427 447 Helical. {ECO:0000255}.; TRANSMEM 458 478 Helical. {ECO:0000255}.; TRANSMEM 492 512 Helical. {ECO:0000255}.; TRANSMEM 572 592 Helical. {ECO:0000255}.		SUBCELLULAR LOCATION: Nucleus inner membrane {ECO:0000250}; Multi-pass membrane protein {ECO:0000250}.	chromo shadow domain binding [GO:0070087]; DNA binding [GO:0003677]; oxidoreductase activity, acting on the CH-CH group of donors, NAD or NADP as acceptor [GO:0016628]; poly(A) RNA binding [GO:0044822]
Q8C129	LCAP_MOUSE	Leucyl-cystinyl aminopeptidase (Cystinyl aminopeptidase) (EC 3.4.11.3) (Oxytocinase) (OTase)	TRANSMEM 110 131 Helical; Signal-anchor for type II membrane protein. {ECO:0000255}.		SUBCELLULAR LOCATION: Cell membrane {ECO:0000250}; Single-pass type II membrane protein {ECO:0000250}. Endomembrane system {ECO:0000250}; Single-pass type II membrane protein {ECO:0000250}. Note=Localized mainly in intracellular vesicles together with GLUT4. Relocalizes to the plasma membrane in response to insulin. The dileucine internalization motif and/or the interaction with tankyrases may be…	aminopeptidase activity [GO:0004177]; metallopeptidase activity [GO:0008237]; zinc ion binding [GO:0008270]
P06151	LDHA_MOUSE	L-lactate dehydrogenase A chain (LDH-A) (EC 1.1.1.27) (LDH muscle subunit) (LDH-M)			SUBCELLULAR LOCATION: Cytoplasm.	L-lactate dehydrogenase activity [GO:0004459]
P35951	LDLR_MOUSE	Low-density lipoprotein receptor (LDL receptor)	TRANSMEM 791 812 Helical. {ECO:0000255}.		SUBCELLULAR LOCATION: Cell membrane; Single-pass type I membrane protein. Endomembrane system; Single-pass type I membrane protein. Membrane, clathrin-coated pit {ECO:0000250}; Single-pass type I membrane protein {ECO:0000250}. Golgi apparatus {ECO:0000250}. Early endosome {ECO:0000250}. Late endosome {ECO:0000250}. Cell surface {ECO:0000250}. Lysosome {ECO:0000250}. Note=Found distributed from t…	calcium ion binding [GO:0005509]; glycoprotein binding [GO:0001948]; low-density lipoprotein particle binding [GO:0030169]; low-density lipoprotein receptor activity [GO:0005041]; very-low-density lipoprotein particle receptor activity [GO:0030229]
Q6DVA0	LEMD2_MOUSE	LEM domain-containing protein 2 (Nuclear envelope transmembrane protein 25) (NET25)	TRANSMEM 221 241 Helical. {ECO:0000255}.; TRANSMEM 385 405 Helical. {ECO:0000255}.		SUBCELLULAR LOCATION: Nucleus inner membrane {ECO:0000269|PubMed:16339967, ECO:0000269|PubMed:17062158}; Multi-pass membrane protein {ECO:0000269|PubMed:16339967}. Note=Lamina-associated protein residing in the inner nuclear membrane (INM). Localized exclusively to the nuclear envelope, giving rise to a typical rim-like staining of the nuclear periphery.
Q9Z2I0	LETM1_MOUSE	LETM1 and EF-hand domain-containing protein 1, mitochondrial (Leucine zipper-EF-hand-containing transmembrane protein 1)	TRANSMEM 208 228 Helical. {ECO:0000255}.		SUBCELLULAR LOCATION: Mitochondrion inner membrane {ECO:0000250}; Single-pass membrane protein {ECO:0000250}.	metal ion binding [GO:0046872]
Q91YX5	LGAT1_MOUSE	Acyl-CoA:lysophosphatidylglycerol acyltransferase 1 (EC 2.3.1.-)	TRANSMEM 22 42 Helical. {ECO:0000255}.; TRANSMEM 342 362 Helical. {ECO:0000255}.		SUBCELLULAR LOCATION: Endoplasmic reticulum membrane {ECO:0000250}; Multi-pass membrane protein {ECO:0000250}.	transferase activity, transferring acyl groups [GO:0016746]
Q9D0F3	LMAN1_MOUSE	Protein ERGIC-53 (ER-Golgi intermediate compartment 53 kDa protein) (Lectin mannose-binding 1) (p58)	TRANSMEM 485 505 Helical. {ECO:0000255}.		SUBCELLULAR LOCATION: Endoplasmic reticulum-Golgi intermediate compartment membrane {ECO:0000250}; Single-pass type I membrane protein {ECO:0000250}. Golgi apparatus membrane {ECO:0000250}; Single-pass membrane protein {ECO:0000250}. Endoplasmic reticulum membrane {ECO:0000250}; Single-pass membrane protein {ECO:0000250}.	carbohydrate binding [GO:0030246]; metal ion binding [GO:0046872]
Q9DBH5	LMAN2_MOUSE	Vesicular integral-membrane protein VIP36 (Lectin mannose-binding 2) (Vesicular integral-membrane protein 36) (VIP36)	TRANSMEM 325 347 Helical. {ECO:0000255}.		SUBCELLULAR LOCATION: Golgi apparatus membrane {ECO:0000250}; Single-pass type I membrane protein {ECO:0000250}.	carbohydrate binding [GO:0030246]; glycoprotein binding [GO:0001948]; heat shock protein binding [GO:0031072]; mannose binding [GO:0005537]; metal ion binding [GO:0046872]
Q8C3X8	LMF2_MOUSE	Lipase maturation factor 2 (Transmembrane protein 112B) (Transmembrane protein 153)	TRANSMEM 10 30 Helical. {ECO:0000255}.; TRANSMEM 75 95 Helical. {ECO:0000255}.; TRANSMEM 164 184 Helical. {ECO:0000255}.; TRANSMEM 226 246 Helical. {ECO:0000255}.; TRANSMEM 259 279 Helical. {ECO:0000255}.; TRANSMEM 316 336 Helical. {ECO:0000255}.; TRANSMEM 363 383 Helical. {ECO:0000255}.; TRANSMEM 398 418 Helical. {ECO:0000255}.; TRANSMEM 636 656 Helical. {ECO:0000255}.		SUBCELLULAR LOCATION: Endoplasmic reticulum membrane {ECO:0000250}; Multi-pass membrane protein {ECO:0000250}.
P14733	LMNB1_MOUSE	Lamin-B1			SUBCELLULAR LOCATION: Nucleus inner membrane; Lipid-anchor; Nucleoplasmic side.	JUN kinase binding [GO:0008432]; phospholipase binding [GO:0043274]; structural molecule activity [GO:0005198]
Q7TQ95	LNP_MOUSE	Protein lunapark (Protein ulnaless)	TRANSMEM 46 66 Helical. {ECO:0000255}.; TRANSMEM 78 98 Helical. {ECO:0000255}.		SUBCELLULAR LOCATION: Endoplasmic reticulum membrane {ECO:0000250}; Multi-pass membrane protein {ECO:0000250}. Note=Localizes to three-way ER tubule junctions. {ECO:0000250}.	metal ion binding [GO:0046872]
Q6NVG1	LPCT4_MOUSE	Lysophospholipid acyltransferase LPCAT4 (1-acylglycerol-3-phosphate O-acyltransferase 7) (1-AGP acyltransferase 7) (1-AGPAT 7) (1-acylglycerophosphocholine O-acyltransferase) (EC 2.3.1.23) (1-acylglycerophosphoserine O-acyltransferase) (EC 2.3.1.n6) (1-alkenylglycerophosphoethanolamine O-acyltransferase) (EC 2.3.1.121) (1-alkylglycerophosphocholine O-acetyltransferase) (EC 2.3.1.67) (Acyltransfer…	TRANSMEM 40 62 Helical. {ECO:0000255}.; TRANSMEM 87 107 Helical. {ECO:0000255}.		SUBCELLULAR LOCATION: Endoplasmic reticulum membrane {ECO:0000250}; Multi-pass membrane protein {ECO:0000250}.	1-acylglycerophosphocholine O-acyltransferase activity [GO:0047184]; 1-alkenylglycerophosphoethanolamine O-acyltransferase activity [GO:0047166]; 1-alkylglycerophosphocholine O-acetyltransferase activity [GO:0047192]; lysophospholipid acyltransferase activity [GO:0071617]
Q6PB66	LPPRC_MOUSE	Leucine-rich PPR motif-containing protein, mitochondrial (130 kDa leucine-rich protein) (LRP 130) (mLRP130)			SUBCELLULAR LOCATION: Mitochondrion {ECO:0000250}. Nucleus {ECO:0000269|PubMed:12071956}. Nucleus, nucleoplasm {ECO:0000250}. Nucleus inner membrane {ECO:0000250}. Nucleus outer membrane {ECO:0000250}.	beta-tubulin binding [GO:0048487]; poly(A) RNA binding [GO:0044822]; RNA binding [GO:0003723]; single-stranded DNA binding [GO:0003697]; ubiquitin protein ligase binding [GO:0031625]
Q9CRC8	LRC40_MOUSE	Leucine-rich repeat-containing protein 40
Q922Q8	LRC59_MOUSE	Leucine-rich repeat-containing protein 59	TRANSMEM 245 265 Helical. {ECO:0000255}.		SUBCELLULAR LOCATION: Microsome membrane {ECO:0000250}; Single-pass type II membrane protein {ECO:0000250}. Endoplasmic reticulum membrane {ECO:0000250}; Single-pass type II membrane protein {ECO:0000250}. Nucleus envelope {ECO:0000250}. Note=Localization in the nuclear envelope depends upon the nuclear import machinery, including KPNB1. {ECO:0000250}.	poly(A) RNA binding [GO:0044822]
[truncated: 551 more rows]

## Sheet: GRAVY
header	GRAVY
[truncated: 1,348 more rows]

## Sheet: TM
Tr
[truncated: 4 more rows]
