# Supplementary material for: Streamlined Membrane Proteome Preparation for Shotgun Proteomics Analysis with Triton X-100 Cloud Point Extraction and Nanodiamond Solid Phase Extraction
Source: Materials (Basel). 2016 May 18;9(5):385. doi: 10.3390/ma9050385 (PMC5503057; doi:10.3390/ma9050385)
Supplement: Supplementary file 1 [file materials-09-00385-s001.zip › materials-124749-supplementary/Excel S9.xlsx]

## Sheet: Table B9_Merge Of A ph
E-mail	pth@sinica.edu.tw
Search title	Submitted from Minh-mergedAof150515 by Mascot Daemon on PUBLICPCX32-PC
MS data file	C:\ProgramData\Matrix Science\Mascot Daemon\MGF\358 Minh-mergedAof150515\mascot_daemon_merge.mgf
Database	Sprot 2015_08
Taxonomy	Rodentia (Rodents) (26,337 sequences)
Timestamp	18 Aug 2015 at 14:24:41 GMT
Type of search	MS/MS Ion Search
Enzyme	Trypsin
Variable modifications	Carbamidomethyl (C),Oxidation (M)
Mass values	Monoisotopic
Protein mass	Unrestricted
Peptide mass tolerance	10 ppm
Fragment mass tolerance	0.6 Da
Max missed cleavages	2
Instrument type	ESI-TRAP
Number of queries	54811
Significance threshold p<	0.023701
Max. number of families	AUTO
Ions score or expect cut-off	0
Preferred taxonomy	All entries
Show Percolator scores?	no
Family	Member	Database	Accession	Score	Mass	Num. of significant matches	emPAI	pI	Sequence coverage	Num. of significant unique sequences	Description
1	1	Sprot	GSLG1_MOUSE	3326	133646	137	4.35	6.45	0.68	57	Golgi apparatus protein 1 OS=Mus musculus GN=Glg1 PE=1 SV=1
3	1	Sprot	PYR1_MOUSE	3145	243084	120	1.62	6	0.6	67	CAD protein OS=Mus musculus GN=Cad PE=2 SV=1
2	1	Sprot	HSP7C_MOUSE	3210	70827	115	6.72	5.37	0.75	37	Heat shock cognate 71 kDa protein OS=Mus musculus GN=Hspa8 PE=1 SV=1
2	2	Sprot	GRP78_MOUSE	3040	72377	114	5.26	5.07	0.62	36	78 kDa glucose-regulated protein OS=Mus musculus GN=Hspa5 PE=1 SV=3
5	1	Sprot	NUCL_MOUSE	2487	76677	112	4.22	4.69	0.52	40	Nucleolin OS=Mus musculus GN=Ncl PE=1 SV=2
15	1	Sprot	EF1A1_CRIGR	1733	50082	104	8.2	9.1	0.8	28	Elongation factor 1-alpha 1 OS=Cricetulus griseus GN=EEF1A1 PE=2 SV=1
4	1	Sprot	CKAP4_MOUSE	2999	63654	97	6.31	5.46	0.76	39	Cytoskeleton-associated protein 4 OS=Mus musculus GN=Ckap4 PE=1 SV=2
6	1	Sprot	DDX21_MOUSE	2307	93493	86	2.77	9.19	0.6	38	Nucleolar RNA helicase 2 OS=Mus musculus GN=Ddx21 PE=1 SV=3
8	1	Sprot	EF2_MOUSE	2149	95253	85	2.56	6.41	0.7	36	Elongation factor 2 OS=Mus musculus GN=Eef2 PE=1 SV=2
7	1	Sprot	TBB5_CRIGR	2233	49639	81	7.83	4.78	0.69	4	Tubulin beta-5 chain OS=Cricetulus griseus GN=TUBB5 PE=1 SV=1
9	1	Sprot	KPYM_MOUSE	2096	57808	76	5.5	7.18	0.81	33	Pyruvate kinase PKM OS=Mus musculus GN=Pkm PE=1 SV=4
12	1	Sprot	PHB_MOUSE	1779	29802	74	8.96	5.57	0.9	23	Prohibitin OS=Mus musculus GN=Phb PE=1 SV=1
10	1	Sprot	MBB1A_MOUSE	2031	151942	72	1.45	9.08	0.52	41	Myb-binding protein 1A OS=Mus musculus GN=Mybbp1a PE=1 SV=2
11	1	Sprot	NOMO1_MOUSE	1883	133336	72	0.98	5.75	0.47	30	Nodal modulator 1 OS=Mus musculus GN=Nomo1 PE=1 SV=1
13	1	Sprot	RL4_MOUSE	1754	47124	71	7.69	11.01	0.65	30	60S ribosomal protein L4 OS=Mus musculus GN=Rpl4 PE=1 SV=3
7	2	Sprot	TBB4B_MOUSE	1708	49799	69	6.75	4.79	0.75	6	Tubulin beta-4B chain OS=Mus musculus GN=Tubb4b PE=1 SV=1
21	1	Sprot	PHB2_MOUSE	1532	33276	68	7.57	9.83	0.85	22	Prohibitin-2 OS=Mus musculus GN=Phb2 PE=1 SV=1
31	1	Sprot	KTN1_MOUSE	1322	152498	68	1.17	5.67	0.54	39	Kinectin OS=Mus musculus GN=Ktn1 PE=2 SV=1
20	1	Sprot	HNRPU_MOUSE	1539	87863	64	2.69	5.92	0.55	32	Heterogeneous nuclear ribonucleoprotein U OS=Mus musculus GN=Hnrnpu PE=1 SV=1
24	2	Sprot	ADT1_MOUSE	1335	32883	64	7.82	9.73	0.77	10	ADP/ATP translocase 1 OS=Mus musculus GN=Slc25a4 PE=1 SV=4
24	1	Sprot	ADT2_RAT	1471	32880	63	9.57	9.74	0.74	12	ADP/ATP translocase 2 OS=Rattus norvegicus GN=Slc25a5 PE=1 SV=3
38	1	Sprot	RPN1_MOUSE	1126	68486	62	2.91	6.02	0.72	31	Dolichyl-diphosphooligosaccharide--protein glycosyltransferase subunit 1 OS=Mus musculus GN=Rpn1 PE=1 SV=1
14	1	Sprot	AT2A2_MOUSE	1742	114784	61	1.33	5.23	0.48	22	Sarcoplasmic/endoplasmic reticulum calcium ATPase 2 OS=Mus musculus GN=Atp2a2 PE=1 SV=2
36	1	Sprot	PAIRB_MOUSE	1158	44687	60	5.1	8.6	0.76	27	Plasminogen activator inhibitor 1 RNA-binding protein OS=Mus musculus GN=Serbp1 PE=1 SV=2
25	1	Sprot	IGEB_MOUSE	1471	62708	59	2.17	9.38	0.55	22	IgE-binding protein OS=Mus musculus GN=Iap PE=2 SV=1
29	1	Sprot	PO210_MOUSE	1372	203973	59	0.61	6.18	0.36	32	Nuclear pore membrane glycoprotein 210 OS=Mus musculus GN=Nup210 PE=1 SV=2
35	1	Sprot	CALX_MOUSE	1169	67236	59	1.8	4.5	0.5	21	Calnexin OS=Mus musculus GN=Canx PE=1 SV=1
54	1	Sprot	H2A1C_RAT	932	14097	58	2.43	11.05	0.58	2	Histone H2A type 1-C OS=Rattus norvegicus PE=1 SV=2
18	1	Sprot	ATPB_MOUSE	1577	56265	57	2.61	5.19	0.66	21	ATP synthase subunit beta, mitochondrial OS=Mus musculus GN=Atp5b PE=1 SV=2
32	1	Sprot	SRRM2_MOUSE	1223	294666	57	0.49	12.02	0.3	34	Serine/arginine repetitive matrix protein 2 OS=Mus musculus GN=Srrm2 PE=1 SV=3
54	2	Sprot	H2A2A_MOUSE	925	14087	57	2.43	10.9	0.58	1	Histone H2A type 2-A OS=Mus musculus GN=Hist2h2aa1 PE=1 SV=3
40	1	Sprot	RL3_MOUSE	1088	46081	55	5.19	10.22	0.66	23	60S ribosomal protein L3 OS=Mus musculus GN=Rpl3 PE=1 SV=3
28	1	Sprot	DDX46_MOUSE	1375	117376	54	1.17	9.3	0.47	29	Probable ATP-dependent RNA helicase DDX46 OS=Mus musculus GN=Ddx46 PE=1 SV=2
22	1	Sprot	ODP2_MOUSE	1518	67899	53	1.54	8.81	0.55	18	Dihydrolipoyllysine-residue acetyltransferase component of pyruvate dehydrogenase complex, mitochondrial OS=Mus musculus GN=Dlat PE=1 SV=2
16	1	Sprot	STML2_MOUSE	1685	38361	50	6.57	8.95	0.75	21	Stomatin-like protein 2, mitochondrial OS=Mus musculus GN=Stoml2 PE=1 SV=1
17	1	Sprot	RPN2_MOUSE	1651	69020	50	1.19	5.54	0.45	18	Dolichyl-diphosphooligosaccharide--protein glycosyltransferase subunit 2 OS=Mus musculus GN=Rpn2 PE=2 SV=1
58	1	Sprot	RS3_MOUSE	904	26657	49	13.46	9.68	0.83	21	40S ribosomal protein S3 OS=Mus musculus GN=Rps3 PE=1 SV=1
19	2	Sprot	TBA4A_MOUSE	1371	49892	48	3	4.95	0.58	6	Tubulin alpha-4A chain OS=Mus musculus GN=Tuba4a PE=1 SV=1
30	1	Sprot	GRP75_MOUSE	1355	73416	48	1.91	5.81	0.55	24	Stress-70 protein, mitochondrial OS=Mus musculus GN=Hspa9 PE=1 SV=3
19	1	Sprot	TBA1C_CRIGR	1474	49877	47	3	4.96	0.67	7	Tubulin alpha-1C chain OS=Cricetulus griseus GN=TUBA1C PE=2 SV=1
26	1	Sprot	ENOA_MOUSE	1418	47111	46	1.95	6.37	0.8	16	Alpha-enolase OS=Mus musculus GN=Eno1 PE=1 SV=3
27	1	Sprot	YBOX1_MOUSE	1384	35709	46	2.5	9.87	0.67	10	Nuclease-sensitive element-binding protein 1 OS=Mus musculus GN=Ybx1 PE=1 SV=3
50	1	Sprot	RS2_MOUSE	963	31212	46	5.74	10.25	0.64	17	40S ribosomal protein S2 OS=Mus musculus GN=Rps2 PE=2 SV=3
69	1	Sprot	RL7A_MOUSE	837	29958	45	7.87	10.56	0.68	21	60S ribosomal protein L7a OS=Mus musculus GN=Rpl7a PE=1 SV=2
39	1	Sprot	CMC1_MOUSE	1114	74523	44	1.25	8.43	0.53	20	Calcium-binding mitochondrial carrier protein Aralar1 OS=Mus musculus GN=Slc25a12 PE=1 SV=1
80	1	Sprot	EIF3A_MOUSE	778	161838	44	0.75	6.38	0.46	28	Eukaryotic translation initiation factor 3 subunit A OS=Mus musculus GN=Eif3a PE=1 SV=5
34	1	Sprot	ABCB6_MOUSE	1198	93711	41	0.73	8.25	0.38	16	ATP-binding cassette sub-family B member 6, mitochondrial OS=Mus musculus GN=Abcb6 PE=1 SV=1
53	1	Sprot	EMC1_MOUSE	938	111535	41	0.72	7	0.43	20	ER membrane protein complex subunit 1 OS=Mus musculus GN=Emc1 PE=1 SV=1
108	1	Sprot	RL7_MOUSE	642	31400	41	7.04	10.89	0.69	23	60S ribosomal protein L7 OS=Mus musculus GN=Rpl7 PE=1 SV=2
113	1	Sprot	SFPQ_MOUSE	631	75394	41	1.23	9.45	0.41	17	Splicing factor, proline- and glutamine-rich OS=Mus musculus GN=Sfpq PE=1 SV=1
23	1	Sprot	AT1A1_MOUSE	1500	112910	40	0.9	5.3	0.43	24	Sodium/potassium-transporting ATPase subunit alpha-1 OS=Mus musculus GN=Atp1a1 PE=1 SV=1
48	1	Sprot	CLH1_MOUSE	975	191435	40	0.69	5.48	0.35	33	Clathrin heavy chain 1 OS=Mus musculus GN=Cltc PE=1 SV=3
101	1	Sprot	EIF3B_MOUSE	674	91313	40	1.07	4.92	0.43	21	Eukaryotic translation initiation factor 3 subunit B OS=Mus musculus GN=Eif3b PE=1 SV=1
33	1	Sprot	TCPG_MOUSE	1203	60591	39	2.13	6.28	0.59	20	T-complex protein 1 subunit gamma OS=Mus musculus GN=Cct3 PE=1 SV=1
55	1	Sprot	DNPEP_MOUSE	915	52174	39	2.35	6.82	0.69	19	Aspartyl aminopeptidase OS=Mus musculus GN=Dnpep PE=2 SV=2
62	1	Sprot	PLXB2_MOUSE	859	206099	39	0.49	5.58	0.35	27	Plexin-B2 OS=Mus musculus GN=Plxnb2 PE=1 SV=1
74	1	Sprot	MPCP_MOUSE	803	39606	39	2.61	9.36	0.55	13	Phosphate carrier protein, mitochondrial OS=Mus musculus GN=Slc25a3 PE=1 SV=1
86	1	Sprot	RS4X_MESAU	753	29579	39	6.49	10.16	0.79	19	40S ribosomal protein S4, X isoform OS=Mesocricetus auratus GN=RPS4X PE=2 SV=2
7	3	Sprot	TBB3_MOUSE	954	50386	38	2.29	4.82	0.39	1	Tubulin beta-3 chain OS=Mus musculus GN=Tubb3 PE=1 SV=1
47	1	Sprot	HS90B_MOUSE	992	83229	38	0.85	4.97	0.45	10	Heat shock protein HSP 90-beta OS=Mus musculus GN=Hsp90ab1 PE=1 SV=3
136	1	Sprot	RL8_MOUSE	544	28007	38	4.46	11.03	0.6	15	60S ribosomal protein L8 OS=Mus musculus GN=Rpl8 PE=1 SV=2
51	1	Sprot	QCR2_MOUSE	949	48205	37	2.48	9.26	0.52	17	Cytochrome b-c1 complex subunit 2, mitochondrial OS=Mus musculus GN=Uqcrc2 PE=1 SV=1
56	1	Sprot	LRC59_MOUSE	911	34856	37	2.32	9.57	0.6	14	Leucine-rich repeat-containing protein 59 OS=Mus musculus GN=Lrrc59 PE=1 SV=1
64	1	Sprot	RS6_MOUSE	853	28663	37	6.18	10.85	0.63	16	40S ribosomal protein S6 OS=Mus musculus GN=Rps6 PE=1 SV=1
68	1	Sprot	4F2_MOUSE	839	58300	37	1.53	5.62	0.47	17	4F2 cell-surface antigen heavy chain OS=Mus musculus GN=Slc3a2 PE=1 SV=1
73	1	Sprot	ATAD3_MOUSE	812	66701	37	2.09	9.32	0.65	25	ATPase family AAA domain-containing protein 3 OS=Mus musculus GN=Atad3 PE=1 SV=1
42	1	Sprot	LETM1_MOUSE	1041	82937	36	1	6.16	0.46	18	LETM1 and EF-hand domain-containing protein 1, mitochondrial OS=Mus musculus GN=Letm1 PE=2 SV=1
67	1	Sprot	GBLP_MOUSE	844	35055	36	2.58	7.6	0.76	15	Guanine nucleotide-binding protein subunit beta-2-like 1 OS=Mus musculus GN=Gnb2l1 PE=1 SV=3
156	1	Sprot	RS7_MOUSE	502	22113	35	5.48	10.09	0.71	13	40S ribosomal protein S7 OS=Mus musculus GN=Rps7 PE=2 SV=1
44	1	Sprot	H2B1B_MOUSE	1028	13944	34	5.44	10.31	0.62	7	Histone H2B type 1-B OS=Mus musculus GN=Hist1h2bb PE=1 SV=3
37	1	Sprot	SFXN1_MOUSE	1157	35626	33	2.82	9.35	0.64	14	Sideroflexin-1 OS=Mus musculus GN=Sfxn1 PE=1 SV=3
66	1	Sprot	SRPRB_MOUSE	846	29561	33	3.09	9.34	0.62	14	Signal recognition particle receptor subunit beta OS=Mus musculus GN=Srprb PE=1 SV=1
81	2	Sprot	ITPR3_MOUSE	599	304080	33	0.36	6.11	0.36	30	Inositol 1,4,5-trisphosphate receptor type 3 OS=Mus musculus GN=Itpr3 PE=1 SV=3
85	2	Sprot	DDX5_MOUSE	648	69247	33	1.39	9.06	0.57	18	Probable ATP-dependent RNA helicase DDX5 OS=Mus musculus GN=Ddx5 PE=1 SV=2
94	1	Sprot	TCPD_MOUSE	723	58030	33	1.29	8.24	0.59	15	T-complex protein 1 subunit delta OS=Mus musculus GN=Cct4 PE=1 SV=3
100	1	Sprot	TCPZ_MOUSE	676	57968	33	1.55	6.63	0.55	18	T-complex protein 1 subunit zeta OS=Mus musculus GN=Cct6a PE=1 SV=3
104	1	Sprot	H4_MOUSE	669	11360	33	15.13	11.36	0.75	9	Histone H4 OS=Mus musculus GN=Hist1h4a PE=1 SV=2
47	2	Sprot	ENPL_MOUSE	794	92418	32	0.74	4.74	0.49	16	Endoplasmin OS=Mus musculus GN=Hsp90b1 PE=1 SV=2
49	1	Sprot	FACR1_MOUSE	967	59397	32	1.76	9.26	0.62	19	Fatty acyl-CoA reductase 1 OS=Mus musculus GN=Far1 PE=1 SV=1
59	1	Sprot	ATPA_MOUSE	897	59716	32	1.74	9.22	0.65	20	ATP synthase subunit alpha, mitochondrial OS=Mus musculus GN=Atp5a1 PE=1 SV=1
63	1	Sprot	RRBP1_MOUSE	855	172776	32	0.4	9.35	0.36	19	Ribosome-binding protein 1 OS=Mus musculus GN=Rrbp1 PE=1 SV=2
65	1	Sprot	PRS10_MOUSE	853	44145	32	1.77	7.1	0.64	15	26S protease regulatory subunit 10B OS=Mus musculus GN=Psmc6 PE=1 SV=1
76	1	Sprot	HNRPM_MOUSE	801	77597	32	1.35	8.8	0.54	19	Heterogeneous nuclear ribonucleoprotein M OS=Mus musculus GN=Hnrnpm PE=1 SV=3
77	1	Sprot	CH60_MOUSE	792	60917	32	1	5.91	0.59	12	60 kDa heat shock protein, mitochondrial OS=Mus musculus GN=Hspd1 PE=1 SV=1
88	1	Sprot	TKT_MOUSE	751	67588	32	1.55	7.23	0.64	19	Transketolase OS=Mus musculus GN=Tkt PE=1 SV=1
103	1	Sprot	SND1_MOUSE	670	102025	32	0.51	7.08	0.35	14	Staphylococcal nuclease domain-containing protein 1 OS=Mus musculus GN=Snd1 PE=1 SV=1
110	1	Sprot	RL13_MOUSE	636	24290	32	3.86	11.54	0.46	12	60S ribosomal protein L13 OS=Mus musculus GN=Rpl13 PE=2 SV=3
118	1	Sprot	PDIA3_MOUSE	621	56643	32	1.74	5.88	0.53	19	Protein disulfide-isomerase A3 OS=Mus musculus GN=Pdia3 PE=1 SV=2
129	1	Sprot	FXR2_MOUSE	563	73698	32	0.85	5.94	0.49	13	Fragile X mental retardation syndrome-related protein 2 OS=Mus musculus GN=Fxr2 PE=1 SV=1
129	2	Sprot	FXR1_MOUSE	504	76175	32	1.04	6.54	0.48	16	Fragile X mental retardation syndrome-related protein 1 OS=Mus musculus GN=Fxr1 PE=1 SV=2
179	1	Sprot	STT3A_MOUSE	446	80545	32	0.69	8.3	0.28	14	Dolichyl-diphosphooligosaccharide--protein glycosyltransferase subunit STT3A OS=Mus musculus GN=Stt3a PE=1 SV=1
41	1	Sprot	TCPA_MOUSE	1058	60411	31	1.58	5.82	0.68	19	T-complex protein 1 subunit alpha OS=Mus musculus GN=Tcp1 PE=1 SV=3
45	1	Sprot	IF4A1_MOUSE	1006	46125	31	1.48	5.32	0.57	12	Eukaryotic initiation factor 4A-I OS=Mus musculus GN=Eif4a1 PE=1 SV=1
46	1	Sprot	PPBT_MOUSE	1006	57478	31	1.43	6.52	0.51	15	Alkaline phosphatase, tissue-nonspecific isozyme OS=Mus musculus GN=Alpl PE=1 SV=2
57	1	Sprot	M2OM_MOUSE	906	34133	31	2.11	9.95	0.7	11	Mitochondrial 2-oxoglutarate/malate carrier protein OS=Mus musculus GN=Slc25a11 PE=1 SV=3
89	1	Sprot	LMAN1_MOUSE	743	57753	31	1.07	5.92	0.47	14	Protein ERGIC-53 OS=Mus musculus GN=Lman1 PE=2 SV=1
92	1	Sprot	DYHC1_RAT	730	531916	31	0.16	6.06	0.2	26	Cytoplasmic dynein 1 heavy chain 1 OS=Rattus norvegicus GN=Dync1h1 PE=1 SV=1
95	1	Sprot	AT131_MOUSE	718	132303	31	0.54	8.34	0.38	19	Manganese-transporting ATPase 13A1 OS=Mus musculus GN=Atp13a1 PE=2 SV=2
97	1	Sprot	ASPH_MOUSE	713	82991	31	0.79	4.97	0.36	16	Aspartyl/asparaginyl beta-hydroxylase OS=Mus musculus GN=Asph PE=1 SV=1
105	1	Sprot	RMXL1_MOUSE	666	42136	31	2.34	10	0.55	16	RNA binding motif protein, X-linked-like-1 OS=Mus musculus GN=Rbmxl1 PE=2 SV=1
106	1	Sprot	FAS_MOUSE	665	272257	31	0.37	6.13	0.3	28	Fatty acid synthase OS=Mus musculus GN=Fasn PE=1 SV=2
124	1	Sprot	RS18_MOUSE	595	17708	31	7.52	10.99	0.61	12	40S ribosomal protein S18 OS=Mus musculus GN=Rps18 PE=1 SV=3
167	1	Sprot	RS9_MOUSE	471	22578	31	4.49	10.66	0.59	12	40S ribosomal protein S9 OS=Mus musculus GN=Rps9 PE=1 SV=3
70	1	Sprot	SYEP_MOUSE	837	169972	30	0.45	7.75	0.4	21	Bifunctional glutamate/proline--tRNA ligase OS=Mus musculus GN=Eprs PE=1 SV=4
81	1	Sprot	RL6_MOUSE	765	33489	30	2.47	10.69	0.62	14	60S ribosomal protein L6 OS=Mus musculus GN=Rpl6 PE=1 SV=3
82	1	Sprot	RLA0_MOUSE	758	34195	30	1.85	5.91	0.59	12	60S acidic ribosomal protein P0 OS=Mus musculus GN=Rplp0 PE=1 SV=3
120	1	Sprot	OST48_MOUSE	618	48997	30	1.09	5.52	0.52	11	Dolichyl-diphosphooligosaccharide--protein glycosyltransferase 48 kDa subunit OS=Mus musculus GN=Ddost PE=1 SV=2
125	1	Sprot	NUCB1_MOUSE	587	53376	30	1.91	4.99	0.63	18	Nucleobindin-1 OS=Mus musculus GN=Nucb1 PE=1 SV=2
169	1	Sprot	PRP8_MOUSE	470	273443	30	0.35	8.95	0.32	27	Pre-mRNA-processing-splicing factor 8 OS=Mus musculus GN=Prpf8 PE=1 SV=2
91	1	Sprot	PSB1_MOUSE	741	26355	29	4.42	7.67	0.64	13	Proteasome subunit beta type-1 OS=Mus musculus GN=Psmb1 PE=1 SV=1
148	1	Sprot	RL18A_MOUSE	518	20719	29	5.32	10.73	0.71	12	60S ribosomal protein L18a OS=Mus musculus GN=Rpl18a PE=1 SV=1
151	1	Sprot	RL23A_MOUSE	513	17684	29	13.18	10.44	0.6	14	60S ribosomal protein L23a OS=Mus musculus GN=Rpl23a PE=1 SV=1
186	1	Sprot	PSA1_MOUSE	432	29528	29	3.53	6	0.56	13	Proteasome subunit alpha type-1 OS=Mus musculus GN=Psma1 PE=1 SV=1
27	2	Sprot	YBOX3_MOUSE	946	38790	28	1.73	9.68	0.53	9	Y-box-binding protein 3 OS=Mus musculus GN=Ybx3 PE=1 SV=2
71	1	Sprot	QCR1_MOUSE	831	52818	28	1.22	5.81	0.56	13	Cytochrome b-c1 complex subunit 1, mitochondrial OS=Mus musculus GN=Uqcrc1 PE=1 SV=2
122	1	Sprot	U520_RAT	616	244720	28	0.35	5.75	0.27	24	U5 small nuclear ribonucleoprotein 200 kDa helicase OS=Rattus norvegicus GN=Snrnp200 PE=1 SV=1
228	1	Sprot	PA2G4_MOUSE	364	43671	28	1.62	6.41	0.53	14	Proliferation-associated protein 2G4 OS=Mus musculus GN=Pa2g4 PE=1 SV=3
85	1	Sprot	DDX3X_MOUSE	754	73056	27	1.28	6.73	0.5	18	ATP-dependent RNA helicase DDX3X OS=Mus musculus GN=Ddx3x PE=1 SV=3
115	1	Sprot	G3BP1_MOUSE	624	51797	27	1.25	5.41	0.53	10	Ras GTPase-activating protein-binding protein 1 OS=Mus musculus GN=G3bp1 PE=1 SV=1
43	1	Sprot	PSA7_MOUSE	1035	27838	26	2.59	8.59	0.71	10	Proteasome subunit alpha type-7 OS=Mus musculus GN=Psma7 PE=1 SV=1
84	1	Sprot	PRS6A_MOUSE	755	49518	26	0.95	5.09	0.48	11	26S protease regulatory subunit 6A OS=Mus musculus GN=Psmc3 PE=1 SV=2
90	4	Sprot	RAB14_MOUSE	496	23882	26	2.91	5.85	0.86	9	Ras-related protein Rab-14 OS=Mus musculus GN=Rab14 PE=1 SV=3
98	1	Sprot	TCPH_MOUSE	713	59614	26	1.61	7.95	0.62	19	T-complex protein 1 subunit eta OS=Mus musculus GN=Cct7 PE=1 SV=1
138	1	Sprot	RS3A_MOUSE	541	29866	26	2.65	9.75	0.64	13	40S ribosomal protein S3a OS=Mus musculus GN=Rps3a PE=1 SV=3
139	1	Sprot	RS19_MOUSE	537	16076	26	7.78	10.41	0.76	12	40S ribosomal protein S19 OS=Mus musculus GN=Rps19 PE=1 SV=3
162	1	Sprot	FBRL_RAT	493	34201	26	2.11	10.25	0.76	13	rRNA 2'-O-methyltransferase fibrillarin OS=Rattus norvegicus GN=Fbl PE=1 SV=2
294	1	Sprot	RL28_MOUSE	279	15724	26	5.34	12.02	0.71	10	60S ribosomal protein L28 OS=Mus musculus GN=Rpl28 PE=1 SV=2
78	1	Sprot	RL12_MOUSE	791	17794	25	3.41	9.48	0.76	9	60S ribosomal protein L12 OS=Mus musculus GN=Rpl12 PE=1 SV=2
96	1	Sprot	AL3A2_MOUSE	714	53936	25	0.85	8.59	0.4	10	Fatty aldehyde dehydrogenase OS=Mus musculus GN=Aldh3a2 PE=2 SV=2
102	1	Sprot	VDAC1_MOUSE	672	32331	25	1.76	8.55	0.63	11	Voltage-dependent anion-selective channel protein 1 OS=Mus musculus GN=Vdac1 PE=1 SV=3
209	1	Sprot	RL13A_MOUSE	399	23449	25	4.15	11.02	0.54	13	60S ribosomal protein L13a OS=Mus musculus GN=Rpl13a PE=1 SV=4
52	1	Sprot	PSA4_MOUSE	939	29452	24	3.12	7.59	0.66	12	Proteasome subunit alpha type-4 OS=Mus musculus GN=Psma4 PE=1 SV=1
72	1	Sprot	YMEL1_MOUSE	830	79978	24	0.57	9.01	0.43	12	ATP-dependent zinc metalloprotease YME1L1 OS=Mus musculus GN=Yme1l1 PE=2 SV=1
75	1	Sprot	RS8_MOUSE	802	24190	24	2.84	10.32	0.6	11	40S ribosomal protein S8 OS=Mus musculus GN=Rps8 PE=1 SV=2
83	1	Sprot	MDHM_MOUSE	758	35589	24	1.97	8.93	0.66	12	Malate dehydrogenase, mitochondrial OS=Mus musculus GN=Mdh2 PE=1 SV=3
114	1	Sprot	TERA_MOUSE	628	89266	24	0.61	5.14	0.37	14	Transitional endoplasmic reticulum ATPase OS=Mus musculus GN=Vcp PE=1 SV=4
116	1	Sprot	SRPR_MOUSE	624	69579	24	0.83	9.07	0.39	12	Signal recognition particle receptor subunit alpha OS=Mus musculus GN=Srpr PE=1 SV=1
119	1	Sprot	TOP2A_MOUSE	619	172682	24	0.26	8.73	0.25	13	DNA topoisomerase 2-alpha OS=Mus musculus GN=Top2a PE=1 SV=2
141	1	Sprot	TFR1_MOUSE	532	85677	24	0.76	6.13	0.35	15	Transferrin receptor protein 1 OS=Mus musculus GN=Tfrc PE=1 SV=1
153	1	Sprot	ITB1_MOUSE	506	88173	24	0.85	5.68	0.38	18	Integrin beta-1 OS=Mus musculus GN=Itgb1 PE=1 SV=1
211	1	Sprot	AT5F1_MOUSE	395	28930	24	3.2	9.11	0.61	12	ATP synthase F(0) complex subunit B1, mitochondrial OS=Mus musculus GN=Atp5f1 PE=1 SV=1
240	1	Sprot	RS15A_MOUSE	342	14830	24	6.05	10.14	0.89	8	40S ribosomal protein S15a OS=Mus musculus GN=Rps15a PE=1 SV=2
329	1	Sprot	RL26_MOUSE	243	17248	24	9.78	10.55	0.67	12	60S ribosomal protein L26 OS=Mus musculus GN=Rpl26 PE=1 SV=1
60	1	Sprot	HNRPK_MOUSE	888	50944	23	0.91	5.39	0.49	11	Heterogeneous nuclear ribonucleoprotein K OS=Mus musculus GN=Hnrnpk PE=1 SV=1
158	1	Sprot	PPIA_MOUSE	501	17960	23	6.05	7.74	0.74	10	Peptidyl-prolyl cis-trans isomerase A OS=Mus musculus GN=Ppia PE=1 SV=2
172	1	Sprot	MIC60_MOUSE	468	83848	23	0.66	6.18	0.44	14	MICOS complex subunit Mic60 OS=Mus musculus GN=Immt PE=1 SV=1
176	1	Sprot	LMAN2_MOUSE	464	40404	23	1.43	6.46	0.61	12	Vesicular integral-membrane protein VIP36 OS=Mus musculus GN=Lman2 PE=2 SV=2
61	1	Sprot	PSB4_MOUSE	877	29097	22	2.77	5.47	0.55	8	Proteasome subunit beta type-4 OS=Mus musculus GN=Psmb4 PE=1 SV=1
90	1	Sprot	RAB1B_MOUSE	742	22173	22	2.78	5.55	0.74	4	Ras-related protein Rab-1B OS=Mus musculus GN=Rab1b PE=1 SV=1
112	1	Sprot	NOP56_MOUSE	635	64424	22	0.84	9.22	0.4	12	Nucleolar protein 56 OS=Mus musculus GN=Nop56 PE=1 SV=2
121	1	Sprot	RL23_MOUSE	617	14856	22	9.41	10.51	0.71	9	60S ribosomal protein L23 OS=Mus musculus GN=Rpl23 PE=1 SV=1
170	1	Sprot	RS16_MOUSE	468	16435	22	3.14	10.21	0.64	8	40S ribosomal protein S16 OS=Mus musculus GN=Rps16 PE=2 SV=4
180	1	Sprot	PSA2_MOUSE	444	25910	22	2.14	6.92	0.68	9	Proteasome subunit alpha type-2 OS=Mus musculus GN=Psma2 PE=1 SV=3
212	1	Sprot	RL10_MOUSE	394	24588	22	3.22	10.11	0.65	9	60S ribosomal protein L10 OS=Mus musculus GN=Rpl10 PE=1 SV=3
218	1	Sprot	RL15_MOUSE	380	24131	22	2.02	11.62	0.58	9	60S ribosomal protein L15 OS=Mus musculus GN=Rpl15 PE=2 SV=4
233	1	Sprot	RL32_MOUSE	357	15850	22	6.53	11.32	0.61	8	60S ribosomal protein L32 OS=Mus musculus GN=Rpl32 PE=1 SV=2
7	4	Sprot	TBB6_MOUSE	516	50058	21	1.05	4.8	0.32	3	Tubulin beta-6 chain OS=Mus musculus GN=Tubb6 PE=1 SV=1
14	2	Sprot	AT2A3_MOUSE	762	113565	21	0.27	5.64	0.18	2	Sarcoplasmic/endoplasmic reticulum calcium ATPase 3 OS=Mus musculus GN=Atp2a3 PE=2 SV=3
87	1	Sprot	RAB5C_MOUSE	751	23398	21	2.11	8.64	0.58	6	Ras-related protein Rab-5C OS=Mus musculus GN=Rab5c PE=1 SV=2
90	2	Sprot	RAB1A_MOUSE	705	22663	21	2.23	5.93	0.72	4	Ras-related protein Rab-1A OS=Mus musculus GN=Rab1A PE=1 SV=3
90	3	Sprot	RAB6A_MOUSE	564	23575	21	2.1	5.42	0.54	8	Ras-related protein Rab-6A OS=Mus musculus GN=Rab6a PE=1 SV=4
93	1	Sprot	HNRPC_MOUSE	727	34364	21	1.18	4.92	0.35	8	Heterogeneous nuclear ribonucleoproteins C1/C2 OS=Mus musculus GN=Hnrnpc PE=1 SV=1
99	1	Sprot	DIC_MOUSE	688	31694	21	2.39	9.43	0.65	13	Mitochondrial dicarboxylate carrier OS=Mus musculus GN=Slc25a10 PE=1 SV=2
131	1	Sprot	CTR1_MOUSE	557	67048	21	0.57	6.82	0.25	7	High affinity cationic amino acid transporter 1 OS=Mus musculus GN=Slc7a1 PE=1 SV=1
145	1	Sprot	RL5_MOUSE	521	34379	21	2.09	9.78	0.57	11	60S ribosomal protein L5 OS=Mus musculus GN=Rpl5 PE=1 SV=3
163	1	Sprot	ATP5H_MOUSE	487	18738	21	3.08	5.52	0.88	7	ATP synthase subunit d, mitochondrial OS=Mus musculus GN=Atp5h PE=1 SV=3
182	1	Sprot	H14_MOUSE	439	21964	21	3.37	11.1	0.35	2	Histone H1.4 OS=Mus musculus GN=Hist1h1e PE=1 SV=2
189	1	Sprot	LYRIC_MOUSE	426	63808	21	1.13	9.34	0.45	15	Protein LYRIC OS=Mus musculus GN=Mtdh PE=1 SV=1
196	1	Sprot	RAB2A_MOUSE	419	23533	21	2.51	6.08	0.67	10	Ras-related protein Rab-2A OS=Mus musculus GN=Rab2a PE=1 SV=1
217	1	Sprot	MA2A1_MOUSE	381	131548	21	0.48	8.17	0.27	16	Alpha-mannosidase 2 OS=Mus musculus GN=Man2a1 PE=1 SV=2
261	1	Sprot	RU17_MOUSE	309	51961	21	1	9.94	0.41	12	U1 small nuclear ribonucleoprotein 70 kDa OS=Mus musculus GN=Snrnp70 PE=1 SV=2
102	3	Sprot	VDAC2_MOUSE	542	31713	20	1.81	7.44	0.62	11	Voltage-dependent anion-selective channel protein 2 OS=Mus musculus GN=Vdac2 PE=1 SV=2
107	1	Sprot	RL18_MOUSE	650	21631	20	1.59	11.79	0.57	7	60S ribosomal protein L18 OS=Mus musculus GN=Rpl18 PE=2 SV=3
109	2	Sprot	K1C10_RAT	492	56470	20	0.7	5.1	0.22	2	Keratin, type I cytoskeletal 10 OS=Rattus norvegicus GN=Krt10 PE=3 SV=1
111	1	Sprot	DJC11_MOUSE	636	63194	20	0.69	8.51	0.35	11	DnaJ homolog subfamily C member 11 OS=Mus musculus GN=Dnajc11 PE=2 SV=2
115	2	Sprot	G3BP2_MOUSE	415	54055	20	0.74	5.44	0.23	8	Ras GTPase-activating protein-binding protein 2 OS=Mus musculus GN=G3bp2 PE=1 SV=2
127	1	Sprot	TCPB_MOUSE	574	57441	20	0.98	5.97	0.61	12	T-complex protein 1 subunit beta OS=Mus musculus GN=Cct2 PE=1 SV=4
128	1	Sprot	THOC4_MOUSE	573	26924	20	1.41	11.15	0.6	7	THO complex subunit 4 OS=Mus musculus GN=Alyref PE=1 SV=3
132	1	Sprot	RAB7A_MOUSE	557	23475	20	2.11	6.4	0.73	9	Ras-related protein Rab-7a OS=Mus musculus GN=Rab7a PE=1 SV=2
143	1	Sprot	MIRO1_MOUSE	527	72196	20	0.52	6.06	0.32	9	Mitochondrial Rho GTPase 1 OS=Mus musculus GN=Rhot1 PE=2 SV=1
144	1	Sprot	ALDOA_MOUSE	523	39331	20	2.38	8.31	0.74	15	Fructose-bisphosphate aldolase A OS=Mus musculus GN=Aldoa PE=1 SV=2
175	1	Sprot	CCD47_MOUSE	466	55808	20	0.81	4.74	0.47	11	Coiled-coil domain-containing protein 47 OS=Mus musculus GN=Ccdc47 PE=2 SV=2
200	1	Sprot	HNRPQ_MOUSE	415	69590	20	0.76	8.68	0.44	13	Heterogeneous nuclear ribonucleoprotein Q OS=Mus musculus GN=Syncrip PE=1 SV=2
201	1	Sprot	SPCS2_MOUSE	414	24962	20	2.27	8.75	0.58	9	Signal peptidase complex subunit 2 OS=Mus musculus GN=Spcs2 PE=1 SV=1
248	1	Sprot	RL10A_RAT	329	24816	20	1.92	9.94	0.54	9	60S ribosomal protein L10a OS=Rattus norvegicus GN=Rpl10a PE=1 SV=2
275	1	Sprot	RCC2_MOUSE	292	55948	20	1.01	8.97	0.44	13	Protein RCC2 OS=Mus musculus GN=Rcc2 PE=1 SV=1
102	2	Sprot	VDAC3_MOUSE	597	30733	19	1.63	8.96	0.6	10	Voltage-dependent anion-selective channel protein 3 OS=Mus musculus GN=Vdac3 PE=1 SV=1
109	1	Sprot	K1C10_MOUSE	637	57735	19	0.52	5.04	0.14	1	Keratin, type I cytoskeletal 10 OS=Mus musculus GN=Krt10 PE=1 SV=3
146	1	Sprot	MOGS_MOUSE	521	91774	19	0.39	9.06	0.26	10	Mannosyl-oligosaccharide glucosidase OS=Mus musculus GN=Mogs PE=2 SV=1
174	1	Sprot	SC11A_MOUSE	468	20613	19	2.61	9.33	0.53	7	Signal peptidase complex catalytic subunit SEC11A OS=Mus musculus GN=Sec11a PE=2 SV=1
178	1	Sprot	GEMI5_MOUSE	448	166487	19	0.34	6.25	0.27	16	Gem-associated protein 5 OS=Mus musculus GN=Gemin5 PE=2 SV=2
183	1	Sprot	RS23_CHILA	433	15798	19	3.38	10.5	0.55	8	40S ribosomal protein S23 OS=Chinchilla lanigera GN=RPS23 PE=2 SV=1
185	1	Sprot	NPM_MOUSE	432	32540	19	1.28	4.62	0.5	7	Nucleophosmin OS=Mus musculus GN=Npm1 PE=1 SV=1
191	1	Sprot	AATM_MOUSE	425	47381	19	1.43	9.13	0.43	14	Aspartate aminotransferase, mitochondrial OS=Mus musculus GN=Got2 PE=1 SV=1
197	1	Sprot	DX39B_MOUSE	419	49004	19	0.74	5.44	0.33	4	Spliceosome RNA helicase Ddx39b OS=Mus musculus GN=Ddx39b PE=1 SV=1
243	1	Sprot	RL9_MOUSE	337	21868	19	2.36	9.96	0.73	9	60S ribosomal protein L9 OS=Mus musculus GN=Rpl9 PE=1 SV=2
266	1	Sprot	BGLR_MOUSE	304	74148	19	0.7	6.22	0.34	13	Beta-glucuronidase OS=Mus musculus GN=Gusb PE=2 SV=2
282	1	Sprot	IF4G1_MOUSE	286	175967	19	0.23	5.3	0.19	12	Eukaryotic translation initiation factor 4 gamma 1 OS=Mus musculus GN=Eif4g1 PE=1 SV=1
310	1	Sprot	S61A1_MOUSE	261	52231	19	0.88	8.3	0.36	10	Protein transport protein Sec61 subunit alpha isoform 1 OS=Mus musculus GN=Sec61a1 PE=2 SV=2
79	1	Sprot	G3P_MOUSE	783	35787	18	1.31	8.44	0.6	10	Glyceraldehyde-3-phosphate dehydrogenase OS=Mus musculus GN=Gapdh PE=1 SV=2
90	5	Sprot	RAB10_MOUSE	423	22527	18	1.5	8.59	0.53	4	Ras-related protein Rab-10 OS=Mus musculus GN=Rab10 PE=1 SV=1
129	3	Sprot	FMR1_MOUSE	325	68947	18	0.69	7.27	0.35	9	Fragile X mental retardation protein 1 homolog OS=Mus musculus GN=Fmr1 PE=1 SV=1
130	1	Sprot	TOM40_MOUSE	558	37871	18	1.04	7.64	0.49	8	Mitochondrial import receptor subunit TOM40 homolog OS=Mus musculus GN=Tomm40 PE=1 SV=3
133	1	Sprot	NICA_MOUSE	555	78443	18	0.59	5.75	0.2	12	Nicastrin OS=Mus musculus GN=Ncstn PE=1 SV=3
149	1	Sprot	TMEDA_MESAU	516	24805	18	1.6	6.25	0.43	8	Transmembrane protein Tmp21 OS=Mesocricetus auratus GN=TMED10 PE=1 SV=1
152	1	Sprot	PSA6_MOUSE	509	27355	18	1.96	6.34	0.73	10	Proteasome subunit alpha type-6 OS=Mus musculus GN=Psma6 PE=1 SV=1
154	1	Sprot	SSRD_MOUSE	505	18924	18	1.97	5.5	0.42	6	Translocon-associated protein subunit delta OS=Mus musculus GN=Ssr4 PE=2 SV=1
161	1	Sprot	MCM5_MOUSE	496	82290	18	0.61	8.7	0.48	13	DNA replication licensing factor MCM5 OS=Mus musculus GN=Mcm5 PE=2 SV=1
165	1	Sprot	PR38B_MOUSE	480	63715	18	0.46	10.53	0.32	6	Pre-mRNA-splicing factor 38B OS=Mus musculus GN=Prpf38b PE=1 SV=1
168	1	Sprot	RL30_MOUSE	470	12776	18	6.63	9.65	0.7	8	60S ribosomal protein L30 OS=Mus musculus GN=Rpl30 PE=3 SV=2
171	2	Sprot	ATLA2_MOUSE	298	66182	18	0.58	5.27	0.43	10	Atlastin-2 OS=Mus musculus GN=Atl2 PE=1 SV=1
182	2	Sprot	H14_RAT	339	21974	18	2.82	11.1	0.37	1	Histone H1.4 OS=Rattus norvegicus GN=Hist1h1e PE=1 SV=3
194	1	Sprot	ACTB_CAVPO	420	41710	18	1.73	5.29	0.63	8	Actin, cytoplasmic 1 OS=Cavia porcellus GN=ACTB PE=2 SV=1
207	1	Sprot	GNL3_MOUSE	402	60749	18	0.64	9.21	0.35	10	Guanine nucleotide-binding protein-like 3 OS=Mus musculus GN=Gnl3 PE=1 SV=2
208	1	Sprot	K2C1_RAT	401	64791	18	0.45	8	0.19	5	Keratin, type II cytoskeletal 1 OS=Rattus norvegicus GN=Krt1 PE=2 SV=1
214	1	Sprot	DDX47_MOUSE	392	50607	18	0.61	9.19	0.37	8	Probable ATP-dependent RNA helicase DDX47 OS=Mus musculus GN=Ddx47 PE=2 SV=2
219	1	Sprot	LC7L2_MOUSE	379	46555	18	0.91	10.11	0.37	5	Putative RNA-binding protein Luc7-like 2 OS=Mus musculus GN=Luc7l2 PE=1 SV=1
117	1	Sprot	RL14_MOUSE	622	23549	17	1.12	11.03	0.44	5	60S ribosomal protein L14 OS=Mus musculus GN=Rpl14 PE=1 SV=3
123	1	Sprot	LC7L3_MOUSE	596	51419	17	0.69	9.79	0.29	9	Luc7-like protein 3 OS=Mus musculus GN=Luc7l3 PE=1 SV=1
134	1	Sprot	PSB8_MOUSE	554	30241	17	2.6	6.22	0.7	13	Proteasome subunit beta type-8 OS=Mus musculus GN=Psmb8 PE=1 SV=2
140	1	Sprot	RS17_CRIGR	534	15514	17	2.08	9.85	0.67	5	40S ribosomal protein S17 OS=Cricetulus griseus GN=RPS17 PE=2 SV=2
157	1	Sprot	NOP2_MOUSE	502	86699	17	0.42	9.27	0.32	10	Probable 28S rRNA (cytosine-C(5))-methyltransferase OS=Mus musculus GN=Nop2 PE=1 SV=1
181	1	Sprot	TMM33_MOUSE	440	28013	17	1.34	9.72	0.36	8	Transmembrane protein 33 OS=Mus musculus GN=Tmem33 PE=2 SV=1
204	1	Sprot	ACACA_MOUSE	406	265088	17	0.19	5.97	0.19	15	Acetyl-CoA carboxylase 1 OS=Mus musculus GN=Acaca PE=1 SV=1
239	1	Sprot	K319L_MOUSE	342	115240	17	0.37	5.78	0.2	12	Dyslexia-associated protein KIAA0319-like protein OS=Mus musculus GN=Kiaa0319l PE=2 SV=1
255	1	Sprot	ACSL5_MOUSE	317	76157	17	0.43	6.74	0.32	8	Long-chain-fatty-acid--CoA ligase 5 OS=Mus musculus GN=Acsl5 PE=1 SV=1
287	1	Sprot	TMX2_MOUSE	283	33921	17	0.69	8.97	0.32	6	Thioredoxin-related transmembrane protein 2 OS=Mus musculus GN=Tmx2 PE=2 SV=1
291	1	Sprot	LDHA_MOUSE	281	36475	17	1.46	7.62	0.47	11	L-lactate dehydrogenase A chain OS=Mus musculus GN=Ldha PE=1 SV=3
314	1	Sprot	RL21_MOUSE	257	18550	17	2.54	10.49	0.64	6	60S ribosomal protein L21 OS=Mus musculus GN=Rpl21 PE=2 SV=3
47	3	Sprot	HS90A_MOUSE	471	84735	16	0.33	4.93	0.23	2	Heat shock protein HSP 90-alpha OS=Mus musculus GN=Hsp90aa1 PE=1 SV=4
90	6	Sprot	RAB8A_MOUSE	400	23653	16	1.12	9.15	0.47	2	Ras-related protein Rab-8A OS=Mus musculus GN=Rab8a PE=1 SV=2
135	1	Sprot	FRIL1_MOUSE	549	20790	16	3.13	5.66	0.72	10	Ferritin light chain 1 OS=Mus musculus GN=Ftl1 PE=1 SV=2
142	1	Sprot	PSB3_MOUSE	531	22949	16	2.18	6.15	0.63	8	Proteasome subunit beta type-3 OS=Mus musculus GN=Psmb3 PE=1 SV=1
147	1	Sprot	ICAM1_MOUSE	519	58807	16	0.76	5.79	0.26	11	Intercellular adhesion molecule 1 OS=Mus musculus GN=Icam1 PE=1 SV=1
150	1	Sprot	DHB12_MOUSE	516	34719	16	1.17	9.55	0.55	8	Very-long-chain 3-oxoacyl-CoA reductase OS=Mus musculus GN=Hsd17b12 PE=2 SV=1
155	1	Sprot	TCPQ_MOUSE	504	59518	16	0.5	5.44	0.44	8	T-complex protein 1 subunit theta OS=Mus musculus GN=Cct8 PE=1 SV=3
164	1	Sprot	PGK1_CRIGR	487	44534	16	0.6	8.02	0.5	7	Phosphoglycerate kinase 1 OS=Cricetulus griseus GN=PGK1 PE=2 SV=2
171	1	Sprot	ATLA3_MOUSE	468	60537	16	0.56	5.73	0.48	9	Atlastin-3 OS=Mus musculus GN=Atl3 PE=2 SV=1
190	2	Sprot	PCBP2_MOUSE	391	38197	16	0.73	6.33	0.34	4	Poly(rC)-binding protein 2 OS=Mus musculus GN=Pcbp2 PE=1 SV=1
195	1	Sprot	PABP1_MOUSE	420	70626	16	0.47	9.52	0.25	9	Polyadenylate-binding protein 1 OS=Mus musculus GN=Pabpc1 PE=1 SV=2
197	2	Sprot	DX39A_MOUSE	410	49036	16	0.63	5.46	0.3	3	ATP-dependent RNA helicase DDX39A OS=Mus musculus GN=Ddx39a PE=2 SV=1
199	1	Sprot	PRS4_MOUSE	415	49154	16	0.63	5.87	0.36	7	26S protease regulatory subunit 4 OS=Mus musculus GN=Psmc1 PE=1 SV=1
205	1	Sprot	RS24_MESAU	405	15413	16	2.74	10.79	0.48	4	40S ribosomal protein S24 OS=Mesocricetus auratus GN=RPS24 PE=3 SV=1
221	1	Sprot	MIA3_MOUSE	374	213544	16	0.14	4.68	0.21	9	Melanoma inhibitory activity protein 3 OS=Mus musculus GN=Mia3 PE=1 SV=2
254	1	Sprot	RS14_CRIGR	317	16263	16	2.49	10.07	0.48	7	40S ribosomal protein S14 OS=Cricetulus griseus GN=RPS14 PE=2 SV=3
276	1	Sprot	LMNB1_MOUSE	292	66745	16	0.72	5.11	0.33	11	Lamin-B1 OS=Mus musculus GN=Lmnb1 PE=1 SV=3
278	1	Sprot	PREB_MOUSE	290	45409	16	1.07	9.01	0.53	11	Prolactin regulatory element-binding protein OS=Mus musculus GN=Preb PE=1 SV=1
298	1	Sprot	SRSF3_MOUSE	276	19318	16	1.9	11.64	0.63	6	Serine/arginine-rich splicing factor 3 OS=Mus musculus GN=Srsf3 PE=1 SV=1
300	1	Sprot	DHX9_MOUSE	274	149381	16	0.33	6.39	0.17	13	ATP-dependent RNA helicase A OS=Mus musculus GN=Dhx9 PE=1 SV=2
54	3	Sprot	H2A2B_MOUSE	377	14005	15	1.29	10.88	0.52	2	Histone H2A type 2-B OS=Mus musculus GN=Hist2h2ab PE=1 SV=3
137	1	Sprot	PDIA6_MOUSE	541	48070	15	0.75	5	0.41	9	Protein disulfide-isomerase A6 OS=Mus musculus GN=Pdia6 PE=1 SV=3
173	1	Sprot	SC22B_CRIGR	468	24653	15	1.61	8.88	0.58	8	Vesicle-trafficking protein SEC22b OS=Cricetulus griseus GN=Sec22b PE=1 SV=3
193	1	Sprot	FAF2_MOUSE	423	52438	15	0.68	5.35	0.49	9	FAS-associated factor 2 OS=Mus musculus GN=Faf2 PE=2 SV=2
198	1	Sprot	ROAA_MOUSE	417	30812	15	1.16	7.68	0.4	8	Heterogeneous nuclear ribonucleoprotein A/B OS=Mus musculus GN=Hnrnpab PE=1 SV=1
202	1	Sprot	U2AF2_MOUSE	414	53483	15	0.57	9.19	0.36	8	Splicing factor U2AF 65 kDa subunit OS=Mus musculus GN=U2af2 PE=1 SV=3
203	1	Sprot	RAP1A_MOUSE	413	20974	15	1.67	6.38	0.49	2	Ras-related protein Rap-1A OS=Mus musculus GN=Rap1a PE=2 SV=1
206	1	Sprot	ODO2_MOUSE	404	48963	15	0.85	9.11	0.38	9	Dihydrolipoyllysine-residue succinyltransferase component of 2-oxoglutarate dehydrogenase complex, mitochondrial OS=Mus musculus GN=Dlst PE=1 SV=1
227	1	Sprot	RL24_MOUSE	365	17768	15	1.69	11.26	0.45	5	60S ribosomal protein L24 OS=Mus musculus GN=Rpl24 PE=1 SV=2
234	1	Sprot	ATPG_MOUSE	356	32865	15	1.26	9.06	0.64	8	ATP synthase subunit gamma, mitochondrial OS=Mus musculus GN=Atp5c1 PE=1 SV=1
235	1	Sprot	SYMC_MOUSE	351	101366	15	0.39	6.78	0.32	11	Methionine--tRNA ligase, cytoplasmic OS=Mus musculus GN=Mars PE=2 SV=1
238	1	Sprot	SSF1_MOUSE	344	52724	15	0.98	10.32	0.46	11	Suppressor of SWI4 1 homolog OS=Mus musculus GN=Ppan PE=1 SV=2
274	1	Sprot	MCM3_MOUSE	293	91489	15	0.39	5.36	0.25	10	DNA replication licensing factor MCM3 OS=Mus musculus GN=Mcm3 PE=1 SV=2
285	1	Sprot	ESYT1_MOUSE	283	121478	15	0.13	5.63	0.16	5	Extended synaptotagmin-1 OS=Mus musculus GN=Esyt1 PE=1 SV=2
289	1	Sprot	PDIA1_MOUSE	282	57023	15	0.79	4.77	0.48	11	Protein disulfide-isomerase OS=Mus musculus GN=P4hb PE=1 SV=2
298	2	Sprot	SRSF7_MOUSE	264	30799	15	1.17	11.89	0.42	7	Serine/arginine-rich splicing factor 7 OS=Mus musculus GN=Srsf7 PE=1 SV=1
305	1	Sprot	SMD1_MOUSE	268	13273	15	2.67	11.56	0.55	5	Small nuclear ribonucleoprotein Sm D1 OS=Mus musculus GN=Snrpd1 PE=3 SV=1
318	1	Sprot	RL17_MOUSE	254	21409	15	1.62	10.2	0.58	7	60S ribosomal protein L17 OS=Mus musculus GN=Rpl17 PE=2 SV=3
382	1	Sprot	MTCH2_MOUSE	207	33477	15	1.23	8.59	0.41	9	Mitochondrial carrier homolog 2 OS=Mus musculus GN=Mtch2 PE=1 SV=1
2	3	Sprot	HS71L_MOUSE	530	70593	14	0.24	5.91	0.22	1	Heat shock 70 kDa protein 1-like OS=Mus musculus GN=Hspa1l PE=2 SV=4
90	7	Sprot	RAB8B_MOUSE	331	23588	14	0.87	9.15	0.39	1	Ras-related protein Rab-8B OS=Mus musculus GN=Rab8b PE=1 SV=1
159	1	Sprot	RL1D1_MOUSE	500	50390	14	0.81	9.99	0.5	10	Ribosomal L1 domain-containing protein 1 OS=Mus musculus GN=Rsl1d1 PE=2 SV=1
160	1	Sprot	DRS7B_MOUSE	500	34964	14	0.98	9.66	0.47	8	Dehydrogenase/reductase SDR family member 7B OS=Mus musculus GN=Dhrs7b PE=2 SV=1
166	1	Sprot	ROA1_RAT	473	34191	14	1.61	9.2	0.67	9	Heterogeneous nuclear ribonucleoprotein A1 OS=Rattus norvegicus GN=Hnrnpa1 PE=1 SV=3
192	1	Sprot	BCS1_MOUSE	423	47376	14	1.14	7.75	0.59	12	Mitochondrial chaperone BCS1 OS=Mus musculus GN=Bcs1l PE=1 SV=1
203	2	Sprot	RAP1B_MOUSE	391	20812	14	1.34	5.65	0.35	1	Ras-related protein Rap-1b OS=Mus musculus GN=Rap1b PE=2 SV=2
213	1	Sprot	PSB5_MOUSE	393	28514	14	1.55	6.52	0.59	9	Proteasome subunit beta type-5 OS=Mus musculus GN=Psmb5 PE=1 SV=3
215	1	Sprot	ABCD3_MOUSE	387	75426	14	0.55	9.32	0.4	11	ATP-binding cassette sub-family D member 3 OS=Mus musculus GN=Abcd3 PE=1 SV=2
223	1	Sprot	TCPE_MOUSE	373	59586	14	0.5	5.72	0.55	8	T-complex protein 1 subunit epsilon OS=Mus musculus GN=Cct5 PE=1 SV=1
229	1	Sprot	NCPR_MOUSE	363	76995	14	0.54	5.34	0.39	9	NADPH--cytochrome P450 reductase OS=Mus musculus GN=Por PE=2 SV=2
230	1	Sprot	RAB18_MOUSE	362	23021	14	1.16	5.24	0.48	6	Ras-related protein Rab-18 OS=Mus musculus GN=Rab18 PE=2 SV=2
232	1	Sprot	AFG32_MOUSE	357	89463	14	0.31	8.77	0.3	7	AFG3-like protein 2 OS=Mus musculus GN=Afg3l2 PE=1 SV=1
246	1	Sprot	DNMT1_MOUSE	329	183074	14	0.16	7.92	0.21	9	DNA (cytosine-5)-methyltransferase 1 OS=Mus musculus GN=Dnmt1 PE=1 SV=5
268	1	Sprot	RL27A_MOUSE	298	16595	14	1.86	11.12	0.51	6	60S ribosomal protein L27a OS=Mus musculus GN=Rpl27a PE=2 SV=5
273	1	Sprot	HEM2_MOUSE	293	36000	14	1.29	6.32	0.57	9	Delta-aminolevulinic acid dehydratase OS=Mus musculus GN=Alad PE=1 SV=1
277	1	Sprot	IF2G_MOUSE	290	51033	14	0.51	8.66	0.45	7	Eukaryotic translation initiation factor 2 subunit 3, X-linked OS=Mus musculus GN=Eif2s3x PE=1 SV=2
284	1	Sprot	NCLN_MOUSE	284	62868	14	0.61	6.03	0.41	10	Nicalin OS=Mus musculus GN=Ncln PE=2 SV=2
286	1	Sprot	RS5_MOUSE	283	22875	14	0.91	9.73	0.43	5	40S ribosomal protein S5 OS=Mus musculus GN=Rps5 PE=1 SV=3
339	1	Sprot	REEP5_RAT	237	21417	14	2.96	8.26	0.29	9	Receptor expression-enhancing protein 5 OS=Rattus norvegicus GN=Reep5 PE=1 SV=1
90	8	Sprot	RAB3D_MOUSE	302	24401	13	0.83	4.76	0.29	2	Ras-related protein Rab-3D OS=Mus musculus GN=Rab3d PE=1 SV=1
174	2	Sprot	MARC2_MOUSE	376	38170	13	0.87	8.95	0.41	7	Mitochondrial amidoxime reducing component 2 OS=Mus musculus GN=Marc2 PE=1 SV=1
187	1	Sprot	PSA5_MOUSE	429	26394	13	2.07	4.74	0.46	7	Proteasome subunit alpha type-5 OS=Mus musculus GN=Psma5 PE=1 SV=1
188	1	Sprot	NOP58_MOUSE	428	60305	13	0.49	8.53	0.33	8	Nucleolar protein 58 OS=Mus musculus GN=Nop58 PE=1 SV=1
199	2	Sprot	PRS8_MOUSE	289	45597	13	0.69	7.11	0.41	8	26S protease regulatory subunit 8 OS=Mus musculus GN=Psmc5 PE=1 SV=1
219	2	Sprot	LUC7L_MOUSE	235	43907	13	0.61	9.9	0.3	3	Putative RNA-binding protein Luc7-like 1 OS=Mus musculus GN=Luc7l PE=2 SV=2
236	1	Sprot	RL31_MARMO	346	14454	13	1.23	10.54	0.68	4	60S ribosomal protein L31 OS=Marmota monax GN=RPL31 PE=2 SV=1
237	1	Sprot	EWS_MOUSE	346	68420	13	0.42	9.37	0.23	6	RNA-binding protein EWS OS=Mus musculus GN=Ewsr1 PE=1 SV=2
247	1	Sprot	GNPTA_MOUSE	329	140895	13	0.24	7.58	0.24	10	N-acetylglucosamine-1-phosphotransferase subunits alpha/beta OS=Mus musculus GN=Gnptab PE=2 SV=2
262	1	Sprot	SYIC_MOUSE	309	144179	13	0.29	6.14	0.3	12	Isoleucine--tRNA ligase, cytoplasmic OS=Mus musculus GN=Iars PE=2 SV=2
263	1	Sprot	MA1B1_MOUSE	307	75103	13	0.49	8.61	0.39	10	Endoplasmic reticulum mannosyl-oligosaccharide 1,2-alpha-mannosidase OS=Mus musculus GN=Man1b1 PE=2 SV=1
288	1	Sprot	AAAT_MOUSE	283	58445	13	0.29	8.14	0.16	5	Neutral amino acid transporter B(0) OS=Mus musculus GN=Slc1a5 PE=1 SV=2
297	1	Sprot	PPIB_MOUSE	277	23699	13	2.06	9.56	0.57	7	Peptidyl-prolyl cis-trans isomerase B OS=Mus musculus GN=Ppib PE=1 SV=2
308	1	Sprot	DDX54_MOUSE	263	97687	13	0.32	10.01	0.27	9	ATP-dependent RNA helicase DDX54 OS=Mus musculus GN=Ddx54 PE=1 SV=1
325	1	Sprot	U5S1_MOUSE	249	109291	13	0.25	4.86	0.2	8	116 kDa U5 small nuclear ribonucleoprotein component OS=Mus musculus GN=Eftud2 PE=2 SV=1
340	1	Sprot	NOG1_MOUSE	234	74066	13	0.5	9.55	0.4	10	Nucleolar GTP-binding protein 1 OS=Mus musculus GN=Gtpbp4 PE=2 SV=3
341	1	Sprot	TOM70_MOUSE	234	67547	13	0.43	7.46	0.35	8	Mitochondrial import receptor subunit TOM70 OS=Mus musculus GN=Tomm70a PE=1 SV=2
352	1	Sprot	RS13_MOUSE	226	17212	13	2.28	10.53	0.5	7	40S ribosomal protein S13 OS=Mus musculus GN=Rps13 PE=1 SV=2
372	1	Sprot	PSB2_MOUSE	213	22892	13	2.2	6.52	0.48	8	Proteasome subunit beta type-2 OS=Mus musculus GN=Psmb2 PE=1 SV=1
373	1	Sprot	TECR_MOUSE	211	36067	13	1.11	9.6	0.36	9	Very-long-chain enoyl-CoA reductase OS=Mus musculus GN=Tecr PE=1 SV=1
394	1	Sprot	RL34_MOUSE	199	13284	13	3.56	11.47	0.57	7	60S ribosomal protein L34 OS=Mus musculus GN=Rpl34 PE=1 SV=2
426	1	Sprot	SF3B1_MOUSE	176	145724	13	0.28	6.65	0.31	12	Splicing factor 3B subunit 1 OS=Mus musculus GN=Sf3b1 PE=1 SV=1
473	1	Sprot	ABCB7_MOUSE	155	82529	13	0.55	9.36	0.36	11	ATP-binding cassette sub-family B member 7, mitochondrial OS=Mus musculus GN=Abcb7 PE=1 SV=3
126	1	Sprot	SCAM3_MOUSE	577	38433	12	0.48	7.55	0.19	5	Secretory carrier-associated membrane protein 3 OS=Mus musculus GN=Scamp3 PE=1 SV=3
190	1	Sprot	PCBP1_MOUSE	426	37474	12	0.75	6.66	0.37	4	Poly(rC)-binding protein 1 OS=Mus musculus GN=Pcbp1 PE=1 SV=1
222	1	Sprot	CENPV_MOUSE	374	27524	12	0.71	9.85	0.43	5	Centromere protein V OS=Mus musculus GN=Cenpv PE=2 SV=2
224	1	Sprot	SERA_MOUSE	370	56549	12	0.53	6.12	0.32	8	D-3-phosphoglycerate dehydrogenase OS=Mus musculus GN=Phgdh PE=1 SV=3
225	1	Sprot	TMED9_MOUSE	369	27110	12	0.93	8.49	0.28	4	Transmembrane emp24 domain-containing protein 9 OS=Mus musculus GN=Tmed9 PE=1 SV=2
226	1	Sprot	HYOU1_MOUSE	367	111112	12	0.28	5.12	0.26	9	Hypoxia up-regulated protein 1 OS=Mus musculus GN=Hyou1 PE=1 SV=1
249	1	Sprot	EPN4_MOUSE	328	68469	12	0.55	5.88	0.25	10	Clathrin interactor 1 OS=Mus musculus GN=Clint1 PE=1 SV=2
260	1	Sprot	GNAI2_MOUSE	311	40463	12	0.68	5.28	0.4	4	Guanine nucleotide-binding protein G(i) subunit alpha-2 OS=Mus musculus GN=Gnai2 PE=1 SV=5
265	1	Sprot	HNRPL_MOUSE	305	63923	12	0.46	8.33	0.36	8	Heterogeneous nuclear ribonucleoprotein L OS=Mus musculus GN=Hnrnpl PE=1 SV=2
303	1	Sprot	ABCF2_MOUSE	270	71736	12	0.4	6.58	0.31	8	ATP-binding cassette sub-family F member 2 OS=Mus musculus GN=Abcf2 PE=2 SV=1
317	1	Sprot	SAM50_MOUSE	256	51831	12	0.42	6.34	0.29	6	Sorting and assembly machinery component 50 homolog OS=Mus musculus GN=Samm50 PE=1 SV=1
321	1	Sprot	MOES_RAT	252	67697	12	0.43	6.16	0.43	8	Moesin OS=Rattus norvegicus GN=Msn PE=1 SV=3
326	1	Sprot	SRSF2_MOUSE	248	25461	12	1.01	11.86	0.32	6	Serine/arginine-rich splicing factor 2 OS=Mus musculus GN=Srsf2 PE=1 SV=4
327	1	Sprot	PSA3_MOUSE	247	28387	12	1.31	5.29	0.49	6	Proteasome subunit alpha type-3 OS=Mus musculus GN=Psma3 PE=1 SV=3
328	1	Sprot	EIF3C_MOUSE	244	105465	12	0.29	5.55	0.23	9	Eukaryotic translation initiation factor 3 subunit C OS=Mus musculus GN=Eif3c PE=1 SV=1
333	1	Sprot	SC11C_MOUSE	240	21646	12	1.26	9.22	0.42	6	Signal peptidase complex catalytic subunit SEC11C OS=Mus musculus GN=Sec11c PE=2 SV=3
365	1	Sprot	RS26_MOUSE	216	13007	12	1.43	11.01	0.62	4	40S ribosomal protein S26 OS=Mus musculus GN=Rps26 PE=3 SV=3
371	1	Sprot	RS11_MOUSE	213	18419	12	1.6	10.31	0.71	6	40S ribosomal protein S11 OS=Mus musculus GN=Rps11 PE=1 SV=3
384	1	Sprot	CY1_MOUSE	205	35305	12	0.66	9.24	0.48	6	Cytochrome c1, heme protein, mitochondrial OS=Mus musculus GN=Cyc1 PE=1 SV=1
438	1	Sprot	CD109_MOUSE	168	161557	12	0.18	5.37	0.11	9	CD109 antigen OS=Mus musculus GN=Cd109 PE=2 SV=1
439	1	Sprot	RS27A_CAVPO	166	17953	12	1.66	9.68	0.42	6	Ubiquitin-40S ribosomal protein S27a OS=Cavia porcellus GN=RPS27A PE=1 SV=2
54	4	Sprot	H2AV_MOUSE	231	13501	11	0.9	10.58	0.28	1	Histone H2A.V OS=Mus musculus GN=H2afv PE=1 SV=3
90	9	Sprot	RAB35_MOUSE	250	23011	11	0.9	8.52	0.43	4	Ras-related protein Rab-35 OS=Mus musculus GN=Rab35 PE=1 SV=1
90	10	Sprot	RB39A_MOUSE	207	24962	11	0.43	6.6	0.09	2	Ras-related protein Rab-39A OS=Mus musculus GN=Rab39a PE=1 SV=1
182	4	Sprot	H15_MOUSE	174	22562	11	2.25	10.91	0.46	8	Histone H1.5 OS=Mus musculus GN=Hist1h1b PE=1 SV=2
184	1	Sprot	SURF4_MOUSE	432	30361	11	0.48	7.64	0.24	3	Surfeit locus protein 4 OS=Mus musculus GN=Surf4 PE=2 SV=1
208	3	Sprot	K2C5_MOUSE	295	61729	11	0.28	7.59	0.22	1	Keratin, type II cytoskeletal 5 OS=Mus musculus GN=Krt5 PE=1 SV=1
210	1	Sprot	COPG1_MOUSE	396	97450	11	0.2	5.23	0.2	6	Coatomer subunit gamma-1 OS=Mus musculus GN=Copg1 PE=2 SV=1
216	1	Sprot	P5CS_MOUSE	381	87212	11	0.41	7.18	0.3	10	Delta-1-pyrroline-5-carboxylate synthase OS=Mus musculus GN=Aldh18a1 PE=1 SV=2
242	1	Sprot	RL19_MOUSE	340	23451	11	1.13	11.48	0.48	6	60S ribosomal protein L19 OS=Mus musculus GN=Rpl19 PE=1 SV=1
250	1	Sprot	SYRC_MOUSE	327	75625	11	0.49	7.48	0.41	10	Arginine--tRNA ligase, cytoplasmic OS=Mus musculus GN=Rars PE=2 SV=2
259	1	Sprot	SPB1_MOUSE	311	95474	11	0.33	8.51	0.25	9	pre-rRNA processing protein FTSJ3 OS=Mus musculus GN=Ftsj3 PE=1 SV=1
269	1	Sprot	VAPA_MOUSE	295	27837	11	0.7	8.59	0.41	4	Vesicle-associated membrane protein-associated protein A OS=Mus musculus GN=Vapa PE=1 SV=2
271	1	Sprot	TI17A_MOUSE	295	18100	11	0.91	7.74	0.56	4	Mitochondrial import inner membrane translocase subunit Tim17-A OS=Mus musculus GN=Timm17a PE=2 SV=1
272	1	Sprot	DKC1_MOUSE	294	57365	11	0.52	9.34	0.43	8	H/ACA ribonucleoprotein complex subunit 4 OS=Mus musculus GN=Dkc1 PE=1 SV=4
281	1	Sprot	PEX14_MOUSE	287	41183	11	0.79	5.03	0.51	8	Peroxisomal membrane protein PEX14 OS=Mus musculus GN=Pex14 PE=1 SV=1
331	1	Sprot	RBM3_MOUSE	241	16595	11	1.86	6.84	0.69	5	RNA-binding protein 3 OS=Mus musculus GN=Rbm3 PE=2 SV=1
363	1	Sprot	SMD3_MOUSE	218	13907	11	1.3	10.33	0.4	3	Small nuclear ribonucleoprotein Sm D3 OS=Mus musculus GN=Snrpd3 PE=1 SV=1
383	1	Sprot	RS25_MOUSE	206	13734	11	1.32	10.12	0.36	4	40S ribosomal protein S25 OS=Mus musculus GN=Rps25 PE=1 SV=1
398	1	Sprot	HXK1_MOUSE	193	108234	11	0.18	6.37	0.19	4	Hexokinase-1 OS=Mus musculus GN=Hk1 PE=1 SV=3
424	1	Sprot	TR150_MOUSE	176	108114	11	0.29	10.17	0.32	8	Thyroid hormone receptor-associated protein 3 OS=Mus musculus GN=Thrap3 PE=1 SV=1
432	1	Sprot	TM9S4_MOUSE	170	74644	11	0.27	6.86	0.17	6	Transmembrane 9 superfamily member 4 OS=Mus musculus GN=Tm9sf4 PE=2 SV=1
434	1	Sprot	CAND1_MOUSE	169	136245	11	0.19	5.52	0.18	8	Cullin-associated NEDD8-dissociated protein 1 OS=Mus musculus GN=Cand1 PE=2 SV=2
457	1	Sprot	FRIH_MOUSE	160	21053	11	2.06	5.53	0.57	8	Ferritin heavy chain OS=Mus musculus GN=Fth1 PE=1 SV=2
604	1	Sprot	RS20_MOUSE	106	13364	11	1.38	9.95	0.47	4	40S ribosomal protein S20 OS=Mus musculus GN=Rps20 PE=1 SV=1
109	3	Sprot	K1C17_MOUSE	192	48132	10	0.37	5	0.09	4	Keratin, type I cytoskeletal 17 OS=Mus musculus GN=Krt17 PE=1 SV=3
244	1	Sprot	EMC3_MOUSE	336	29960	10	0.49	6.33	0.26	4	ER membrane protein complex subunit 3 OS=Mus musculus GN=Emc3 PE=2 SV=3
252	1	Sprot	NOP9_MOUSE	323	70003	10	0.41	6.86	0.32	8	Nucleolar protein 9 OS=Mus musculus GN=Nop9 PE=2 SV=1
253	1	Sprot	NDUA9_MOUSE	320	42498	10	0.64	9.75	0.54	7	NADH dehydrogenase [ubiquinone] 1 alpha subcomplex subunit 9, mitochondrial OS=Mus musculus GN=Ndufa9 PE=1 SV=2
258	1	Sprot	SEP11_MOUSE	312	49663	10	0.27	6.24	0.22	4	Septin-11 OS=Mus musculus GN=Sept11 PE=1 SV=4
296	1	Sprot	ECM29_MOUSE	279	203573	10	0.14	6.68	0.22	9	Proteasome-associated protein ECM29 homolog OS=Mus musculus GN=Ecm29 PE=1 SV=3
302	1	Sprot	RL22_MOUSE	271	14750	10	1.67	9.21	0.57	4	60S ribosomal protein L22 OS=Mus musculus GN=Rpl22 PE=1 SV=2
319	1	Sprot	ARF3_MOUSE	254	20588	10	1.73	6.84	0.64	3	ADP-ribosylation factor 3 OS=Mus musculus GN=Arf3 PE=2 SV=2
322	1	Sprot	RBM39_MOUSE	251	59370	10	0.36	10.1	0.41	6	RNA-binding protein 39 OS=Mus musculus GN=Rbm39 PE=1 SV=2
337	1	Sprot	COX2_APOMY	237	25922	10	0.58	4.6	0.37	3	Cytochrome c oxidase subunit 2 OS=Apodemus mystacinus GN=MT-CO2 PE=3 SV=1
358	1	Sprot	NSDHL_MOUSE	220	40660	10	0.56	7.71	0.35	6	Sterol-4-alpha-carboxylate 3-dehydrogenase, decarboxylating OS=Mus musculus GN=Nsdhl PE=2 SV=1
386	1	Sprot	SRSF5_MOUSE	203	30873	10	0.96	11.56	0.43	6	Serine/arginine-rich splicing factor 5 OS=Mus musculus GN=Srsf5 PE=1 SV=2
400	1	Sprot	DHX30_MOUSE	191	136583	10	0.22	8.97	0.16	9	Putative ATP-dependent RNA helicase DHX30 OS=Mus musculus GN=Dhx30 PE=2 SV=1
408	1	Sprot	ATP5I_MOUSE	187	8230	10	4.49	9.34	0.56	5	ATP synthase subunit e, mitochondrial OS=Mus musculus GN=Atp5i PE=1 SV=2
431	1	Sprot	PDIA4_MOUSE	171	71938	10	0.52	5.16	0.37	9	Protein disulfide-isomerase A4 OS=Mus musculus GN=Pdia4 PE=1 SV=3
446	1	Sprot	SYLC_MOUSE	164	134106	10	0.23	6.64	0.24	9	Leucine--tRNA ligase, cytoplasmic OS=Mus musculus GN=Lars PE=1 SV=2
449	1	Sprot	COPA_MOUSE	163	138344	10	0.22	7.69	0.26	9	Coatomer subunit alpha OS=Mus musculus GN=Copa PE=1 SV=2
450	1	Sprot	ARL8B_MOUSE	162	21525	10	1.61	8.67	0.49	7	ADP-ribosylation factor-like protein 8B OS=Mus musculus GN=Arl8b PE=2 SV=1
455	1	Sprot	MPC2_MOUSE	160	14277	10	2.37	10.62	0.52	4	Mitochondrial pyruvate carrier 2 OS=Mus musculus GN=Mpc2 PE=1 SV=1
547	1	Sprot	RL27_MOUSE	124	15788	10	2.03	10.56	0.79	6	60S ribosomal protein L27 OS=Mus musculus GN=Rpl27 PE=1 SV=2
166	3	Sprot	ROA2_MOUSE	169	37380	9	0.75	8.97	0.32	7	Heterogeneous nuclear ribonucleoproteins A2/B1 OS=Mus musculus GN=Hnrnpa2b1 PE=1 SV=2
208	2	Sprot	K2C6A_RAT	331	59213	9	0.23	8.06	0.16	1	Keratin, type II cytoskeletal 6A OS=Rattus norvegicus GN=Krt6a PE=1 SV=1
208	5	Sprot	K2C79_MOUSE	199	57517	9	0.23	7.55	0.13	1	Keratin, type II cytoskeletal 79 OS=Mus musculus GN=Krt79 PE=2 SV=2
217	2	Sprot	MA2A2_MOUSE	264	130566	9	0.18	6.4	0.14	6	Alpha-mannosidase 2x OS=Mus musculus GN=Man2a2 PE=2 SV=2
220	1	Sprot	SCOT1_MOUSE	375	55953	9	0.24	8.73	0.28	4	Succinyl-CoA:3-ketoacid coenzyme A transferase 1, mitochondrial OS=Mus musculus GN=Oxct1 PE=1 SV=1
225	2	Sprot	TMED4_MOUSE	257	26005	9	0.58	8.33	0.36	3	Transmembrane emp24 domain-containing protein 4 OS=Mus musculus GN=Tmed4 PE=2 SV=1
231	1	Sprot	TADBP_MOUSE	361	44519	9	0.31	6.26	0.23	4	TAR DNA-binding protein 43 OS=Mus musculus GN=Tardbp PE=1 SV=1
241	1	Sprot	NDC1_MOUSE	341	75361	9	0.32	9.09	0.26	7	Nucleoporin NDC1 OS=Mus musculus GN=Ndc1 PE=2 SV=1
251	1	Sprot	MAVS_MOUSE	326	53366	9	0.33	5.96	0.2	5	Mitochondrial antiviral-signaling protein OS=Mus musculus GN=Mavs PE=1 SV=1
257	1	Sprot	SYDC_MOUSE	313	57111	9	0.52	6.07	0.41	8	Aspartate--tRNA ligase, cytoplasmic OS=Mus musculus GN=Dars PE=2 SV=2
260	2	Sprot	GNAI3_CAVPO	199	40578	9	0.45	5.5	0.3	2	Guanine nucleotide-binding protein G(k) subunit alpha OS=Cavia porcellus GN=GNAI3 PE=2 SV=3
267	1	Sprot	MK67I_MOUSE	301	36242	9	0.51	10.24	0.49	5	MKI67 FHA domain-interacting nucleolar phosphoprotein OS=Mus musculus GN=Nifk PE=1 SV=1
292	1	Sprot	IF2A_MOUSE	280	36085	9	0.64	5.02	0.28	6	Eukaryotic translation initiation factor 2 subunit 1 OS=Mus musculus GN=Eif2s1 PE=1 SV=3
301	2	Sprot	HMGB1_MOUSE	263	24878	9	0.81	5.62	0.53	3	High mobility group protein B1 OS=Mus musculus GN=Hmgb1 PE=1 SV=2
315	1	Sprot	FAAH1_MOUSE	257	63180	9	0.21	8.19	0.21	4	Fatty-acid amide hydrolase 1 OS=Mus musculus GN=Faah PE=2 SV=1
323	1	Sprot	PUR6_MOUSE	249	46976	9	0.38	6.94	0.41	5	Multifunctional protein ADE2 OS=Mus musculus GN=Paics PE=1 SV=4
324	1	Sprot	ERMP1_MOUSE	249	100084	9	0.2	7.14	0.17	6	Endoplasmic reticulum metallopeptidase 1 OS=Mus musculus GN=Ermp1 PE=2 SV=2
343	1	Sprot	RL11_CHILA	233	20240	9	0.55	9.64	0.32	3	60S ribosomal protein L11 OS=Chinchilla lanigera GN=RPL11 PE=2 SV=3
346	1	Sprot	GTR1_MOUSE	232	53949	9	0.32	9.05	0.12	5	Solute carrier family 2, facilitated glucose transporter member 1 OS=Mus musculus GN=Slc2a1 PE=1 SV=4
349	1	Sprot	MTX1_MOUSE	229	35601	9	0.52	5.82	0.36	5	Metaxin-1 OS=Mus musculus GN=Mtx1 PE=1 SV=1
350	1	Sprot	RB11B_MOUSE	229	24474	9	1.07	5.64	0.37	6	Ras-related protein Rab-11B OS=Mus musculus GN=Rab11b PE=1 SV=3
356	1	Sprot	FKBP8_RAT	223	43528	9	0.32	5.13	0.29	4	Peptidyl-prolyl cis-trans isomerase FKBP8 OS=Rattus norvegicus GN=Fkbp8 PE=2 SV=1
357	1	Sprot	ARP3_MOUSE	221	47327	9	0.56	5.61	0.41	7	Actin-related protein 3 OS=Mus musculus GN=Actr3 PE=1 SV=3
367	1	Sprot	UTP18_MOUSE	216	61180	9	0.34	8.95	0.34	6	U3 small nucleolar RNA-associated protein 18 homolog OS=Mus musculus GN=Utp18 PE=1 SV=1
388	1	Sprot	AT1B3_MOUSE	202	31755	9	0.6	8.72	0.32	5	Sodium/potassium-transporting ATPase subunit beta-3 OS=Mus musculus GN=Atp1b3 PE=1 SV=1
392	1	Sprot	SAC1_MOUSE	199	66901	9	0.25	6.85	0.16	5	Phosphatidylinositide phosphatase SAC1 OS=Mus musculus GN=Sacm1l PE=2 SV=1
393	1	Sprot	DHX15_MOUSE	199	90949	9	0.26	7.12	0.2	7	Pre-mRNA-splicing factor ATP-dependent RNA helicase DHX15 OS=Mus musculus GN=Dhx15 PE=1 SV=2
396	1	Sprot	CASC4_MOUSE	196	49379	9	0.53	5.27	0.29	7	Protein CASC4 OS=Mus musculus GN=Casc4 PE=2 SV=1
397	1	Sprot	PSB6_MOUSE	195	25362	9	1.27	4.97	0.37	6	Proteasome subunit beta type-6 OS=Mus musculus GN=Psmb6 PE=1 SV=3
413	1	Sprot	CLPT1_MOUSE	183	75243	9	0.32	5.88	0.23	7	Cleft lip and palate transmembrane protein 1 homolog OS=Mus musculus GN=Clptm1 PE=2 SV=1
416	1	Sprot	RENT1_MOUSE	182	123889	9	0.22	6.18	0.26	8	Regulator of nonsense transcripts 1 OS=Mus musculus GN=Upf1 PE=1 SV=2
466	1	Sprot	IF5A1_MOUSE	157	16821	9	2.99	5.08	0.6	7	Eukaryotic translation initiation factor 5A-1 OS=Mus musculus GN=Eif5a PE=1 SV=2
468	1	Sprot	TM214_MOUSE	156	76381	9	0.27	9.41	0.24	6	Transmembrane protein 214 OS=Mus musculus GN=Tmem214 PE=2 SV=1
475	1	Sprot	MGAT1_MOUSE	153	51658	9	0.5	9.02	0.28	7	Alpha-1,3-mannosyl-glycoprotein 2-beta-N-acetylglucosaminyltransferase OS=Mus musculus GN=Mgat1 PE=2 SV=1
614	1	Sprot	ERP44_MOUSE	103	46823	9	0.57	5.09	0.37	7	Endoplasmic reticulum resident protein 44 OS=Mus musculus GN=Erp44 PE=1 SV=1
673	1	Sprot	HACD3_MOUSE	86	43103	9	0.52	9.18	0.35	6	Very-long-chain (3R)-3-hydroxyacyl-CoA dehydratase 3 OS=Mus musculus GN=Hacd3 PE=1 SV=2
34	2	Sprot	MDR1A_MOUSE	108	140558	8	0.07	8.94	0.1	2	Multidrug resistance protein 1A OS=Mus musculus GN=Abcb1a PE=1 SV=3
45	2	Sprot	IF4A3_MOUSE	133	46810	8	0.29	6.3	0.22	3	Eukaryotic initiation factor 4A-III OS=Mus musculus GN=Eif4a3 PE=2 SV=3
129	5	Sprot	EFTU_MOUSE	122	49477	8	0.27	7.23	0.33	3	Elongation factor Tu, mitochondrial OS=Mus musculus GN=Tufm PE=1 SV=1
177	1	Sprot	PFKAP_MOUSE	458	85400	8	0.28	6.73	0.28	5	ATP-dependent 6-phosphofructokinase, platelet type OS=Mus musculus GN=Pfkp PE=1 SV=1
179	2	Sprot	STT3B_MOUSE	145	93185	8	0.21	9.07	0.12	6	Dolichyl-diphosphooligosaccharide--protein glycosyltransferase subunit STT3B OS=Mus musculus GN=Stt3b PE=1 SV=2
194	2	Sprot	ACTBL_MOUSE	184	41977	8	0.53	5.3	0.29	1	Beta-actin-like protein 2 OS=Mus musculus GN=Actbl2 PE=1 SV=1
208	6	Sprot	K2C73_MOUSE	176	58875	8	0.29	8.36	0.16	1	Keratin, type II cytoskeletal 73 OS=Mus musculus GN=Krt73 PE=1 SV=1
232	2	Sprot	AFG31_MOUSE	161	86992	8	0.32	9	0.25	7	AFG3-like protein 1 OS=Mus musculus GN=Afg3l1 PE=2 SV=2
245	1	Sprot	HIG1A_MOUSE	333	10418	8	1.27	9.79	0.35	2	HIG1 domain family member 1A, mitochondrial OS=Mus musculus GN=Higd1a PE=2 SV=1
256	1	Sprot	EIF3L_MOUSE	314	66570	8	0.44	6.01	0.3	7	Eukaryotic translation initiation factor 3 subunit L OS=Mus musculus GN=Eif3l PE=1 SV=1
264	1	Sprot	UBXN4_RAT	306	56359	8	0.17	5.87	0.22	3	UBX domain-containing protein 4 OS=Rattus norvegicus GN=Ubxn4 PE=2 SV=1
279	1	Sprot	LBR_MOUSE	289	71395	8	0.24	9.43	0.23	5	Lamin-B receptor OS=Mus musculus GN=Lbr PE=1 SV=2
290	1	Sprot	HNRPF_MOUSE	281	45701	8	0.39	5.31	0.26	3	Heterogeneous nuclear ribonucleoprotein F OS=Mus musculus GN=Hnrnpf PE=1 SV=3
295	1	Sprot	ERLN1_MOUSE	279	38912	8	0.58	6.73	0.32	3	Erlin-1 OS=Mus musculus GN=Erlin1 PE=1 SV=1
295	2	Sprot	ERLN2_MOUSE	279	37848	8	0.61	5.37	0.59	3	Erlin-2 OS=Mus musculus GN=Erlin2 PE=1 SV=1
299	1	Sprot	IGSF8_MOUSE	275	64970	8	0.32	8.22	0.22	6	Immunoglobulin superfamily member 8 OS=Mus musculus GN=Igsf8 PE=1 SV=2
309	1	Sprot	USMG5_MOUSE	263	6377	8	4.62	9.84	0.47	4	Up-regulated during skeletal muscle growth protein 5 OS=Mus musculus GN=Usmg5 PE=1 SV=1
311	1	Sprot	TRA2B_MOUSE	260	33646	8	0.56	11.25	0.39	5	Transformer-2 protein homolog beta OS=Mus musculus GN=Tra2b PE=2 SV=1
316	1	Sprot	ACLY_RAT	257	120559	8	0.19	6.96	0.25	7	ATP-citrate synthase OS=Rattus norvegicus GN=Acly PE=1 SV=1
320	1	Sprot	RMD3_MOUSE	252	51997	8	0.19	5.11	0.19	3	Regulator of microtubule dynamics protein 3 OS=Mus musculus GN=Rmdn3 PE=1 SV=2
342	1	Sprot	FACE1_MOUSE	234	54699	8	0.25	6.49	0.32	3	CAAX prenyl protease 1 homolog OS=Mus musculus GN=Zmpste24 PE=1 SV=2
347	1	Sprot	NAGPA_MOUSE	232	56008	8	0.46	5.34	0.28	7	N-acetylglucosamine-1-phosphodiester alpha-N-acetylglucosaminidase OS=Mus musculus GN=Nagpa PE=2 SV=2
359	1	Sprot	ATPK_MOUSE	220	10337	8	1.29	9.95	0.44	2	ATP synthase subunit f, mitochondrial OS=Mus musculus GN=Atp5j2 PE=1 SV=3
360	1	Sprot	TM9S2_MOUSE	219	75280	8	0.17	7.21	0.16	4	Transmembrane 9 superfamily member 2 OS=Mus musculus GN=Tm9sf2 PE=2 SV=1
362	1	Sprot	STING_MOUSE	219	42802	8	0.42	7.12	0.29	5	Stimulator of interferon genes protein OS=Mus musculus GN=Tmem173 PE=1 SV=2
366	1	Sprot	MIC19_MOUSE	216	26318	8	0.97	8.56	0.45	6	MICOS complex subunit Mic19 OS=Mus musculus GN=Chchd3 PE=1 SV=1
369	1	Sprot	MOT1_MOUSE	215	53232	8	0.33	7.42	0.16	5	Monocarboxylate transporter 1 OS=Mus musculus GN=Slc16a1 PE=1 SV=1
379	1	Sprot	NB5R3_MOUSE	208	34106	8	0.42	8.55	0.34	4	NADH-cytochrome b5 reductase 3 OS=Mus musculus GN=Cyb5r3 PE=1 SV=3
386	2	Sprot	SRSF6_MOUSE	142	39002	8	0.47	11.46	0.34	4	Serine/arginine-rich splicing factor 6 OS=Mus musculus GN=Srsf6 PE=1 SV=1
389	1	Sprot	GOLM1_MOUSE	202	44299	8	0.61	5.2	0.57	7	Golgi membrane protein 1 OS=Mus musculus GN=Golm1 PE=1 SV=2
398	2	Sprot	HXK2_MOUSE	183	102469	8	0.23	5.77	0.29	5	Hexokinase-2 OS=Mus musculus GN=Hk2 PE=2 SV=1
399	1	Sprot	PCAT1_MOUSE	192	59705	8	0.35	6.02	0.3	6	Lysophosphatidylcholine acyltransferase 1 OS=Mus musculus GN=Lpcat1 PE=1 SV=1
401	1	Sprot	DCAKD_MOUSE	191	26459	8	0.4	9.61	0.49	3	Dephospho-CoA kinase domain-containing protein OS=Mus musculus GN=Dcakd PE=2 SV=1
404	1	Sprot	P5CR2_MOUSE	189	33638	8	0.86	7.67	0.37	7	Pyrroline-5-carboxylate reductase 2 OS=Mus musculus GN=Pycr2 PE=2 SV=1
411	1	Sprot	ADA10_MOUSE	185	83914	8	0.15	8.27	0.16	4	Disintegrin and metalloproteinase domain-containing protein 10 OS=Mus musculus GN=Adam10 PE=1 SV=2
412	1	Sprot	CNOT1_MOUSE	184	266637	8	0.1	6.65	0.08	8	CCR4-NOT transcription complex subunit 1 OS=Mus musculus GN=Cnot1 PE=1 SV=2
428	1	Sprot	SRRM1_MOUSE	174	106798	8	0.19	11.87	0.25	5	Serine/arginine repetitive matrix protein 1 OS=Mus musculus GN=Srrm1 PE=1 SV=2
444	1	Sprot	MGT4A_MOUSE	165	61441	8	0.16	7.24	0.18	3	Alpha-1,3-mannosyl-glycoprotein 4-beta-N-acetylglucosaminyltransferase A OS=Mus musculus GN=Mgat4a PE=2 SV=1
472	1	Sprot	KINH_RAT	156	109463	8	0.18	6.06	0.26	6	Kinesin-1 heavy chain OS=Rattus norvegicus GN=Kif5b PE=1 SV=1
481	1	Sprot	LAMP2_MOUSE	150	45652	8	0.22	7.05	0.08	3	Lysosome-associated membrane glycoprotein 2 OS=Mus musculus GN=Lamp2 PE=2 SV=2
514	1	Sprot	RL36_RAT	136	12260	8	3.11	11.59	0.3	3	60S ribosomal protein L36 OS=Rattus norvegicus GN=Rpl36 PE=1 SV=2
515	1	Sprot	NDUV1_MOUSE	136	50802	8	0.51	8.51	0.35	7	NADH dehydrogenase [ubiquinone] flavoprotein 1, mitochondrial OS=Mus musculus GN=Ndufv1 PE=1 SV=1
516	1	Sprot	SYVC_MOUSE	135	140127	8	0.16	7.9	0.21	7	Valine--tRNA ligase OS=Mus musculus GN=Vars PE=2 SV=1
526	1	Sprot	MRT4_MOUSE	130	27528	8	0.91	8.63	0.38	6	mRNA turnover protein 4 homolog OS=Mus musculus GN=Mrto4 PE=2 SV=1
546	1	Sprot	CDK1_MOUSE	124	34085	8	0.69	8.39	0.71	6	Cyclin-dependent kinase 1 OS=Mus musculus GN=Cdk1 PE=1 SV=3
566	1	Sprot	MATR3_MOUSE	117	94572	8	0.29	5.87	0.22	8	Matrin-3 OS=Mus musculus GN=Matr3 PE=1 SV=1
581	1	Sprot	IF2P_MOUSE	112	137532	8	0.19	5.47	0.26	8	Eukaryotic translation initiation factor 5B OS=Mus musculus GN=Eif5b PE=1 SV=2
589	1	Sprot	RL36A_MOUSE	111	12433	8	1	10.59	0.49	3	60S ribosomal protein L36a OS=Mus musculus GN=Rpl36a PE=1 SV=2
615	1	Sprot	ERGI1_MOUSE	102	32541	8	0.58	6.59	0.33	5	Endoplasmic reticulum-Golgi intermediate compartment protein 1 OS=Mus musculus GN=Ergic1 PE=1 SV=1
634	1	Sprot	RBM28_MOUSE	96	84162	8	0.24	9.56	0.26	6	RNA-binding protein 28 OS=Mus musculus GN=Rbm28 PE=1 SV=4
683	1	Sprot	TM9S3_MOUSE	85	67500	8	0.2	6.83	0.16	4	Transmembrane 9 superfamily member 3 OS=Mus musculus GN=Tm9sf3 PE=1 SV=1
685	1	Sprot	RL35A_MOUSE	84	12546	8	2.15	10.9	0.68	4	60S ribosomal protein L35a OS=Mus musculus GN=Rpl35a PE=1 SV=2
751	2	Sprot	B4GT5_MOUSE	68	44786	8	0.14	7.74	0.05	2	Beta-1,4-galactosyltransferase 5 OS=Mus musculus GN=B4galt5 PE=2 SV=2
81	3	Sprot	ITPR2_MOUSE	96	307278	7	0.06	6.02	0.11	5	Inositol 1,4,5-trisphosphate receptor type 2 OS=Mus musculus GN=Itpr2 PE=1 SV=4
129	4	Sprot	LCAP_MOUSE	147	117229	7	0.14	5.62	0.16	5	Leucyl-cystinyl aminopeptidase OS=Mus musculus GN=Lnpep PE=1 SV=1
182	3	Sprot	H11_MOUSE	175	21772	7	0.72	10.93	0.26	1	Histone H1.1 OS=Mus musculus GN=Hist1h1a PE=1 SV=2
208	4	Sprot	K22E_RAT	250	69085	7	0.14	7.58	0.12	3	Keratin, type II cytoskeletal 2 epidermal OS=Rattus norvegicus GN=Krt2 PE=3 SV=1
255	2	Sprot	ACSL1_MOUSE	224	77901	7	0.21	6.81	0.17	4	Long-chain-fatty-acid--CoA ligase 1 OS=Mus musculus GN=Acsl1 PE=1 SV=2
258	2	Sprot	SEPT7_MOUSE	143	50518	7	0.2	8.73	0.34	3	Septin-7 OS=Mus musculus GN=Sept7 PE=1 SV=1
283	1	Sprot	GOT1B_MOUSE	285	15411	7	0.46	10.58	0.22	2	Vesicle transport protein GOT1B OS=Mus musculus GN=Golt1b PE=2 SV=1
290	2	Sprot	HNRH1_MOUSE	236	49168	7	0.36	5.89	0.32	1	Heterogeneous nuclear ribonucleoprotein H OS=Mus musculus GN=Hnrnph1 PE=1 SV=3
301	1	Sprot	HMGB2_MOUSE	273	24147	7	0.63	6.88	0.45	2	High mobility group protein B2 OS=Mus musculus GN=Hmgb2 PE=1 SV=3
307	1	Sprot	ACADV_MOUSE	264	70831	7	0.14	8.91	0.17	3	Very long-chain specific acyl-CoA dehydrogenase, mitochondrial OS=Mus musculus GN=Acadvl PE=1 SV=3
312	1	Sprot	RUVB1_MOUSE	259	50182	7	0.2	6.02	0.19	3	RuvB-like 1 OS=Mus musculus GN=Ruvbl1 PE=1 SV=1
313	1	Sprot	PRC2A_MOUSE	258	229063	7	0.07	9.43	0.15	4	Protein PRRC2A OS=Mus musculus GN=Prrc2a PE=1 SV=1
319	2	Sprot	ARF5_MOUSE	169	20517	7	1.05	6.3	0.57	1	ADP-ribosylation factor 5 OS=Mus musculus GN=Arf5 PE=1 SV=2
319	3	Sprot	ARF4_MOUSE	159	20384	7	1.05	6.59	0.56	1	ADP-ribosylation factor 4 OS=Mus musculus GN=Arf4 PE=1 SV=2
330	1	Sprot	SSRA_MOUSE	243	32045	7	0.32	4.36	0.12	3	Translocon-associated protein subunit alpha OS=Mus musculus GN=Ssr1 PE=1 SV=1
338	1	Sprot	HMOX2_MOUSE	237	35716	7	0.79	5.61	0.51	7	Heme oxygenase 2 OS=Mus musculus GN=Hmox2 PE=2 SV=1
344	1	Sprot	S2533_MOUSE	233	35041	7	0.41	9.72	0.32	4	Solute carrier family 25 member 33 OS=Mus musculus GN=Slc25a33 PE=2 SV=1
345	1	Sprot	FKB11_MOUSE	233	22123	7	0.71	9.42	0.24	4	Peptidyl-prolyl cis-trans isomerase FKBP11 OS=Mus musculus GN=Fkbp11 PE=1 SV=1
354	1	Sprot	UCRI_MOUSE	225	29349	7	0.36	8.91	0.42	2	Cytochrome b-c1 complex subunit Rieske, mitochondrial OS=Mus musculus GN=Uqcrfs1 PE=1 SV=1
361	1	Sprot	PSB10_MOUSE	219	29045	7	0.5	6.4	0.29	4	Proteasome subunit beta type-10 OS=Mus musculus GN=Psmb10 PE=1 SV=1
368	1	Sprot	DRG1_MOUSE	215	40487	7	0.34	9	0.26	4	Developmentally-regulated GTP-binding protein 1 OS=Mus musculus GN=Drg1 PE=1 SV=1
370	1	Sprot	RS27L_MOUSE	214	9471	7	1.46	9.57	0.39	2	40S ribosomal protein S27-like OS=Mus musculus GN=Rps27l PE=3 SV=3
374	1	Sprot	NCEH1_MOUSE	211	45711	7	0.22	6.56	0.34	3	Neutral cholesterol ester hydrolase 1 OS=Mus musculus GN=Nceh1 PE=1 SV=1
375	1	Sprot	LY75_MOUSE	210	197225	7	0.1	5.97	0.16	6	Lymphocyte antigen 75 OS=Mus musculus GN=Ly75 PE=1 SV=2
377	1	Sprot	CK098_MOUSE	209	14090	7	1.79	11.47	0.62	5	Uncharacterized protein C11orf98 homolog OS=Mus musculus PE=2 SV=1
378	1	Sprot	QSOX2_MOUSE	209	77726	7	0.17	8.84	0.16	4	Sulfhydryl oxidase 2 OS=Mus musculus GN=Qsox2 PE=2 SV=1
395	1	Sprot	TRA2A_MOUSE	196	32297	7	0.45	11.28	0.32	4	Transformer-2 protein homolog alpha OS=Mus musculus GN=Tra2a PE=1 SV=1
414	1	Sprot	EF1G_MOUSE	183	50029	7	0.35	6.31	0.22	5	Elongation factor 1-gamma OS=Mus musculus GN=Eef1g PE=1 SV=3
415	1	Sprot	NDUA4_MOUSE	182	9321	7	2.36	9.52	0.48	4	Cytochrome c oxidase subunit NDUFA4 OS=Mus musculus GN=Ndufa4 PE=1 SV=2
418	1	Sprot	ATP5L_MOUSE	179	11417	7	1.12	9.74	0.53	2	ATP synthase subunit g, mitochondrial OS=Mus musculus GN=Atp5l PE=1 SV=1
419	1	Sprot	EIF3E_MOUSE	179	52187	7	0.41	5.71	0.35	6	Eukaryotic translation initiation factor 3 subunit E OS=Mus musculus GN=Eif3e PE=1 SV=1
420	1	Sprot	VP13C_MOUSE	178	419824	7	0.05	6.37	0.13	7	Vacuolar protein sorting-associated protein 13C OS=Mus musculus GN=Vps13c PE=1 SV=2
423	1	Sprot	TXTP_MOUSE	176	33910	7	0.42	9.91	0.34	4	Tricarboxylate transport protein, mitochondrial OS=Mus musculus GN=Slc25a1 PE=2 SV=1
425	1	Sprot	NDUS3_MOUSE	176	30131	7	0.81	6.67	0.38	6	NADH dehydrogenase [ubiquinone] iron-sulfur protein 3, mitochondrial OS=Mus musculus GN=Ndufs3 PE=1 SV=2
440	1	Sprot	COX41_MOUSE	166	19518	7	1.46	9.25	0.43	5	Cytochrome c oxidase subunit 4 isoform 1, mitochondrial OS=Mus musculus GN=Cox4i1 PE=1 SV=2
451	1	Sprot	LAP2B_MOUSE	162	50342	7	0.43	9.45	0.28	6	Lamina-associated polypeptide 2, isoforms beta/delta/epsilon/gamma OS=Mus musculus GN=Tmpo PE=1 SV=4
459	1	Sprot	RL38_MOUSE	159	8199	7	1.78	10.1	0.36	3	60S ribosomal protein L38 OS=Mus musculus GN=Rpl38 PE=3 SV=3
463	1	Sprot	PSMD3_MOUSE	158	60680	7	0.35	8.48	0.34	6	26S proteasome non-ATPase regulatory subunit 3 OS=Mus musculus GN=Psmd3 PE=1 SV=3
469	1	Sprot	PSMD6_MOUSE	156	45507	7	0.39	5.38	0.23	5	26S proteasome non-ATPase regulatory subunit 6 OS=Mus musculus GN=Psmd6 PE=1 SV=1
478	1	Sprot	ALG5_MOUSE	153	36767	7	0.77	8.83	0.4	6	Dolichyl-phosphate beta-glucosyltransferase OS=Mus musculus GN=Alg5 PE=2 SV=1
479	1	Sprot	CTGE5_MOUSE	151	87664	7	0.19	5.04	0.24	5	cTAGE family member 5 OS=Mus musculus GN=Ctage5 PE=1 SV=1
506	1	Sprot	ODO1_MOUSE	139	116375	7	0.2	6.36	0.25	7	2-oxoglutarate dehydrogenase, mitochondrial OS=Mus musculus GN=Ogdh PE=1 SV=3
513	1	Sprot	FUS_MOUSE	137	52642	7	0.41	9.4	0.18	6	RNA-binding protein FUS OS=Mus musculus GN=Fus PE=2 SV=1
514	2	Sprot	RL36_MOUSE	119	12208	7	1.56	11.35	0.36	1	60S ribosomal protein L36 OS=Mus musculus GN=Rpl36 PE=3 SV=2
521	1	Sprot	MAGT1_MOUSE	134	37944	7	0.37	9.8	0.2	4	Magnesium transporter protein 1 OS=Mus musculus GN=Magt1 PE=2 SV=1
524	1	Sprot	IF1AX_MOUSE	132	16450	7	1.03	5.07	0.54	4	Eukaryotic translation initiation factor 1A, X-chromosomal OS=Mus musculus GN=Eif1ax PE=2 SV=3
536	1	Sprot	FUMH_MOUSE	127	54322	7	0.32	9.12	0.26	5	Fumarate hydratase, mitochondrial OS=Mus musculus GN=Fh PE=1 SV=3
549	1	Sprot	TMED7_RAT	124	25463	7	0.42	6.43	0.34	3	Transmembrane emp24 domain-containing protein 7 OS=Rattus norvegicus GN=Tmed7 PE=1 SV=1
552	1	Sprot	PRS6B_MOUSE	123	47379	7	0.37	5.09	0.37	5	26S protease regulatory subunit 6B OS=Mus musculus GN=Psmc4 PE=1 SV=2
572	1	Sprot	LAS1L_MOUSE	114	89359	7	0.27	4.37	0.15	7	Ribosomal biogenesis protein LAS1L OS=Mus musculus GN=Las1l PE=1 SV=1
593	1	Sprot	RAN_MOUSE	110	24408	7	0.62	7.01	0.46	4	GTP-binding nuclear protein Ran OS=Mus musculus GN=Ran PE=1 SV=3
637	1	Sprot	TPP2_MOUSE	96	139790	7	0.14	6.13	0.13	6	Tripeptidyl-peptidase 2 OS=Mus musculus GN=Tpp2 PE=1 SV=3
87	2	Sprot	RAB5A_MOUSE	172	23584	6	0.87	8.32	0.48	3	Ras-related protein Rab-5A OS=Mus musculus GN=Rab5a PE=1 SV=1
143	2	Sprot	MIRO2_MOUSE	217	69027	6	0.14	5.65	0.16	2	Mitochondrial Rho GTPase 2 OS=Mus musculus GN=Rhot2 PE=2 SV=1
208	8	Sprot	K22O_MOUSE	56	62806	6	0.15	8.68	0.21	1	Keratin, type II cytoskeletal 2 oral OS=Mus musculus GN=Krt76 PE=2 SV=1
280	1	Sprot	TIM50_MOUSE	287	39752	6	0.46	8.26	0.34	5	Mitochondrial import inner membrane translocase subunit TIM50 OS=Mus musculus GN=Timm50 PE=1 SV=1
293	1	Sprot	EIF3D_MOUSE	279	63948	6	0.27	5.79	0.28	5	Eukaryotic translation initiation factor 3 subunit D OS=Mus musculus GN=Eif3d PE=1 SV=2
304	1	Sprot	PIGS_MOUSE	268	61671	6	0.16	6.45	0.14	3	GPI transamidase component PIG-S OS=Mus musculus GN=Pigs PE=1 SV=3
306	1	Sprot	PM34_MOUSE	268	34391	6	0.3	10.11	0.16	3	Peroxisomal membrane protein PMP34 OS=Mus musculus GN=Slc25a17 PE=2 SV=1
335	1	Sprot	ASNS_MOUSE	239	64241	6	0.21	6.12	0.18	4	Asparagine synthetase [glutamine-hydrolyzing] OS=Mus musculus GN=Asns PE=2 SV=3
336	1	Sprot	RL37A_MOUSE	238	10268	6	1.29	10.44	0.71	3	60S ribosomal protein L37a OS=Mus musculus GN=Rpl37a PE=3 SV=2
351	1	Sprot	SE1L1_MOUSE	227	88285	6	0.11	5.36	0.1	3	Protein sel-1 homolog 1 OS=Mus musculus GN=Sel1l PE=2 SV=2
355	1	Sprot	PPIG_MOUSE	224	88272	6	0.19	10.27	0.15	5	Peptidyl-prolyl cis-trans isomerase G OS=Mus musculus GN=Ppig PE=2 SV=1
364	1	Sprot	ODPB_MOUSE	217	38912	6	0.58	6.41	0.29	6	Pyruvate dehydrogenase E1 component subunit beta, mitochondrial OS=Mus musculus GN=Pdhb PE=1 SV=1
380	1	Sprot	BAG2_MOUSE	207	23459	6	0.66	6.01	0.47	4	BAG family molecular chaperone regulator 2 OS=Mus musculus GN=Bag2 PE=1 SV=1
381	1	Sprot	TXND5_MOUSE	207	46386	6	0.47	5.51	0.28	6	Thioredoxin domain-containing protein 5 OS=Mus musculus GN=Txndc5 PE=1 SV=2
391	1	Sprot	ATAD1_MOUSE	200	40718	6	0.25	6.43	0.46	3	ATPase family AAA domain-containing protein 1 OS=Mus musculus GN=Atad1 PE=1 SV=1
410	1	Sprot	BUB3_MOUSE	186	36931	6	0.38	6.36	0.31	4	Mitotic checkpoint protein BUB3 OS=Mus musculus GN=Bub3 PE=2 SV=2
417	1	Sprot	ILVBL_MOUSE	181	68113	6	0.09	8.96	0.11	2	Acetolactate synthase-like protein OS=Mus musculus GN=Ilvbl PE=2 SV=1
421	1	Sprot	STOM_MOUSE	177	31355	6	0.61	6.45	0.32	5	Erythrocyte band 7 integral membrane protein OS=Mus musculus GN=Stom PE=1 SV=3
422	1	Sprot	ETFB_MOUSE	176	27606	6	0.71	8.24	0.36	5	Electron transfer flavoprotein subunit beta OS=Mus musculus GN=Etfb PE=1 SV=3
436	1	Sprot	ERF1_MESAU	169	49000	6	0.2	5.51	0.28	3	Eukaryotic peptide chain release factor subunit 1 OS=Mesocricetus auratus GN=ETF1 PE=1 SV=3
442	1	Sprot	RSMB_MOUSE	166	23640	6	0.45	10.91	0.1	3	Small nuclear ribonucleoprotein-associated protein B OS=Mus musculus GN=Snrpb PE=1 SV=1
445	1	Sprot	KTAP2_MOUSE	164	14665	6	0.22	9.67	0.33	1	Keratinocyte-associated protein 2 OS=Mus musculus GN=Krtcap2 PE=2 SV=2
447	1	Sprot	SEC63_MOUSE	163	87815	6	0.15	5.28	0.18	4	Translocation protein SEC63 homolog OS=Mus musculus GN=Sec63 PE=2 SV=4
454	1	Sprot	GNPAT_MOUSE	160	76820	6	0.22	8.38	0.21	5	Dihydroxyacetone phosphate acyltransferase OS=Mus musculus GN=Gnpat PE=2 SV=1
458	1	Sprot	EDC4_MOUSE	159	152389	6	0.13	5.51	0.23	6	Enhancer of mRNA-decapping protein 4 OS=Mus musculus GN=Edc4 PE=1 SV=2
461	1	Sprot	MPU1_MOUSE	158	26480	6	0.4	8.97	0.23	3	Mannose-P-dolichol utilization defect 1 protein OS=Mus musculus GN=Mpdu1 PE=2 SV=1
464	1	Sprot	EIF3F_MOUSE	158	37960	6	0.48	5.33	0.19	5	Eukaryotic translation initiation factor 3 subunit F OS=Mus musculus GN=Eif3f PE=1 SV=2
490	1	Sprot	RL7L_MOUSE	147	28526	6	0.68	10.64	0.36	5	60S ribosomal protein L7-like 1 OS=Mus musculus GN=Rpl7l1 PE=2 SV=1
501	1	Sprot	BASI_MOUSE	142	42418	6	0.53	5.56	0.27	6	Basigin OS=Mus musculus GN=Bsg PE=1 SV=2
503	1	Sprot	SEPT2_RAT	141	41566	6	0.24	6.15	0.23	3	Septin-2 OS=Rattus norvegicus GN=Sept2 PE=1 SV=1
509	1	Sprot	RP25L_MOUSE	138	17664	6	0.94	10.48	0.4	4	Ribonuclease P protein subunit p25-like protein OS=Mus musculus GN=Rpp25l PE=2 SV=1
529	1	Sprot	UTP20_MOUSE	128	317542	6	0.05	8.33	0.09	5	Small subunit processome component 20 homolog OS=Mus musculus GN=Utp20 PE=2 SV=2
540	1	Sprot	RALY_MOUSE	126	33168	6	0.43	8.94	0.22	4	RNA-binding protein Raly OS=Mus musculus GN=Raly PE=1 SV=3
544	1	Sprot	RT34_MOUSE	125	25811	6	0.41	10.44	0.2	3	28S ribosomal protein S34, mitochondrial OS=Mus musculus GN=Mrps34 PE=2 SV=1
545	1	Sprot	C1TC_MOUSE	125	101136	6	0.16	6.7	0.18	5	C-1-tetrahydrofolate synthase, cytoplasmic OS=Mus musculus GN=Mthfd1 PE=1 SV=4
557	1	Sprot	THEM6_MOUSE	122	23788	6	0.64	9.32	0.37	4	Protein THEM6 OS=Mus musculus GN=Them6 PE=2 SV=1
574	1	Sprot	S27A4_MOUSE	114	72272	6	0.28	8.85	0.16	6	Long-chain fatty acid transport protein 4 OS=Mus musculus GN=Slc27a4 PE=1 SV=1
580	1	Sprot	ATF6B_MOUSE	112	75960	6	0.08	6.22	0.12	2	Cyclic AMP-dependent transcription factor ATF-6 beta OS=Mus musculus GN=Atf6b PE=2 SV=1
582	1	Sprot	HS2ST_MOUSE	112	41786	6	0.24	8.73	0.28	3	Heparan sulfate 2-O-sulfotransferase 1 OS=Mus musculus GN=Hs2st1 PE=1 SV=2
583	1	Sprot	PRDX1_MOUSE	112	22162	6	0.49	8.26	0.39	3	Peroxiredoxin-1 OS=Mus musculus GN=Prdx1 PE=1 SV=1
597	1	Sprot	ERD22_MOUSE	109	24438	6	0.62	8.86	0.35	4	ER lumen protein-retaining receptor 2 OS=Mus musculus GN=Kdelr2 PE=2 SV=1
605	1	Sprot	RL35_MOUSE	106	14544	6	0.49	11.05	0.4	2	60S ribosomal protein L35 OS=Mus musculus GN=Rpl35 PE=2 SV=1
623	1	Sprot	U2AF1_MOUSE	100	27797	6	0.38	9.09	0.32	3	Splicing factor U2AF 35 kDa subunit OS=Mus musculus GN=U2af1 PE=1 SV=4
641	1	Sprot	PARL_MOUSE	94	41937	6	0.43	9.95	0.25	5	Presenilins-associated rhomboid-like protein, mitochondrial OS=Mus musculus GN=Parl PE=1 SV=1
646	1	Sprot	DERL1_MOUSE	93	28816	6	0.23	9.54	0.24	2	Derlin-1 OS=Mus musculus GN=Derl1 PE=1 SV=1
682	1	Sprot	ERP29_MOUSE	85	28805	6	0.51	5.9	0.32	4	Endoplasmic reticulum resident protein 29 OS=Mus musculus GN=Erp29 PE=1 SV=2
696	1	Sprot	QCR9_MOUSE	82	7441	6	1.11	9.16	0.52	2	Cytochrome b-c1 complex subunit 9 OS=Mus musculus GN=Uqcr10 PE=1 SV=1
708	1	Sprot	GAR1_MOUSE	80	23460	6	0.66	11.03	0.5	4	H/ACA ribonucleoprotein complex subunit 1 OS=Mus musculus GN=Gar1 PE=2 SV=1
722	1	Sprot	ERGI2_MOUSE	76	42454	6	0.33	6.39	0.24	4	Endoplasmic reticulum-Golgi intermediate compartment protein 2 OS=Mus musculus GN=Ergic2 PE=2 SV=1
733	1	Sprot	BRX1_MOUSE	75	41215	6	0.34	10.04	0.43	4	Ribosome biogenesis protein BRX1 homolog OS=Mus musculus GN=Brix1 PE=2 SV=3
760	1	Sprot	FND3B_MOUSE	71	132679	6	0.12	5.89	0.1	5	Fibronectin type III domain-containing protein 3B OS=Mus musculus GN=Fndc3b PE=1 SV=1
774	1	Sprot	VIGLN_MOUSE	70	141655	6	0.09	6.43	0.13	4	Vigilin OS=Mus musculus GN=Hdlbp PE=1 SV=1
808	1	Sprot	COX15_MOUSE	66	45823	6	0.22	9.82	0.19	2	Cytochrome c oxidase assembly protein COX15 homolog OS=Mus musculus GN=Cox15 PE=2 SV=1
6	2	Sprot	DDX50_MOUSE	92	82125	5	0.16	9.33	0.12	3	ATP-dependent RNA helicase DDX50 OS=Mus musculus GN=Ddx50 PE=2 SV=1
44	2	Sprot	XPO2_MOUSE	47	110384	5	0.09	5.52	0.11	3	Exportin-2 OS=Mus musculus GN=Cse1l PE=2 SV=1
109	4	Sprot	K1H1_MOUSE	61	47087	5	0.29	4.87	0.2	2	Keratin, type I cuticular Ha1 OS=Mus musculus GN=Krt31 PE=2 SV=2
198	2	Sprot	HNRPD_MOUSE	80	38330	5	0.26	7.62	0.09	3	Heterogeneous nuclear ribonucleoprotein D0 OS=Mus musculus GN=Hnrnpd PE=1 SV=2
208	7	Sprot	KRT85_MOUSE	73	55723	5	0.31	6.19	0.32	1	Keratin, type II cuticular Hb5 OS=Mus musculus GN=Krt85 PE=2 SV=2
269	2	Sprot	VAPB_MOUSE	170	26929	5	0.39	7.64	0.35	2	Vesicle-associated membrane protein-associated protein B OS=Mus musculus GN=Vapb PE=2 SV=3
290	3	Sprot	HNRH2_MOUSE	201	49248	5	0.28	5.89	0.23	1	Heterogeneous nuclear ribonucleoprotein H2 OS=Mus musculus GN=Hnrnph2 PE=2 SV=1
332	1	Sprot	TIM23_MOUSE	241	21964	5	0.5	9.24	0.47	3	Mitochondrial import inner membrane translocase subunit Tim23 OS=Mus musculus GN=Timm23 PE=2 SV=1
334	1	Sprot	C1QBP_RAT	240	30978	5	0.33	4.77	0.35	1	Complement component 1 Q subcomponent-binding protein, mitochondrial OS=Rattus norvegicus GN=C1qbp PE=1 SV=2
348	1	Sprot	NACAM_MOUSE	230	220364	5	0.04	9.39	0.09	3	Nascent polypeptide-associated complex subunit alpha, muscle-specific form OS=Mus musculus GN=Naca PE=1 SV=2
376	1	Sprot	BRI3B_MOUSE	210	28245	5	0.52	9.58	0.25	4	BRI3-binding protein OS=Mus musculus GN=Bri3bp PE=2 SV=1
390	1	Sprot	IMB1_MOUSE	201	97122	5	0.13	4.68	0.1	4	Importin subunit beta-1 OS=Mus musculus GN=Kpnb1 PE=1 SV=2
402	1	Sprot	HCD2_MOUSE	191	27402	5	0.11	8.53	0.08	1	3-hydroxyacyl-CoA dehydrogenase type-2 OS=Mus musculus GN=Hsd17b10 PE=1 SV=4
405	1	Sprot	CH10_MOUSE	188	10956	5	1.18	7.93	0.88	3	10 kDa heat shock protein, mitochondrial OS=Mus musculus GN=Hspe1 PE=1 SV=2
407	1	Sprot	ILF2_MOUSE	187	43035	5	0.23	5.19	0.17	3	Interleukin enhancer-binding factor 2 OS=Mus musculus GN=Ilf2 PE=1 SV=1
427	1	Sprot	GLYC_MOUSE	174	52567	5	0.19	6.47	0.18	2	Serine hydroxymethyltransferase, cytosolic OS=Mus musculus GN=Shmt1 PE=1 SV=3
433	1	Sprot	CYFP2_MOUSE	170	145565	5	0.09	6.64	0.14	4	Cytoplasmic FMR1-interacting protein 2 OS=Mus musculus GN=Cyfip2 PE=1 SV=2
435	1	Sprot	IF5_MOUSE	169	48938	5	0.2	5.36	0.21	2	Eukaryotic translation initiation factor 5 OS=Mus musculus GN=Eif5 PE=1 SV=1
437	1	Sprot	UBP2L_MOUSE	168	116728	5	0.08	6.61	0.08	3	Ubiquitin-associated protein 2-like OS=Mus musculus GN=Ubap2l PE=1 SV=1
452	1	Sprot	SENP3_MOUSE	161	64362	5	0.26	8.98	0.23	5	Sentrin-specific protease 3 OS=Mus musculus GN=Senp3 PE=1 SV=1
467	1	Sprot	G6PI_MOUSE	157	62727	5	0.21	8.14	0.13	3	Glucose-6-phosphate isomerase OS=Mus musculus GN=Gpi PE=1 SV=4
470	1	Sprot	PEX3_MOUSE	156	42197	5	0.43	7.64	0.41	5	Peroxisomal biogenesis factor 3 OS=Mus musculus GN=Pex3 PE=2 SV=1
471	1	Sprot	DDX6_MOUSE	156	54157	5	0.25	8.85	0.32	4	Probable ATP-dependent RNA helicase DDX6 OS=Mus musculus GN=Ddx6 PE=1 SV=1
476	1	Sprot	LA_MOUSE	153	47727	5	0.37	9.77	0.23	5	Lupus La protein homolog OS=Mus musculus GN=Ssb PE=1 SV=1
477	1	Sprot	TI17B_MOUSE	153	18340	5	0.62	9.21	0.35	3	Mitochondrial import inner membrane translocase subunit Tim17-B OS=Mus musculus GN=Timm17b PE=2 SV=1
482	1	Sprot	RPF2_MOUSE	150	35341	5	0.4	10.05	0.21	4	Ribosome production factor 2 homolog OS=Mus musculus GN=Rpf2 PE=2 SV=2
483	1	Sprot	TIF1B_MOUSE	149	88791	5	0.15	5.52	0.12	4	Transcription intermediary factor 1-beta OS=Mus musculus GN=Trim28 PE=1 SV=3
486	1	Sprot	COPD_MOUSE	147	57193	5	0.17	5.89	0.23	3	Coatomer subunit delta OS=Mus musculus GN=Arcn1 PE=1 SV=2
493	1	Sprot	PRS7_RAT	145	48544	5	0.28	5.59	0.34	4	26S protease regulatory subunit 7 OS=Rattus norvegicus GN=Psmc2 PE=1 SV=3
494	1	Sprot	CD166_MOUSE	145	65051	5	0.26	5.85	0.19	5	CD166 antigen OS=Mus musculus GN=Alcam PE=1 SV=3
497	1	Sprot	NMT1_MOUSE	144	56852	5	0.3	8.04	0.18	5	Glycylpeptide N-tetradecanoyltransferase 1 OS=Mus musculus GN=Nmt1 PE=1 SV=1
499	1	Sprot	DERL2_MOUSE	143	27621	5	0.24	6.73	0.19	2	Derlin-2 OS=Mus musculus GN=Derl2 PE=1 SV=2
502	1	Sprot	TMED1_MOUSE	142	25247	5	0.42	4.41	0.22	3	Transmembrane emp24 domain-containing protein 1 OS=Mus musculus GN=Tmed1 PE=2 SV=1
507	1	Sprot	COX5A_MOUSE	138	16091	5	1.06	6.08	0.35	4	Cytochrome c oxidase subunit 5A, mitochondrial OS=Mus musculus GN=Cox5a PE=1 SV=2
508	1	Sprot	RTN4_MOUSE	138	126535	5	0.13	4.47	0.14	5	Reticulon-4 OS=Mus musculus GN=Rtn4 PE=1 SV=2
511	1	Sprot	ERH_MOUSE	137	12251	5	1.56	5.63	0.44	4	Enhancer of rudimentary homolog OS=Mus musculus GN=Erh PE=1 SV=1
520	1	Sprot	RUXG_MOUSE	134	8490	5	1.71	8.98	0.26	3	Small nuclear ribonucleoprotein G OS=Mus musculus GN=Snrpg PE=1 SV=1
523	1	Sprot	SMD2_MOUSE	132	13518	5	1.35	9.92	0.48	4	Small nuclear ribonucleoprotein Sm D2 OS=Mus musculus GN=Snrpd2 PE=3 SV=1
530	1	Sprot	PUR8_MOUSE	128	54831	5	0.25	6.9	0.36	4	Adenylosuccinate lyase OS=Mus musculus GN=Adsl PE=2 SV=2
537	1	Sprot	PP1A_MOUSE	127	37516	5	0.17	5.94	0.24	2	Serine/threonine-protein phosphatase PP1-alpha catalytic subunit OS=Mus musculus GN=Ppp1ca PE=1 SV=1
538	1	Sprot	NDUS2_MOUSE	127	52592	5	0.26	6.52	0.26	4	NADH dehydrogenase [ubiquinone] iron-sulfur protein 2, mitochondrial OS=Mus musculus GN=Ndufs2 PE=1 SV=1
542	1	Sprot	CYC_MOUSE	125	11598	5	1.7	9.61	0.34	4	Cytochrome c, somatic OS=Mus musculus GN=Cycs PE=1 SV=2
554	1	Sprot	ABEC3_RAT	122	51051	5	0.27	9.18	0.3	4	DNA dC->dU-editing enzyme APOBEC3 OS=Rattus norvegicus GN=Apobec3 PE=3 SV=1
558	1	Sprot	IMA1_MOUSE	122	57892	5	0.11	5.49	0.15	2	Importin subunit alpha-1 OS=Mus musculus GN=Kpna2 PE=1 SV=2
570	1	Sprot	MA1A2_MOUSE	116	72825	5	0.23	8.34	0.22	5	Mannosyl-oligosaccharide 1,2-alpha-mannosidase IB OS=Mus musculus GN=Man1a2 PE=2 SV=1
573	1	Sprot	ENPP4_MOUSE	114	51578	5	0.26	6.24	0.11	4	Bis(5'-adenosyl)-triphosphatase enpp4 OS=Mus musculus GN=Enpp4 PE=1 SV=1
575	1	Sprot	NDUAA_MOUSE	114	40578	5	0.34	7.63	0.22	4	NADH dehydrogenase [ubiquinone] 1 alpha subcomplex subunit 10, mitochondrial OS=Mus musculus GN=Ndufa10 PE=1 SV=1
578	1	Sprot	SCRB2_MOUSE	113	54009	5	0.25	4.99	0.21	4	Lysosome membrane protein 2 OS=Mus musculus GN=Scarb2 PE=1 SV=3
600	1	Sprot	CLAP1_MOUSE	108	169123	5	0.07	9.15	0.13	4	CLIP-associating protein 1 OS=Mus musculus GN=Clasp1 PE=1 SV=2
607	1	Sprot	STIM1_RAT	106	77401	5	0.12	6.11	0.08	3	Stromal interaction molecule 1 OS=Rattus norvegicus GN=Stim1 PE=1 SV=1
609	1	Sprot	MCL1_MOUSE	105	35195	5	0.29	5.88	0.19	3	Induced myeloid leukemia cell differentiation protein Mcl-1 homolog OS=Mus musculus GN=Mcl1 PE=1 SV=3
613	1	Sprot	GOGA5_RAT	103	82284	5	0.2	5.73	0.25	5	Golgin subfamily A member 5 OS=Rattus norvegicus GN=Golga5 PE=1 SV=1
617	1	Sprot	GALT7_MOUSE	102	75371	5	0.22	8.1	0.25	5	N-acetylgalactosaminyltransferase 7 OS=Mus musculus GN=Galnt7 PE=2 SV=2
619	1	Sprot	KAD2_MOUSE	102	26452	5	0.75	6.96	0.46	5	Adenylate kinase 2, mitochondrial OS=Mus musculus GN=Ak2 PE=1 SV=5
621	1	Sprot	RRP12_MOUSE	100	143041	5	0.09	9.07	0.14	4	RRP12-like protein OS=Mus musculus GN=Rrp12 PE=1 SV=1
628	1	Sprot	TXNL1_MOUSE	98	32217	5	0.59	4.84	0.51	5	Thioredoxin-like protein 1 OS=Mus musculus GN=Txnl1 PE=2 SV=3
640	1	Sprot	GPI8_MOUSE	94	44867	5	0.4	6.07	0.22	5	GPI-anchor transamidase OS=Mus musculus GN=Pigk PE=2 SV=2
642	1	Sprot	NDKB_MOUSE	94	17352	5	1.33	6.97	0.59	1	Nucleoside diphosphate kinase B OS=Mus musculus GN=Nme2 PE=1 SV=1
642	2	Sprot	NDKA_MOUSE	90	17197	5	1.34	6.84	0.41	1	Nucleoside diphosphate kinase A OS=Mus musculus GN=Nme1 PE=1 SV=1
653	1	Sprot	LMF2_MOUSE	91	79947	5	0.12	9.99	0.12	3	Lipase maturation factor 2 OS=Mus musculus GN=Lmf2 PE=2 SV=1
663	1	Sprot	ALDH2_MOUSE	89	56502	5	0.11	7.53	0.15	2	Aldehyde dehydrogenase, mitochondrial OS=Mus musculus GN=Aldh2 PE=1 SV=1
681	1	Sprot	HSP7E_MOUSE	85	54616	5	0.12	5.63	0.27	2	Heat shock 70 kDa protein 14 OS=Mus musculus GN=Hspa14 PE=2 SV=2
689	1	Sprot	ETFA_MOUSE	84	34988	5	0.29	8.62	0.19	3	Electron transfer flavoprotein subunit alpha, mitochondrial OS=Mus musculus GN=Etfa PE=1 SV=2
695	1	Sprot	ARGL1_MOUSE	82	32868	5	0.31	10.35	0.22	3	Arginine and glutamate-rich protein 1 OS=Mus musculus GN=Arglu1 PE=1 SV=2
707	1	Sprot	BIRC6_MOUSE	80	531833	5	0.03	5.7	0.08	5	Baculoviral IAP repeat-containing protein 6 OS=Mus musculus GN=Birc6 PE=1 SV=2
709	1	Sprot	XPO1_MOUSE	80	123013	5	0.1	5.72	0.11	4	Exportin-1 OS=Mus musculus GN=Xpo1 PE=1 SV=1
715	1	Sprot	RL29_MOUSE	79	17576	5	0.65	11.84	0.4	3	60S ribosomal protein L29 OS=Mus musculus GN=Rpl29 PE=2 SV=2
716	1	Sprot	ABD12_MOUSE	78	45241	5	0.3	8.9	0.34	4	Monoacylglycerol lipase ABHD12 OS=Mus musculus GN=Abhd12 PE=1 SV=2
735	1	Sprot	DHR13_MOUSE	75	40719	5	0.34	8.11	0.2	4	Dehydrogenase/reductase SDR family member 13 OS=Mus musculus GN=Dhrs13 PE=2 SV=1
744	1	Sprot	TOIP1_MOUSE	73	66740	5	0.15	6.58	0.21	3	Torsin-1A-interacting protein 1 OS=Mus musculus GN=Tor1aip1 PE=1 SV=3
769	1	Sprot	APMAP_MOUSE	70	46405	5	0.38	5.97	0.31	5	Adipocyte plasma membrane-associated protein OS=Mus musculus GN=Apmap PE=1 SV=1
837	1	Sprot	VATL_MOUSE	62	15798	5	0.45	9.1	0.32	1	V-type proton ATPase 16 kDa proteolipid subunit OS=Mus musculus GN=Atp6v0c PE=2 SV=1
843	1	Sprot	CPT1A_MOUSE	61	88195	5	0.19	8.83	0.19	5	Carnitine O-palmitoyltransferase 1, liver isoform OS=Mus musculus GN=Cpt1a PE=1 SV=4
47	4	Sprot	TRAP1_MOUSE	171	80159	4	0.08	6.25	0.18	2	Heat shock protein 75 kDa, mitochondrial OS=Mus musculus GN=Trap1 PE=1 SV=1
87	3	Sprot	RAB5B_MOUSE	69	23692	4	0.65	8.29	0.28	2	Ras-related protein Rab-5B OS=Mus musculus GN=Rab5b PE=1 SV=1
89	2	Sprot	S23IP_MOUSE	51	110711	4	0.06	5.63	0.08	2	SEC23-interacting protein OS=Mus musculus GN=Sec23ip PE=2 SV=2
108	2	Sprot	RTTN_MOUSE	71	248330	4	0.02	6.07	0.04	2	Rotatin OS=Mus musculus GN=Rttn PE=2 SV=2
109	5	Sprot	KRT35_MOUSE	42	50497	4	0.2	4.9	0.11	1	Keratin, type I cuticular Ha5 OS=Mus musculus GN=Krt35 PE=2 SV=1
113	2	Sprot	NONO_MOUSE	70	54506	4	0.12	9.01	0.19	1	Non-POU domain-containing octamer-binding protein OS=Mus musculus GN=Nono PE=1 SV=3
166	2	Sprot	ROA3_MOUSE	174	39628	4	0.35	9.1	0.31	3	Heterogeneous nuclear ribonucleoprotein A3 OS=Mus musculus GN=Hnrnpa3 PE=1 SV=1
177	2	Sprot	PFKAL_MOUSE	128	85305	4	0.15	6.74	0.15	2	ATP-dependent 6-phosphofructokinase, liver type OS=Mus musculus GN=Pfkl PE=1 SV=4
208	9	Sprot	KRT83_MOUSE	41	54594	4	0.25	5.85	0.19	1	Keratin, type II cuticular Hb3 OS=Mus musculus GN=Krt83 PE=2 SV=2
270	1	Sprot	ROMO1_MOUSE	295	8177	4	0.98	9.58	0.9	2	Reactive oxygen species modulator 1 OS=Mus musculus GN=Romo1 PE=2 SV=1
403	1	Sprot	ALDR_MOUSE	190	35709	4	0.28	6.71	0.24	3	Aldose reductase OS=Mus musculus GN=Akr1b1 PE=1 SV=3
406	1	Sprot	SSRP1_MOUSE	188	80810	4	0.12	6.33	0.14	3	FACT complex subunit SSRP1 OS=Mus musculus GN=Ssrp1 PE=1 SV=2
409	1	Sprot	PGRC2_MOUSE	187	23320	4	0.66	5.03	0.41	4	Membrane-associated progesterone receptor component 2 OS=Mus musculus GN=Pgrmc2 PE=1 SV=2
429	1	Sprot	SF3B3_MOUSE	172	135465	4	0.05	5.13	0.09	2	Splicing factor 3B subunit 3 OS=Mus musculus GN=Sf3b3 PE=2 SV=1
430	1	Sprot	KDSR_MOUSE	171	35933	4	0.28	8.06	0.26	3	3-ketodihydrosphingosine reductase OS=Mus musculus GN=Kdsr PE=2 SV=1
441	1	Sprot	SNUT1_MOUSE	166	90830	4	0.14	5.66	0.23	4	U4/U6.U5 tri-snRNP-associated protein 1 OS=Mus musculus GN=Sart1 PE=2 SV=1
453	1	Sprot	EF1D_MOUSE	161	31274	4	0.46	4.91	0.35	4	Elongation factor 1-delta OS=Mus musculus GN=Eef1d PE=1 SV=3
456	1	Sprot	TOM22_MOUSE	160	15527	4	0.75	4.29	0.16	2	Mitochondrial import receptor subunit TOM22 homolog OS=Mus musculus GN=Tomm22 PE=2 SV=3
460	1	Sprot	RSSA_RAT	159	32803	4	0.31	4.8	0.29	3	40S ribosomal protein SA OS=Rattus norvegicus GN=Rpsa PE=1 SV=3
474	1	Sprot	SC61B_MOUSE	153	9952	4	0.77	11.57	0.68	2	Protein transport protein Sec61 subunit beta OS=Mus musculus GN=Sec61b PE=1 SV=3
480	1	Sprot	NDUS1_MOUSE	151	79726	4	0.16	5.51	0.24	4	NADH-ubiquinone oxidoreductase 75 kDa subunit, mitochondrial OS=Mus musculus GN=Ndufs1 PE=1 SV=2
484	1	Sprot	DDX18_MOUSE	149	74134	4	0.13	9.54	0.28	3	ATP-dependent RNA helicase DDX18 OS=Mus musculus GN=Ddx18 PE=2 SV=1
485	1	Sprot	HSP74_MOUSE	148	94073	4	0.14	5.15	0.16	3	Heat shock 70 kDa protein 4 OS=Mus musculus GN=Hspa4 PE=1 SV=1
487	1	Sprot	TBL2_MOUSE	147	49552	4	0.2	9.22	0.13	3	Transducin beta-like protein 2 OS=Mus musculus GN=Tbl2 PE=2 SV=2
489	1	Sprot	RPA2_RAT	147	127637	4	0.1	8.35	0.2	4	DNA-directed RNA polymerase I subunit RPA2 OS=Rattus norvegicus GN=Polr1b PE=1 SV=1
491	1	Sprot	PSB7_MOUSE	146	29872	4	0.49	8.14	0.53	3	Proteasome subunit beta type-7 OS=Mus musculus GN=Psmb7 PE=1 SV=1
498	1	Sprot	NNTM_MOUSE	144	113765	4	0.11	7.53	0.2	4	NAD(P) transhydrogenase, mitochondrial OS=Mus musculus GN=Nnt PE=1 SV=2
500	1	Sprot	MIC27_MOUSE	143	29242	4	0.36	9.34	0.25	3	MICOS complex subunit Mic27 OS=Mus musculus GN=Apool PE=2 SV=1
504	1	Sprot	SSRG_MOUSE	140	21051	4	0.32	9.61	0.1	2	Translocon-associated protein subunit gamma OS=Mus musculus GN=Ssr3 PE=1 SV=1
505	1	Sprot	PSMD1_MOUSE	139	105663	4	0.09	5.25	0.15	3	26S proteasome non-ATPase regulatory subunit 1 OS=Mus musculus GN=Psmd1 PE=1 SV=1
512	1	Sprot	NDUS7_MOUSE	137	24667	4	0.62	9.94	0.43	4	NADH dehydrogenase [ubiquinone] iron-sulfur protein 7, mitochondrial OS=Mus musculus GN=Ndufs7 PE=1 SV=1
517	1	Sprot	STX12_MOUSE	135	31176	4	0.46	5.33	0.24	4	Syntaxin-12 OS=Mus musculus GN=Stx12 PE=1 SV=1
518	1	Sprot	NXF1_MOUSE	134	70256	4	0.09	8.92	0.12	2	Nuclear RNA export factor 1 OS=Mus musculus GN=Nxf1 PE=1 SV=3
519	1	Sprot	PCKGM_MOUSE	134	70482	4	0.19	6.92	0.18	4	Phosphoenolpyruvate carboxykinase [GTP], mitochondrial OS=Mus musculus GN=Pck2 PE=1 SV=1
522	1	Sprot	CNBP_MOUSE	134	19579	4	0.57	7.76	0.34	3	Cellular nucleic acid-binding protein OS=Mus musculus GN=Cnbp PE=1 SV=2
528	1	Sprot	GDIB_MOUSE	130	50505	4	0.13	5.93	0.19	2	Rab GDP dissociation inhibitor beta OS=Mus musculus GN=Gdi2 PE=1 SV=1
533	1	Sprot	APEX1_MOUSE	128	35468	4	0.18	8.04	0.19	2	DNA-(apurinic or apyrimidinic site) lyase OS=Mus musculus GN=Apex1 PE=1 SV=2
543	1	Sprot	RT05_MOUSE	125	48176	4	0.13	10.15	0.25	2	28S ribosomal protein S5, mitochondrial OS=Mus musculus GN=Mrps5 PE=2 SV=1
548	1	Sprot	ABCF1_MOUSE	124	94887	4	0.1	6.15	0.18	3	ATP-binding cassette sub-family F member 1 OS=Mus musculus GN=Abcf1 PE=1 SV=1
555	1	Sprot	AKAP1_MOUSE	122	92137	4	0.1	4.91	0.11	3	A-kinase anchor protein 1, mitochondrial OS=Mus musculus GN=Akap1 PE=1 SV=4
556	1	Sprot	ABCE1_MOUSE	122	67271	4	0.2	8.63	0.21	4	ATP-binding cassette sub-family E member 1 OS=Mus musculus GN=Abce1 PE=2 SV=1
562	1	Sprot	DGKE_MOUSE	119	63593	4	0.1	7.43	0.12	2	Diacylglycerol kinase epsilon OS=Mus musculus GN=Dgke PE=2 SV=1
568	1	Sprot	NOL9_MOUSE	117	80788	4	0.12	9.54	0.15	3	Polynucleotide 5'-hydroxyl-kinase NOL9 OS=Mus musculus GN=Nol9 PE=1 SV=1
577	1	Sprot	CISY_RAT	113	51833	4	0.12	8.53	0.31	2	Citrate synthase, mitochondrial OS=Rattus norvegicus GN=Cs PE=1 SV=1
584	1	Sprot	AIMP1_MOUSE	111	33976	4	0.19	8.57	0.26	2	Aminoacyl tRNA synthase complex-interacting multifunctional protein 1 OS=Mus musculus GN=Aimp1 PE=1 SV=2
587	1	Sprot	TM14C_MOUSE	111	11634	4	0.64	9.7	0.41	2	Transmembrane protein 14C OS=Mus musculus GN=Tmem14c PE=1 SV=1
588	1	Sprot	OSTC_MOUSE	111	16804	4	0.42	9.23	0.14	2	Oligosaccharyltransferase complex subunit OSTC OS=Mus musculus GN=Ostc PE=2 SV=1
590	1	Sprot	VPP1_MOUSE	110	96404	4	0.06	6.29	0.07	2	V-type proton ATPase 116 kDa subunit a isoform 1 OS=Mus musculus GN=Atp6v0a1 PE=1 SV=3
599	1	Sprot	EPCAM_MOUSE	108	34996	4	0.29	5.67	0.29	3	Epithelial cell adhesion molecule OS=Mus musculus GN=Epcam PE=2 SV=1
608	1	Sprot	MA1A1_MOUSE	105	73230	4	0.13	6.34	0.21	3	Mannosyl-oligosaccharide 1,2-alpha-mannosidase IA OS=Mus musculus GN=Man1a1 PE=1 SV=1
611	1	Sprot	MYO5A_RAT	103	211630	4	0.06	8.87	0.19	4	Unconventional myosin-Va OS=Rattus norvegicus GN=Myo5a PE=1 SV=1
616	1	Sprot	PSIP1_MOUSE	102	59660	4	0.11	9.15	0.22	2	PC4 and SFRS1-interacting protein OS=Mus musculus GN=Psip1 PE=1 SV=1
620	1	Sprot	CATB_MOUSE	101	37256	4	0.17	5.57	0.1	2	Cathepsin B OS=Mus musculus GN=Ctsb PE=1 SV=2
630	1	Sprot	PROF1_MOUSE	97	14948	4	0.79	8.46	0.42	3	Profilin-1 OS=Mus musculus GN=Pfn1 PE=1 SV=2
633	1	Sprot	UB2J1_MOUSE	96	34968	4	0.19	6.51	0.28	2	Ubiquitin-conjugating enzyme E2 J1 OS=Mus musculus GN=Ube2j1 PE=1 SV=2
635	1	Sprot	ITA4_MOUSE	96	115622	4	0.11	6.28	0.18	4	Integrin alpha-4 OS=Mus musculus GN=Itga4 PE=1 SV=1
643	1	Sprot	TOP1_MOUSE	93	90819	4	0.14	9.35	0.23	4	DNA topoisomerase 1 OS=Mus musculus GN=Top1 PE=1 SV=2
650	1	Sprot	LYAG_MOUSE	92	106180	4	0.09	5.53	0.06	3	Lysosomal alpha-glucosidase OS=Mus musculus GN=Gaa PE=1 SV=2
652	1	Sprot	ESYT2_MOUSE	91	94081	4	0.07	7.63	0.16	2	Extended synaptotagmin-2 OS=Mus musculus GN=Esyt2 PE=1 SV=1
658	1	Sprot	H3C_MOUSE	90	15306	4	0.46	11.14	0.34	2	Histone H3.3C OS=Mus musculus GN=H3f3c PE=3 SV=3
660	1	Sprot	SPRY7_MOUSE	89	21667	4	0.5	6.22	0.38	3	SPRY domain-containing protein 7 OS=Mus musculus GN=Spryd7 PE=2 SV=2
670	1	Sprot	AIMP2_MOUSE	87	35355	4	0.29	7.7	0.29	3	Aminoacyl tRNA synthase complex-interacting multifunctional protein 2 OS=Mus musculus GN=Aimp2 PE=1 SV=2
677	1	Sprot	TIM16_MOUSE	86	13776	4	0.88	9.64	0.5	3	Mitochondrial import inner membrane translocase subunit TIM16 OS=Mus musculus GN=Pam16 PE=2 SV=1
678	1	Sprot	S12A2_MOUSE	86	130950	4	0.07	6.94	0.15	3	Solute carrier family 12 member 2 OS=Mus musculus GN=Slc12a2 PE=1 SV=2
698	1	Sprot	AGK_MOUSE	82	46946	4	0.14	8.65	0.25	2	Acylglycerol kinase, mitochondrial OS=Mus musculus GN=Agk PE=1 SV=1
704	1	Sprot	S35B2_MOUSE	81	47339	4	0.14	9.4	0.13	2	Adenosine 3'-phospho 5'-phosphosulfate transporter 1 OS=Mus musculus GN=Slc35b2 PE=2 SV=1
729	1	Sprot	IF4G2_MOUSE	75	102041	4	0.06	6.7	0.1	2	Eukaryotic translation initiation factor 4 gamma 2 OS=Mus musculus GN=Eif4g2 PE=1 SV=2
740	1	Sprot	PELP1_MOUSE	74	117995	4	0.11	4.31	0.08	4	Proline-, glutamic acid- and leucine-rich protein 1 OS=Mus musculus GN=Pelp1 PE=1 SV=2
749	1	Sprot	DLDH_MOUSE	73	54238	4	0.18	7.99	0.31	3	Dihydrolipoyl dehydrogenase, mitochondrial OS=Mus musculus GN=Dld PE=1 SV=2
751	1	Sprot	B4GT1_MOUSE	73	44383	4	0.14	9.45	0.13	2	Beta-1,4-galactosyltransferase 1 OS=Mus musculus GN=B4galt1 PE=1 SV=1
758	1	Sprot	MLEC_MOUSE	72	32322	4	0.45	5.73	0.26	4	Malectin OS=Mus musculus GN=Mlec PE=2 SV=2
762	1	Sprot	SOAT1_MOUSE	71	63757	4	0.15	9.15	0.15	3	Sterol O-acyltransferase 1 OS=Mus musculus GN=Soat1 PE=1 SV=2
763	1	Sprot	RUXE_MOUSE	71	10797	4	1.21	9.46	0.28	2	Small nuclear ribonucleoprotein E OS=Mus musculus GN=Snrpe PE=3 SV=1
765	1	Sprot	CAB45_RAT	71	42049	4	0.24	4.86	0.2	3	45 kDa calcium-binding protein OS=Rattus norvegicus GN=Sdf4 PE=1 SV=1
768	1	Sprot	AB17B_MOUSE	70	32180	4	0.45	5.9	0.38	4	Alpha/beta hydrolase domain-containing protein 17B OS=Mus musculus GN=Abhd17b PE=2 SV=1
772	1	Sprot	SK2L2_MOUSE	70	117561	4	0.11	6.01	0.17	4	Superkiller viralicidic activity 2-like 2 OS=Mus musculus GN=Skiv2l2 PE=1 SV=1
786	1	Sprot	UB2L3_MOUSE	68	17850	4	0.39	8.68	0.56	2	Ubiquitin-conjugating enzyme E2 L3 OS=Mus musculus GN=Ube2l3 PE=2 SV=1
799	1	Sprot	RRP5_MOUSE	66	207649	4	0.04	8.92	0.15	3	Protein RRP5 homolog OS=Mus musculus GN=Pdcd11 PE=2 SV=2
803	1	Sprot	PTH2_MOUSE	66	19514	4	0.35	6.96	0.41	2	Peptidyl-tRNA hydrolase 2, mitochondrial OS=Mus musculus GN=Ptrh2 PE=2 SV=1
806	1	Sprot	CLU_MOUSE	66	147975	4	0.09	5.69	0.13	4	Clustered mitochondria protein homolog OS=Mus musculus GN=Cluh PE=2 SV=2
834	1	Sprot	COF1_MOUSE	63	18548	4	0.61	8.22	0.75	3	Cofilin-1 OS=Mus musculus GN=Cfl1 PE=1 SV=3
841	1	Sprot	PLK1_MOUSE	61	68258	4	0.19	8.93	0.13	4	Serine/threonine-protein kinase PLK1 OS=Mus musculus GN=Plk1 PE=1 SV=2
883	1	Sprot	ECHA_MOUSE	56	82617	4	0.12	9.24	0.2	3	Trifunctional enzyme subunit alpha, mitochondrial OS=Mus musculus GN=Hadha PE=1 SV=1
886	1	Sprot	RM15_MOUSE	56	33521	4	0.43	10.08	0.48	4	39S ribosomal protein L15, mitochondrial OS=Mus musculus GN=Mrpl15 PE=2 SV=1
892	1	Sprot	RS30_CRIGR	55	6644	4	1.28	12.15	0.2	2	40S ribosomal protein S30 OS=Cricetulus griseus GN=FAU PE=3 SV=1
895	1	Sprot	FUND2_MOUSE	54	16554	4	0.7	9.71	0.31	3	FUN14 domain-containing protein 2 OS=Mus musculus GN=Fundc2 PE=2 SV=1
915	1	Sprot	AUP1_MOUSE	52	46092	4	0.22	8.71	0.24	3	Ancient ubiquitous protein 1 OS=Mus musculus GN=Aup1 PE=2 SV=1
926	1	Sprot	CDC42_MOUSE	51	21245	4	0.32	6.15	0.21	2	Cell division control protein 42 homolog OS=Mus musculus GN=Cdc42 PE=1 SV=2
930	1	Sprot	TMCO1_MOUSE	51	21161	4	0.32	9.77	0.3	2	Transmembrane and coiled-coil domain-containing protein 1 OS=Mus musculus GN=Tmco1 PE=2 SV=1
956	1	Sprot	PRC2C_MOUSE	49	310703	4	0.04	9.14	0.11	4	Protein PRRC2C OS=Mus musculus GN=Prrc2c PE=1 SV=3
962	1	Sprot	CEPT1_MOUSE	48	46404	4	0.07	8.43	0.07	1	Choline/ethanolaminephosphotransferase 1 OS=Mus musculus GN=Cept1 PE=2 SV=1
999	1	Sprot	RM10_MOUSE	44	29377	4	0.22	9.72	0.17	2	39S ribosomal protein L10, mitochondrial OS=Mus musculus GN=Mrpl10 PE=2 SV=2
1001	1	Sprot	ATPO_MOUSE	44	23349	4	0.46	10	0.54	3	ATP synthase subunit O, mitochondrial OS=Mus musculus GN=Atp5o PE=1 SV=1
1018	1	Sprot	B3GN2_MOUSE	43	45854	4	0.22	9.29	0.3	3	N-acetyllactosaminide beta-1,3-N-acetylglucosaminyltransferase 2 OS=Mus musculus GN=B3GNT2 PE=1 SV=3
1116	1	Sprot	LAT1_RAT	35	55867	4	0.11	8.18	0.16	2	Large neutral amino acids transporter small subunit 1 OS=Rattus norvegicus GN=Slc7a5 PE=1 SV=2
69	2	Sprot	PDGFA_MOUSE	46	24087	3	0.13	9.5	0.24	1	Platelet-derived growth factor subunit A OS=Mus musculus GN=Pdgfa PE=2 SV=2
109	6	Sprot	K1H2_MOUSE	37	46392	3	0.14	4.75	0.13	1	Keratin, type I cuticular Ha2 OS=Mus musculus GN=Krt32 PE=2 SV=2
289	2	Sprot	CD123_MOUSE	49	38792	3	0.17	4.53	0.07	2	Cell division cycle protein 123 homolog OS=Mus musculus GN=Cdc123 PE=2 SV=2
334	2	Sprot	C1QBP_MOUSE	117	30994	3	0.33	4.82	0.31	1	Complement component 1 Q subcomponent-binding protein, mitochondrial OS=Mus musculus GN=C1qbp PE=1 SV=1
353	1	Sprot	RS15_MESAU	225	17029	3	0.19	10.39	0.25	1	40S ribosomal protein S15 OS=Mesocricetus auratus GN=RPS15 PE=2 SV=2
377	2	Sprot	NAT10_MOUSE	64	115346	3	0.08	8.57	0.09	3	N-acetyltransferase 10 OS=Mus musculus GN=Nat10 PE=2 SV=1
385	1	Sprot	CHP1_MOUSE	204	22418	3	0.48	4.97	0.35	3	Calcineurin B homologous protein 1 OS=Mus musculus GN=Chp1 PE=1 SV=2
443	1	Sprot	TBL3_MOUSE	166	88210	3	0.07	6.34	0.19	2	Transducin beta-like protein 3 OS=Mus musculus GN=Tbl3 PE=2 SV=1
448	1	Sprot	MPRD_MOUSE	163	31152	3	0.21	5.24	0.26	2	Cation-dependent mannose-6-phosphate receptor OS=Mus musculus GN=M6pr PE=1 SV=1
462	1	Sprot	PARP1_MOUSE	158	113028	3	0.08	9.05	0.17	3	Poly [ADP-ribose] polymerase 1 OS=Mus musculus GN=Parp1 PE=1 SV=3
465	1	Sprot	KV3A7_MOUSE	157	12331	3	0.26	10.02	0.26	1	Ig kappa chain V-III region TEPC 124 OS=Mus musculus PE=1 SV=1
485	2	Sprot	HS105_CRIGR	53	96090	3	0.1	5.38	0.13	2	Heat shock protein 105 kDa OS=Cricetulus griseus GN=HSPH1 PE=2 SV=1
488	1	Sprot	TMX1_MOUSE	147	31376	3	0.21	5.19	0.18	2	Thioredoxin-related transmembrane protein 1 OS=Mus musculus GN=Tmx1 PE=1 SV=1
495	1	Sprot	SPTC1_CRIGR	145	52486	3	0.12	5.92	0.23	2	Serine palmitoyltransferase 1 OS=Cricetulus griseus GN=SPTLC1 PE=1 SV=1
496	1	Sprot	EF1B_MOUSE	145	24678	3	0.43	4.53	0.4	3	Elongation factor 1-beta OS=Mus musculus GN=Eef1b PE=1 SV=5
510	1	Sprot	SYCE1_MOUSE	137	38181	3	0.08	5.97	0.32	1	Synaptonemal complex central element protein 1 OS=Mus musculus GN=Syce1 PE=1 SV=1
525	1	Sprot	PSB9_MOUSE	131	23382	3	0.46	5.11	0.2	3	Proteasome subunit beta type-9 OS=Mus musculus GN=Psmb9 PE=1 SV=1
527	1	Sprot	GHITM_RAT	130	37153	3	0.27	9.8	0.16	2	Growth hormone-inducible transmembrane protein OS=Rattus norvegicus GN=Ghitm PE=2 SV=1
531	1	Sprot	HG2A_MOUSE	128	31537	3	0.33	8.61	0.22	3	H-2 class II histocompatibility antigen gamma chain OS=Mus musculus GN=Cd74 PE=1 SV=3
532	1	Sprot	MSH6_MOUSE	128	150989	3	0.04	6.31	0.1	2	DNA mismatch repair protein Msh6 OS=Mus musculus GN=Msh6 PE=1 SV=3
534	1	Sprot	MYH9_MOUSE	127	226232	3	0.04	5.54	0.15	3	Myosin-9 OS=Mus musculus GN=Myh9 PE=1 SV=4
535	1	Sprot	RU2A_MOUSE	127	28340	3	0.11	8.72	0.12	1	U2 small nuclear ribonucleoprotein A' OS=Mus musculus GN=Snrpa1 PE=1 SV=2
541	1	Sprot	ARF_MOUSE	125	19226	3	0.17	12.17	0.14	1	Tumor suppressor ARF OS=Mus musculus GN=Cdkn2a PE=1 SV=1
546	2	Sprot	LYN_MOUSE	63	58775	3	0.11	6.75	0.11	2	Tyrosine-protein kinase Lyn OS=Mus musculus GN=Lyn PE=1 SV=4
551	1	Sprot	CHTOP_MOUSE	124	26568	3	0.12	12.24	0.19	1	Chromatin target of PRMT1 protein OS=Mus musculus GN=Chtop PE=1 SV=2
553	1	Sprot	6PGD_RAT	123	53202	3	0.12	6.58	0.1	2	6-phosphogluconate dehydrogenase, decarboxylating OS=Rattus norvegicus GN=Pgd PE=1 SV=1
561	1	Sprot	CIRBP_CRIGR	120	18596	3	0.6	9.61	0.48	3	Cold-inducible RNA-binding protein OS=Cricetulus griseus GN=CIRBP PE=2 SV=1
563	1	Sprot	TAGL2_MOUSE	119	22381	3	0.14	8.39	0.44	1	Transgelin-2 OS=Mus musculus GN=Tagln2 PE=1 SV=4
565	1	Sprot	RS10_MOUSE	118	18904	3	0.17	10.15	0.33	1	40S ribosomal protein S10 OS=Mus musculus GN=Rps10 PE=1 SV=1
579	1	Sprot	PTCD3_MOUSE	113	77747	3	0.12	5.61	0.2	3	Pentatricopeptide repeat domain-containing protein 3, mitochondrial OS=Mus musculus GN=Ptcd3 PE=2 SV=2
585	1	Sprot	MDHC_MOUSE	111	36488	3	0.28	6.16	0.24	3	Malate dehydrogenase, cytoplasmic OS=Mus musculus GN=Mdh1 PE=1 SV=3
586	1	Sprot	GLCE_MOUSE	111	70045	3	0.14	8.95	0.12	3	D-glucuronyl C5-epimerase OS=Mus musculus GN=Glce PE=1 SV=2
592	1	Sprot	RS28_MOUSE	110	7836	3	1.89	10.7	0.43	3	40S ribosomal protein S28 OS=Mus musculus GN=Rps28 PE=3 SV=1
595	1	Sprot	USE1_MOUSE	110	30574	3	0.22	9.21	0.11	2	Vesicle transport protein USE1 OS=Mus musculus GN=Use1 PE=2 SV=1
598	1	Sprot	MBOA7_MOUSE	109	53400	3	0.12	8.96	0.07	2	Lysophospholipid acyltransferase 7 OS=Mus musculus GN=Mboat7 PE=2 SV=1
601	1	Sprot	DHRS1_MOUSE	108	33983	3	0.3	8.66	0.25	3	Dehydrogenase/reductase SDR family member 1 OS=Mus musculus GN=Dhrs1 PE=2 SV=1
603	1	Sprot	ITB2_MOUSE	107	84970	3	0.11	7.02	0.15	3	Integrin beta-2 OS=Mus musculus GN=Itgb2 PE=1 SV=2
610	1	Sprot	LARP4_MOUSE	105	79713	3	0.08	6.02	0.19	2	La-related protein 4 OS=Mus musculus GN=Larp4 PE=2 SV=2
618	1	Sprot	DHB4_MOUSE	102	79432	3	0.12	8.76	0.13	3	Peroxisomal multifunctional enzyme type 2 OS=Mus musculus GN=Hsd17b4 PE=1 SV=3
622	1	Sprot	PUR2_MOUSE	100	107436	3	0.06	6.25	0.17	2	Trifunctional purine biosynthetic protein adenosine-3 OS=Mus musculus GN=Gart PE=2 SV=3
626	1	Sprot	TPST1_MOUSE	99	42105	3	0.24	9.2	0.15	3	Protein-tyrosine sulfotransferase 1 OS=Mus musculus GN=Tpst1 PE=2 SV=1
627	1	Sprot	CPSF6_MOUSE	98	59116	3	0.05	6.66	0.09	1	Cleavage and polyadenylation specificity factor subunit 6 OS=Mus musculus GN=Cpsf6 PE=2 SV=1
636	1	Sprot	MRE11_MOUSE	96	80173	3	0.12	5.7	0.22	3	Double-strand break repair protein MRE11A OS=Mus musculus GN=Mre11a PE=1 SV=1
638	1	Sprot	NDUBA_MOUSE	96	21010	3	0.32	8.19	0.27	2	NADH dehydrogenase [ubiquinone] 1 beta subcomplex subunit 10 OS=Mus musculus GN=Ndufb10 PE=1 SV=3
644	1	Sprot	CAHM2_MOUSE	93	35800	3	0.18	8.59	0.16	2	Calcium homeostasis modulator protein 2 OS=Mus musculus GN=Calhm2 PE=2 SV=1
647	1	Sprot	ERG7_MOUSE	93	83088	3	0.12	5.96	0.1	3	Lanosterol synthase OS=Mus musculus GN=Lss PE=2 SV=2
654	1	Sprot	CTL1_MOUSE	91	73018	3	0.13	9.04	0.1	3	Choline transporter-like protein 1 OS=Mus musculus GN=Slc44a1 PE=1 SV=3
656	1	Sprot	MSH2_MOUSE	90	104085	3	0.06	5.71	0.12	2	DNA mismatch repair protein Msh2 OS=Mus musculus GN=Msh2 PE=1 SV=1
664	1	Sprot	WDR46_MOUSE	88	69005	3	0.14	9.8	0.22	3	WD repeat-containing protein 46 OS=Mus musculus GN=Wdr46 PE=2 SV=1
668	1	Sprot	DAD1_MESAU	87	12489	3	0.58	6.52	0.28	2	Dolichyl-diphosphooligosaccharide--protein glycosyltransferase subunit DAD1 OS=Mesocricetus auratus GN=DAD1 PE=3 SV=3
669	1	Sprot	CNNM4_RAT	87	86637	3	0.07	5.97	0.11	2	Metal transporter CNNM4 OS=Rattus norvegicus GN=Cnnm4 PE=1 SV=1
671	1	Sprot	BAP31_MOUSE	87	27939	3	0.37	8.73	0.36	3	B-cell receptor-associated protein 31 OS=Mus musculus GN=Bcap31 PE=1 SV=4
672	1	Sprot	SATT_MOUSE	87	56026	3	0.06	5.61	0.05	1	Neutral amino acid transporter A OS=Mus musculus GN=Slc1a4 PE=1 SV=1
687	1	Sprot	CBPD_RAT	84	152520	3	0.04	5.7	0.07	2	Carboxypeptidase D OS=Rattus norvegicus GN=Cpd PE=2 SV=2
688	1	Sprot	PSD12_MOUSE	84	52861	3	0.12	6.66	0.22	2	26S proteasome non-ATPase regulatory subunit 12 OS=Mus musculus GN=Psmd12 PE=1 SV=4
690	1	Sprot	VPS45_MOUSE	84	65012	3	0.1	8.42	0.15	2	Vacuolar protein sorting-associated protein 45 OS=Mus musculus GN=Vps45 PE=1 SV=1
702	1	Sprot	EI2BD_MOUSE	82	57588	3	0.17	9.36	0.25	3	Translation initiation factor eIF-2B subunit delta OS=Mus musculus GN=Eif2b4 PE=2 SV=2
703	1	Sprot	GLSK_MOUSE	81	73916	3	0.09	8.23	0.09	2	Glutaminase kidney isoform, mitochondrial OS=Mus musculus GN=Gls PE=1 SV=1
706	1	Sprot	PSME1_MOUSE	80	28655	3	0.23	5.73	0.2	2	Proteasome activator complex subunit 1 OS=Mus musculus GN=Psme1 PE=2 SV=2
710	1	Sprot	ACINU_MOUSE	79	150629	3	0.06	5.71	0.12	3	Apoptotic chromatin condensation inducer in the nucleus OS=Mus musculus GN=Acin1 PE=1 SV=3
711	1	Sprot	PX11B_MOUSE	79	28691	3	0.37	10	0.28	3	Peroxisomal membrane protein 11B OS=Mus musculus GN=Pex11b PE=1 SV=1
712	1	Sprot	CS052_MOUSE	79	29397	3	0.35	6.25	0.27	3	Uncharacterized protein C19orf52 homolog OS=Mus musculus PE=2 SV=1
714	1	Sprot	CDIPT_MOUSE	79	23583	3	0.46	8.56	0.31	3	CDP-diacylglycerol--inositol 3-phosphatidyltransferase OS=Mus musculus GN=Cdipt PE=1 SV=1
717	1	Sprot	IDHG1_MOUSE	78	42758	3	0.23	9.17	0.37	3	Isocitrate dehydrogenase [NAD] subunit gamma 1, mitochondrial OS=Mus musculus GN=Idh3g PE=1 SV=1
718	1	Sprot	VA0D1_MOUSE	78	40275	3	0.25	4.89	0.17	3	V-type proton ATPase subunit d 1 OS=Mus musculus GN=Atp6v0d1 PE=1 SV=2
720	1	Sprot	TRY1_RAT	77	25943	3	0.12	4.71	0.08	1	Anionic trypsin-1 OS=Rattus norvegicus GN=Prss1 PE=1 SV=1
724	1	Sprot	PTPM1_MOUSE	76	21929	3	0.14	9.74	0.1	1	Phosphatidylglycerophosphatase and protein-tyrosine phosphatase 1 OS=Mus musculus GN=Ptpmt1 PE=1 SV=1
726	1	Sprot	NAL4C_MOUSE	76	112600	3	0.08	6.49	0.13	3	NACHT, LRR and PYD domains-containing protein 4C OS=Mus musculus GN=Nlrp4c PE=2 SV=1
731	1	Sprot	TRAM1_MOUSE	75	43012	3	0.23	9.7	0.15	3	Translocating chain-associated membrane protein 1 OS=Mus musculus GN=Tram1 PE=1 SV=3
737	1	Sprot	SNIP1_MOUSE	75	44389	3	0.14	9.89	0.19	2	Smad nuclear-interacting protein 1 OS=Mus musculus GN=Snip1 PE=1 SV=1
739	1	Sprot	ITAL_MOUSE	74	128247	3	0.07	5.75	0.11	3	Integrin alpha-L OS=Mus musculus GN=Itgal PE=1 SV=2
742	1	Sprot	CTL2_MOUSE	74	80057	3	0.12	9.06	0.1	3	Choline transporter-like protein 2 OS=Mus musculus GN=Slc44a2 PE=1 SV=2
750	1	Sprot	EBP2_MOUSE	73	34681	3	0.29	10.08	0.26	3	Probable rRNA-processing protein EBP2 OS=Mus musculus GN=Ebna1bp2 PE=2 SV=1
756	1	Sprot	ODPX_MOUSE	72	53965	3	0.12	7.63	0.12	2	Pyruvate dehydrogenase protein X component, mitochondrial OS=Mus musculus GN=Pdhx PE=1 SV=1
757	1	Sprot	ECHB_RAT	72	51382	3	0.19	9.5	0.2	3	Trifunctional enzyme subunit beta, mitochondrial OS=Rattus norvegicus GN=Hadhb PE=1 SV=1
766	1	Sprot	PESC_MOUSE	71	67753	3	0.14	6.41	0.13	3	Pescadillo homolog OS=Mus musculus GN=Pes1 PE=1 SV=1
767	1	Sprot	S38A4_MOUSE	70	60424	3	0.1	6.01	0.03	2	Sodium-coupled neutral amino acid transporter 4 OS=Mus musculus GN=Slc38a4 PE=1 SV=1
777	1	Sprot	SAR1B_CRIGR	69	22396	3	0.3	5.76	0.29	2	GTP-binding protein SAR1b OS=Cricetulus griseus GN=SAR1B PE=1 SV=1
778	1	Sprot	VRK2_MOUSE	69	58082	3	0.11	9.12	0.12	2	Serine/threonine-protein kinase VRK2 OS=Mus musculus GN=Vrk2 PE=1 SV=2
779	1	Sprot	MIF_MOUSE	69	12496	3	0.26	6.79	0.08	1	Macrophage migration inhibitory factor OS=Mus musculus GN=Mif PE=1 SV=2
782	1	Sprot	RM04_MOUSE	69	33052	3	0.2	9.82	0.32	2	39S ribosomal protein L4, mitochondrial OS=Mus musculus GN=Mrpl4 PE=2 SV=1
785	1	Sprot	PABP2_MOUSE	68	32277	3	0.2	5.13	0.28	2	Polyadenylate-binding protein 2 OS=Mus musculus GN=Pabpn1 PE=2 SV=3
805	1	Sprot	RDH11_MOUSE	66	35125	3	0.29	9.1	0.33	3	Retinol dehydrogenase 11 OS=Mus musculus GN=Rdh11 PE=2 SV=2
807	1	Sprot	PGAM1_MOUSE	66	28814	3	0.36	6.67	0.22	3	Phosphoglycerate mutase 1 OS=Mus musculus GN=Pgam1 PE=1 SV=3
814	1	Sprot	NEUA_MOUSE	65	48028	3	0.21	8.37	0.28	3	N-acylneuraminate cytidylyltransferase OS=Mus musculus GN=Cmas PE=1 SV=2
815	1	Sprot	S29A1_MOUSE	65	50159	3	0.06	8.68	0.03	1	Equilibrative nucleoside transporter 1 OS=Mus musculus GN=Slc29a1 PE=1 SV=3
826	1	Sprot	CP20A_MOUSE	64	52116	3	0.12	6.48	0.22	2	Cytochrome P450 20A1 OS=Mus musculus GN=Cyp20a1 PE=2 SV=1
838	1	Sprot	SGPL1_MOUSE	62	63636	3	0.1	9.2	0.17	2	Sphingosine-1-phosphate lyase 1 OS=Mus musculus GN=Sgpl1 PE=1 SV=1
850	1	Sprot	ASM3B_MOUSE	60	51567	3	0.19	5.97	0.18	3	Acid sphingomyelinase-like phosphodiesterase 3b OS=Mus musculus GN=Smpdl3b PE=1 SV=1
853	1	Sprot	LGAT1_MOUSE	59	43060	3	0.15	8.96	0.1	2	Acyl-CoA:lysophosphatidylglycerol acyltransferase 1 OS=Mus musculus GN=Lpgat1 PE=2 SV=1
859	1	Sprot	S4A7_RAT	59	135867	3	0.05	6.04	0.1	2	Sodium bicarbonate cotransporter 3 OS=Rattus norvegicus GN=Slc4a7 PE=1 SV=1
862	1	Sprot	FUT8_MOUSE	58	66515	3	0.15	7.13	0.19	3	Alpha-(1,6)-fucosyltransferase OS=Mus musculus GN=Fut8 PE=2 SV=2
872	1	Sprot	ECE1_MOUSE	57	87017	3	0.07	5.64	0.16	2	Endothelin-converting enzyme 1 OS=Mus musculus GN=Ece1 PE=1 SV=1
888	1	Sprot	MTMR5_MOUSE	55	208561	3	0.03	6.71	0.07	2	Myotubularin-related protein 5 OS=Mus musculus GN=Sbf1 PE=1 SV=2
905	1	Sprot	PRPS1_MOUSE	53	34812	3	0.09	6.51	0.37	1	Ribose-phosphate pyrophosphokinase 1 OS=Mus musculus GN=Prps1 PE=1 SV=4
907	1	Sprot	GBB2_MOUSE	53	37307	3	0.17	5.6	0.23	2	Guanine nucleotide-binding protein G(I)/G(S)/G(T) subunit beta-2 OS=Mus musculus GN=Gnb2 PE=1 SV=3
909	1	Sprot	ITB5_MOUSE	53	87851	3	0.07	5.81	0.08	2	Integrin beta-5 OS=Mus musculus GN=Itgb5 PE=1 SV=2
911	1	Sprot	CD180_MOUSE	53	74255	3	0.04	5.55	0.08	1	CD180 antigen OS=Mus musculus GN=Cd180 PE=1 SV=2
916	1	Sprot	C560_MOUSE	52	18370	3	0.38	9.97	0.3	2	Succinate dehydrogenase cytochrome b560 subunit, mitochondrial OS=Mus musculus GN=Sdhc PE=2 SV=1
920	1	Sprot	DNLI4_MOUSE	52	104053	3	0.03	8.4	0.08	1	DNA ligase 4 OS=Mus musculus GN=Lig4 PE=2 SV=2
922	1	Sprot	SRSF1_MOUSE	51	27728	3	0.38	10.37	0.28	3	Serine/arginine-rich splicing factor 1 OS=Mus musculus GN=Srsf1 PE=1 SV=3
927	1	Sprot	SC23B_MOUSE	51	86382	3	0.07	6.51	0.04	2	Protein transport protein Sec23B OS=Mus musculus GN=Sec23b PE=1 SV=1
935	1	Sprot	VKORL_MOUSE	50	19766	3	0.16	9.14	0.12	1	Vitamin K epoxide reductase complex subunit 1-like protein 1 OS=Mus musculus GN=Vkorc1l1 PE=1 SV=1
943	1	Sprot	DIM1_MOUSE	50	35252	3	0.18	10.01	0.33	2	Probable dimethyladenosine transferase OS=Mus musculus GN=Dimt1 PE=2 SV=1
950	1	Sprot	MPC1_MOUSE	49	12446	3	0.26	9.67	0.47	1	Mitochondrial pyruvate carrier 1 OS=Mus musculus GN=Mpc1 PE=1 SV=1
965	1	Sprot	CSK21_MOUSE	48	45105	3	0.07	7.29	0.11	1	Casein kinase II subunit alpha OS=Mus musculus GN=Csnk2a1 PE=1 SV=2
966	1	Sprot	SYFB_MOUSE	48	65655	3	0.15	6.69	0.22	3	Phenylalanine--tRNA ligase beta subunit OS=Mus musculus GN=Farsb PE=2 SV=2
983	1	Sprot	NU160_MOUSE	46	158130	3	0.06	5.32	0.09	3	Nuclear pore complex protein Nup160 OS=Mus musculus GN=Nup160 PE=1 SV=2
990	1	Sprot	BCLF1_MOUSE	46	105939	3	0.09	10	0.18	3	Bcl-2-associated transcription factor 1 OS=Mus musculus GN=Bclaf1 PE=1 SV=2
1000	1	Sprot	EMC7_MOUSE	44	26293	3	0.25	9.22	0.27	2	ER membrane protein complex subunit 7 OS=Mus musculus GN=Emc7 PE=2 SV=1
1005	1	Sprot	RRS1_MOUSE	44	41526	3	0.16	10.77	0.16	2	Ribosome biogenesis regulatory protein homolog OS=Mus musculus GN=Rrs1 PE=1 SV=1
1021	1	Sprot	UBP19_MOUSE	43	150454	3	0.04	5.99	0.1	2	Ubiquitin carboxyl-terminal hydrolase 19 OS=Mus musculus GN=Usp19 PE=1 SV=1
1037	1	Sprot	SRS10_MOUSE	41	31282	3	0.1	11.26	0.12	1	Serine/arginine-rich splicing factor 10 OS=Mus musculus GN=Srsf10 PE=1 SV=2
1063	1	Sprot	RAC1_MOUSE	39	21436	3	0.51	8.77	0.34	3	Ras-related C3 botulinum toxin substrate 1 OS=Mus musculus GN=Rac1 PE=1 SV=1
1066	1	Sprot	PR38A_MOUSE	39	37413	3	0.27	10.02	0.14	3	Pre-mRNA-splicing factor 38A OS=Mus musculus GN=Prpf38a PE=1 SV=1
1073	1	Sprot	PIGN_MOUSE	39	104977	3	0.06	7.33	0.08	2	GPI ethanolamine phosphate transferase 1 OS=Mus musculus GN=Pign PE=2 SV=2
1093	1	Sprot	RN213_MOUSE	37	584127	3	0.02	6.33	0.09	3	E3 ubiquitin-protein ligase RNF213 OS=Mus musculus GN=Rnf213 PE=2 SV=1
1096	1	Sprot	TRPV2_MOUSE	37	85910	3	0.11	6.55	0.06	3	Transient receptor potential cation channel subfamily V member 2 OS=Mus musculus GN=Trpv2 PE=1 SV=2
1104	1	Sprot	IF4B_MOUSE	36	68799	3	0.14	5.47	0.19	3	Eukaryotic translation initiation factor 4B OS=Mus musculus GN=Eif4b PE=1 SV=1
1108	1	Sprot	ACON_RAT	36	85380	3	0.11	7.87	0.14	3	Aconitate hydratase, mitochondrial OS=Rattus norvegicus GN=Aco2 PE=1 SV=2
1115	1	Sprot	ARC1B_RAT	35	41030	3	0.16	8.69	0.17	2	Actin-related protein 2/3 complex subunit 1B OS=Rattus norvegicus GN=Arpc1b PE=2 SV=3
1135	1	Sprot	S35B1_MOUSE	33	35859	3	0.18	9.44	0.11	2	Solute carrier family 35 member B1 OS=Mus musculus GN=Slc35b1 PE=2 SV=1
1248	1	Sprot	QCR8_MOUSE	27	9762	3	0.79	10.26	0.61	2	Cytochrome b-c1 complex subunit 8 OS=Mus musculus GN=Uqcrq PE=1 SV=3
387	1	Sprot	ACTZ_MOUSE	203	42587	2	0.07	6.19	0.26	1	Alpha-centractin OS=Mus musculus GN=Actr1a PE=2 SV=1
478	2	Sprot	VP13B_MOUSE	35	445641	2	0.01	5.97	0.06	2	Vacuolar protein sorting-associated protein 13B OS=Mus musculus GN=Vps13b PE=2 SV=2
492	1	Sprot	B2L13_MOUSE	146	46691	2	0.07	4.57	0.16	1	Bcl-2-like protein 13 OS=Mus musculus GN=Bcl2l13 PE=1 SV=2
539	1	Sprot	RFC3_MOUSE	126	40500	2	0.16	8.7	0.12	2	Replication factor C subunit 3 OS=Mus musculus GN=Rfc3 PE=2 SV=1
550	1	Sprot	WDR3_MOUSE	124	105708	2	0.06	6.2	0.2	2	WD repeat-containing protein 3 OS=Mus musculus GN=Wdr3 PE=2 SV=1
559	1	Sprot	NH2L1_MOUSE	121	14165	2	0.5	8.72	0.31	2	NHP2-like protein 1 OS=Mus musculus GN=Nhp2l1 PE=1 SV=4
560	1	Sprot	LTOR1_MOUSE	121	17738	2	0.39	5.01	0.26	2	Ragulator complex protein LAMTOR1 OS=Mus musculus GN=Lamtor1 PE=1 SV=1
564	1	Sprot	CR1L_MOUSE	118	53728	2	0.12	6.24	0.14	2	Complement component receptor 1-like protein OS=Mus musculus GN=Cr1l PE=1 SV=1
567	1	Sprot	CETN2_MOUSE	117	19784	2	0.35	4.9	0.48	2	Centrin-2 OS=Mus musculus GN=Cetn2 PE=2 SV=1
569	1	Sprot	PDCD5_MOUSE	116	14266	2	0.22	5.55	0.21	1	Programmed cell death protein 5 OS=Mus musculus GN=Pdcd5 PE=1 SV=3
576	1	Sprot	RM22_MOUSE	113	23790	2	0.28	9.88	0.28	2	39S ribosomal protein L22, mitochondrial OS=Mus musculus GN=Mrpl22 PE=2 SV=1
591	1	Sprot	STIP1_CRIGR	110	62611	2	0.1	6.4	0.29	2	Stress-induced-phosphoprotein 1 OS=Cricetulus griseus GN=STIP1 PE=2 SV=1
594	1	Sprot	SEPT1_MOUSE	110	41993	2	0.07	5.6	0.17	1	Septin-1 OS=Mus musculus GN=Sept1 PE=2 SV=2
596	1	Sprot	RT10_MOUSE	109	18686	2	0.17	8.87	0.09	1	28S ribosomal protein S10, mitochondrial OS=Mus musculus GN=Mrps10 PE=2 SV=1
606	1	Sprot	NF2IP_MOUSE	106	45093	2	0.07	6.25	0.07	1	NFATC2-interacting protein OS=Mus musculus GN=Nfatc2ip PE=1 SV=1
624	1	Sprot	GPAA1_MOUSE	99	67905	2	0.09	8.61	0.11	2	Glycosylphosphatidylinositol anchor attachment 1 protein OS=Mus musculus GN=Gpaa1 PE=1 SV=3
625	1	Sprot	SDHA_RAT	99	71570	2	0.04	6.75	0.11	1	Succinate dehydrogenase [ubiquinone] flavoprotein subunit, mitochondrial OS=Rattus norvegicus GN=Sdha PE=1 SV=1
639	1	Sprot	CHM4B_MOUSE	96	24921	2	0.27	4.76	0.23	2	Charged multivesicular body protein 4b OS=Mus musculus GN=Chmp4b PE=1 SV=2
645	1	Sprot	COPB_MOUSE	93	106998	2	0.06	5.69	0.14	2	Coatomer subunit beta OS=Mus musculus GN=Copb1 PE=1 SV=1
648	1	Sprot	UN93B_MOUSE	93	66937	2	0.05	5.99	0.11	1	Protein unc-93 homolog B1 OS=Mus musculus GN=Unc93b1 PE=1 SV=2
649	1	Sprot	IDH3A_MOUSE	92	39613	2	0.16	6.27	0.22	2	Isocitrate dehydrogenase [NAD] subunit alpha, mitochondrial OS=Mus musculus GN=Idh3a PE=1 SV=1
651	1	Sprot	STX16_MOUSE	92	37057	2	0.17	5.58	0.18	2	Syntaxin-16 OS=Mus musculus GN=Stx16 PE=1 SV=3
655	1	Sprot	RENR_MOUSE	91	39067	2	0.17	5.36	0.17	2	Renin receptor OS=Mus musculus GN=Atp6ap2 PE=2 SV=2
659	1	Sprot	CCD86_MOUSE	89	46458	2	0.14	9.67	0.27	2	Coiled-coil domain-containing protein 86 OS=Mus musculus GN=Ccdc86 PE=1 SV=2
661	1	Sprot	NLTP_MOUSE	89	59088	2	0.11	7.16	0.17	2	Non-specific lipid-transfer protein OS=Mus musculus GN=Scp2 PE=1 SV=3
662	1	Sprot	ORN_MOUSE	89	26722	2	0.25	6.67	0.29	2	Oligoribonuclease, mitochondrial OS=Mus musculus GN=Rexo2 PE=1 SV=2
666	1	Sprot	PRP6_MOUSE	87	106655	2	0.06	8.31	0.15	2	Pre-mRNA-processing factor 6 OS=Mus musculus GN=Prpf6 PE=2 SV=1
667	1	Sprot	ALG2_MOUSE	87	47374	2	0.13	8.2	0.13	2	Alpha-1,3/1,6-mannosyltransferase ALG2 OS=Mus musculus GN=Alg2 PE=2 SV=2
674	1	Sprot	GALNS_MOUSE	86	57637	2	0.11	6.05	0.08	2	N-acetylgalactosamine-6-sulfatase OS=Mus musculus GN=Galns PE=2 SV=2
676	1	Sprot	HUWE1_MOUSE	86	482332	2	0.01	5.1	0.08	2	E3 ubiquitin-protein ligase HUWE1 OS=Mus musculus GN=Huwe1 PE=1 SV=5
679	1	Sprot	IDH3B_RAT	85	42327	2	0.15	8.89	0.32	2	Isocitrate dehydrogenase [NAD] subunit beta, mitochondrial OS=Rattus norvegicus GN=Idh3B PE=2 SV=1
680	1	Sprot	RETST_MOUSE	85	67291	2	0.09	9.07	0.08	2	All-trans-retinol 13,14-reductase OS=Mus musculus GN=Retsat PE=1 SV=3
684	1	Sprot	KC1D_MOUSE	85	47286	2	0.14	9.77	0.13	2	Casein kinase I isoform delta OS=Mus musculus GN=Csnk1d PE=1 SV=2
691	1	Sprot	ANKL2_RAT	84	106372	2	0.06	6.16	0.16	2	Ankyrin repeat and LEM domain-containing protein 2 OS=Rattus norvegicus GN=Ankle2 PE=2 SV=2
692	1	Sprot	SCAM2_MOUSE	83	36441	2	0.18	5.93	0.12	2	Secretory carrier-associated membrane protein 2 OS=Mus musculus GN=Scamp2 PE=2 SV=1
694	1	Sprot	TSR1_MOUSE	83	92047	2	0.07	6.52	0.12	2	Pre-rRNA-processing protein TSR1 homolog OS=Mus musculus GN=Tsr1 PE=2 SV=1
697	1	Sprot	SSBP_MOUSE	82	17308	2	0.18	9.93	0.22	1	Single-stranded DNA-binding protein, mitochondrial OS=Mus musculus GN=Ssbp1 PE=1 SV=1
699	1	Sprot	RUVB2_MOUSE	82	51081	2	0.06	5.49	0.09	1	RuvB-like 2 OS=Mus musculus GN=Ruvbl2 PE=2 SV=3
700	1	Sprot	LEUK_MOUSE	82	40014	2	0.16	4.9	0.08	2	Leukosialin OS=Mus musculus GN=Spn PE=1 SV=1
701	1	Sprot	AVEN_MOUSE	82	37173	2	0.17	4.92	0.19	2	Cell death regulator Aven OS=Mus musculus GN=Aven PE=1 SV=2
713	1	Sprot	MFN1_RAT	79	83794	2	0.04	6.11	0.15	1	Mitofusin-1 OS=Rattus norvegicus GN=Mfn1 PE=1 SV=1
721	1	Sprot	ITAV_MOUSE	76	115287	2	0.05	5.41	0.05	2	Integrin alpha-V OS=Mus musculus GN=Itgav PE=1 SV=2
723	1	Sprot	CISD2_MOUSE	76	15232	2	0.47	9.57	0.36	2	CDGSH iron-sulfur domain-containing protein 2 OS=Mus musculus GN=Cisd2 PE=1 SV=1
725	1	Sprot	GDIR1_MOUSE	76	23393	2	0.29	5.12	0.2	2	Rho GDP-dissociation inhibitor 1 OS=Mus musculus GN=Arhgdia PE=1 SV=3
727	1	Sprot	CP51A_RAT	76	56670	2	0.05	8.71	0.15	1	Lanosterol 14-alpha demethylase OS=Rattus norvegicus GN=Cyp51a1 PE=2 SV=1
728	1	Sprot	NOP16_MOUSE	76	21126	2	0.32	9.91	0.34	2	Nucleolar protein 16 OS=Mus musculus GN=Nop16 PE=2 SV=1
732	1	Sprot	CYBP_MOUSE	75	26494	2	0.25	7.63	0.33	2	Calcyclin-binding protein OS=Mus musculus GN=Cacybp PE=1 SV=1
734	1	Sprot	BST2_MOUSE	75	19140	2	0.36	6.82	0.06	2	Bone marrow stromal antigen 2 OS=Mus musculus GN=Bst2 PE=1 SV=1
738	1	Sprot	CDV3_MOUSE	74	29711	2	0.22	5.84	0.22	2	Protein CDV3 OS=Mus musculus GN=Cdv3 PE=1 SV=2
743	1	Sprot	TPR_MOUSE	73	273824	2	0.02	4.98	0.09	2	Nucleoprotein TPR OS=Mus musculus GN=Tpr PE=1 SV=1
747	1	Sprot	CHD4_MOUSE	73	217614	2	0.03	5.58	0.08	2	Chromodomain-helicase-DNA-binding protein 4 OS=Mus musculus GN=Chd4 PE=1 SV=1
752	1	Sprot	CC115_MOUSE	72	19730	2	0.35	8.95	0.42	2	Coiled-coil domain-containing protein 115 OS=Mus musculus GN=Ccdc115 PE=2 SV=1
754	1	Sprot	GRPE1_MOUSE	72	24292	2	0.28	8.58	0.38	2	GrpE protein homolog 1, mitochondrial OS=Mus musculus GN=Grpel1 PE=1 SV=1
755	1	Sprot	RT26_MOUSE	72	23430	2	0.13	9.97	0.18	1	28S ribosomal protein S26, mitochondrial OS=Mus musculus GN=Mrps26 PE=1 SV=1
761	1	Sprot	DEGS1_MOUSE	71	38216	2	0.08	7.33	0.11	1	Sphingolipid delta(4)-desaturase DES1 OS=Mus musculus GN=Degs1 PE=2 SV=1
764	1	Sprot	PRDX3_MOUSE	68	28109	2	0.24	7.15	0.2	2	Thioredoxin-dependent peroxide reductase, mitochondrial OS=Mus musculus GN=Prdx3 PE=1 SV=1
770	1	Sprot	MCM6_MOUSE	70	92809	2	0.03	5.32	0.16	1	DNA replication licensing factor MCM6 OS=Mus musculus GN=Mcm6 PE=1 SV=1
775	1	Sprot	UBE2S_MOUSE	69	24168	2	0.28	7.74	0.28	2	Ubiquitin-conjugating enzyme E2 S OS=Mus musculus GN=Ube2s PE=2 SV=1
776	1	Sprot	IDHP_RAT	69	50935	2	0.13	8.88	0.31	2	Isocitrate dehydrogenase [NADP], mitochondrial OS=Rattus norvegicus GN=Idh2 PE=1 SV=2
780	1	Sprot	NAA25_MOUSE	69	111637	2	0.03	6.1	0.13	1	N-alpha-acetyltransferase 25, NatB auxiliary subunit OS=Mus musculus GN=Naa25 PE=2 SV=1
784	1	Sprot	TPD54_MOUSE	69	24028	2	0.28	5.8	0.22	2	Tumor protein D54 OS=Mus musculus GN=Tpd52l2 PE=1 SV=1
787	1	Sprot	MIC26_MOUSE	68	22590	2	0.14	9.28	0.18	1	MICOS complex subunit Mic26 OS=Mus musculus GN=Apoo PE=1 SV=2
788	1	Sprot	IPO5_MOUSE	68	123511	2	0.05	4.82	0.21	2	Importin-5 OS=Mus musculus GN=Ipo5 PE=1 SV=3
790	1	Sprot	SMAP2_MOUSE	68	46547	2	0.14	9.01	0.19	2	Stromal membrane-associated protein 2 OS=Mus musculus GN=Smap2 PE=1 SV=1
792	1	Sprot	NSUN5_MOUSE	67	50998	2	0.13	9.33	0.14	2	Probable 28S rRNA (cytosine-C(5))-methyltransferase OS=Mus musculus GN=Nsun5 PE=2 SV=2
793	1	Sprot	TIGAR_MOUSE	67	29172	2	0.11	8.45	0.07	1	Fructose-2,6-bisphosphatase TIGAR OS=Mus musculus GN=Tigar PE=1 SV=1
794	1	Sprot	S2551_MOUSE	67	33668	2	0.19	9.69	0.23	2	Solute carrier family 25 member 51 OS=Mus musculus GN=Slc25a51 PE=2 SV=1
795	1	Sprot	INO1_MOUSE	67	60893	2	0.05	5.99	0.1	1	Inositol-3-phosphate synthase 1 OS=Mus musculus GN=Isyna1 PE=2 SV=1
800	1	Sprot	SYNC_MOUSE	66	64238	2	0.1	5.62	0.23	2	Asparagine--tRNA ligase, cytoplasmic OS=Mus musculus GN=Nars PE=1 SV=2
801	1	Sprot	DRG2_MOUSE	66	40692	2	0.16	9.03	0.21	2	Developmentally-regulated GTP-binding protein 2 OS=Mus musculus GN=Drg2 PE=1 SV=1
802	1	Sprot	DJC15_MOUSE	66	15943	2	0.2	9.99	0.28	1	DnaJ homolog subfamily C member 15 OS=Mus musculus GN=Dnajc15 PE=1 SV=1
804	1	Sprot	TM9S1_MOUSE	66	68883	2	0.04	6.62	0.1	1	Transmembrane 9 superfamily member 1 OS=Mus musculus GN=Tm9sf1 PE=2 SV=2
809	1	Sprot	COR2B_MOUSE	66	54901	2	0.12	8.53	0.18	2	Coronin-2B OS=Mus musculus GN=Coro2b PE=2 SV=2
812	1	Sprot	VAMP7_MOUSE	65	24951	2	0.27	8.86	0.21	2	Vesicle-associated membrane protein 7 OS=Mus musculus GN=Vamp7 PE=1 SV=1
813	1	Sprot	OLA1_RAT	65	44507	2	0.07	7.62	0.14	1	Obg-like ATPase 1 OS=Rattus norvegicus GN=Ola1 PE=2 SV=1
816	1	Sprot	CHCH2_MOUSE	65	15651	2	0.2	9.78	0.3	1	Coiled-coil-helix-coiled-coil-helix domain-containing protein 2 OS=Mus musculus GN=Chchd2 PE=2 SV=1
818	1	Sprot	BAX_MOUSE	65	21381	2	0.15	4.86	0.14	1	Apoptosis regulator BAX OS=Mus musculus GN=Bax PE=1 SV=1
819	1	Sprot	MYO1C_RAT	65	119737	2	0.05	9.45	0.1	2	Unconventional myosin-Ic OS=Rattus norvegicus GN=Myo1c PE=1 SV=2
821	1	Sprot	IRGM1_MOUSE	64	46522	2	0.14	8.56	0.3	2	Immunity-related GTPase family M protein 1 OS=Mus musculus GN=Irgm1 PE=1 SV=1
822	1	Sprot	CND1_MOUSE	64	155567	2	0.04	5.98	0.09	2	Condensin complex subunit 1 OS=Mus musculus GN=Ncapd2 PE=1 SV=2
823	1	Sprot	MGDP1_MOUSE	64	18571	2	0.37	6.29	0.26	2	Magnesium-dependent phosphatase 1 OS=Mus musculus GN=Mdp1 PE=1 SV=1
828	1	Sprot	SARNP_MOUSE	63	23518	2	0.29	6.29	0.24	2	SAP domain-containing ribonucleoprotein OS=Mus musculus GN=Sarnp PE=1 SV=3
829	1	Sprot	ARPC4_MOUSE	63	19654	2	0.35	8.53	0.43	2	Actin-related protein 2/3 complex subunit 4 OS=Mus musculus GN=Arpc4 PE=1 SV=3
831	1	Sprot	RFC5_MOUSE	63	38072	2	0.17	7.67	0.27	2	Replication factor C subunit 5 OS=Mus musculus GN=Rfc5 PE=2 SV=1
832	1	Sprot	F210A_RAT	63	31455	2	0.1	9.82	0.18	1	Protein FAM210A OS=Rattus norvegicus GN=Fam210a PE=2 SV=1
833	1	Sprot	RM23_MOUSE	63	17111	2	0.41	9.77	0.27	2	39S ribosomal protein L23, mitochondrial OS=Mus musculus GN=Mrpl23 PE=2 SV=1
835	1	Sprot	ADRM1_MOUSE	62	42034	2	0.15	4.96	0.15	2	Proteasomal ubiquitin receptor ADRM1 OS=Mus musculus GN=Adrm1 PE=1 SV=2
836	1	Sprot	PDK3_MOUSE	62	47893	2	0.06	8.89	0.07	1	[Pyruvate dehydrogenase (acetyl-transferring)] kinase isozyme 3, mitochondrial OS=Mus musculus GN=Pdk3 PE=1 SV=1
839	1	Sprot	SYG_MOUSE	61	81826	2	0.04	6.24	0.14	1	Glycine--tRNA ligase OS=Mus musculus GN=Gars PE=1 SV=1
842	1	Sprot	GDPD1_MOUSE	61	35844	2	0.18	8.55	0.17	2	Glycerophosphodiester phosphodiesterase domain-containing protein 1 OS=Mus musculus GN=Gdpd1 PE=2 SV=1
846	1	Sprot	BOP1_RAT	60	82588	2	0.04	6	0.07	1	Ribosome biogenesis protein BOP1 OS=Rattus norvegicus GN=Bop1 PE=2 SV=1
847	1	Sprot	GALT2_MOUSE	60	64473	2	0.1	8.8	0.24	2	Polypeptide N-acetylgalactosaminyltransferase 2 OS=Mus musculus GN=Galnt2 PE=2 SV=1
848	1	Sprot	EMC4_MOUSE	60	20103	2	0.34	8.84	0.45	2	ER membrane protein complex subunit 4 OS=Mus musculus GN=Emc4 PE=2 SV=1
851	1	Sprot	DHX29_MOUSE	60	153879	2	0.04	8.13	0.18	2	ATP-dependent RNA helicase Dhx29 OS=Mus musculus GN=Dhx29 PE=2 SV=1
852	1	Sprot	TMED2_CRIGR	60	22175	2	0.3	5.07	0.27	2	Transmembrane emp24 domain-containing protein 2 (Fragment) OS=Cricetulus griseus GN=TMED2 PE=1 SV=1
854	1	Sprot	RFC4_MOUSE	59	39842	2	0.08	6.29	0.13	1	Replication factor C subunit 4 OS=Mus musculus GN=Rfc4 PE=1 SV=1
855	1	Sprot	UBR4_MOUSE	59	571927	2	0.01	5.72	0.08	2	E3 ubiquitin-protein ligase UBR4 OS=Mus musculus GN=Ubr4 PE=1 SV=1
857	1	Sprot	ERD21_MOUSE	59	24544	2	0.27	8.8	0.36	2	ER lumen protein-retaining receptor 1 OS=Mus musculus GN=Kdelr1 PE=2 SV=1
860	1	Sprot	SLMAP_MOUSE	59	96873	2	0.06	5.24	0.22	2	Sarcolemmal membrane-associated protein OS=Mus musculus GN=Slmap PE=1 SV=2
861	1	Sprot	PCYOX_MOUSE	59	56459	2	0.11	6.44	0.13	2	Prenylcysteine oxidase OS=Mus musculus GN=Pcyox1 PE=1 SV=1
863	1	Sprot	CMTD1_MOUSE	58	28943	2	0.23	8.61	0.36	2	Catechol O-methyltransferase domain-containing protein 1 OS=Mus musculus GN=Comtd1 PE=2 SV=1
867	1	Sprot	2ABA_MOUSE	57	51659	2	0.06	5.82	0.13	1	Serine/threonine-protein phosphatase 2A 55 kDa regulatory subunit B alpha isoform OS=Mus musculus GN=Ppp2r2a PE=1 SV=1
869	1	Sprot	SYMPK_MOUSE	57	142194	2	0.02	5.76	0.08	1	Symplekin OS=Mus musculus GN=Sympk PE=1 SV=1
870	1	Sprot	ALG11_MOUSE	57	55234	2	0.11	8.58	0.18	2	GDP-Man:Man(3)GlcNAc(2)-PP-Dol alpha-1,2-mannosyltransferase OS=Mus musculus GN=Alg11 PE=2 SV=1
876	1	Sprot	CETN3_MOUSE	56	19507	2	0.35	4.65	0.31	2	Centrin-3 OS=Mus musculus GN=Cetn3 PE=2 SV=1
877	1	Sprot	SNR40_MOUSE	56	39251	2	0.16	8.34	0.16	2	U5 small nuclear ribonucleoprotein 40 kDa protein OS=Mus musculus GN=Snrnp40 PE=2 SV=1
878	1	Sprot	NOC2L_MOUSE	56	85371	2	0.04	5.7	0.11	1	Nucleolar complex protein 2 homolog OS=Mus musculus GN=Noc2l PE=1 SV=2
879	1	Sprot	ACBD5_RAT	56	56746	2	0.11	5.37	0.14	2	Acyl-CoA-binding domain-containing protein 5 OS=Rattus norvegicus GN=Acbd5 PE=1 SV=1
880	1	Sprot	PRP4B_MOUSE	56	116904	2	0.05	10.23	0.13	2	Serine/threonine-protein kinase PRP4 homolog OS=Mus musculus GN=Prpf4b PE=1 SV=3
885	1	Sprot	NUCB2_MOUSE	56	50273	2	0.06	5.05	0.19	1	Nucleobindin-2 OS=Mus musculus GN=Nucb2 PE=1 SV=2
889	1	Sprot	COX7R_MOUSE	55	12391	2	0.26	9.61	0.36	1	Cytochrome c oxidase subunit 7A-related protein, mitochondrial OS=Mus musculus GN=Cox7a2l PE=1 SV=1
890	1	Sprot	PUF60_MOUSE	55	60211	2	0.11	5.2	0.14	2	Poly(U)-binding-splicing factor PUF60 OS=Mus musculus GN=Puf60 PE=2 SV=2
897	1	Sprot	F120A_MOUSE	54	121569	2	0.05	9.1	0.09	2	Constitutive coactivator of PPAR-gamma-like protein 1 OS=Mus musculus GN=FAM120A PE=1 SV=2
901	1	Sprot	B2L11_MOUSE	54	22053	2	0.14	6.1	0.04	1	Bcl-2-like protein 11 OS=Mus musculus GN=Bcl2l11 PE=1 SV=1
904	1	Sprot	SLTM_MOUSE	54	116850	2	0.05	7.4	0.17	2	SAFB-like transcription modulator OS=Mus musculus GN=Sltm PE=1 SV=1
906	1	Sprot	QCR7_MOUSE	53	13519	2	0.53	9.1	0.44	2	Cytochrome b-c1 complex subunit 7 OS=Mus musculus GN=Uqcrb PE=1 SV=3
914	1	Sprot	CCDC9_MOUSE	52	61408	2	0.1	4.95	0.23	2	Coiled-coil domain-containing protein 9 OS=Mus musculus GN=Ccdc9 PE=2 SV=1
918	1	Sprot	CNDD3_MOUSE	52	169325	2	0.02	6.74	0.07	1	Condensin-2 complex subunit D3 OS=Mus musculus GN=Ncapd3 PE=1 SV=3
919	1	Sprot	DDX27_MOUSE	52	85885	2	0.07	9.29	0.18	2	Probable ATP-dependent RNA helicase DDX27 OS=Mus musculus GN=Ddx27 PE=1 SV=3
923	1	Sprot	AATC_MOUSE	51	46219	2	0.14	6.68	0.2	2	Aspartate aminotransferase, cytoplasmic OS=Mus musculus GN=Got1 PE=1 SV=3
924	1	Sprot	RFA1_MOUSE	51	68994	2	0.09	8.13	0.09	2	Replication protein A 70 kDa DNA-binding subunit OS=Mus musculus GN=Rpa1 PE=1 SV=1
934	1	Sprot	DHE3_MOUSE	50	61298	2	0.1	8.05	0.16	2	Glutamate dehydrogenase 1, mitochondrial OS=Mus musculus GN=Glud1 PE=1 SV=1
939	1	Sprot	RRP15_MOUSE	50	31039	2	0.1	8.86	0.12	1	RRP15-like protein OS=Mus musculus GN=Rrp15 PE=1 SV=2
942	1	Sprot	DNJA2_MOUSE	50	45717	2	0.07	6.06	0.05	1	DnaJ homolog subfamily A member 2 OS=Mus musculus GN=Dnaja2 PE=1 SV=1
945	1	Sprot	RBBP7_MOUSE	50	47760	2	0.13	4.89	0.13	2	Histone-binding protein RBBP7 OS=Mus musculus GN=Rbbp7 PE=1 SV=1
946	1	Sprot	SODC_MOUSE	49	15933	2	0.44	6.02	0.29	2	Superoxide dismutase [Cu-Zn] OS=Mus musculus GN=Sod1 PE=1 SV=2
947	1	Sprot	DNJC1_MOUSE	49	63830	2	0.05	9.03	0.08	1	DnaJ homolog subfamily C member 1 OS=Mus musculus GN=Dnajc1 PE=1 SV=1
948	1	Sprot	I20L2_MOUSE	49	40994	2	0.08	10.01	0.11	1	Interferon-stimulated 20 kDa exonuclease-like 2 OS=Mus musculus GN=Isg20l2 PE=2 SV=2
953	1	Sprot	HDAC1_MOUSE	49	55040	2	0.06	5.31	0.08	1	Histone deacetylase 1 OS=Mus musculus GN=Hdac1 PE=1 SV=1
957	1	Sprot	CB047_RAT	49	33069	2	0.2	9.2	0.17	2	Uncharacterized protein C2orf47 homolog, mitochondrial OS=Rattus norvegicus PE=2 SV=1
959	1	Sprot	CAP1_RAT	49	51556	2	0.12	7.16	0.26	2	Adenylyl cyclase-associated protein 1 OS=Rattus norvegicus GN=Cap1 PE=1 SV=3
964	1	Sprot	TYSD1_MOUSE	48	59028	2	0.11	6.86	0.14	2	Peroxisomal leader peptide-processing protease OS=Mus musculus GN=Tysnd1 PE=1 SV=1
968	1	Sprot	DOCK2_MOUSE	48	211568	2	0.03	6.54	0.12	2	Dedicator of cytokinesis protein 2 OS=Mus musculus GN=Dock2 PE=1 SV=3
972	1	Sprot	KIF23_MOUSE	47	108707	2	0.06	8.89	0.17	2	Kinesin-like protein KIF23 OS=Mus musculus GN=Kif23 PE=1 SV=1
974	1	Sprot	NB5R1_MOUSE	47	34113	2	0.19	8.97	0.24	2	NADH-cytochrome b5 reductase 1 OS=Mus musculus GN=Cyb5r1 PE=2 SV=1
975	1	Sprot	ACADS_RAT	47	44737	2	0.14	8.47	0.27	2	Short-chain specific acyl-CoA dehydrogenase, mitochondrial OS=Rattus norvegicus GN=Acads PE=1 SV=2
977	1	Sprot	LLPH_MOUSE	47	15381	2	0.46	10.36	0.32	2	Protein LLP homolog OS=Mus musculus GN=Llph PE=2 SV=1
978	1	Sprot	GOSR1_MOUSE	47	28472	2	0.23	9.34	0.24	2	Golgi SNAP receptor complex member 1 OS=Mus musculus GN=Gosr1 PE=1 SV=2
979	1	Sprot	ABCD1_MOUSE	47	81807	2	0.08	8.9	0.11	2	ATP-binding cassette sub-family D member 1 OS=Mus musculus GN=Abcd1 PE=1 SV=1
984	1	Sprot	RRP1B_MOUSE	46	80532	2	0.04	9.75	0.16	1	Ribosomal RNA processing protein 1 homolog B OS=Mus musculus GN=Rrp1b PE=1 SV=2
988	1	Sprot	TOIP2_MOUSE	46	54463	2	0.06	4.75	0.04	1	Torsin-1A-interacting protein 2 OS=Mus musculus GN=Tor1aip2 PE=1 SV=1
993	1	Sprot	SRP68_MOUSE	46	70530	2	0.09	8.77	0.16	2	Signal recognition particle subunit SRP68 OS=Mus musculus GN=Srp68 PE=2 SV=2
995	1	Sprot	MAK16_MOUSE	45	35164	2	0.18	5.24	0.2	2	Protein MAK16 homolog OS=Mus musculus GN=Mak16 PE=1 SV=1
998	1	Sprot	RB22A_MOUSE	45	21788	2	0.15	8.33	0.23	1	Ras-related protein Rab-22A OS=Mus musculus GN=Rab22a PE=1 SV=2
1002	1	Sprot	NOP14_MOUSE	44	98708	2	0.03	7.35	0.1	1	Nucleolar protein 14 OS=Mus musculus GN=Nop14 PE=1 SV=2
1006	1	Sprot	PARK7_MOUSE	44	20008	2	0.34	6.32	0.29	2	Protein deglycase DJ-1 OS=Mus musculus GN=Park7 PE=1 SV=1
1008	1	Sprot	68MP_MOUSE	44	6694	2	0.51	10	0.14	1	6.8 kDa mitochondrial proteolipid OS=Mus musculus GN=Mp68 PE=3 SV=1
1009	1	Sprot	ODB2_MOUSE	44	53213	2	0.06	8.78	0.07	1	Lipoamide acyltransferase component of branched-chain alpha-keto acid dehydrogenase complex, mitochondrial OS=Mus musculus GN=Dbt PE=1 SV=2
1011	1	Sprot	OXA1L_MOUSE	43	48189	2	0.13	9.68	0.09	2	Mitochondrial inner membrane protein OXA1L OS=Mus musculus GN=Oxa1l PE=2 SV=1
1014	1	Sprot	AURKB_MOUSE	43	39360	2	0.16	9.47	0.26	2	Aurora kinase B OS=Mus musculus GN=Aurkb PE=1 SV=2
1027	1	Sprot	GXLT1_MOUSE	42	46461	2	0.07	9.14	0.17	1	Glucoside xylosyltransferase 1 OS=Mus musculus GN=Gxylt1 PE=2 SV=2
1028	1	Sprot	CERS5_MOUSE	42	48135	2	0.13	8.36	0.13	2	Ceramide synthase 5 OS=Mus musculus GN=Cers5 PE=1 SV=1
1030	1	Sprot	TPIS_MOUSE	42	32171	2	0.2	5.56	0.21	2	Triosephosphate isomerase OS=Mus musculus GN=Tpi1 PE=1 SV=4
1032	1	Sprot	ZFPL1_MOUSE	41	34133	2	0.19	8.57	0.11	2	Zinc finger protein-like 1 OS=Mus musculus GN=Zfpl1 PE=1 SV=1
1033	1	Sprot	RPA49_MOUSE	41	54000	2	0.06	8.43	0.19	1	DNA-directed RNA polymerase I subunit RPA49 OS=Mus musculus GN=Polr1e PE=1 SV=2
1034	1	Sprot	TRXR1_MOUSE	41	67042	2	0.09	7.42	0.14	2	Thioredoxin reductase 1, cytoplasmic OS=Mus musculus GN=Txnrd1 PE=1 SV=3
1039	1	Sprot	GPAT1_MOUSE	41	93645	2	0.07	8	0.09	2	Glycerol-3-phosphate acyltransferase 1, mitochondrial OS=Mus musculus GN=Gpam PE=1 SV=2
1040	1	Sprot	HDGF_RAT	41	26472	2	0.25	4.78	0.31	2	Hepatoma-derived growth factor OS=Rattus norvegicus GN=Hdgf PE=1 SV=2
1041	1	Sprot	LTOR3_MOUSE	40	13544	2	0.24	6.73	0.31	1	Ragulator complex protein LAMTOR3 OS=Mus musculus GN=Lamtor3 PE=1 SV=1
1044	1	Sprot	DPM1_CRIGR	40	29636	2	0.22	9.64	0.28	2	Dolichol-phosphate mannosyltransferase subunit 1 OS=Cricetulus griseus GN=DPM1 PE=2 SV=1
1046	1	Sprot	MARH5_MOUSE	40	31211	2	0.21	9	0.22	2	E3 ubiquitin-protein ligase MARCH5 OS=Mus musculus GN=March5 PE=2 SV=1
1048	1	Sprot	KCY_MOUSE	40	22151	2	0.3	5.68	0.17	2	UMP-CMP kinase OS=Mus musculus GN=Cmpk1 PE=1 SV=1
1054	1	Sprot	FADS2_MOUSE	40	52354	2	0.12	8.86	0.15	2	Fatty acid desaturase 2 OS=Mus musculus GN=Fads2 PE=2 SV=1
1055	1	Sprot	PRDX5_RAT	40	22165	2	0.3	8.94	0.45	2	Peroxiredoxin-5, mitochondrial OS=Rattus norvegicus GN=Prdx5 PE=1 SV=1
1060	1	Sprot	TPPC5_MOUSE	40	20782	2	0.33	9.69	0.34	2	Trafficking protein particle complex subunit 5 OS=Mus musculus GN=Trappc5 PE=1 SV=1
1062	1	Sprot	NOG2_MOUSE	39	83294	2	0.08	9.23	0.22	2	Nucleolar GTP-binding protein 2 OS=Mus musculus GN=Gnl2 PE=2 SV=2
1071	1	Sprot	PLCA_MOUSE	39	31689	2	0.1	9.3	0.07	1	1-acyl-sn-glycerol-3-phosphate acyltransferase alpha OS=Mus musculus GN=Agpat1 PE=2 SV=1
1075	1	Sprot	PGAP1_MOUSE	38	104511	2	0.03	9.05	0.09	1	GPI inositol-deacylase OS=Mus musculus GN=Pgap1 PE=1 SV=3
1076	1	Sprot	IF2B_MOUSE	38	38068	2	0.08	5.61	0.21	1	Eukaryotic translation initiation factor 2 subunit 2 OS=Mus musculus GN=Eif2s2 PE=1 SV=1
1077	1	Sprot	GGTA1_MOUSE	38	46445	2	0.07	6.08	0.12	1	N-acetyllactosaminide alpha-1,3-galactosyltransferase OS=Mus musculus GN=Ggta1 PE=2 SV=1
1080	1	Sprot	AP1G1_MOUSE	38	91292	2	0.07	6.36	0.12	2	AP-1 complex subunit gamma-1 OS=Mus musculus GN=Ap1g1 PE=1 SV=3
1082	1	Sprot	CP4F4_RAT	38	60011	2	0.11	6.97	0.08	2	Cytochrome P450 4F4 OS=Rattus norvegicus GN=Cyp4f4 PE=2 SV=1
1086	1	Sprot	CAPR1_MOUSE	37	78121	2	0.04	5.14	0.04	1	Caprin-1 OS=Mus musculus GN=Caprin1 PE=1 SV=2
1087	1	Sprot	SERC_MOUSE	37	40447	2	0.16	8.15	0.29	2	Phosphoserine aminotransferase OS=Mus musculus GN=Psat1 PE=1 SV=1
1091	1	Sprot	SMC4_MICAR	37	142253	2	0.04	7.6	0.08	2	Structural maintenance of chromosomes protein 4 (Fragment) OS=Microtus arvalis GN=SMC4 PE=2 SV=1
1097	1	Sprot	DDX49_MOUSE	37	54060	2	0.12	9.02	0.17	2	Probable ATP-dependent RNA helicase DDX49 OS=Mus musculus GN=Ddx49 PE=2 SV=1
1099	1	Sprot	PSMD5_MOUSE	36	55937	2	0.11	5.13	0.14	2	26S proteasome non-ATPase regulatory subunit 5 OS=Mus musculus GN=Psmd5 PE=1 SV=4
1100	1	Sprot	STX17_MOUSE	36	33201	2	0.2	6.28	0.28	2	Syntaxin-17 OS=Mus musculus GN=Stx17 PE=1 SV=1
1101	1	Sprot	SYT5_MOUSE	36	43103	2	0.07	9.62	0.09	1	Synaptotagmin-5 OS=Mus musculus GN=Syt5 PE=1 SV=1
1106	1	Sprot	SIAT1_MOUSE	36	46556	2	0.07	9.01	0.19	1	Beta-galactoside alpha-2,6-sialyltransferase 1 OS=Mus musculus GN=St6gal1 PE=1 SV=2
1111	1	Sprot	TBRG4_MOUSE	35	71468	2	0.09	8.55	0.15	2	Protein TBRG4 OS=Mus musculus GN=Tbrg4 PE=2 SV=1
1112	1	Sprot	PUM2_MOUSE	35	114243	2	0.05	6.61	0.05	2	Pumilio homolog 2 OS=Mus musculus GN=Pum2 PE=1 SV=2
1117	1	Sprot	TBG2_MOUSE	35	51090	2	0.12	5.8	0.17	2	Tubulin gamma-2 chain OS=Mus musculus GN=Tubg2 PE=1 SV=1
1122	1	Sprot	DJC16_MOUSE	34	89080	2	0.07	7.16	0.13	2	DnaJ homolog subfamily C member 16 OS=Mus musculus GN=Dnajc16 PE=1 SV=2
1123	1	Sprot	ZN771_MOUSE	34	35744	2	0.18	9.17	0.12	2	Zinc finger protein 771 OS=Mus musculus GN=Znf771 PE=2 SV=1
1128	1	Sprot	MYOG_RAT	34	32482	2	0.1	9.03	0.07	1	Myogenin OS=Rattus norvegicus GN=Myog PE=1 SV=1
1133	1	Sprot	RT30_MOUSE	33	49908	2	0.13	9.45	0.14	2	28S ribosomal protein S30, mitochondrial OS=Mus musculus GN=Mrps30 PE=2 SV=1
1134	1	Sprot	ZNT6_MOUSE	33	50994	2	0.06	9.39	0.16	1	Zinc transporter 6 OS=Mus musculus GN=Slc30a6 PE=1 SV=1
1150	1	Sprot	RAB21_MOUSE	32	24091	2	0.28	8.11	0.21	2	Ras-related protein Rab-21 OS=Mus musculus GN=Rab21 PE=1 SV=4
1152	1	Sprot	PSDE_MOUSE	32	34555	2	0.19	6.06	0.29	2	26S proteasome non-ATPase regulatory subunit 14 OS=Mus musculus GN=Psmd14 PE=1 SV=2
1161	1	Sprot	UBP7_MOUSE	31	128393	2	0.05	5.29	0.15	2	Ubiquitin carboxyl-terminal hydrolase 7 OS=Mus musculus GN=Usp7 PE=1 SV=1
1168	1	Sprot	ZDH21_MOUSE	31	31310	2	0.1	8.81	0.08	1	Probable palmitoyltransferase ZDHHC21 OS=Mus musculus GN=Zdhhc21 PE=2 SV=2
1169	1	Sprot	UXS1_MOUSE	31	47523	2	0.13	8.99	0.23	2	UDP-glucuronic acid decarboxylase 1 OS=Mus musculus GN=Uxs1 PE=2 SV=1
1179	1	Sprot	SPG7_RAT	30	82071	2	0.04	9.15	0.17	1	Paraplegin OS=Rattus norvegicus GN=Spg7 PE=2 SV=1
1181	1	Sprot	CCAR2_MOUSE	30	102938	2	0.06	5.15	0.06	2	Cell cycle and apoptosis regulator protein 2 OS=Mus musculus GN=Ccar2 PE=1 SV=2
1186	1	Sprot	IMP2L_MOUSE	30	19588	2	0.16	9.63	0.18	1	Mitochondrial inner membrane protease subunit 2 OS=Mus musculus GN=Immp2l PE=2 SV=1
1198	1	Sprot	DDX20_MOUSE	29	91653	2	0.07	6.3	0.13	2	Probable ATP-dependent RNA helicase DDX20 OS=Mus musculus GN=Ddx20 PE=1 SV=2
1201	1	Sprot	DGLB_MOUSE	29	73857	2	0.04	6.26	0.12	1	Sn1-specific diacylglycerol lipase beta OS=Mus musculus GN=Daglb PE=1 SV=2
1203	1	Sprot	MIPEP_MOUSE	29	80800	2	0.04	6.73	0.16	1	Mitochondrial intermediate peptidase OS=Mus musculus GN=Mipep PE=2 SV=1
1211	1	Sprot	STRAP_MOUSE	29	38418	2	0.17	4.99	0.12	2	Serine-threonine kinase receptor-associated protein OS=Mus musculus GN=Strap PE=1 SV=2
1212	1	Sprot	GPDM_RAT	29	80921	2	0.08	6.18	0.22	2	Glycerol-3-phosphate dehydrogenase, mitochondrial OS=Rattus norvegicus GN=Gpd2 PE=1 SV=1
1215	1	Sprot	MA7D1_MOUSE	29	93220	2	0.07	10.16	0.15	2	MAP7 domain-containing protein 1 OS=Mus musculus GN=Map7d1 PE=1 SV=1
1216	1	Sprot	LARP1_MOUSE	29	121050	2	0.05	8.87	0.14	2	La-related protein 1 OS=Mus musculus GN=Larp1 PE=1 SV=3
1233	1	Sprot	CNST_MOUSE	28	76818	2	0.08	4.47	0.05	2	Consortin OS=Mus musculus GN=Cnst PE=1 SV=1
1240	1	Sprot	RPP30_MOUSE	27	29455	2	0.22	9.21	0.21	2	Ribonuclease P protein subunit p30 OS=Mus musculus GN=Rpp30 PE=2 SV=1
1241	1	Sprot	FABP5_MOUSE	27	15127	2	0.47	6.14	0.53	2	Fatty acid-binding protein, epidermal OS=Mus musculus GN=Fabp5 PE=1 SV=3
1249	1	Sprot	CALR_MOUSE	27	47965	2	0.13	4.33	0.1	2	Calreticulin OS=Mus musculus GN=Calr PE=1 SV=1
1251	1	Sprot	HCFC1_MOUSE	27	210306	2	0.03	6.81	0.06	2	Host cell factor 1 OS=Mus musculus GN=Hcfc1 PE=1 SV=2
1261	1	Sprot	WIPI2_MOUSE	26	48446	2	0.06	5.58	0.12	1	WD repeat domain phosphoinositide-interacting protein 2 OS=Mus musculus GN=Wipi2 PE=1 SV=1
1272	1	Sprot	ACOD1_MOUSE	26	41020	2	0.16	9.16	0.19	2	Acyl-CoA desaturase 1 OS=Mus musculus GN=Scd1 PE=1 SV=2
1273	1	Sprot	RLA1_MOUSE	26	11468	2	0.28	4.28	0.14	1	60S acidic ribosomal protein P1 OS=Mus musculus GN=Rplp1 PE=3 SV=1
1297	1	Sprot	GL8D1_MOUSE	24	41964	2	0.07	9.43	0.12	1	Glycosyltransferase 8 domain-containing protein 1 OS=Mus musculus GN=Glt8d1 PE=2 SV=1
1299	1	Sprot	ACATN_MOUSE	24	61036	2	0.05	8.4	0.1	1	Acetyl-coenzyme A transporter 1 OS=Mus musculus GN=Slc33a1 PE=1 SV=1
1305	1	Sprot	NOL10_MOUSE	24	80027	2	0.08	8.39	0.19	2	Nucleolar protein 10 OS=Mus musculus GN=Nol10 PE=2 SV=1
1311	1	Sprot	ATP9B_MOUSE	24	128934	2	0.02	7.69	0.07	1	Probable phospholipid-transporting ATPase IIB OS=Mus musculus GN=Atp9b PE=2 SV=4
1313	1	Sprot	SMC1A_MOUSE	24	143146	2	0.02	7.51	0.15	1	Structural maintenance of chromosomes protein 1A OS=Mus musculus GN=Smc1a PE=1 SV=4
1338	1	Sprot	IF4H_MOUSE	22	27324	2	0.11	6.67	0.19	1	Eukaryotic translation initiation factor 4H OS=Mus musculus GN=Eif4h PE=1 SV=3
1345	1	Sprot	BLMH_MOUSE	22	52477	2	0.06	6.04	0.08	1	Bleomycin hydrolase OS=Mus musculus GN=Blmh PE=1 SV=1
1356	1	Sprot	MTFP1_MOUSE	21	18303	2	0.17	8.74	0.27	1	Mitochondrial fission process protein 1 OS=Mus musculus GN=Mtfp1 PE=1 SV=1
1376	1	Sprot	ERLEC_MOUSE	20	54871	2	0.12	5.85	0.1	2	Endoplasmic reticulum lectin 1 OS=Mus musculus GN=Erlec1 PE=2 SV=1

## Sheet: Membrane Proteins by GO
Entry	Entry name	Protein names	Transmembrane	Intramembrane	Subcellular location [CC]	Gene ontology (molecular function)
P10852	4F2_MOUSE	4F2 cell-surface antigen heavy chain (4F2hc) (Solute carrier family 3 member 2) (CD antigen CD98)	TRANSMEM 76 99 Helical; Signal-anchor for type II membrane protein.		SUBCELLULAR LOCATION: Apical cell membrane; Single-pass type II membrane protein. Melanosome {ECO:0000250}. Note=Identified by mass spectrometry in melanosome fractions from stage I to stage IV (By similarity). Localized to the plasma membrane when associated with SLC7A5 or SLC7A8 (By similarity). Localized to the placental apical membrane (By similarity). Located selectively at cell-cell adhesio…	catalytic activity [GO:0003824]; cation binding [GO:0043169]; double-stranded RNA binding [GO:0003725]; neutral amino acid transmembrane transporter activity [GO:0015175]; poly(A) RNA binding [GO:0044822]
P56379	68MP_MOUSE	6.8 kDa mitochondrial proteolipid	TRANSMEM 15 36 Helical. {ECO:0000255}.		SUBCELLULAR LOCATION: Mitochondrion {ECO:0000250}. Mitochondrion membrane {ECO:0000305}; Single-pass membrane protein {ECO:0000305}.
P51912	AAAT_MOUSE	Neutral amino acid transporter B(0) (ATB(0)) (ASC-like Na(+)-dependent neutral amino acid transporter ASCT2) (Insulin-activated amino acid transporter) (Sodium-dependent neutral amino acid transporter type 2) (Solute carrier family 1 member 5)	TRANSMEM 52 72 Helical. {ECO:0000255}.; TRANSMEM 98 118 Helical. {ECO:0000255}.; TRANSMEM 132 152 Helical. {ECO:0000255}.; TRANSMEM 237 257 Helical. {ECO:0000255}.; TRANSMEM 278 298 Helical. {ECO:0000255}.; TRANSMEM 318 338 Helical. {ECO:0000255}.; TRANSMEM 348 368 Helical. {ECO:0000255}.; TRANSMEM 389 409 Helical. {ECO:0000255}.; TRANSMEM 411 431 Helical. {ECO:0000255}.; TRANSMEM 438 458 Helical…		SUBCELLULAR LOCATION: Cell membrane {ECO:0000305}; Multi-pass membrane protein {ECO:0000305}. Melanosome {ECO:0000250}.	neutral amino acid transmembrane transporter activity [GO:0015175]; sodium:dicarboxylate symporter activity [GO:0017153]
P05202	AATM_MOUSE	Aspartate aminotransferase, mitochondrial (mAspAT) (EC 2.6.1.1) (EC 2.6.1.7) (Fatty acid-binding protein) (FABP-1) (Glutamate oxaloacetate transaminase 2) (Kynurenine aminotransferase 4) (Kynurenine aminotransferase IV) (Kynurenine--oxoglutarate transaminase 4) (Kynurenine--oxoglutarate transaminase IV) (Plasma membrane-associated fatty acid-binding protein) (FABPpm) (Transaminase A)			SUBCELLULAR LOCATION: Mitochondrion matrix. Cell membrane.	amino acid binding [GO:0016597]; kynurenine-oxoglutarate transaminase activity [GO:0016212]; L-aspartate:2-oxoglutarate aminotransferase activity [GO:0004069]; L-phenylalanine:2-oxoglutarate aminotransferase activity [GO:0080130]; phospholipid binding [GO:0005543]; poly(A) RNA binding [GO:0044822]; pyridoxal phosphate binding [GO:0030170]
Q7M759	AB17B_MOUSE	Alpha/beta hydrolase domain-containing protein 17B (EC 3.-.-.-)			SUBCELLULAR LOCATION: Secreted {ECO:0000305}.	hydrolase activity [GO:0016787]
Q9DC29	ABCB6_MOUSE	ATP-binding cassette sub-family B member 6, mitochondrial	TRANSMEM 27 47 Helical. {ECO:0000255|PROSITE-ProRule:PRU00441}.; TRANSMEM 73 93 Helical. {ECO:0000255|PROSITE-ProRule:PRU00441}.; TRANSMEM 107 127 Helical. {ECO:0000255|PROSITE-ProRule:PRU00441}.; TRANSMEM 148 168 Helical. {ECO:0000255|PROSITE-ProRule:PRU00441}.; TRANSMEM 186 206 Helical. {ECO:0000255|PROSITE-ProRule:PRU00441}.; TRANSMEM 264 284 Helical. {ECO:0000255|PROSITE-ProRule:PRU00441}.; T…		SUBCELLULAR LOCATION: Cell membrane {ECO:0000250}. Mitochondrion outer membrane {ECO:0000250}; Multi-pass membrane protein {ECO:0000255|PROSITE-ProRule:PRU00441}. Endoplasmic reticulum {ECO:0000250}. Golgi apparatus {ECO:0000250}. Endosome {ECO:0000269|PubMed:17006453, ECO:0000269|PubMed:23519333}. Note=localized to the endosome-like compartement and dendrite tips.	ATPase activity, coupled to transmembrane movement of substances [GO:0042626]; ATP binding [GO:0005524]; efflux transmembrane transporter activity [GO:0015562]; heme binding [GO:0020037]; heme-transporting ATPase activity [GO:0015439]
Q61102	ABCB7_MOUSE	ATP-binding cassette sub-family B member 7, mitochondrial (ATP-binding cassette transporter 7) (ABC transporter 7 protein)	TRANSMEM 141 161 Helical. {ECO:0000255|PROSITE-ProRule:PRU00441}.; TRANSMEM 186 206 Helical. {ECO:0000255|PROSITE-ProRule:PRU00441}.; TRANSMEM 260 280 Helical. {ECO:0000255|PROSITE-ProRule:PRU00441}.; TRANSMEM 291 311 Helical. {ECO:0000255|PROSITE-ProRule:PRU00441}.; TRANSMEM 383 403 Helical. {ECO:0000255|PROSITE-ProRule:PRU00441}.; TRANSMEM 410 430 Helical. {ECO:0000255|PROSITE-ProRule:PRU00441}.		SUBCELLULAR LOCATION: Mitochondrion inner membrane {ECO:0000305}; Multi-pass membrane protein {ECO:0000255|PROSITE-ProRule:PRU00441}.	ATPase activity, coupled to transmembrane movement of substances [GO:0042626]; ATP binding [GO:0005524]
P55096	ABCD3_MOUSE	ATP-binding cassette sub-family D member 3 (68 kDa peroxisomal membrane protein) (PMP68) (70 kDa peroxisomal membrane protein) (PMP70)	TRANSMEM 84 104 Helical. {ECO:0000255|PROSITE-ProRule:PRU00441}.; TRANSMEM 126 146 Helical. {ECO:0000255|PROSITE-ProRule:PRU00441}.; TRANSMEM 224 244 Helical. {ECO:0000255|PROSITE-ProRule:PRU00441}.; TRANSMEM 313 333 Helical. {ECO:0000255|PROSITE-ProRule:PRU00441}.		SUBCELLULAR LOCATION: Peroxisome membrane; Multi-pass membrane protein.	ATPase activity [GO:0016887]; ATPase activity, coupled to transmembrane movement of substances [GO:0042626]; ATP binding [GO:0005524]; protein homodimerization activity [GO:0042803]
P48410	ABCD1_MOUSE	ATP-binding cassette sub-family D member 1 (Adrenoleukodystrophy protein) (ALDP)	TRANSMEM 92 112 Helical. {ECO:0000255|PROSITE-ProRule:PRU00441}.; TRANSMEM 131 151 Helical. {ECO:0000255|PROSITE-ProRule:PRU00441}.; TRANSMEM 238 258 Helical. {ECO:0000255|PROSITE-ProRule:PRU00441}.; TRANSMEM 338 358 Helical. {ECO:0000255|PROSITE-ProRule:PRU00441}.; TRANSMEM 473 493 Helical. {ECO:0000255|PROSITE-ProRule:PRU00441}.		SUBCELLULAR LOCATION: Peroxisome membrane; Multi-pass membrane protein.	ATPase activity [GO:0016887]; ATPase activity, coupled to transmembrane movement of substances [GO:0042626]; ATP binding [GO:0005524]; enzyme binding [GO:0019899]; identical protein binding [GO:0042802]; peroxisomal fatty-acyl-CoA transporter activity [GO:0005325]; protein homodimerization activity [GO:0042803]
P61222	ABCE1_MOUSE	ATP-binding cassette sub-family E member 1 (RNase L inhibitor) (Ribonuclease 4 inhibitor) (RNS4I)			SUBCELLULAR LOCATION: Cytoplasm {ECO:0000250}. Mitochondrion {ECO:0000250}. Note=Localized to clusters of virus formation at the plasma membrane. {ECO:0000250}.	ATPase activity [GO:0016887]; ATP binding [GO:0005524]; iron-sulfur cluster binding [GO:0051536]
Q6P542	ABCF1_MOUSE	ATP-binding cassette sub-family F member 1			SUBCELLULAR LOCATION: Cytoplasm {ECO:0000250}. Nucleus, nucleoplasm {ECO:0000250}. Nucleus envelope {ECO:0000250}.	ATPase activity [GO:0016887]; ATP binding [GO:0005524]; poly(A) RNA binding [GO:0044822]; ribosome binding [GO:0043022]; translation activator activity [GO:0008494]
Q99LE6	ABCF2_MOUSE	ATP-binding cassette sub-family F member 2				ATPase activity [GO:0016887]; ATP binding [GO:0005524]
Q99LR1	ABD12_MOUSE	Monoacylglycerol lipase ABHD12 (EC 3.1.1.23) (2-arachidonoylglycerol hydrolase) (Abhydrolase domain-containing protein 12)	TRANSMEM 75 95 Helical. {ECO:0000269|PubMed:18096503}.		SUBCELLULAR LOCATION: Membrane {ECO:0000269|PubMed:18096503}; Single-pass membrane protein {ECO:0000269|PubMed:18096503}. Mitochondrion {ECO:0000269|PubMed:20657592}.	acylglycerol lipase activity [GO:0047372]
P15651	ACADS_RAT	Short-chain specific acyl-CoA dehydrogenase, mitochondrial (SCAD) (EC 1.3.8.1) (Butyryl-CoA dehydrogenase)			SUBCELLULAR LOCATION: Mitochondrion matrix.	acyl-CoA dehydrogenase activity [GO:0003995]; butyryl-CoA dehydrogenase activity [GO:0004085]; fatty-acyl-CoA binding [GO:0000062]; flavin adenine dinucleotide binding [GO:0050660]
P50544	ACADV_MOUSE	Very long-chain specific acyl-CoA dehydrogenase, mitochondrial (EC 1.3.8.9) (MVLCAD) (VLCAD)			SUBCELLULAR LOCATION: Mitochondrion inner membrane.	acyl-CoA dehydrogenase activity [GO:0003995]; flavin adenine dinucleotide binding [GO:0050660]
Q99J27	ACATN_MOUSE	Acetyl-coenzyme A transporter 1 (AT-1) (Acetyl-CoA transporter 1) (Solute carrier family 33 member 1)	TRANSMEM 75 95 Helical. {ECO:0000255}.; TRANSMEM 114 134 Helical. {ECO:0000255}.; TRANSMEM 142 162 Helical. {ECO:0000255}.; TRANSMEM 176 196 Helical. {ECO:0000255}.; TRANSMEM 218 238 Helical. {ECO:0000255}.; TRANSMEM 257 277 Helical. {ECO:0000255}.; TRANSMEM 301 321 Helical. {ECO:0000255}.; TRANSMEM 345 365 Helical. {ECO:0000255}.; TRANSMEM 376 396 Helical. {ECO:0000255}.; TRANSMEM 406 426 Helica…		SUBCELLULAR LOCATION: Endoplasmic reticulum membrane {ECO:0000305}; Multi-pass membrane protein {ECO:0000305}.	acetyl-CoA transporter activity [GO:0008521]; solute:proton symporter activity [GO:0015295]
A0FKI7	ACBD5_RAT	Acyl-CoA-binding domain-containing protein 5	TRANSMEM 478 498 Helical. {ECO:0000255}.		SUBCELLULAR LOCATION: Peroxisome membrane {ECO:0000250}; Single-pass membrane protein {ECO:0000250}.	fatty-acyl-CoA binding [GO:0000062]; lipid binding [GO:0008289]
Q9JIX8	ACINU_MOUSE	Apoptotic chromatin condensation inducer in the nucleus (Acinus)			SUBCELLULAR LOCATION: Nucleus {ECO:0000250}. Nucleus speckle {ECO:0000250}. Nucleus, nucleoplasm {ECO:0000250}. Note=Phosphorylation on Ser-1179 by SRPK2 redistributes it from the nuclear speckles to the nucleoplasm. {ECO:0000250}.	nucleotide binding [GO:0000166]; poly(A) RNA binding [GO:0044822]
P13516	ACOD1_MOUSE	Acyl-CoA desaturase 1 (EC 1.14.19.1) (Delta(9)-desaturase 1) (Delta-9 desaturase 1) (Fatty acid desaturase 1) (Stearoyl-CoA desaturase 1)	TRANSMEM 68 89 Helical. {ECO:0000255}.; TRANSMEM 99 115 Helical. {ECO:0000255}.; TRANSMEM 213 231 Helical. {ECO:0000255}.; TRANSMEM 247 269 Helical. {ECO:0000255}.		SUBCELLULAR LOCATION: Endoplasmic reticulum membrane {ECO:0000269|PubMed:16275639}; Multi-pass membrane protein {ECO:0000269|PubMed:16275639}.	palmitoyl-CoA 9-desaturase activity [GO:0032896]; stearoyl-CoA 9-desaturase activity [GO:0004768]
P41216	ACSL1_MOUSE	Long-chain-fatty-acid--CoA ligase 1 (EC 6.2.1.3) (Long-chain acyl-CoA synthetase 1) (LACS 1)	TRANSMEM 25 45 Helical; Signal-anchor for type III membrane protein. {ECO:0000255}.		SUBCELLULAR LOCATION: Mitochondrion outer membrane {ECO:0000250}; Single-pass type III membrane protein {ECO:0000250}. Peroxisome membrane {ECO:0000250}; Single-pass type III membrane protein {ECO:0000250}. Microsome membrane {ECO:0000250}; Single-pass type III membrane protein {ECO:0000250}. Endoplasmic reticulum membrane {ECO:0000250}; Single-pass type III membrane protein {ECO:0000250}.	ATP binding [GO:0005524]; long-chain fatty acid-CoA ligase activity [GO:0004467]
Q8JZR0	ACSL5_MOUSE	Long-chain-fatty-acid--CoA ligase 5 (EC 6.2.1.3) (Long-chain acyl-CoA synthetase 5) (LACS 5)	TRANSMEM 12 32 Helical; Signal-anchor for type III membrane protein. {ECO:0000255}.		SUBCELLULAR LOCATION: Mitochondrion {ECO:0000250}. Endoplasmic reticulum {ECO:0000250}. Mitochondrion outer membrane {ECO:0000250}; Single-pass type III membrane protein {ECO:0000250}. Endoplasmic reticulum membrane {ECO:0000250}; Single-pass type III membrane protein {ECO:0000250}.	ATP binding [GO:0005524]; long-chain fatty acid-CoA ligase activity [GO:0004467]
Q71FK5	ACTB_CAVPO	Actin, cytoplasmic 1 (Beta-actin) [Cleaved into: Actin, cytoplasmic 1, N-terminally processed]			SUBCELLULAR LOCATION: Cytoplasm, cytoskeleton. Note=Localized in cytoplasmic mRNP granules containing untranslated mRNAs. {ECO:0000250}.	ATP binding [GO:0005524]; RNA polymerase II core promoter proximal region sequence-specific DNA binding [GO:0000978]; RNA polymerase II distal enhancer sequence-specific DNA binding [GO:0000980]
O35598	ADA10_MOUSE	Disintegrin and metalloproteinase domain-containing protein 10 (ADAM 10) (EC 3.4.24.81) (Kuzbanian protein homolog) (Mammalian disintegrin-metalloprotease) (CD antigen CD156c)	TRANSMEM 674 694 Helical. {ECO:0000255}.		SUBCELLULAR LOCATION: Membrane; Single-pass type I membrane protein.	endopeptidase activity [GO:0004175]; metalloendopeptidase activity [GO:0004222]; metallopeptidase activity [GO:0008237]; protein homodimerization activity [GO:0042803]; protein kinase binding [GO:0019901]; SH2 domain binding [GO:0042169]; zinc ion binding [GO:0008270]
Q9JKV1	ADRM1_MOUSE	Proteasomal ubiquitin receptor ADRM1 (110 kDa cell membrane glycoprotein) (Gp110) (Adhesion-regulating molecule 1) (ARM-1) (Rpn13 homolog)			SUBCELLULAR LOCATION: Cytoplasm {ECO:0000269|PubMed:15819879}. Nucleus {ECO:0000250}.	endopeptidase activator activity [GO:0061133]; protease binding [GO:0002020]; proteasome binding [GO:0070628]
P48962	ADT1_MOUSE	ADP/ATP translocase 1 (ADP,ATP carrier protein 1) (ADP,ATP carrier protein, heart/skeletal muscle isoform T1) (Adenine nucleotide translocator 1) (ANT 1) (Solute carrier family 25 member 4) (mANC1)	TRANSMEM 5 39 Helical; Name=1. {ECO:0000250}.; TRANSMEM 75 100 Helical; Name=2. {ECO:0000250}.; TRANSMEM 109 143 Helical; Name=3. {ECO:0000250}.; TRANSMEM 176 202 Helical; Name=4. {ECO:0000250}.; TRANSMEM 207 241 Helical; Name=5. {ECO:0000250}.; TRANSMEM 273 298 Helical; Name=6. {ECO:0000250}.		SUBCELLULAR LOCATION: Mitochondrion inner membrane; Multi-pass membrane protein. Note=The complex formed with ARL2BP, ARL2 and SLC25A4 is expressed in mitochondria.	transporter activity [GO:0005215]
Q09073	ADT2_RAT	ADP/ATP translocase 2 (ADP,ATP carrier protein 2) (Adenine nucleotide translocator 2) (ANT 2) (Solute carrier family 25 member 5) [Cleaved into: ADP/ATP translocase 2, N-terminally processed]	TRANSMEM 5 39 Helical; Name=1. {ECO:0000250}.; TRANSMEM 75 100 Helical; Name=2. {ECO:0000250}.; TRANSMEM 109 143 Helical; Name=3. {ECO:0000250}.; TRANSMEM 176 202 Helical; Name=4. {ECO:0000250}.; TRANSMEM 207 241 Helical; Name=5. {ECO:0000250}.; TRANSMEM 273 298 Helical; Name=6. {ECO:0000250}.		SUBCELLULAR LOCATION: Mitochondrion inner membrane; Multi-pass membrane protein.	poly(A) RNA binding [GO:0044822]; transporter activity [GO:0005215]
Q920A7	AFG31_MOUSE	AFG3-like protein 1 (EC 3.4.24.-)	TRANSMEM 139 158 Helical. {ECO:0000255}.; TRANSMEM 246 264 Helical. {ECO:0000255}.		SUBCELLULAR LOCATION: Mitochondrion membrane {ECO:0000305}; Multi-pass membrane protein {ECO:0000305}.	ATP binding [GO:0005524]; metalloendopeptidase activity [GO:0004222]; zinc ion binding [GO:0008270]
Q8JZQ2	AFG32_MOUSE	AFG3-like protein 2 (EC 3.4.24.-)	TRANSMEM 142 162 Helical. {ECO:0000255}.; TRANSMEM 250 270 Helical. {ECO:0000255}.		SUBCELLULAR LOCATION: Mitochondrion membrane {ECO:0000250}; Multi-pass membrane protein {ECO:0000250}.	ATP binding [GO:0005524]; metalloendopeptidase activity [GO:0004222]; zinc ion binding [GO:0008270]
Q9ESW4	AGK_MOUSE	Acylglycerol kinase, mitochondrial (EC 2.7.1.107) (EC 2.7.1.94) (Multiple substrate lipid kinase) (MuLK) (Multi-substrate lipid kinase)			SUBCELLULAR LOCATION: Mitochondrion membrane {ECO:0000250}.	acylglycerol kinase activity [GO:0047620]; ATP binding [GO:0005524]; ceramide kinase activity [GO:0001729]; diacylglycerol kinase activity [GO:0004143]; lipid kinase activity [GO:0001727]
P31230	AIMP1_MOUSE	Aminoacyl tRNA synthase complex-interacting multifunctional protein 1 (Multisynthase complex auxiliary component p43) [Cleaved into: Endothelial monocyte-activating polypeptide 2 (EMAP-2) (Endothelial monocyte-activating polypeptide II) (EMAP-II) (Small inducible cytokine subfamily E member 1)]			SUBCELLULAR LOCATION: Nucleus {ECO:0000250}. Cytoplasm, cytosol {ECO:0000250}. Cytoplasmic vesicle, secretory vesicle. Secreted. Endoplasmic reticulum. Golgi apparatus. Note=Enriched in secretory vesicles of pancreatic alpha cells and secreted from the pancreas in response to low glucose levels. Also secreted in response to hypoxia and both apoptotic and necrotic cell death.	cytokine activity [GO:0005125]; GTPase binding [GO:0051020]; protein homodimerization activity [GO:0042803]; tRNA binding [GO:0000049]
Q8R010	AIMP2_MOUSE	Aminoacyl tRNA synthase complex-interacting multifunctional protein 2 (Multisynthase complex auxiliary component p38) (Protein JTV-1)			SUBCELLULAR LOCATION: Cytoplasm, cytosol {ECO:0000269|PubMed:18695251}. Nucleus {ECO:0000269|PubMed:18695251}. Note=Following DNA damage, dissociates from the aminoacyl-tRNA synthase complex and translocates from the cytoplasm to the nucleus.
O08715	AKAP1_MOUSE	A-kinase anchor protein 1, mitochondrial (Dual specificity A-kinase-anchoring protein 1) (D-AKAP-1) (Protein kinase A-anchoring protein 1) (PRKA1) (Spermatid A-kinase anchor protein) (S-AKAP)			SUBCELLULAR LOCATION: Isoform 2: Endoplasmic reticulum.; SUBCELLULAR LOCATION: Isoform 4: Endoplasmic reticulum.; SUBCELLULAR LOCATION: Isoform 1: Mitochondrion outer membrane.; SUBCELLULAR LOCATION: Isoform 3: Mitochondrion outer membrane.; SUBCELLULAR LOCATION: Isoform 5: Mitochondrion outer membrane.; SUBCELLULAR LOCATION: Isoform 6: Mitochondrion outer membrane.	poly(A) RNA binding [GO:0044822]
P47740	AL3A2_MOUSE	Fatty aldehyde dehydrogenase (EC 1.2.1.3) (Aldehyde dehydrogenase 3) (Aldehyde dehydrogenase family 3 member A2)	TRANSMEM 464 480 Helical. {ECO:0000255}.		SUBCELLULAR LOCATION: Endoplasmic reticulum membrane; Single-pass membrane protein; Cytoplasmic side.	3-chloroallyl aldehyde dehydrogenase activity [GO:0004028]; aldehyde dehydrogenase (NAD) activity [GO:0004029]; aldehyde dehydrogenase [NAD(P)+] activity [GO:0004030]; long-chain-alcohol oxidase activity [GO:0046577]; long-chain-aldehyde dehydrogenase activity [GO:0050061]; medium-chain-aldehyde dehydrogenase activity [GO:0052814]
P05064	ALDOA_MOUSE	Fructose-bisphosphate aldolase A (EC 4.1.2.13) (Aldolase 1) (Muscle-type aldolase)			SUBCELLULAR LOCATION: Cytoplasm, myofibril, sarcomere, I band. Cytoplasm, myofibril, sarcomere, M line. Note=In skeletal muscle, accumulates around the M line and within the I band, colocalizing with FBP2 on both sides of the Z line in the absence of Ca(2+). {ECO:0000250}.	fructose-bisphosphate aldolase activity [GO:0004332]; protease binding [GO:0002020]
Q3TZM9	ALG11_MOUSE	GDP-Man:Man(3)GlcNAc(2)-PP-Dol alpha-1,2-mannosyltransferase (EC 2.4.1.131) (Asparagine-linked glycosylation protein 11 homolog) (Glycolipid 2-alpha-mannosyltransferase)	TRANSMEM 22 42 Helical. {ECO:0000255}.; TRANSMEM 234 254 Helical. {ECO:0000255}.		SUBCELLULAR LOCATION: Endoplasmic reticulum membrane {ECO:0000250}; Multi-pass membrane protein {ECO:0000250}.	GDP-Man:Man3GlcNAc2-PP-Dol alpha-1,2-mannosyltransferase activity [GO:0004377]
Q9DBE8	ALG2_MOUSE	Alpha-1,3/1,6-mannosyltransferase ALG2 (EC 2.4.1.132) (EC 2.4.1.257) (Asparagine-linked glycosylation protein 2 homolog) (GDP-Man:Man(1)GlcNAc(2)-PP-Dol alpha-1,3-mannosyltransferase) (GDP-Man:Man(1)GlcNAc(2)-PP-dolichol mannosyltransferase) (GDP-Man:Man(2)GlcNAc(2)-PP-Dol alpha-1,6-mannosyltransferase)	TRANSMEM 85 105 Helical. {ECO:0000255}.		SUBCELLULAR LOCATION: Membrane {ECO:0000305}; Single-pass membrane protein {ECO:0000305}.	alpha-1,3-mannosyltransferase activity [GO:0000033]; calcium-dependent protein binding [GO:0048306]; GDP-Man:Man1GlcNAc2-PP-Dol alpha-1,3-mannosyltransferase activity [GO:0004378]; glycolipid 6-alpha-mannosyltransferase activity [GO:0033164]; protein heterodimerization activity [GO:0046982]; protein N-terminus binding [GO:0047485]
Q9DB25	ALG5_MOUSE	Dolichyl-phosphate beta-glucosyltransferase (DolP-glucosyltransferase) (EC 2.4.1.117) (Asparagine-linked glycosylation protein 5 homolog)	TRANSMEM 8 28 Helical; Signal-anchor for type II membrane protein. {ECO:0000255}.		SUBCELLULAR LOCATION: Endoplasmic reticulum membrane {ECO:0000250}; Single-pass type II membrane protein {ECO:0000250}.	dolichyl-phosphate beta-glucosyltransferase activity [GO:0004581]
Q7TP65	ANKL2_RAT	Ankyrin repeat and LEM domain-containing protein 2 (LEM domain-containing protein 4) (Liver regeneration-related protein LRRG057)	TRANSMEM 8 28 Helical; Signal-anchor for type III membrane protein. {ECO:0000255}.		SUBCELLULAR LOCATION: Endoplasmic reticulum membrane {ECO:0000250}; Single-pass type III membrane protein {ECO:0000250}.	protein phosphatase 2A binding [GO:0051721]
P22892	AP1G1_MOUSE	AP-1 complex subunit gamma-1 (Adaptor protein complex AP-1 subunit gamma-1) (Adaptor-related protein complex 1 subunit gamma-1) (Clathrin assembly protein complex 1 gamma-1 large chain) (Gamma-adaptin) (Gamma1-adaptin) (Golgi adaptor HA1/AP1 adaptin subunit gamma-1)			SUBCELLULAR LOCATION: Golgi apparatus. Cytoplasmic vesicle, clathrin-coated vesicle membrane; Peripheral membrane protein; Cytoplasmic side. Note=Component of the coat surrounding the cytoplasmic face of coated vesicles located at the Golgi complex.	GTP-dependent protein binding [GO:0030742]; kinesin binding [GO:0019894]; protein transporter activity [GO:0008565]; Rab GTPase binding [GO:0017137]
Q9D7N9	APMAP_MOUSE	Adipocyte plasma membrane-associated protein (Protein DD16)	TRANSMEM 40 60 Helical; Signal-anchor for type II membrane protein. {ECO:0000255}.		SUBCELLULAR LOCATION: Membrane {ECO:0000250}; Single-pass type II membrane protein {ECO:0000250}.	arylesterase activity [GO:0004064]; strictosidine synthase activity [GO:0016844]
P61750	ARF4_MOUSE	ADP-ribosylation factor 4			SUBCELLULAR LOCATION: Golgi apparatus.	epidermal growth factor receptor binding [GO:0005154]; GTP binding [GO:0005525]
P84084	ARF5_MOUSE	ADP-ribosylation factor 5			SUBCELLULAR LOCATION: Golgi apparatus. Cytoplasm, perinuclear region {ECO:0000250}.	GTP binding [GO:0005525]
Q9CQW2	ARL8B_MOUSE	ADP-ribosylation factor-like protein 8B (ADP-ribosylation factor-like protein 10C) (Novel small G protein indispensable for equal chromosome segregation 1)		INTRAMEM 1 19 Note=Mediates targeting to membranes. {ECO:0000250}.	SUBCELLULAR LOCATION: Late endosome membrane {ECO:0000250}. Lysosome membrane {ECO:0000250}. Cytoplasm, cytoskeleton, spindle {ECO:0000250}. Note=Alternatively, may localize with microtubules at the spindle mid-zone during mitosis. {ECO:0000250}.	alpha-tubulin binding [GO:0043014]; beta-tubulin binding [GO:0048487]; GDP binding [GO:0019003]; GTP binding [GO:0005525]
Q99JY9	ARP3_MOUSE	Actin-related protein 3 (Actin-like protein 3)			SUBCELLULAR LOCATION: Cytoplasm, cytoskeleton {ECO:0000250}. Cell projection {ECO:0000250}. Note=In pre-apoptotic cells, colocalizes with MEFV in large specks (pyroptosomes). {ECO:0000250}.	ATP binding [GO:0005524]; structural constituent of cytoskeleton [GO:0005200]
Q8BSY0	ASPH_MOUSE	Aspartyl/asparaginyl beta-hydroxylase (EC 1.14.11.16) (Aspartate beta-hydroxylase) (ASP beta-hydroxylase) (Peptide-aspartate beta-dioxygenase)	TRANSMEM 63 83 Helical; Signal-anchor for type II membrane protein. {ECO:0000255}.		SUBCELLULAR LOCATION: Isoform 1: Endoplasmic reticulum membrane {ECO:0000250|UniProtKB:Q28056}; Single-pass type II membrane protein {ECO:0000250|UniProtKB:Q28056}.; SUBCELLULAR LOCATION: Isoform 2: Sarcoplasmic reticulum membrane {ECO:0000269|PubMed:8530521}; Single-pass type II membrane protein {ECO:0000303|PubMed:8530521}.	calcium ion binding [GO:0005509]; peptide-aspartate beta-dioxygenase activity [GO:0004597]
Q9EPE9	AT131_MOUSE	Manganese-transporting ATPase 13A1 (CATP) (EC 3.6.3.-)	TRANSMEM 64 84 Helical. {ECO:0000255}.; TRANSMEM 93 113 Helical. {ECO:0000255}.; TRANSMEM 241 261 Helical. {ECO:0000255}.; TRANSMEM 441 461 Helical. {ECO:0000255}.; TRANSMEM 986 1006 Helical. {ECO:0000255}.; TRANSMEM 1008 1028 Helical. {ECO:0000255}.; TRANSMEM 1048 1068 Helical. {ECO:0000255}.; TRANSMEM 1093 1113 Helical. {ECO:0000255}.; TRANSMEM 1129 1149 Helical. {ECO:0000255}.; TRANSMEM 1163 1…		SUBCELLULAR LOCATION: Endoplasmic reticulum membrane {ECO:0000250}; Multi-pass membrane protein {ECO:0000250}.	ATPase activity [GO:0016887]; ATP binding [GO:0005524]; metal ion binding [GO:0046872]
Q8VDN2	AT1A1_MOUSE	Sodium/potassium-transporting ATPase subunit alpha-1 (Na(+)/K(+) ATPase alpha-1 subunit) (EC 3.6.3.9) (Sodium pump subunit alpha-1)	TRANSMEM 97 117 Helical. {ECO:0000255}.; TRANSMEM 130 150 Helical. {ECO:0000255}.; TRANSMEM 292 312 Helical. {ECO:0000255}.; TRANSMEM 320 340 Helical. {ECO:0000255}.; TRANSMEM 790 810 Helical. {ECO:0000255}.; TRANSMEM 866 886 Helical. {ECO:0000255}.; TRANSMEM 916 936 Helical. {ECO:0000255}.; TRANSMEM 953 973 Helical. {ECO:0000255}.; TRANSMEM 980 1000 Helical. {ECO:0000255}.		SUBCELLULAR LOCATION: Cell membrane {ECO:0000250}; Multi-pass membrane protein {ECO:0000250}. Melanosome {ECO:0000250}.	ADP binding [GO:0043531]; ATP binding [GO:0005524]; chaperone binding [GO:0051087]; phosphatase activity [GO:0016791]; potassium ion binding [GO:0030955]; sodium:potassium-exchanging ATPase activity [GO:0005391]; sodium ion binding [GO:0031402]; steroid hormone binding [GO:1990239]
P97370	AT1B3_MOUSE	Sodium/potassium-transporting ATPase subunit beta-3 (Sodium/potassium-dependent ATPase subunit beta-3) (ATPB-3) (CD antigen CD298)	TRANSMEM 36 56 Helical; Signal-anchor for type II membrane protein. {ECO:0000255}.		SUBCELLULAR LOCATION: Cell membrane; Single-pass type II membrane protein. Melanosome {ECO:0000250}.	ATPase activator activity [GO:0001671]; ATPase binding [GO:0051117]; sodium:potassium-exchanging ATPase activity [GO:0005391]
O55143	AT2A2_MOUSE	Sarcoplasmic/endoplasmic reticulum calcium ATPase 2 (SERCA2) (SR Ca(2+)-ATPase 2) (EC 3.6.3.8) (Calcium pump 2) (Calcium-transporting ATPase sarcoplasmic reticulum type, slow twitch skeletal muscle isoform) (Endoplasmic reticulum class 1/2 Ca(2+) ATPase)	TRANSMEM 49 69 Helical; Name=1. {ECO:0000250}.; TRANSMEM 90 110 Helical; Name=2. {ECO:0000250}.; TRANSMEM 254 273 Helical; Name=3. {ECO:0000250}.; TRANSMEM 296 313 Helical; Name=4. {ECO:0000250}.; TRANSMEM 757 776 Helical; Name=5. {ECO:0000250}.; TRANSMEM 787 807 Helical; Name=6. {ECO:0000250}.; TRANSMEM 828 850 Helical; Name=7. {ECO:0000250}.; TRANSMEM 897 916 Helical; Name=8. {ECO:0000250}.; TR…		SUBCELLULAR LOCATION: Endoplasmic reticulum membrane; Multi-pass membrane protein. Sarcoplasmic reticulum membrane; Multi-pass membrane protein.	ATP binding [GO:0005524]; calcium ion binding [GO:0005509]; calcium-transporting ATPase activity [GO:0005388]; calcium-transporting ATPase activity involved in regulation of cardiac muscle cell membrane potential [GO:0086039]; enzyme binding [GO:0019899]; protein C-terminus binding [GO:0008022]; S100 protein binding [GO:0044548]
Q64518	AT2A3_MOUSE	Sarcoplasmic/endoplasmic reticulum calcium ATPase 3 (SERCA3) (SR Ca(2+)-ATPase 3) (EC 3.6.3.8) (Calcium pump 3)	TRANSMEM 49 69 Helical; Name=1. {ECO:0000250}.; TRANSMEM 90 110 Helical; Name=2. {ECO:0000250}.; TRANSMEM 254 273 Helical; Name=3. {ECO:0000250}.; TRANSMEM 296 313 Helical; Name=4. {ECO:0000250}.; TRANSMEM 758 777 Helical; Name=5. {ECO:0000250}.; TRANSMEM 788 808 Helical; Name=6. {ECO:0000250}.; TRANSMEM 829 851 Helical; Name=7. {ECO:0000250}.; TRANSMEM 898 917 Helical; Name=8. {ECO:0000250}.; TR…		SUBCELLULAR LOCATION: Nucleus membrane {ECO:0000250}; Multi-pass membrane protein {ECO:0000250}. Endoplasmic reticulum membrane {ECO:0000250}; Multi-pass membrane protein {ECO:0000250}. Sarcoplasmic reticulum membrane {ECO:0000250}; Multi-pass membrane protein {ECO:0000250}.	ATP binding [GO:0005524]; calcium-transporting ATPase activity [GO:0005388]; metal ion binding [GO:0046872]
Q9CQQ7	AT5F1_MOUSE	ATP synthase F(0) complex subunit B1, mitochondrial (ATP synthase subunit b) (ATPase subunit b)			SUBCELLULAR LOCATION: Mitochondrion. Mitochondrion inner membrane.	ATPase activity [GO:0016887]; hydrogen ion transmembrane transporter activity [GO:0015078]
Q9D5T0	ATAD1_MOUSE	ATPase family AAA domain-containing protein 1 (EC 3.6.1.3) (Thorase)			SUBCELLULAR LOCATION: Peroxisome. Cell junction, synapse, postsynaptic cell membrane.	ATPase activity [GO:0016887]; ATP binding [GO:0005524]; microtubule-severing ATPase activity [GO:0008568]
Q925I1	ATAD3_MOUSE	ATPase family AAA domain-containing protein 3 (AAA-ATPase TOB3)	TRANSMEM 246 263 Helical. {ECO:0000255}.		SUBCELLULAR LOCATION: Mitochondrion inner membrane {ECO:0000250}; Single-pass membrane protein {ECO:0000250}. Mitochondrion matrix, mitochondrion nucleoid {ECO:0000250}. Note=In the mitochondrial inner membrane, enriched in sites with the potential to form contacts with the outer membrane. The N-terminal domain interacts with the inner surface of the mitochondrial outer membrane and the C-termina…	ATP binding [GO:0005524]
O35451	ATF6B_MOUSE	Cyclic AMP-dependent transcription factor ATF-6 beta (cAMP-dependent transcription factor ATF-6 beta) (Activating transcription factor 6 beta) (ATF6-beta) (cAMP response element-binding protein-related protein) (Creb-rp) (cAMP-responsive element-binding protein-like 1) [Cleaved into: Processed cyclic AMP-dependent transcription factor ATF-6 beta]	TRANSMEM 394 414 Helical; Signal-anchor for type II membrane protein. {ECO:0000255}.		SUBCELLULAR LOCATION: Endoplasmic reticulum membrane {ECO:0000250}; Single-pass type II membrane protein {ECO:0000250}.; SUBCELLULAR LOCATION: Processed cyclic AMP-dependent transcription factor ATF-6 beta: Nucleus {ECO:0000255|PROSITE-ProRule:PRU00978}. Note=Under ER stress the cleaved N-terminal cytoplasmic domain translocates into the nucleus. {ECO:0000250}.	cAMP response element binding [GO:0035497]; sequence-specific DNA binding [GO:0043565]; sequence-specific DNA binding transcription factor activity [GO:0003700]; transcription regulatory region DNA binding [GO:0044212]
Q6PA06	ATLA2_MOUSE	Atlastin-2 (EC 3.6.5.-) (ADP-ribosylation factor-like protein 6-interacting protein 2) (ARL-6-interacting protein 2) (Aip-2)	TRANSMEM 477 497 Helical. {ECO:0000255}.; TRANSMEM 500 520 Helical. {ECO:0000255}.		SUBCELLULAR LOCATION: Endoplasmic reticulum membrane {ECO:0000250}; Multi-pass membrane protein {ECO:0000250}.	GTPase activity [GO:0003924]; GTP binding [GO:0005525]; identical protein binding [GO:0042802]
Q91YH5	ATLA3_MOUSE	Atlastin-3 (EC 3.6.5.-)	TRANSMEM 446 466 Helical. {ECO:0000255}.; TRANSMEM 468 488 Helical. {ECO:0000255}.		SUBCELLULAR LOCATION: Endoplasmic reticulum membrane {ECO:0000250}; Multi-pass membrane protein {ECO:0000250}. Note=Localizes to endoplasmic reticulum tubules and accumulates in punctuate structures corresponding to 3-way junctions, which represent crossing-points at which the tubules build a polygonal network. {ECO:0000250}.	GTPase activity [GO:0003924]; GTP binding [GO:0005525]; identical protein binding [GO:0042802]
Q9DCX2	ATP5H_MOUSE	ATP synthase subunit d, mitochondrial (ATPase subunit d)			SUBCELLULAR LOCATION: Mitochondrion. Mitochondrion inner membrane.	hydrogen ion transmembrane transporter activity [GO:0015078]
Q06185	ATP5I_MOUSE	ATP synthase subunit e, mitochondrial (ATPase subunit e)			SUBCELLULAR LOCATION: Mitochondrion. Mitochondrion inner membrane.	ATPase activity [GO:0016887]; hydrogen ion transmembrane transporter activity [GO:0015078]
Q9CPQ8	ATP5L_MOUSE	ATP synthase subunit g, mitochondrial (ATPase subunit g)			SUBCELLULAR LOCATION: Mitochondrion. Mitochondrion inner membrane.	hydrogen ion transmembrane transporter activity [GO:0015078]
P98195	ATP9B_MOUSE	Probable phospholipid-transporting ATPase IIB (EC 3.6.3.1) (ATPase class II type 9B)	TRANSMEM 144 164 Helical. {ECO:0000255}.; TRANSMEM 173 193 Helical. {ECO:0000255}.; TRANSMEM 382 402 Helical. {ECO:0000255}.; TRANSMEM 408 427 Helical. {ECO:0000255}.; TRANSMEM 939 959 Helical. {ECO:0000255}.; TRANSMEM 962 982 Helical. {ECO:0000255}.; TRANSMEM 1012 1032 Helical. {ECO:0000255}.; TRANSMEM 1041 1061 Helical. {ECO:0000255}.; TRANSMEM 1066 1086 Helical. {ECO:0000255}.; TRANSMEM 1106 1…		SUBCELLULAR LOCATION: Golgi apparatus, trans-Golgi network membrane {ECO:0000250}; Multi-pass membrane protein {ECO:0000250}.	ATP binding [GO:0005524]; magnesium ion binding [GO:0000287]; phospholipid-translocating ATPase activity [GO:0004012]
Q03265	ATPA_MOUSE	ATP synthase subunit alpha, mitochondrial			SUBCELLULAR LOCATION: Mitochondrion inner membrane {ECO:0000250}. Cell membrane {ECO:0000250}; Peripheral membrane protein {ECO:0000250}; Extracellular side {ECO:0000250}. Note=Colocalizes with HRG on the cell surface of T-cells. {ECO:0000250}.	ATP binding [GO:0005524]; MHC class I protein binding [GO:0042288]; poly(A) RNA binding [GO:0044822]; proton-transporting ATPase activity, rotational mechanism [GO:0046961]; proton-transporting ATP synthase activity, rotational mechanism [GO:0046933]
P56480	ATPB_MOUSE	ATP synthase subunit beta, mitochondrial (EC 3.6.3.14)			SUBCELLULAR LOCATION: Mitochondrion. Mitochondrion inner membrane. Note=Peripheral membrane protein.	ATP binding [GO:0005524]; MHC class I protein binding [GO:0042288]; proton-transporting ATPase activity, rotational mechanism [GO:0046961]; proton-transporting ATP synthase activity, rotational mechanism [GO:0046933]
Q91VR2	ATPG_MOUSE	ATP synthase subunit gamma, mitochondrial (F-ATPase gamma subunit)			SUBCELLULAR LOCATION: Mitochondrion. Mitochondrion inner membrane {ECO:0000250}; Peripheral membrane protein {ECO:0000250}.	poly(A) RNA binding [GO:0044822]; proton-transporting ATPase activity, rotational mechanism [GO:0046961]; proton-transporting ATP synthase activity, rotational mechanism [GO:0046933]
P56135	ATPK_MOUSE	ATP synthase subunit f, mitochondrial	TRANSMEM 57 76 Helical. {ECO:0000255}.		SUBCELLULAR LOCATION: Mitochondrion. Mitochondrion inner membrane {ECO:0000305}; Single-pass membrane protein {ECO:0000305}.	ATPase activity [GO:0016887]
Q9DB20	ATPO_MOUSE	ATP synthase subunit O, mitochondrial (Oligomycin sensitivity conferral protein) (OSCP)			SUBCELLULAR LOCATION: Mitochondrion {ECO:0000250}. Mitochondrion inner membrane {ECO:0000250}.	drug binding [GO:0008144]; proton-transporting ATP synthase activity, rotational mechanism [GO:0046933]; steroid binding [GO:0005496]
P70295	AUP1_MOUSE	Ancient ubiquitous protein 1	TRANSMEM 21 41 Helical; Signal-anchor for type III membrane protein. {ECO:0000255}.		SUBCELLULAR LOCATION: Endoplasmic reticulum membrane {ECO:0000250}; Single-pass type III membrane protein {ECO:0000250}; Cytoplasmic side {ECO:0000250}.	transferase activity, transferring acyl groups [GO:0016746]
Q9D9K3	AVEN_MOUSE	Cell death regulator Aven			SUBCELLULAR LOCATION: Endomembrane system {ECO:0000250}; Peripheral membrane protein {ECO:0000250}. Note=Associated with intracellular membranes. {ECO:0000250}.
O54918	B2L11_MOUSE	Bcl-2-like protein 11 (Bcl2-L-11) (Bcl2-interacting mediator of cell death)			SUBCELLULAR LOCATION: Membrane {ECO:0000269|PubMed:9430630}; Peripheral membrane protein {ECO:0000269|PubMed:9430630}. Mitochondrion {ECO:0000250}. Note=Associated with intracytoplasmic membranes.	microtubule binding [GO:0008017]
P59017	B2L13_MOUSE	Bcl-2-like protein 13 (Bcl2-L-13) (Bcl-rambo) (Protein Mil1)	TRANSMEM 409 429 Helical. {ECO:0000255}.		SUBCELLULAR LOCATION: Mitochondrion membrane {ECO:0000250}; Single-pass membrane protein {ECO:0000250}.
Q9Z222	B3GN2_MOUSE	N-acetyllactosaminide beta-1,3-N-acetylglucosaminyltransferase 2 (EC 2.4.1.149) (Beta-1,3-N-acetylglucosaminyltransferase 1) (BGnT-1) (Beta-1,3-Gn-T1) (Beta3Gn-T1) (Beta-1,3-galactosyltransferase 7) (Beta-1,3-GalTase 7) (Beta3Gal-T7) (Beta3GalT7) (b3Gal-T7) (Beta-3-Gx-T7) (UDP-Gal:beta-GlcNAc beta-1,3-galactosyltransferase 7) (UDP-GlcNAc:betaGal beta-1,3-N-acetylglucosaminyltransferase 2) (BGnT-2…	TRANSMEM 8 28 Helical; Signal-anchor for type II membrane protein. {ECO:0000255}.		SUBCELLULAR LOCATION: Golgi apparatus membrane {ECO:0000305}; Single-pass type II membrane protein {ECO:0000305}.	galactosyltransferase activity [GO:0008378]; N-acetyllactosaminide beta-1,3-N-acetylglucosaminyltransferase activity [GO:0008532]
P15535	B4GT1_MOUSE	Beta-1,4-galactosyltransferase 1 (Beta-1,4-GalTase 1) (Beta4Gal-T1) (b4Gal-T1) (EC 2.4.1.-) (UDP-Gal:beta-GlcNAc beta-1,4-galactosyltransferase 1) (UDP-galactose:beta-N-acetylglucosamine beta-1,4-galactosyltransferase 1) [Cleaved into: Processed beta-1,4-galactosyltransferase 1] [Includes: Lactose synthase A protein (EC 2.4.1.22); N-acetyllactosamine synthase (EC 2.4.1.90) (Nal synthase); Beta-N-…	TRANSMEM 25 44 Helical; Signal-anchor for type II membrane protein. {ECO:0000255}.		SUBCELLULAR LOCATION: Isoform Long: Golgi apparatus, Golgi stack membrane {ECO:0000269|PubMed:18511602}; Single-pass type II membrane protein. Cell membrane; Single-pass type II membrane protein. Cell surface. Cell projection, filopodium {ECO:0000269|PubMed:18511602}. Note=Found in trans cisternae of Golgi. B4GALT1 cell surface expression is regulated by UBE2Q1 (PubMed:18511602). {ECO:0000269|Pub…	alpha-tubulin binding [GO:0043014]; beta-N-acetylglucosaminylglycopeptide beta-1,4-galactosyltransferase activity [GO:0003831]; beta-tubulin binding [GO:0048487]; cytoskeletal protein binding [GO:0008092]; galactosyltransferase activity [GO:0008378]; lactose synthase activity [GO:0004461]; manganese ion binding [GO:0030145]; N-acetyllactosamine synthase activity [GO:0003945]; protein homodimeriza…
Q9JMK0	B4GT5_MOUSE	Beta-1,4-galactosyltransferase 5 (Beta-1,4-GalTase 5) (Beta4Gal-T5) (b4Gal-T5) (EC 2.4.1.-) (Beta-1,4-GalT II) (UDP-Gal:beta-GlcNAc beta-1,4-galactosyltransferase 5) (UDP-galactose:beta-N-acetylglucosamine beta-1,4-galactosyltransferase 5)	TRANSMEM 15 35 Helical; Signal-anchor for type II membrane protein. {ECO:0000255}.		SUBCELLULAR LOCATION: Golgi apparatus, Golgi stack membrane {ECO:0000250}; Single-pass type II membrane protein {ECO:0000250}. Note=Trans cisternae of Golgi stack. {ECO:0000250}.	metal ion binding [GO:0046872]; transferase activity, transferring glycosyl groups [GO:0016757]
Q61335	BAP31_MOUSE	B-cell receptor-associated protein 31 (BCR-associated protein 31) (Bap31) (p28)	TRANSMEM 7 27 Helical. {ECO:0000255}.; TRANSMEM 44 64 Helical. {ECO:0000255}.; TRANSMEM 103 123 Helical. {ECO:0000255}.		SUBCELLULAR LOCATION: Endoplasmic reticulum membrane {ECO:0000250}; Multi-pass membrane protein {ECO:0000250}. Endoplasmic reticulum-Golgi intermediate compartment membrane {ECO:0000250}; Multi-pass membrane protein {ECO:0000250}. Note=May shuttle between the ER and the intermediate compartment/cis-Golgi complex. {ECO:0000250}.	MHC class I protein binding [GO:0042288]; protein complex binding [GO:0032403]
P18572	BASI_MOUSE	Basigin (Basic immunoglobulin superfamily) (HT7 antigen) (Membrane glycoprotein gp42) (CD antigen CD147)	TRANSMEM 326 349 Helical. {ECO:0000255}.		SUBCELLULAR LOCATION: Cell membrane {ECO:0000269|PubMed:12601063}; Single-pass type I membrane protein. Melanosome {ECO:0000250|UniProtKB:P35613}. Note=Colocalizes with SLC16A1 and SLC16A8. In spermatozoa, localized on the principal piece of caput and in the middle piece during transit in the corpus and cauda epididymides. {ECO:0000269|PubMed:11882021, ECO:0000269|PubMed:12601063}.	mannose binding [GO:0005537]
Q07813	BAX_MOUSE	Apoptosis regulator BAX	TRANSMEM 172 192 Helical. {ECO:0000255}.		SUBCELLULAR LOCATION: Isoform Alpha: Mitochondrion outer membrane {ECO:0000250}; Single-pass membrane protein {ECO:0000250}. Cytoplasm {ECO:0000250}. Note=Colocalizes with 14-3-3 proteins in the cytoplasm. Under stress conditions, undergoes a conformation change that causes release from JNK-phosphorylated 14-3-3 proteins and translocation to the mitochondrion membrane (By similarity). {ECO:000025…	BH3 domain binding [GO:0051434]; channel activity [GO:0015267]; identical protein binding [GO:0042802]; lipid binding [GO:0008289]; protein heterodimerization activity [GO:0046982]; protein homodimerization activity [GO:0042803]
Q9CZP5	BCS1_MOUSE	Mitochondrial chaperone BCS1 (BCS1-like protein)	TRANSMEM 16 32 Helical. {ECO:0000255}.		SUBCELLULAR LOCATION: Mitochondrion inner membrane {ECO:0000250}; Single-pass membrane protein {ECO:0000250}.	ATP binding [GO:0005524]
P12265	BGLR_MOUSE	Beta-glucuronidase (EC 3.2.1.31)			SUBCELLULAR LOCATION: Lysosome {ECO:0000269|PubMed:2394691}. Endoplasmic reticulum {ECO:0000269|PubMed:2394691}. Note=A small proportion is found in the endoplasmic reticulum.	beta-glucuronidase activity [GO:0004566]; protein domain specific binding [GO:0019904]; receptor binding [GO:0005102]
O88738	BIRC6_MOUSE	Baculoviral IAP repeat-containing protein 6 (EC 6.3.2.-) (BIR repeat-containing ubiquitin-conjugating enzyme) (BRUCE) (Ubiquitin-conjugating BIR domain enzyme apollon) (APOLLON)			SUBCELLULAR LOCATION: Golgi apparatus, trans-Golgi network membrane {ECO:0000250}. Midbody {ECO:0000250}. Endosome {ECO:0000250}. Cytoplasm, cytoskeleton, spindle pole {ECO:0000250}. Cytoplasm, cytoskeleton, microtubule organizing center, centrosome {ECO:0000250}. Note=Concentrates in a pericentriolar compartment in interphase, moves partially to spindle poles in metaphase, and finally localizes …	cysteine-type endopeptidase inhibitor activity [GO:0004869]; ligase activity [GO:0016874]; ubiquitin conjugating enzyme activity [GO:0061631]; ubiquitin-protein transferase activity [GO:0004842]
Q8BXV2	BRI3B_MOUSE	BRI3-binding protein (I3-binding protein)	TRANSMEM 19 39 Helical. {ECO:0000255}.; TRANSMEM 131 151 Helical. {ECO:0000255}.; TRANSMEM 164 181 Helical. {ECO:0000255}.; TRANSMEM 190 210 Helical. {ECO:0000255}.		SUBCELLULAR LOCATION: Mitochondrion outer membrane {ECO:0000250}; Multi-pass membrane protein {ECO:0000250}.
Q8R2Q8	BST2_MOUSE	Bone marrow stromal antigen 2 (BST-2) (HM1.24 antigen) (CD antigen CD317)	TRANSMEM 31 51 Helical; Signal-anchor for type II membrane protein. {ECO:0000255}.		SUBCELLULAR LOCATION: Golgi apparatus, trans-Golgi network. Cell membrane; Single-pass type II membrane protein. Cell membrane {ECO:0000250}; Lipid-anchor, GPI-anchor {ECO:0000250}. Late endosome {ECO:0000250}. Membrane raft {ECO:0000250}. Cytoplasm {ECO:0000250}. Apical cell membrane {ECO:0000250}. Note=Shuttles between the cell membrane, where it is present predominantly in membrane/lipid rafts…	metalloendopeptidase inhibitor activity [GO:0008191]; poly(A) RNA binding [GO:0044822]; signal transducer activity [GO:0004871]
O35796	C1QBP_RAT	Complement component 1 Q subcomponent-binding protein, mitochondrial (GC1q-R protein) (Glycoprotein gC1qBP) (C1qBP)			SUBCELLULAR LOCATION: Mitochondrion matrix {ECO:0000250}. Nucleus {ECO:0000250}. Cell membrane {ECO:0000250}; Peripheral membrane protein {ECO:0000250}; Extracellular side {ECO:0000250}. Secreted {ECO:0000250}. Cytoplasm. Nucleus, nucleolus {ECO:0000250}. Note=Seems to be predominantly localized to mitochondria. {ECO:0000250}.	adrenergic receptor binding [GO:0031690]; complement component C1q binding [GO:0001849]; hyaluronic acid binding [GO:0005540]; kininogen binding [GO:0030984]; mitochondrial ribosome binding [GO:0097177]; mRNA binding [GO:0003729]; protein kinase C binding [GO:0005080]; transcription corepressor activity [GO:0003714]
O35658	C1QBP_MOUSE	Complement component 1 Q subcomponent-binding protein, mitochondrial (GC1q-R protein) (Glycoprotein gC1qBP) (C1qBP)			SUBCELLULAR LOCATION: Mitochondrion matrix {ECO:0000269|PubMed:17486078, ECO:0000269|PubMed:18166172}. Nucleus {ECO:0000250}. Cell membrane {ECO:0000250}; Peripheral membrane protein {ECO:0000250}; Extracellular side {ECO:0000250}. Secreted {ECO:0000250}. Cytoplasm {ECO:0000250}. Nucleus, nucleolus {ECO:0000250}. Note=Seems to be predominantly localized to mitochondria.	adrenergic receptor binding [GO:0031690]; complement component C1q binding [GO:0001849]; hyaluronic acid binding [GO:0005540]; kininogen binding [GO:0030984]; mitochondrial ribosome binding [GO:0097177]; mRNA binding [GO:0003729]; transcription corepressor activity [GO:0003714]; transcription factor binding [GO:0008134]
Q922D8	C1TC_MOUSE	C-1-tetrahydrofolate synthase, cytoplasmic (C1-THF synthase) [Cleaved into: C-1-tetrahydrofolate synthase, cytoplasmic, N-terminally processed] [Includes: Methylenetetrahydrofolate dehydrogenase (EC 1.5.1.5); Methenyltetrahydrofolate cyclohydrolase (EC 3.5.4.9); Formyltetrahydrofolate synthetase (EC 6.3.4.3)]			SUBCELLULAR LOCATION: Cytoplasm {ECO:0000250}.	ATP binding [GO:0005524]; formate-tetrahydrofolate ligase activity [GO:0004329]; methenyltetrahydrofolate cyclohydrolase activity [GO:0004477]; methylenetetrahydrofolate dehydrogenase (NAD+) activity [GO:0004487]; methylenetetrahydrofolate dehydrogenase (NADP+) activity [GO:0004488]
Q9CZB0	C560_MOUSE	Succinate dehydrogenase cytochrome b560 subunit, mitochondrial (Integral membrane protein CII-3) (QPs-1) (QPs1)	TRANSMEM 63 92 Helical. {ECO:0000250}.; TRANSMEM 113 137 Helical. {ECO:0000250}.; TRANSMEM 145 166 Helical. {ECO:0000250}.		SUBCELLULAR LOCATION: Mitochondrion inner membrane {ECO:0000250}; Multi-pass membrane protein {ECO:0000250}.	electron carrier activity [GO:0009055]; heme binding [GO:0020037]; metal ion binding [GO:0046872]; succinate dehydrogenase activity [GO:0000104]
Q8VEC4	CAHM2_MOUSE	Calcium homeostasis modulator protein 2 (Protein FAM26B)	TRANSMEM 21 41 Helical. {ECO:0000255}.; TRANSMEM 55 75 Helical. {ECO:0000255}.; TRANSMEM 100 120 Helical. {ECO:0000255}.; TRANSMEM 185 205 Helical. {ECO:0000255}.		SUBCELLULAR LOCATION: Membrane {ECO:0000305}; Multi-pass membrane protein {ECO:0000305}.	cation channel activity [GO:0005261]
P14211	CALR_MOUSE	Calreticulin (CRP55) (Calregulin) (Endoplasmic reticulum resident protein 60) (ERp60) (HACBP)			SUBCELLULAR LOCATION: Endoplasmic reticulum lumen {ECO:0000255|PROSITE-ProRule:PRU10138, ECO:0000269|PubMed:8418194}. Cytoplasmic granule {ECO:0000269|PubMed:8418194}. Sarcoplasmic reticulum lumen {ECO:0000250}. Note=Associated with the lytic granules in the cytolytic T-lymphocytes.	androgen receptor binding [GO:0050681]; calcium ion binding [GO:0005509]; carbohydrate binding [GO:0030246]; glycoprotein binding [GO:0001948]; hormone binding [GO:0042562]; integrin binding [GO:0005178]; iron ion binding [GO:0005506]; mRNA binding [GO:0003729]; peptide binding [GO:0042277]; poly(A) RNA binding [GO:0044822]; ubiquitin protein ligase binding [GO:0031625]
P35564	CALX_MOUSE	Calnexin	TRANSMEM 483 503 Helical. {ECO:0000255}.		SUBCELLULAR LOCATION: Endoplasmic reticulum membrane {ECO:0000269|PubMed:7628443}; Single-pass type I membrane protein {ECO:0000269|PubMed:7628443}. Endoplasmic reticulum {ECO:0000250}. Melanosome {ECO:0000250}. Note=The palmitoylated form preferentially localizes to the perinuclear rough ER (By similarity). When bound to CD3 epsilon chains, calnexin's ER retention signal can be masked, permittin…	calcium ion binding [GO:0005509]; carbohydrate binding [GO:0030246]; poly(A) RNA binding [GO:0044822]
Q6ZQ38	CAND1_MOUSE	Cullin-associated NEDD8-dissociated protein 1 (Cullin-associated and neddylation-dissociated protein 1) (p120 CAND1)			SUBCELLULAR LOCATION: Cytoplasm {ECO:0000250}. Nucleus {ECO:0000250}. Note=Predominantly cytoplasmic. {ECO:0000250}.
Q08163	CAP1_RAT	Adenylyl cyclase-associated protein 1 (CAP 1)			SUBCELLULAR LOCATION: Cell membrane {ECO:0000250}; Peripheral membrane protein {ECO:0000250}.
Q60865	CAPR1_MOUSE	Caprin-1 (Cytoplasmic activation- and proliferation-associated protein 1) (GPI-anchored membrane protein 1) (GPI-anchored protein p137) (GPI-p137) (p137GPI) (Membrane component chromosome 11 surface marker 1) (RNA granule protein 105)			SUBCELLULAR LOCATION: Cytoplasm, cytosol. Cell projection, dendrite. Note=Associated with RNA granules. {ECO:0000250}.	poly(A) RNA binding [GO:0044822]; RNA binding [GO:0003723]
Q6P2L7	CASC4_MOUSE	Protein CASC4 (Cancer susceptibility candidate gene 4 protein homolog)	TRANSMEM 15 35 Helical; Signal-anchor for type II membrane protein. {ECO:0000255}.		SUBCELLULAR LOCATION: Membrane {ECO:0000305}; Single-pass type II membrane protein {ECO:0000305}.
P10605	CATB_MOUSE	Cathepsin B (EC 3.4.22.1) (Cathepsin B1) [Cleaved into: Cathepsin B light chain; Cathepsin B heavy chain]			SUBCELLULAR LOCATION: Lysosome. Melanosome {ECO:0000250}. Secreted, extracellular space {ECO:0000250}.	collagen binding [GO:0005518]; cysteine-type endopeptidase activity [GO:0004197]; cysteine-type peptidase activity [GO:0008234]; peptidase activity [GO:0008233]; peptide binding [GO:0042277]; proteoglycan binding [GO:0043394]
Q9JHW1	CBPD_RAT	Carboxypeptidase D (EC 3.4.17.22) (Metallocarboxypeptidase D) (gp180)	TRANSMEM 1298 1318 Helical. {ECO:0000255}.		SUBCELLULAR LOCATION: Isoform 1: Cell membrane; Single-pass type I membrane protein.; SUBCELLULAR LOCATION: Isoform 2: Nucleus.	metallocarboxypeptidase activity [GO:0004181]; protein complex binding [GO:0032403]; protein phosphatase 2A binding [GO:0051721]; serine-type carboxypeptidase activity [GO:0004185]; zinc ion binding [GO:0008270]
Q8VE99	CC115_MOUSE	Coiled-coil domain-containing protein 115 (Coiled-coil protein 1) (Ccp1)			SUBCELLULAR LOCATION: Endosome {ECO:0000269|PubMed:16378758}. Lysosome {ECO:0000269|PubMed:16378758}. Note=Seems not to be associated with recycling endosomes.
Q9D024	CCD47_MOUSE	Coiled-coil domain-containing protein 47 (Adipocyte-specific protein 4)	TRANSMEM 136 156 Helical. {ECO:0000255}.		SUBCELLULAR LOCATION: Membrane {ECO:0000305}; Single-pass membrane protein {ECO:0000305}.	calcium ion binding [GO:0005509]; poly(A) RNA binding [GO:0044822]
Q8R422	CD109_MOUSE	CD109 antigen (GPI-anchored alpha-2 macroglobulin-related protein) (CD antigen CD109)			SUBCELLULAR LOCATION: Cell membrane {ECO:0000250}; Lipid-anchor, GPI-anchor {ECO:0000250}.	serine-type endopeptidase inhibitor activity [GO:0004867]; transforming growth factor beta binding [GO:0050431]
Q61490	CD166_MOUSE	CD166 antigen (Activated leukocyte cell adhesion molecule) (Protein DM-GRASP) (CD antigen CD166)	TRANSMEM 528 549 Helical. {ECO:0000255}.		SUBCELLULAR LOCATION: Membrane; Single-pass type I membrane protein.
Q62192	CD180_MOUSE	CD180 antigen (Lymphocyte antigen 78) (Ly-78) (Radioprotective 105 kDa protein) (CD antigen CD180)	TRANSMEM 627 650 Helical. {ECO:0000255}.		SUBCELLULAR LOCATION: Cell membrane; Single-pass type I membrane protein.
P60766	CDC42_MOUSE	Cell division control protein 42 homolog (G25K GTP-binding protein)			SUBCELLULAR LOCATION: Cell membrane {ECO:0000305}; Lipid-anchor {ECO:0000305}; Cytoplasmic side {ECO:0000305}. Midbody {ECO:0000250}. Cytoplasm, cytoskeleton, microtubule organizing center, centrosome {ECO:0000250}. Note=Localizes to spindle during prometaphase cells. Moves to the central spindle as cells progressed through anaphase to telophase. Localizes at the end of cytokinesis in the interce…	GTPase activity [GO:0003924]; GTP binding [GO:0005525]; GTP-dependent protein binding [GO:0030742]; protein kinase binding [GO:0019901]
Q8VDP6	CDIPT_MOUSE	CDP-diacylglycerol--inositol 3-phosphatidyltransferase (EC 2.7.8.11) (Phosphatidylinositol synthase) (PI synthase) (PtdIns synthase)	TRANSMEM 6 26 Helical. {ECO:0000255}.; TRANSMEM 29 49 Helical. {ECO:0000255}.; TRANSMEM 74 94 Helical. {ECO:0000255}.; TRANSMEM 140 160 Helical. {ECO:0000255}.; TRANSMEM 175 195 Helical. {ECO:0000255}.		SUBCELLULAR LOCATION: Endoplasmic reticulum membrane {ECO:0000250}; Multi-pass membrane protein {ECO:0000250}. Golgi apparatus membrane {ECO:0000250}; Multi-pass membrane protein {ECO:0000250}. Cell membrane {ECO:0000250}; Multi-pass membrane protein {ECO:0000250}. Membrane {ECO:0000250}.	alcohol binding [GO:0043178]; carbohydrate binding [GO:0030246]; CDP-diacylglycerol-inositol 3-phosphatidyltransferase activity [GO:0003881]; diacylglycerol binding [GO:0019992]; manganese ion binding [GO:0030145]
P11440	CDK1_MOUSE	Cyclin-dependent kinase 1 (CDK1) (EC 2.7.11.22) (EC 2.7.11.23) (Cell division control protein 2 homolog) (Cell division protein kinase 1) (p34 protein kinase)			SUBCELLULAR LOCATION: Nucleus {ECO:0000269|PubMed:17942597}. Cytoplasm {ECO:0000269|PubMed:17942597}. Mitochondrion {ECO:0000269|PubMed:17942597}. Cytoplasm, cytoskeleton, microtubule organizing center, centrosome {ECO:0000250}. Cytoplasm, cytoskeleton, spindle {ECO:0000250}. Note=Colocalizes with SIRT2 on centrosome during prophase and on splindle fibers during metaphase of the mitotic cell cycl…	ATP binding [GO:0005524]; cyclin-dependent protein serine/threonine kinase activity [GO:0004693]; Hsp70 protein binding [GO:0030544]; kinase activity [GO:0016301]; protein kinase activity [GO:0004672]; protein serine/threonine kinase activity [GO:0004674]; RNA polymerase II carboxy-terminal domain kinase activity [GO:0008353]
Q4VAA2	CDV3_MOUSE	Protein CDV3 (Carnitine deficiency-associated protein 3) (Tyrosine-phosphorylated protein 36) (TPP36)			SUBCELLULAR LOCATION: Cytoplasm {ECO:0000269|PubMed:12606058}.
Q8BGS7	CEPT1_MOUSE	Choline/ethanolaminephosphotransferase 1 (mCEPT1) (EC 2.7.8.1) (EC 2.7.8.2)	TRANSMEM 87 107 Helical. {ECO:0000255}.; TRANSMEM 115 135 Helical. {ECO:0000255}.; TRANSMEM 186 206 Helical. {ECO:0000255}.; TRANSMEM 209 229 Helical. {ECO:0000255}.; TRANSMEM 239 259 Helical. {ECO:0000255}.; TRANSMEM 283 303 Helical. {ECO:0000255}.; TRANSMEM 317 337 Helical. {ECO:0000255}.; TRANSMEM 365 385 Helical. {ECO:0000255}.		SUBCELLULAR LOCATION: Endoplasmic reticulum membrane {ECO:0000250}; Multi-pass membrane protein {ECO:0000250}. Nucleus membrane {ECO:0000250}; Multi-pass membrane protein {ECO:0000250}.	diacylglycerol cholinephosphotransferase activity [GO:0004142]; ethanolaminephosphotransferase activity [GO:0004307]; metal ion binding [GO:0046872]; phosphotransferase activity, for other substituted phosphate groups [GO:0016780]
Q9D6K9	CERS5_MOUSE	Ceramide synthase 5 (CerS5) (EC 2.3.1.24) (LAG1 longevity assurance homolog 5) (Translocating chain-associating membrane protein homolog 4) (TRAM homolog 4)	TRANSMEM 44 64 Helical. {ECO:0000255}.; TRANSMEM 148 168 Helical. {ECO:0000255}.; TRANSMEM 187 207 Helical. {ECO:0000255}.; TRANSMEM 214 234 Helical. {ECO:0000255}.; TRANSMEM 272 292 Helical. {ECO:0000255}.; TRANSMEM 312 332 Helical. {ECO:0000255}.		SUBCELLULAR LOCATION: Nucleus membrane {ECO:0000255|PROSITE-ProRule:PRU00108}; Multi-pass membrane protein {ECO:0000305}. Endoplasmic reticulum membrane {ECO:0000269|PubMed:12912983}; Multi-pass membrane protein {ECO:0000269|PubMed:12912983}.	DNA binding [GO:0003677]; sphingosine N-acyltransferase activity [GO:0050291]
Q64433	CH10_MOUSE	10 kDa heat shock protein, mitochondrial (Hsp10) (10 kDa chaperonin) (Chaperonin 10) (CPN10)			SUBCELLULAR LOCATION: Mitochondrion matrix.	ATP binding [GO:0005524]; chaperone binding [GO:0051087]; poly(A) RNA binding [GO:0044822]
P63038	CH60_MOUSE	60 kDa heat shock protein, mitochondrial (60 kDa chaperonin) (Chaperonin 60) (CPN60) (HSP-65) (Heat shock protein 60) (HSP-60) (Hsp60) (Mitochondrial matrix protein P1)			SUBCELLULAR LOCATION: Mitochondrion matrix {ECO:0000250}.	ATP binding [GO:0005524]; chaperone binding [GO:0051087]; double-stranded RNA binding [GO:0003725]; lipopolysaccharide binding [GO:0001530]; p53 binding [GO:0002039]; poly(A) RNA binding [GO:0044822]; ubiquitin protein ligase binding [GO:0031625]
Q6PDQ2	CHD4_MOUSE	Chromodomain-helicase-DNA-binding protein 4 (CHD-4) (EC 3.6.4.12)			SUBCELLULAR LOCATION: Nucleus {ECO:0000250}. Cytoplasm, cytoskeleton, microtubule organizing center, centrosome {ECO:0000250}. Note=Associates with centrosomes in interphase. {ECO:0000250}.	ATP binding [GO:0005524]; ATP-dependent helicase activity [GO:0008026]; RNA polymerase II core promoter proximal region sequence-specific DNA binding [GO:0000978]; RNA polymerase II distal enhancer sequence-specific DNA binding [GO:0000980]; RNA polymerase II repressing transcription factor binding [GO:0001103]; transcription factor binding [GO:0008134]; zinc ion binding [GO:0008270]
Q9D8B3	CHM4B_MOUSE	Charged multivesicular body protein 4b (Chromatin-modifying protein 4b) (CHMP4b)			SUBCELLULAR LOCATION: Cytoplasm, cytosol {ECO:0000250}. Late endosome membrane {ECO:0000250}; Peripheral membrane protein {ECO:0000250}.	identical protein binding [GO:0042802]; protein homodimerization activity [GO:0042803]
P61022	CHP1_MOUSE	Calcineurin B homologous protein 1 (Calcineurin B-like protein) (Calcium-binding protein CHP) (Calcium-binding protein p22) (EF-hand calcium-binding domain-containing protein p22) (Sid 470) (p24)			SUBCELLULAR LOCATION: Nucleus {ECO:0000250}. Cytoplasm {ECO:0000250}. Cytoplasm, cytoskeleton {ECO:0000250}. Membrane {ECO:0000250}. Endoplasmic reticulum-Golgi intermediate compartment {ECO:0000250}. Endoplasmic reticulum {ECO:0000250}. Cell membrane {ECO:0000250}. Note=Localizes in cytoplasmic compartments in dividing cells. Localizes in the nucleus in quiescent cells. Exported from the nucleus…	calcium-dependent protein binding [GO:0048306]; calcium ion binding [GO:0005509]; kinase binding [GO:0019900]; microtubule binding [GO:0008017]; protein kinase inhibitor activity [GO:0004860]; transporter activity [GO:0005215]
Q9CQB5	CISD2_MOUSE	CDGSH iron-sulfur domain-containing protein 2 (MitoNEET-related 1 protein) (Miner1) (Nervous system overexpressed protein 70)	TRANSMEM 38 60 Helical. {ECO:0000255}.		SUBCELLULAR LOCATION: Endoplasmic reticulum membrane {ECO:0000269|PubMed:19451219}; Single-pass membrane protein {ECO:0000269|PubMed:19451219}. Mitochondrion outer membrane {ECO:0000269|PubMed:19451219}; Single-pass membrane protein {ECO:0000269|PubMed:19451219}. Note=According to PubMed:19451219, it mainly localizes to the mitochondrion outer membrane and localizes only at low level to the endop…	2 iron, 2 sulfur cluster binding [GO:0051537]; metal ion binding [GO:0046872]; poly(A) RNA binding [GO:0044822]; protein homodimerization activity [GO:0042803]
Q8BMK4	CKAP4_MOUSE	Cytoskeleton-associated protein 4 (63-kDa cytoskeleton-linking membrane protein) (Climp-63) (p63)	TRANSMEM 86 108 Helical. {ECO:0000255}.		SUBCELLULAR LOCATION: Endoplasmic reticulum membrane; Single-pass type II membrane protein. Cell membrane; Single-pass type II membrane protein. Cytoplasm, cytoskeleton. Cytoplasm, perinuclear region. Note=Translocates to the perinuclear region upon APF-stimulation. {ECO:0000250}.	poly(A) RNA binding [GO:0044822]
Q80TV8	CLAP1_MOUSE	CLIP-associating protein 1 (Cytoplasmic linker-associated protein 1)			SUBCELLULAR LOCATION: Cytoplasm, cytoskeleton {ECO:0000250}. Cytoplasm, cytoskeleton, microtubule organizing center, centrosome {ECO:0000250}. Chromosome, centromere, kinetochore {ECO:0000250}. Cytoplasm, cytoskeleton, spindle {ECO:0000250}. Golgi apparatus, trans-Golgi network {ECO:0000250}. Note=Localizes to microtubule plus ends. Localizes to centrosomes, kinetochores and the mitotic spindle f…	kinetochore binding [GO:0043515]; microtubule binding [GO:0008017]; microtubule plus-end binding [GO:0051010]
Q68FD5	CLH1_MOUSE	Clathrin heavy chain 1			SUBCELLULAR LOCATION: Cytoplasmic vesicle membrane {ECO:0000250}; Peripheral membrane protein {ECO:0000250}; Cytoplasmic side {ECO:0000250}. Membrane, coated pit {ECO:0000250}; Peripheral membrane protein {ECO:0000250}; Cytoplasmic side {ECO:0000250}. Melanosome {ECO:0000250}. Note=Cytoplasmic face of coated pits and vesicles. {ECO:0000250}.	clathrin light chain binding [GO:0032051]; double-stranded RNA binding [GO:0003725]; poly(A) RNA binding [GO:0044822]; protein kinase binding [GO:0019901]; structural molecule activity [GO:0005198]
Q8VBZ3	CLPT1_MOUSE	Cleft lip and palate transmembrane protein 1 homolog (Thymic epithelial cell surface antigen)	TRANSMEM 355 375 Helical. {ECO:0000255}.; TRANSMEM 391 411 Helical. {ECO:0000255}.; TRANSMEM 417 437 Helical. {ECO:0000255}.; TRANSMEM 478 498 Helical. {ECO:0000255}.; TRANSMEM 503 523 Helical. {ECO:0000255}.		SUBCELLULAR LOCATION: Membrane {ECO:0000305}; Multi-pass membrane protein {ECO:0000305}.
Q8BH59	CMC1_MOUSE	Calcium-binding mitochondrial carrier protein Aralar1 (Mitochondrial aspartate glutamate carrier 1) (Solute carrier family 25 member 12)	TRANSMEM 330 347 Helical; Name=1. {ECO:0000255}.; TRANSMEM 391 410 Helical; Name=2. {ECO:0000255}.; TRANSMEM 434 447 Helical; Name=3. {ECO:0000255}.; TRANSMEM 483 502 Helical; Name=4. {ECO:0000255}.; TRANSMEM 522 539 Helical; Name=5. {ECO:0000255}.; TRANSMEM 579 598 Helical; Name=6. {ECO:0000255}.		SUBCELLULAR LOCATION: Mitochondrion inner membrane {ECO:0000250}; Multi-pass membrane protein {ECO:0000250}.	calcium ion binding [GO:0005509]; L-aspartate transmembrane transporter activity [GO:0015183]; L-glutamate transmembrane transporter activity [GO:0005313]
Q8BIG7	CMTD1_MOUSE	Catechol O-methyltransferase domain-containing protein 1 (EC 2.1.1.-)	TRANSMEM 12 32 Helical; Signal-anchor for type II membrane protein. {ECO:0000255}.		SUBCELLULAR LOCATION: Membrane {ECO:0000305}; Single-pass type II membrane protein {ECO:0000305}.	O-methyltransferase activity [GO:0008171]
Q8K2Z4	CND1_MOUSE	Condensin complex subunit 1 (Chromosome condensation-related SMC-associated protein 1) (Chromosome-associated protein D2) (mCAP-D2) (Non-SMC condensin I complex subunit D2) (XCAP-D2 homolog)			SUBCELLULAR LOCATION: Nucleus {ECO:0000250}. Cytoplasm {ECO:0000250}. Chromosome {ECO:0000250}. Note=In interphase cells, the majority of the condensin complex is found in the cytoplasm, while a minority of the complex is associated with chromatin. A subpopulation of the complex however remains associated with chromosome foci in interphase cells. During mitosis, most of the condensin complex is a…	histone binding [GO:0042393]
Q6ZQK0	CNDD3_MOUSE	Condensin-2 complex subunit D3 (Non-SMC condensin II complex subunit D3)			SUBCELLULAR LOCATION: Nucleus {ECO:0000250}.	methylated histone binding [GO:0035064]
P0C588	CNNM4_RAT	Metal transporter CNNM4 (Ancient conserved domain-containing protein 4) (Cyclin-M4)	TRANSMEM 176 196 Helical. {ECO:0000255}.; TRANSMEM 262 282 Helical. {ECO:0000255}.; TRANSMEM 291 313 Helical. {ECO:0000255}.	INTRAMEM 238 258 Helical. {ECO:0000255}.	SUBCELLULAR LOCATION: Cell membrane {ECO:0000305|PubMed:15840172}; Multi-pass membrane protein {ECO:0000305|PubMed:15840172}.	magnesium ion transmembrane transporter activity [GO:0015095]; sodium ion transmembrane transporter activity [GO:0015081]
Q6ZQ08	CNOT1_MOUSE	CCR4-NOT transcription complex subunit 1 (CCR4-associated factor 1)			SUBCELLULAR LOCATION: Cytoplasm, P-body {ECO:0000269|PubMed:20133598}. Nucleus {ECO:0000250}. Cytoplasm {ECO:0000250}. Note=NANOS2 promotes its localization to P-body.	armadillo repeat domain binding [GO:0070016]; estrogen receptor binding [GO:0030331]; poly(A) RNA binding [GO:0044822]; protein complex scaffold [GO:0032947]; protein domain specific binding [GO:0019904]; retinoic acid receptor binding [GO:0042974]
Q8CBC4	CNST_MOUSE	Consortin	TRANSMEM 651 671 Helical. {ECO:0000255}.		SUBCELLULAR LOCATION: Cell membrane {ECO:0000250}; Single-pass membrane protein {ECO:0000250}. Golgi apparatus, trans-Golgi network membrane {ECO:0000250}; Single-pass membrane protein {ECO:0000250}. Cytoplasmic vesicle, secretory vesicle {ECO:0000250}. Note=Located predominantly in the trans-Golgi network. Probably trafficks between the trans-Golgi network and the cell membrane via the secretory…	connexin binding [GO:0071253]; phosphatase binding [GO:0019902]
P18760	COF1_MOUSE	Cofilin-1 (Cofilin, non-muscle isoform)			SUBCELLULAR LOCATION: Nucleus matrix. Cytoplasm, cytoskeleton. Cell projection, ruffle membrane {ECO:0000250}; Peripheral membrane protein {ECO:0000250}; Cytoplasmic side {ECO:0000250}. Cell projection, lamellipodium membrane {ECO:0000250}; Peripheral membrane protein {ECO:0000250}; Cytoplasmic side {ECO:0000250}. Note=Colocalizes with the actin cytoskeleton in membrane ruffles and lamellipodia. …
Q8CIE6	COPA_MOUSE	Coatomer subunit alpha (Alpha-coat protein) (Alpha-COP) [Cleaved into: Xenin (Xenopsin-related peptide); Proxenin]			SUBCELLULAR LOCATION: Cytoplasm {ECO:0000250}. Golgi apparatus membrane {ECO:0000250}; Peripheral membrane protein {ECO:0000250}; Cytoplasmic side {ECO:0000250}. Cytoplasmic vesicle, COPI-coated vesicle membrane {ECO:0000250}; Peripheral membrane protein {ECO:0000250}; Cytoplasmic side {ECO:0000250}. Note=The coatomer is cytoplasmic or polymerized on the cytoplasmic side of the Golgi, as well as …	structural molecule activity [GO:0005198]
Q9JIF7	COPB_MOUSE	Coatomer subunit beta (Beta-coat protein) (Beta-COP)			SUBCELLULAR LOCATION: Cytoplasm {ECO:0000250}. Golgi apparatus membrane {ECO:0000250}; Peripheral membrane protein {ECO:0000250}; Cytoplasmic side {ECO:0000250}. Cytoplasmic vesicle, COPI-coated vesicle membrane; Peripheral membrane protein; Cytoplasmic side. Cell membrane {ECO:0000250}. Endoplasmic reticulum-Golgi intermediate compartment {ECO:0000250}. Note=The coatomer is cytoplasmic or polyme…	structural molecule activity [GO:0005198]
Q5XJY5	COPD_MOUSE	Coatomer subunit delta (Archain) (Delta-coat protein) (Delta-COP)			SUBCELLULAR LOCATION: Cytoplasm {ECO:0000250}. Golgi apparatus membrane {ECO:0000250}; Peripheral membrane protein {ECO:0000250}; Cytoplasmic side {ECO:0000250}. Cytoplasmic vesicle, COPI-coated vesicle membrane {ECO:0000250}; Peripheral membrane protein {ECO:0000250}; Cytoplasmic side {ECO:0000250}. Note=The coatomer is cytoplasmic or polymerized on the cytoplasmic side of the Golgi, as well as …	poly(A) RNA binding [GO:0044822]
Q9QZE5	COPG1_MOUSE	Coatomer subunit gamma-1 (Gamma-1-coat protein) (Gamma-1-COP)			SUBCELLULAR LOCATION: Cytoplasm, cytosol {ECO:0000269|PubMed:17360540}. Golgi apparatus membrane {ECO:0000269|PubMed:17360540}; Peripheral membrane protein {ECO:0000269|PubMed:17360540}; Cytoplasmic side {ECO:0000269|PubMed:17360540}. Cytoplasmic vesicle, COPI-coated vesicle membrane {ECO:0000250}; Peripheral membrane protein {ECO:0000250}; Cytoplasmic side {ECO:0000250}. Note=The coatomer is cyt…	structural molecule activity [GO:0005198]
Q8BH44	COR2B_MOUSE	Coronin-2B			SUBCELLULAR LOCATION: Cytoplasm, cytoskeleton {ECO:0000250}.	actin filament binding [GO:0051015]
Q8BJ03	COX15_MOUSE	Cytochrome c oxidase assembly protein COX15 homolog	TRANSMEM 72 92 Helical. {ECO:0000255}.; TRANSMEM 157 174 Helical. {ECO:0000255}.; TRANSMEM 187 207 Helical. {ECO:0000255}.; TRANSMEM 230 250 Helical. {ECO:0000255}.; TRANSMEM 272 292 Helical. {ECO:0000255}.; TRANSMEM 360 380 Helical. {ECO:0000255}.; TRANSMEM 385 405 Helical. {ECO:0000255}.		SUBCELLULAR LOCATION: Mitochondrion membrane {ECO:0000250}; Multi-pass membrane protein {ECO:0000250}.	oxidoreductase activity, acting on the CH-CH group of donors [GO:0016627]
Q38S35	COX2_APOMY	Cytochrome c oxidase subunit 2 (Cytochrome c oxidase polypeptide II)	TRANSMEM 27 48 Helical. {ECO:0000255}.; TRANSMEM 63 82 Helical. {ECO:0000255}.		SUBCELLULAR LOCATION: Mitochondrion inner membrane; Multi-pass membrane protein.	copper ion binding [GO:0005507]; cytochrome-c oxidase activity [GO:0004129]
P19783	COX41_MOUSE	Cytochrome c oxidase subunit 4 isoform 1, mitochondrial (Cytochrome c oxidase polypeptide IV) (Cytochrome c oxidase subunit IV isoform 1) (COX IV-1)			SUBCELLULAR LOCATION: Mitochondrion inner membrane.	cytochrome-c oxidase activity [GO:0004129]
P12787	COX5A_MOUSE	Cytochrome c oxidase subunit 5A, mitochondrial (Cytochrome c oxidase polypeptide Va)			SUBCELLULAR LOCATION: Mitochondrion inner membrane.	cytochrome-c oxidase activity [GO:0004129]; metal ion binding [GO:0046872]
Q61387	COX7R_MOUSE	Cytochrome c oxidase subunit 7A-related protein, mitochondrial (Cytochrome c oxidase subunit VIIa-related protein) (Silica-induced gene 81 protein) (SIG-81) (Supercomplex assembly factor I)			SUBCELLULAR LOCATION: Mitochondrion inner membrane {ECO:0000250}.	cytochrome-c oxidase activity [GO:0004129]
Q8BKE6	CP20A_MOUSE	Cytochrome P450 20A1 (EC 1.14.-.-)	TRANSMEM 4 24 Helical. {ECO:0000255}.		SUBCELLULAR LOCATION: Membrane {ECO:0000305}; Single-pass membrane protein {ECO:0000305}.	heme binding [GO:0020037]; iron ion binding [GO:0005506]; monooxygenase activity [GO:0004497]; oxidoreductase activity, acting on paired donors, with incorporation or reduction of molecular oxygen [GO:0016705]
P51869	CP4F4_RAT	Cytochrome P450 4F4 (EC 1.14.14.1) (CYPIVF4)			SUBCELLULAR LOCATION: Endoplasmic reticulum membrane; Peripheral membrane protein. Microsome membrane; Peripheral membrane protein.	aromatase activity [GO:0070330]; heme binding [GO:0020037]; iron ion binding [GO:0005506]
Q64654	CP51A_RAT	Lanosterol 14-alpha demethylase (LDM) (EC 1.14.13.70) (CYPLI) (Cytochrome P450 51A1) (Cytochrome P450-14DM) (Cytochrome P45014DM) (Cytochrome P450LI) (Sterol 14-alpha demethylase)	TRANSMEM 24 44 Helical. {ECO:0000255}.		SUBCELLULAR LOCATION: Endoplasmic reticulum membrane {ECO:0000305}. Microsome membrane {ECO:0000305}.	heme binding [GO:0020037]; iron ion binding [GO:0005506]; sterol 14-demethylase activity [GO:0008398]
Q6NVF9	CPSF6_MOUSE	Cleavage and polyadenylation specificity factor subunit 6			SUBCELLULAR LOCATION: Nucleus {ECO:0000250}. Note=In punctate subnuclear structures localized adjacent to nuclear speckles, called paraspeckles. {ECO:0000250}.	mRNA binding [GO:0003729]; nucleotide binding [GO:0000166]; poly(A) RNA binding [GO:0044822]
P97742	CPT1A_MOUSE	Carnitine O-palmitoyltransferase 1, liver isoform (CPT1-L) (EC 2.3.1.21) (Carnitine O-palmitoyltransferase I, liver isoform) (CPT I) (CPTI-L) (Carnitine palmitoyltransferase 1A)	TRANSMEM 48 73 Helical. {ECO:0000255}.; TRANSMEM 103 122 Helical. {ECO:0000255}.		SUBCELLULAR LOCATION: Mitochondrion outer membrane; Multi-pass membrane protein.	carnitine O-palmitoyltransferase activity [GO:0004095]
Q64735	CR1L_MOUSE	Complement component receptor 1-like protein (Complement regulatory protein Crry) (Protein p65)	TRANSMEM 406 426 Helical. {ECO:0000255}.		SUBCELLULAR LOCATION: Membrane; Single-pass type I membrane protein.
Q8R311	CTGE5_MOUSE	cTAGE family member 5 (Protein cTAGE-5) (Meningioma-expressed antigen 6)	TRANSMEM 10 30 Helical. {ECO:0000255}.		SUBCELLULAR LOCATION: Membrane {ECO:0000305}; Single-pass membrane protein {ECO:0000305}.
Q6X893	CTL1_MOUSE	Choline transporter-like protein 1 (Solute carrier family 44 member 1) (CD antigen CD92)	TRANSMEM 30 50 Helical. {ECO:0000255}.; TRANSMEM 212 232 Helical. {ECO:0000255}.; TRANSMEM 238 258 Helical. {ECO:0000255}.; TRANSMEM 288 308 Helical. {ECO:0000255}.; TRANSMEM 315 335 Helical. {ECO:0000255}.; TRANSMEM 338 358 Helical. {ECO:0000255}.; TRANSMEM 380 400 Helical. {ECO:0000255}.; TRANSMEM 537 557 Helical. {ECO:0000255}.; TRANSMEM 566 586 Helical. {ECO:0000255}.		SUBCELLULAR LOCATION: Cell membrane; Multi-pass membrane protein. Mitochondrion outer membrane; Multi-pass membrane protein.	choline transmembrane transporter activity [GO:0015220]
Q8BY89	CTL2_MOUSE	Choline transporter-like protein 2 (Solute carrier family 44 member 2)	TRANSMEM 34 54 Helical. {ECO:0000255}.; TRANSMEM 233 253 Helical. {ECO:0000255}.; TRANSMEM 257 277 Helical. {ECO:0000255}.; TRANSMEM 316 336 Helical. {ECO:0000255}.; TRANSMEM 365 385 Helical. {ECO:0000255}.; TRANSMEM 455 477 Helical. {ECO:0000255}.; TRANSMEM 505 525 Helical. {ECO:0000255}.; TRANSMEM 564 584 Helical. {ECO:0000255}.; TRANSMEM 600 620 Helical. {ECO:0000255}.; TRANSMEM 639 659 Helica…		SUBCELLULAR LOCATION: Membrane {ECO:0000250}; Multi-pass membrane protein {ECO:0000250}.	signal transducer activity [GO:0004871]
Q09143	CTR1_MOUSE	High affinity cationic amino acid transporter 1 (CAT-1) (CAT1) (Ecotropic retroviral leukemia receptor) (Ecotropic retrovirus receptor) (ERR) (Solute carrier family 7 member 1) (System Y+ basic amino acid transporter)	TRANSMEM 36 57 Helical. {ECO:0000255}.; TRANSMEM 62 82 Helical. {ECO:0000255}.; TRANSMEM 103 123 Helical. {ECO:0000255}.; TRANSMEM 163 183 Helical. {ECO:0000255}.; TRANSMEM 192 212 Helical. {ECO:0000255}.; TRANSMEM 240 260 Helical. {ECO:0000255}.; TRANSMEM 281 300 Helical. {ECO:0000255}.; TRANSMEM 331 351 Helical. {ECO:0000255}.; TRANSMEM 378 398 Helical. {ECO:0000255}.; TRANSMEM 402 422 Helical.…		SUBCELLULAR LOCATION: Cell membrane {ECO:0000269|PubMed:1652100}; Multi-pass membrane protein {ECO:0000269|PubMed:1652100}.	antiporter activity [GO:0015297]; arginine transmembrane transporter activity [GO:0015181]; L-lysine transmembrane transporter activity [GO:0015189]; L-ornithine transmembrane transporter activity [GO:0000064]
Q9D0M3	CY1_MOUSE	Cytochrome c1, heme protein, mitochondrial (Complex III subunit 4) (Complex III subunit IV) (Cytochrome b-c1 complex subunit 4) (Ubiquinol-cytochrome-c reductase complex cytochrome c1 subunit) (Cytochrome c-1)	TRANSMEM 292 306 Helical; Note=Anchors to the membrane. {ECO:0000255}.		SUBCELLULAR LOCATION: Mitochondrion inner membrane; Single-pass membrane protein; Intermembrane side.	electron carrier activity [GO:0009055]; heme binding [GO:0020037]; metal ion binding [GO:0046872]
P62897	CYC_MOUSE	Cytochrome c, somatic			SUBCELLULAR LOCATION: Mitochondrion intermembrane space. Note=Loosely associated with the inner membrane.	electron carrier activity [GO:0009055]; heme binding [GO:0020037]; metal ion binding [GO:0046872]
Q5SQX6	CYFP2_MOUSE	Cytoplasmic FMR1-interacting protein 2 (p53-inducible protein 121)			SUBCELLULAR LOCATION: Cytoplasm {ECO:0000269|PubMed:11438699}. Cytoplasm, perinuclear region. Cell junction, synapse, synaptosome. Note=Highly expressed in the perinuclear region. Enriched in synaptosomes. {ECO:0000269|PubMed:11438699}.
P61806	DAD1_MESAU	Dolichyl-diphosphooligosaccharide--protein glycosyltransferase subunit DAD1 (Oligosaccharyl transferase subunit DAD1) (EC 2.4.99.18) (Defender against cell death 1) (DAD-1)	TRANSMEM 31 51 Helical. {ECO:0000255}.; TRANSMEM 53 73 Helical. {ECO:0000255}.; TRANSMEM 93 113 Helical. {ECO:0000255}.		SUBCELLULAR LOCATION: Endoplasmic reticulum membrane {ECO:0000250}; Multi-pass membrane protein {ECO:0000250}.	dolichyl-diphosphooligosaccharide-protein glycotransferase activity [GO:0004579]
Q8BHC4	DCAKD_MOUSE	Dephospho-CoA kinase domain-containing protein				ATP binding [GO:0005524]; dephospho-CoA kinase activity [GO:0004140]
Q8K363	DDX18_MOUSE	ATP-dependent RNA helicase DDX18 (EC 3.6.4.13) (DEAD box protein 18)			SUBCELLULAR LOCATION: Nucleus, nucleolus {ECO:0000250}.	ATP binding [GO:0005524]; ATP-dependent RNA helicase activity [GO:0004004]; poly(A) RNA binding [GO:0044822]
Q9JJY4	DDX20_MOUSE	Probable ATP-dependent RNA helicase DDX20 (EC 3.6.4.13) (Component of gems 3) (DEAD box protein 20) (DEAD box protein DP 103) (Gemin-3) (Regulator of steroidogenic factor 1) (ROSF-1)			SUBCELLULAR LOCATION: Cytoplasm. Nucleus, gem. Note=Localized in subnuclear structures next to coiled bodies, called Gemini of Cajal bodies (Gems).	ATP binding [GO:0005524]; ATP-dependent RNA helicase activity [GO:0004004]; DNA binding [GO:0003677]; histone deacetylase binding [GO:0042826]; protein binding, bridging [GO:0030674]
Q9JIK5	DDX21_MOUSE	Nucleolar RNA helicase 2 (EC 3.6.4.13) (DEAD box protein 21) (Gu-alpha) (Nucleolar RNA helicase Gu) (Nucleolar RNA helicase II) (RH II/Gu)			SUBCELLULAR LOCATION: Nucleus, nucleolus {ECO:0000250|UniProtKB:Q9NR30}. Nucleus, nucleoplasm {ECO:0000250|UniProtKB:Q9NR30}. Note=Present both in nucleolus and nucleoplasm. Interaction with JUN promotes translocation from the nucleolus to the nucleoplasm. Interaction with WDR46 is required for localization to the nucleolus. {ECO:0000250|UniProtKB:Q9NR30}.	7SK snRNA binding [GO:0097322]; ATP binding [GO:0005524]; ATP-dependent RNA helicase activity [GO:0004004]; double-stranded RNA binding [GO:0003725]; poly(A) RNA binding [GO:0044822]; RNA binding [GO:0003723]; RNA helicase activity [GO:0003724]; rRNA binding [GO:0019843]; snoRNA binding [GO:0030515]
Q62167	DDX3X_MOUSE	ATP-dependent RNA helicase DDX3X (EC 3.6.4.13) (D1Pas1-related sequence 2) (DEAD box RNA helicase DEAD3) (mDEAD3) (DEAD box protein 3, X-chromosomal) (Embryonic RNA helicase)			SUBCELLULAR LOCATION: Nucleus speckle {ECO:0000250}. Cytoplasm {ECO:0000250}. Mitochondrion outer membrane {ECO:0000250}. Note=Located predominantly in nuclear speckles and, at low levels, throughout the cytoplasm. Located to the outer side of nuclear pore complexes (NPC). Shuttles between the nucleus and the cytoplasm in a XPO1 and may be also in a NFX1-dependent manner. Associated with polyaden…	ATPase activity [GO:0016887]; ATP binding [GO:0005524]; ATP-dependent DNA helicase activity [GO:0004003]; ATP-dependent RNA helicase activity [GO:0004004]; CTPase activity [GO:0043273]; DNA binding [GO:0003677]; eukaryotic initiation factor 4E binding [GO:0008190]; GTPase activity [GO:0003924]; mRNA 5'-UTR binding [GO:0048027]; nucleoside-triphosphatase activity [GO:0017111]; poly(A) binding [GO:…
Q9CWX9	DDX47_MOUSE	Probable ATP-dependent RNA helicase DDX47 (EC 3.6.4.13) (DEAD box protein 47)			SUBCELLULAR LOCATION: Nucleus, nucleolus {ECO:0000250}. Note=Localizes in the nucleolar-organizing region during ribosome biogenesis. {ECO:0000250}.	ATP binding [GO:0005524]; ATP-dependent RNA helicase activity [GO:0004004]; poly(A) RNA binding [GO:0044822]
Q99MJ9	DDX50_MOUSE	ATP-dependent RNA helicase DDX50 (EC 3.6.4.13) (DEAD box protein 50) (Gu-beta) (Nucleolar protein Gu2)			SUBCELLULAR LOCATION: Nucleus, nucleolus {ECO:0000250}.	ATP binding [GO:0005524]; ATP-dependent RNA helicase activity [GO:0004004]; poly(A) RNA binding [GO:0044822]
Q8K4L0	DDX54_MOUSE	ATP-dependent RNA helicase DDX54 (EC 3.6.4.13) (DEAD box protein 54)			SUBCELLULAR LOCATION: Nucleus, nucleolus {ECO:0000250}.	ATP binding [GO:0005524]; ATP-dependent RNA helicase activity [GO:0004004]; estrogen receptor binding [GO:0030331]; poly(A) RNA binding [GO:0044822]; receptor binding [GO:0005102]; transcription corepressor activity [GO:0003714]
Q61656	DDX5_MOUSE	Probable ATP-dependent RNA helicase DDX5 (EC 3.6.4.13) (DEAD box RNA helicase DEAD1) (mDEAD1) (DEAD box protein 5) (RNA helicase p68)			SUBCELLULAR LOCATION: Nucleus, nucleolus {ECO:0000250}.	androgen receptor binding [GO:0050681]; ATP binding [GO:0005524]; ATP-dependent RNA helicase activity [GO:0004004]; estrogen receptor binding [GO:0030331]; poly(A) RNA binding [GO:0044822]; pre-mRNA binding [GO:0036002]; RNA helicase activity [GO:0003724]; transcription coactivator activity [GO:0003713]; transcription cofactor activity [GO:0003712]
P54823	DDX6_MOUSE	Probable ATP-dependent RNA helicase DDX6 (EC 3.6.4.13) (ATP-dependent RNA helicase p54) (DEAD box protein 6) (Oncogene RCK homolog)			SUBCELLULAR LOCATION: Cytoplasm, P-body {ECO:0000250}.	ATP binding [GO:0005524]; ATP-dependent RNA helicase activity [GO:0004004]; poly(A) RNA binding [GO:0044822]; protein domain specific binding [GO:0019904]
O09005	DEGS1_MOUSE	Sphingolipid delta(4)-desaturase DES1 (EC 1.14.-.-) (Degenerative spermatocyte homolog 1)	TRANSMEM 41 61 Helical. {ECO:0000255}.; TRANSMEM 68 88 Helical. {ECO:0000255}.; TRANSMEM 104 124 Helical. {ECO:0000255}.; TRANSMEM 152 172 Helical. {ECO:0000255}.; TRANSMEM 184 204 Helical. {ECO:0000255}.; TRANSMEM 209 229 Helical. {ECO:0000255}.		SUBCELLULAR LOCATION: Mitochondrion. Endoplasmic reticulum membrane {ECO:0000250}; Multi-pass membrane protein {ECO:0000250}.	sphingolipid delta-4 desaturase activity [GO:0042284]
Q99J56	DERL1_MOUSE	Derlin-1 (Degradation in endoplasmic reticulum protein 1) (Der1-like protein 1)	TRANSMEM 23 43 Helical; Name=1. {ECO:0000255}.; TRANSMEM 60 80 Helical; Name=2. {ECO:0000255}.; TRANSMEM 106 126 Helical; Name=3. {ECO:0000255}.; TRANSMEM 155 175 Helical; Name=4. {ECO:0000255}.		SUBCELLULAR LOCATION: Endoplasmic reticulum membrane {ECO:0000250}; Multi-pass membrane protein {ECO:0000250}.	ATPase binding [GO:0051117]; MHC class I protein binding [GO:0042288]; protease binding [GO:0002020]
Q8BNI4	DERL2_MOUSE	Derlin-2 (Degradation in endoplasmic reticulum protein 2) (Der1-like protein 2) (F-LANa)	TRANSMEM 58 78 Helical; Name=1. {ECO:0000255}.; TRANSMEM 97 117 Helical; Name=2. {ECO:0000255}.; TRANSMEM 151 171 Helical; Name=3. {ECO:0000255}.; TRANSMEM 173 193 Helical; Name=4. {ECO:0000255}.		SUBCELLULAR LOCATION: Endoplasmic reticulum membrane {ECO:0000250}; Multi-pass membrane protein {ECO:0000250}.
Q9R1C6	DGKE_MOUSE	Diacylglycerol kinase epsilon (DAG kinase epsilon) (EC 2.7.1.107) (Diglyceride kinase epsilon) (DGK-epsilon)	TRANSMEM 20 40 Helical. {ECO:0000255}.; TRANSMEM 433 453 Helical. {ECO:0000255}.		SUBCELLULAR LOCATION: Membrane {ECO:0000305}; Multi-pass membrane protein {ECO:0000305}. Cytoplasm {ECO:0000250}. Membrane {ECO:0000250}.	ATP binding [GO:0005524]; diacylglycerol kinase activity [GO:0004143]; metal ion binding [GO:0046872]
Q91WC9	DGLB_MOUSE	Sn1-specific diacylglycerol lipase beta (DGL-beta) (EC 3.1.1.-)	TRANSMEM 18 38 Helical. {ECO:0000255}.; TRANSMEM 59 79 Helical. {ECO:0000255}.; TRANSMEM 103 123 Helical. {ECO:0000255}.; TRANSMEM 129 149 Helical. {ECO:0000255}.		SUBCELLULAR LOCATION: Cell membrane {ECO:0000250}; Multi-pass membrane protein {ECO:0000250}.	lipase activity [GO:0016298]; metal ion binding [GO:0046872]
O70503	DHB12_MOUSE	Very-long-chain 3-oxoacyl-CoA reductase (EC 1.1.1.330) (17-beta-hydroxysteroid dehydrogenase 12) (17-beta-HSD 12) (3-ketoacyl-CoA reductase) (KAR) (Estradiol 17-beta-dehydrogenase 12) (EC 1.1.1.62) (KIK-I)	TRANSMEM 4 24 Helical. {ECO:0000255}.; TRANSMEM 182 202 Helical. {ECO:0000255}.; TRANSMEM 269 285 Helical. {ECO:0000255}.		SUBCELLULAR LOCATION: Endoplasmic reticulum membrane {ECO:0000250|UniProtKB:Q53GQ0}; Multi-pass membrane protein {ECO:0000250|UniProtKB:Q53GQ0}.	collagen binding [GO:0005518]; estradiol 17-beta-dehydrogenase activity [GO:0004303]; fibronectin binding [GO:0001968]; heparin binding [GO:0008201]
P51660	DHB4_MOUSE	Peroxisomal multifunctional enzyme type 2 (MFE-2) (17-beta-hydroxysteroid dehydrogenase 4) (17-beta-HSD 4) (D-bifunctional protein) (DBP) (Multifunctional protein 2) (MPF-2) [Cleaved into: (3R)-hydroxyacyl-CoA dehydrogenase (EC 1.1.1.n12); Enoyl-CoA hydratase 2 (EC 4.2.1.107) (EC 4.2.1.119) (3-alpha,7-alpha,12-alpha-trihydroxy-5-beta-cholest-24-enoyl-CoA hydratase)]			SUBCELLULAR LOCATION: Peroxisome {ECO:0000250}.	17-beta-hydroxysteroid dehydrogenase (NAD+) activity [GO:0044594]; 3alpha,7alpha,12alpha-trihydroxy-5beta-cholest-24-enoyl-CoA hydratase activity [GO:0033989]; 3-hydroxyacyl-CoA dehydrogenase activity [GO:0003857]; isomerase activity [GO:0016853]; long-chain-enoyl-CoA hydratase activity [GO:0016508]; protein homodimerization activity [GO:0042803]; receptor binding [GO:0005102]
P26443	DHE3_MOUSE	Glutamate dehydrogenase 1, mitochondrial (GDH 1) (EC 1.4.1.3)			SUBCELLULAR LOCATION: Mitochondrion matrix.	ADP binding [GO:0043531]; ATP binding [GO:0005524]; glutamate dehydrogenase (NAD+) activity [GO:0004352]; glutamate dehydrogenase [NAD(P)+] activity [GO:0004353]; GTP binding [GO:0005525]; leucine binding [GO:0070728]; NAD+ binding [GO:0070403]
Q99L04	DHRS1_MOUSE	Dehydrogenase/reductase SDR family member 1 (EC 1.1.-.-)				oxidoreductase activity [GO:0016491]
Q5SS80	DHR13_MOUSE	Dehydrogenase/reductase SDR family member 13 (EC 1.1.-.-) (Short chain dehydrogenase/reductase family 7C member 5)			SUBCELLULAR LOCATION: Secreted {ECO:0000305}.	oxidoreductase activity [GO:0016491]
O70133	DHX9_MOUSE	ATP-dependent RNA helicase A (RHA) (EC 3.6.4.13) (DEAH box protein 9) (mHEL-5) (Nuclear DNA helicase II) (NDH II)			SUBCELLULAR LOCATION: Nucleus, nucleolus {ECO:0000269|PubMed:10413677}. Cytoplasm {ECO:0000250}. Note=Localized in cytoplasmic mRNP granules containing untranslated mRNAs. Can shuttle between nucleus and cytoplasm (By similarity). {ECO:0000250}.	ATP binding [GO:0005524]; ATP-dependent RNA helicase activity [GO:0004004]; DNA binding [GO:0003677]; poly(A) RNA binding [GO:0044822]; RNA polymerase II transcription factor binding [GO:0001085]
Q9QZD8	DIC_MOUSE	Mitochondrial dicarboxylate carrier (Solute carrier family 25 member 10)	TRANSMEM 9 29 Helical; Name=1. {ECO:0000255}.; TRANSMEM 62 81 Helical; Name=2. {ECO:0000255}.; TRANSMEM 102 122 Helical; Name=3. {ECO:0000255}.; TRANSMEM 162 181 Helical; Name=4. {ECO:0000255}.; TRANSMEM 202 222 Helical; Name=5. {ECO:0000255}.; TRANSMEM 254 274 Helical; Name=6. {ECO:0000255}.		SUBCELLULAR LOCATION: Mitochondrion inner membrane; Multi-pass membrane protein.	antiporter activity [GO:0015297]; malate transmembrane transporter activity [GO:0015140]; phosphate ion transmembrane transporter activity [GO:0015114]; secondary active transmembrane transporter activity [GO:0015291]; succinate transmembrane transporter activity [GO:0015141]; sulfate transmembrane transporter activity [GO:0015116]; thiosulfate transmembrane transporter activity [GO:0015117]
Q5U458	DJC11_MOUSE	DnaJ homolog subfamily C member 11			SUBCELLULAR LOCATION: Mitochondrion {ECO:0000250|UniProtKB:Q9NVH1}.
Q78YY6	DJC15_MOUSE	DnaJ homolog subfamily C member 15	TRANSMEM 38 54 Helical. {ECO:0000255}.		SUBCELLULAR LOCATION: Mitochondrion inner membrane {ECO:0000269|PubMed:23530063}; Single-pass membrane protein {ECO:0000269|PubMed:23530063}.
Q80TN4	DJC16_MOUSE	DnaJ homolog subfamily C member 16	TRANSMEM 534 554 Helical; Anchor for type IV membrane protein. {ECO:0000255}.		SUBCELLULAR LOCATION: Membrane {ECO:0000305}; Single-pass type IV membrane protein {ECO:0000305}.
Q9QYJ0	DNJA2_MOUSE	DnaJ homolog subfamily A member 2 (mDj3)			SUBCELLULAR LOCATION: Membrane {ECO:0000305}; Lipid-anchor {ECO:0000305}.	ATP binding [GO:0005524]; chaperone binding [GO:0051087]; metal ion binding [GO:0046872]; unfolded protein binding [GO:0051082]
Q61712	DNJC1_MOUSE	DnaJ homolog subfamily C member 1 (DnaJ protein homolog MTJ1)	TRANSMEM 150 170 Helical. {ECO:0000255}.		SUBCELLULAR LOCATION: Endoplasmic reticulum membrane; Single-pass type I membrane protein. Nucleus membrane; Single-pass type I membrane protein. Microsome membrane; Single-pass type I membrane protein.	chaperone binding [GO:0051087]; chromatin binding [GO:0003682]; DNA binding [GO:0003677]; ribosome binding [GO:0043022]
Q8BTF7	DNLI4_MOUSE	DNA ligase 4 (EC 6.5.1.1) (DNA ligase IV) (Polydeoxyribonucleotide synthase [ATP] 4)			SUBCELLULAR LOCATION: Nucleus {ECO:0000250}.	ATP binding [GO:0005524]; DNA binding [GO:0003677]; DNA ligase (ATP) activity [GO:0003910]; DNA ligase activity [GO:0003909]; ligase activity [GO:0016874]; metal ion binding [GO:0046872]; protein C-terminus binding [GO:0008022]
Q8C3J5	DOCK2_MOUSE	Dedicator of cytokinesis protein 2 (Protein Hch)			SUBCELLULAR LOCATION: Endomembrane system {ECO:0000250}; Peripheral membrane protein {ECO:0000250}. Cytoplasm, cytoskeleton {ECO:0000250}. Note=Colocalizes with F-actin. {ECO:0000250}.	GTPase activator activity [GO:0005096]; Rac guanyl-nucleotide exchange factor activity [GO:0030676]; T cell receptor binding [GO:0042608]
P32233	DRG1_MOUSE	Developmentally-regulated GTP-binding protein 1 (DRG-1) (Neural precursor cell expressed developmentally down-regulated protein 3) (NEDD-3)			SUBCELLULAR LOCATION: Cytoplasm {ECO:0000250}. Note=The DRG1-DFRP2/ZC3H15 complex associates with polysomes. {ECO:0000250}.	GTP binding [GO:0005525]; identical protein binding [GO:0042802]
Q9QXB9	DRG2_MOUSE	Developmentally-regulated GTP-binding protein 2 (DRG-2)			SUBCELLULAR LOCATION: Cytoplasm {ECO:0000250}.	GTP binding [GO:0005525]
Q99J47	DRS7B_MOUSE	Dehydrogenase/reductase SDR family member 7B (EC 1.1.-.-) (Short-chain dehydrogenase/reductase family 32C member 1)	TRANSMEM 18 38 Helical; Signal-anchor for type II membrane protein. {ECO:0000255}.		SUBCELLULAR LOCATION: Endoplasmic reticulum membrane {ECO:0000250}; Single-pass type II membrane protein {ECO:0000250}.	oxidoreductase activity [GO:0016491]
Q8VDW0	DX39A_MOUSE	ATP-dependent RNA helicase DDX39A (EC 3.6.4.13) (DEAD box protein 39)			SUBCELLULAR LOCATION: Nucleus {ECO:0000250}. Cytoplasm {ECO:0000250}. Note=Can translocate to the cytoplasm in the presence of MX1. {ECO:0000250}.	ATP binding [GO:0005524]; ATP-dependent RNA helicase activity [GO:0004004]; poly(A) RNA binding [GO:0044822]
Q4PZA2	ECE1_MOUSE	Endothelin-converting enzyme 1 (ECE-1) (EC 3.4.24.71)	TRANSMEM 68 88 Helical; Signal-anchor for type II membrane protein. {ECO:0000255}.		SUBCELLULAR LOCATION: Cell membrane {ECO:0000250}; Single-pass type II membrane protein {ECO:0000250}.	endopeptidase activity [GO:0004175]; metal ion binding [GO:0046872]; metalloendopeptidase activity [GO:0004222]; protein homodimerization activity [GO:0042803]
Q8BMS1	ECHA_MOUSE	Trifunctional enzyme subunit alpha, mitochondrial (TP-alpha) [Includes: Long-chain enoyl-CoA hydratase (EC 4.2.1.17); Long chain 3-hydroxyacyl-CoA dehydrogenase (EC 1.1.1.211)]			SUBCELLULAR LOCATION: Mitochondrion matrix {ECO:0000250}.	acetyl-CoA C-acyltransferase activity [GO:0003988]; enoyl-CoA hydratase activity [GO:0004300]; fatty-acyl-CoA binding [GO:0000062]; long-chain-3-hydroxyacyl-CoA dehydrogenase activity [GO:0016509]; long-chain-enoyl-CoA hydratase activity [GO:0016508]; NAD binding [GO:0051287]
Q60587	ECHB_RAT	Trifunctional enzyme subunit beta, mitochondrial (TP-beta) [Includes: 3-ketoacyl-CoA thiolase (EC 2.3.1.16) (Acetyl-CoA acyltransferase) (Beta-ketothiolase)]			SUBCELLULAR LOCATION: Mitochondrion {ECO:0000250}. Mitochondrion inner membrane {ECO:0000250}. Mitochondrion outer membrane {ECO:0000250}. Endoplasmic reticulum {ECO:0000250}.	3-hydroxyacyl-CoA dehydrogenase activity [GO:0003857]; acetyl-CoA C-acyltransferase activity [GO:0003988]; enoyl-CoA hydratase activity [GO:0004300]; fatty-acyl-CoA binding [GO:0000062]; long-chain-3-hydroxyacyl-CoA dehydrogenase activity [GO:0016509]; long-chain-enoyl-CoA hydratase activity [GO:0016508]; NAD binding [GO:0051287]; protein complex binding [GO:0032403]
Q6PDI5	ECM29_MOUSE	Proteasome-associated protein ECM29 homolog (Ecm29)			SUBCELLULAR LOCATION: Endoplasmic reticulum {ECO:0000250}. Endoplasmic reticulum-Golgi intermediate compartment {ECO:0000250}. Endosome {ECO:0000250}. Cytoplasm, cytoskeleton, microtubule organizing center, centrosome {ECO:0000250}. Nucleus {ECO:0000250}. Endosome, multivesicular body {ECO:0000250}. Cytoplasmic vesicle {ECO:0000250}.
Q3UJB9	EDC4_MOUSE	Enhancer of mRNA-decapping protein 4			SUBCELLULAR LOCATION: Cytoplasm, P-body {ECO:0000250}. Nucleus {ECO:0000250}.
Q9D8N0	EF1G_MOUSE	Elongation factor 1-gamma (EF-1-gamma) (eEF-1B gamma)				translation elongation factor activity [GO:0003746]
P58252	EF2_MOUSE	Elongation factor 2 (EF-2)			SUBCELLULAR LOCATION: Cytoplasm. Nucleus {ECO:0000250|UniProtKB:P13639}. Note=Phosphorylation by CSK promotes cleavage and SUMOylation-dependent nuclear translocation of the C-terminal cleavage product. {ECO:0000250|UniProtKB:P13639}.	GTPase activity [GO:0003924]; GTP binding [GO:0005525]; poly(A) RNA binding [GO:0044822]; protein kinase binding [GO:0019901]; translation elongation factor activity [GO:0003746]
Q8BFR5	EFTU_MOUSE	Elongation factor Tu, mitochondrial			SUBCELLULAR LOCATION: Mitochondrion {ECO:0000250}.	GTPase activity [GO:0003924]; GTP binding [GO:0005525]; poly(A) RNA binding [GO:0044822]; translation elongation factor activity [GO:0003746]
P23116	EIF3A_MOUSE	Eukaryotic translation initiation factor 3 subunit A (eIF3a) (Centrosomin) (Eukaryotic translation initiation factor 3 subunit 10) (eIF-3-theta) (eIF3 p167) (eIF3 p180) (eIF3 p185) (p162)			SUBCELLULAR LOCATION: Cytoplasm {ECO:0000255|HAMAP-Rule:MF_03000}. Cytoplasm, cytoskeleton, microtubule organizing center, centrosome {ECO:0000269|PubMed:9372446}. Nucleus {ECO:0000269|PubMed:9372446}. Note=Centrosomin-A is found in the centrosome. Centrosomin-B is found in the nucleus.	poly(A) RNA binding [GO:0044822]; translation initiation factor activity [GO:0003743]
O70194	EIF3D_MOUSE	Eukaryotic translation initiation factor 3 subunit D (eIF3d) (Eukaryotic translation initiation factor 3 subunit 7) (eIF-3-zeta) (eIF3 p66)			SUBCELLULAR LOCATION: Cytoplasm {ECO:0000255|HAMAP-Rule:MF_03003}.	poly(A) RNA binding [GO:0044822]; translation initiation factor activity [GO:0003743]
P60229	EIF3E_MOUSE	Eukaryotic translation initiation factor 3 subunit E (eIF3e) (Eukaryotic translation initiation factor 3 subunit 6) (MMTV integration site 6) (Mammary tumor-associated protein INT-6) (Viral integration site protein INT-6) (eIF-3 p48)			SUBCELLULAR LOCATION: Cytoplasm {ECO:0000255|HAMAP-Rule:MF_03004}. Nucleus, PML body {ECO:0000255|HAMAP-Rule:MF_03004}.	poly(A) RNA binding [GO:0044822]; protein N-terminus binding [GO:0047485]; translation initiation factor activity [GO:0003743]
Q9DCH4	EIF3F_MOUSE	Eukaryotic translation initiation factor 3 subunit F (eIF3f) (Deubiquitinating enzyme eIF3f) (EC 3.4.19.12) (Eukaryotic translation initiation factor 3 subunit 5) (eIF-3-epsilon) (eIF3 p47)			SUBCELLULAR LOCATION: Cytoplasm {ECO:0000255|HAMAP-Rule:MF_03005}.	translation initiation factor activity [GO:0003743]; translation initiation factor binding [GO:0031369]; ubiquitin-specific protease activity [GO:0004843]
Q8QZY1	EIF3L_MOUSE	Eukaryotic translation initiation factor 3 subunit L (eIF3l) (66 kDa tyrosine-rich heat shock protein) (67 kDa polymerase-associated factor) (Eukaryotic translation initiation factor 3 subunit 6-interacting protein) (Eukaryotic translation initiation factor 3 subunit E-interacting protein) (HSP-66Y) (PAF67)			SUBCELLULAR LOCATION: Cytoplasm {ECO:0000255|HAMAP-Rule:MF_03011}.	poly(A) RNA binding [GO:0044822]; translation initiation factor activity [GO:0003743]
Q8C7X2	EMC1_MOUSE	ER membrane protein complex subunit 1	TRANSMEM 963 983 Helical. {ECO:0000255}.		SUBCELLULAR LOCATION: Membrane {ECO:0000250}; Single-pass type I membrane protein {ECO:0000250}.
Q99KI3	EMC3_MOUSE	ER membrane protein complex subunit 3 (Transmembrane protein 111)	TRANSMEM 14 34 Helical. {ECO:0000255}.; TRANSMEM 118 138 Helical. {ECO:0000255}.		SUBCELLULAR LOCATION: Membrane {ECO:0000250}; Multi-pass membrane protein {ECO:0000250}.
Q9CZX9	EMC4_MOUSE	ER membrane protein complex subunit 4 (Transmembrane protein 85)	TRANSMEM 84 104 Helical. {ECO:0000255}.; TRANSMEM 129 149 Helical. {ECO:0000255}.		SUBCELLULAR LOCATION: Membrane {ECO:0000250}; Multi-pass membrane protein {ECO:0000250}.
Q9EP72	EMC7_MOUSE	ER membrane protein complex subunit 7	TRANSMEM 159 179 Helical. {ECO:0000255}.		SUBCELLULAR LOCATION: Membrane {ECO:0000250}; Single-pass type I membrane protein {ECO:0000250}.	carbohydrate binding [GO:0030246]
P17182	ENOA_MOUSE	Alpha-enolase (EC 4.2.1.11) (2-phospho-D-glycerate hydro-lyase) (Enolase 1) (Non-neural enolase) (NNE)			SUBCELLULAR LOCATION: Cytoplasm {ECO:0000250}. Cell membrane {ECO:0000250}. Note=Can translocate to the plasma membrane in either the homodimeric (alpha/alpha) or heterodimeric (alpha/gamma) form (By similarity). ENO1 is localized to the M-band. {ECO:0000250, ECO:0000269|PubMed:11229603}.	magnesium ion binding [GO:0000287]; phosphopyruvate hydratase activity [GO:0004634]
P08113	ENPL_MOUSE	Endoplasmin (94 kDa glucose-regulated protein) (GRP-94) (Endoplasmic reticulum resident protein 99) (ERp99) (Heat shock protein 90 kDa beta member 1) (Polymorphic tumor rejection antigen 1) (Tumor rejection antigen gp96)			SUBCELLULAR LOCATION: Endoplasmic reticulum lumen {ECO:0000269|PubMed:20865800}. Melanosome {ECO:0000250}.	ATP binding [GO:0005524]; low-density lipoprotein particle receptor binding [GO:0050750]; protein phosphatase binding [GO:0019903]; RNA binding [GO:0003723]; virion binding [GO:0046790]
Q8BTJ4	ENPP4_MOUSE	Bis(5'-adenosyl)-triphosphatase enpp4 (EC 3.6.1.29) (AP3A hydrolase) (AP3Aase) (Ectonucleotide pyrophosphatase/phosphodiesterase family member 4) (E-NPP 4) (NPP-4)	TRANSMEM 411 431 Helical. {ECO:0000255}.		SUBCELLULAR LOCATION: Cell membrane {ECO:0000250}; Single-pass type I membrane protein.	bis(5'-adenosyl)-triphosphatase activity [GO:0047710]; metal ion binding [GO:0046872]
Q99JW5	EPCAM_MOUSE	Epithelial cell adhesion molecule (Ep-CAM) (Epithelial glycoprotein 314) (EGP314) (mEGP314) (Protein 289A) (Tumor-associated calcium signal transducer 1) (CD antigen CD326)	TRANSMEM 267 289 Helical. {ECO:0000255}.		SUBCELLULAR LOCATION: Membrane {ECO:0000250}; Single-pass type I membrane protein {ECO:0000250}. Lateral cell membrane {ECO:0000250}. Cell junction, tight junction {ECO:0000250}. Note=Colocalizes with CLDN7 at the lateral cell membrane and tight junction. {ECO:0000250}.	protein complex binding [GO:0032403]
Q99KN9	EPN4_MOUSE	Clathrin interactor 1 (Enthoprotin) (Epsin-4) (Epsin-related protein) (EpsinR)			SUBCELLULAR LOCATION: Cytoplasm {ECO:0000250}. Cytoplasm, perinuclear region {ECO:0000250}. Membrane {ECO:0000255|PROSITE-ProRule:PRU00243}; Peripheral membrane protein {ECO:0000250}. Cytoplasmic vesicle, clathrin-coated vesicle {ECO:0000250}. Note=Found throughout the cell, with the exception of the cell surface. Concentrated in the perinuclear region and associated with clathrin-coated vesicles…	clathrin binding [GO:0030276]; lipid binding [GO:0008289]
Q99JH8	ERD21_MOUSE	ER lumen protein-retaining receptor 1 (KDEL endoplasmic reticulum protein retention receptor 1) (KDEL receptor 1)	TRANSMEM 3 21 Helical. {ECO:0000255}.; TRANSMEM 36 53 Helical. {ECO:0000255}.; TRANSMEM 62 80 Helical. {ECO:0000255}.; TRANSMEM 97 110 Helical. {ECO:0000255}.; TRANSMEM 118 137 Helical. {ECO:0000255}.; TRANSMEM 150 168 Helical. {ECO:0000255}.; TRANSMEM 179 199 Helical. {ECO:0000255}.		SUBCELLULAR LOCATION: Cytoplasmic vesicle, COPI-coated vesicle membrane {ECO:0000250}; Multi-pass membrane protein {ECO:0000250}. Endoplasmic reticulum membrane; Multi-pass membrane protein. Endoplasmic reticulum-Golgi intermediate compartment membrane {ECO:0000250}.	ER retention sequence binding [GO:0046923]
Q9CQM2	ERD22_MOUSE	ER lumen protein-retaining receptor 2 (KDEL endoplasmic reticulum protein retention receptor 2) (KDEL receptor 2)	TRANSMEM 3 21 Helical. {ECO:0000255}.; TRANSMEM 36 53 Helical. {ECO:0000255}.; TRANSMEM 62 80 Helical. {ECO:0000255}.; TRANSMEM 97 110 Helical. {ECO:0000255}.; TRANSMEM 118 137 Helical. {ECO:0000255}.; TRANSMEM 150 168 Helical. {ECO:0000255}.; TRANSMEM 179 199 Helical. {ECO:0000255}.		SUBCELLULAR LOCATION: Endoplasmic reticulum membrane {ECO:0000250}; Multi-pass membrane protein {ECO:0000250}.	ER retention sequence binding [GO:0046923]
Q8BLN5	ERG7_MOUSE	Lanosterol synthase (EC 5.4.99.7) (2,3-epoxysqualene--lanosterol cyclase) (Oxidosqualene--lanosterol cyclase) (OSC)			SUBCELLULAR LOCATION: Endoplasmic reticulum membrane {ECO:0000250}; Peripheral membrane protein {ECO:0000250}.	lanosterol synthase activity [GO:0000250]
Q9DC16	ERGI1_MOUSE	Endoplasmic reticulum-Golgi intermediate compartment protein 1 (ER-Golgi intermediate compartment 32 kDa protein) (ERGIC-32)	TRANSMEM 27 47 Helical. {ECO:0000255}.; TRANSMEM 255 275 Helical. {ECO:0000255}.		SUBCELLULAR LOCATION: Endoplasmic reticulum membrane {ECO:0000250}; Multi-pass membrane protein {ECO:0000250}. Endoplasmic reticulum-Golgi intermediate compartment membrane {ECO:0000250}; Multi-pass membrane protein {ECO:0000250}. Golgi apparatus membrane {ECO:0000250}; Multi-pass membrane protein {ECO:0000250}. Note=Cycles between the endoplasmic reticulum and the Golgi. {ECO:0000250}.
Q9CR89	ERGI2_MOUSE	Endoplasmic reticulum-Golgi intermediate compartment protein 2	TRANSMEM 34 54 Helical. {ECO:0000255}.; TRANSMEM 320 340 Helical. {ECO:0000255}.		SUBCELLULAR LOCATION: Endoplasmic reticulum-Golgi intermediate compartment membrane {ECO:0000250}; Multi-pass membrane protein {ECO:0000250}. Golgi apparatus, cis-Golgi network membrane {ECO:0000250}; Multi-pass membrane protein {ECO:0000250}. Endoplasmic reticulum membrane {ECO:0000250}; Multi-pass membrane protein {ECO:0000250}. Cytoplasm {ECO:0000250}. Nucleus {ECO:0000250}. Note=Cycles betwee…
P84089	ERH_MOUSE	Enhancer of rudimentary homolog (Mer)				poly(A) RNA binding [GO:0044822]
Q91X78	ERLN1_MOUSE	Erlin-1 (Endoplasmic reticulum lipid raft-associated protein 1) (Protein KE04 homolog) (Stomatin-prohibitin-flotillin-HflC/K domain-containing protein 1) (SPFH domain-containing protein 1)	TRANSMEM 6 26 Helical. {ECO:0000255}.		SUBCELLULAR LOCATION: Endoplasmic reticulum membrane {ECO:0000250}; Single-pass type II membrane protein {ECO:0000250}. Note=Associated with lipid raft-like domains of the endoplasmic reticulum membrane. {ECO:0000250}.	lipid binding [GO:0008289]
Q8BFZ9	ERLN2_MOUSE	Erlin-2 (Endoplasmic reticulum lipid raft-associated protein 2) (Stomatin-prohibitin-flotillin-HflC/K domain-containing protein 2) (SPFH domain-containing protein 2)	TRANSMEM 4 24 Helical. {ECO:0000255}.		SUBCELLULAR LOCATION: Endoplasmic reticulum membrane {ECO:0000250}; Single-pass type II membrane protein {ECO:0000250}. Note=Associated with lipid raft-like domains of the endoplasmic reticulum membrane. {ECO:0000250}.
Q3UVK0	ERMP1_MOUSE	Endoplasmic reticulum metallopeptidase 1 (EC 3.4.-.-) (Felix-ina)	TRANSMEM 67 87 Helical; Name=1. {ECO:0000255}.; TRANSMEM 394 414 Helical; Name=2. {ECO:0000255}.; TRANSMEM 452 472 Helical; Name=3. {ECO:0000255}.; TRANSMEM 481 501 Helical; Name=4. {ECO:0000255}.; TRANSMEM 516 538 Helical; Name=5. {ECO:0000255}.; TRANSMEM 543 562 Helical; Name=6. {ECO:0000255}.; TRANSMEM 574 594 Helical; Name=7. {ECO:0000255}.; TRANSMEM 616 636 Helical; Name=8. {ECO:0000255}.; T…		SUBCELLULAR LOCATION: Endoplasmic reticulum membrane {ECO:0000250|UniProtKB:Q6UPR8}; Multi-pass membrane protein {ECO:0000255}.	metal ion binding [GO:0046872]; metallopeptidase activity [GO:0008237]
P57759	ERP29_MOUSE	Endoplasmic reticulum resident protein 29 (ERp29)			SUBCELLULAR LOCATION: Endoplasmic reticulum lumen {ECO:0000255|PROSITE-ProRule:PRU10138}. Melanosome {ECO:0000250}.
Q9D1Q6	ERP44_MOUSE	Endoplasmic reticulum resident protein 44 (ER protein 44) (ERp44) (Thioredoxin domain-containing protein 4)			SUBCELLULAR LOCATION: Endoplasmic reticulum lumen {ECO:0000255|PROSITE-ProRule:PRU10138, ECO:0000269|PubMed:15652484}.	protein disulfide isomerase activity [GO:0003756]
Q3U7R1	ESYT1_MOUSE	Extended synaptotagmin-1 (E-Syt1) (Membrane-bound C2 domain-containing protein)	TRANSMEM 29 49 Helical. {ECO:0000255}.; TRANSMEM 53 73 Helical. {ECO:0000255}.		SUBCELLULAR LOCATION: Endoplasmic reticulum membrane {ECO:0000250}; Multi-pass membrane protein {ECO:0000250}. Cell membrane {ECO:0000250}; Peripheral membrane protein {ECO:0000250}. Note=Localizes primarily to the endoplasmic reticulum. Recruited to sites of contact between the endoplasmic reticulum and the cell membrane in response to increased cytosolic calcium levels (By similarity). {ECO:000…	metal ion binding [GO:0046872]; phospholipid binding [GO:0005543]
Q3TZZ7	ESYT2_MOUSE	Extended synaptotagmin-2 (E-Syt2)	TRANSMEM 28 48 Helical. {ECO:0000255}.; TRANSMEM 52 72 Helical. {ECO:0000255}.		SUBCELLULAR LOCATION: Cell membrane {ECO:0000250}; Peripheral membrane protein {ECO:0000250}. Endoplasmic reticulum membrane {ECO:0000250}; Multi-pass membrane protein {ECO:0000250}. Note=Detected at sites of contact between the endoplasmic reticulum membrane and the cell membrane. Recruited to the cell membrane via the third C2 domain (By similarity). {ECO:0000250}.	calcium-dependent phospholipid binding [GO:0005544]; calcium ion binding [GO:0005509]; identical protein binding [GO:0042802]; phosphatidylcholine binding [GO:0031210]; phosphatidylethanolamine binding [GO:0008429]; phosphatidylinositol binding [GO:0035091]; phospholipid binding [GO:0005543]
Q61545	EWS_MOUSE	RNA-binding protein EWS			SUBCELLULAR LOCATION: Nucleus {ECO:0000250}. Cytoplasm {ECO:0000250}. Cell membrane {ECO:0000250}. Note=Relocates from cytoplasm to ribosomes upon PTK2B/FAK2 activation. {ECO:0000250}.	nucleotide binding [GO:0000166]; poly(A) RNA binding [GO:0044822]; zinc ion binding [GO:0008270]
Q6A0A9	F120A_MOUSE	Constitutive coactivator of PPAR-gamma-like protein 1 (Oxidative stress-associated Src activator) (Protein FAM120A)			SUBCELLULAR LOCATION: Cytoplasm {ECO:0000250}. Cell membrane {ECO:0000250}; Peripheral membrane protein {ECO:0000250}; Cytoplasmic side {ECO:0000250}. Note=Translocates to plasma membrane upon ultraviolet exposure. {ECO:0000250}.	poly(A) RNA binding [GO:0044822]
Q5XIJ4	F210A_RAT	Protein FAM210A	TRANSMEM 138 158 Helical. {ECO:0000255}.		SUBCELLULAR LOCATION: Membrane {ECO:0000305}; Single-pass membrane protein {ECO:0000305}. Mitochondrion {ECO:0000305}.
O08914	FAAH1_MOUSE	Fatty-acid amide hydrolase 1 (EC 3.5.1.99) (Anandamide amidohydrolase 1) (Oleamide hydrolase 1)	TRANSMEM 9 29 Helical. {ECO:0000255}.	INTRAMEM 404 433 {ECO:0000250}.	SUBCELLULAR LOCATION: Endoplasmic reticulum membrane; Single-pass membrane protein. Golgi apparatus membrane; Single-pass membrane protein. Note=Seems to be associated with the endoplasmic reticulum and/or Golgi apparatus.	acylglycerol lipase activity [GO:0047372]; carbon-nitrogen ligase activity, with glutamine as amido-N-donor [GO:0016884]; fatty acid amide hydrolase activity [GO:0017064]
Q80W54	FACE1_MOUSE	CAAX prenyl protease 1 homolog (EC 3.4.24.84) (Farnesylated proteins-converting enzyme 1) (FACE-1) (Prenyl protein-specific endoprotease 1) (Zinc metalloproteinase Ste24 homolog)	TRANSMEM 19 39 Helical. {ECO:0000255}.; TRANSMEM 82 102 Helical. {ECO:0000255}.; TRANSMEM 124 144 Helical. {ECO:0000255}.; TRANSMEM 171 191 Helical. {ECO:0000255}.; TRANSMEM 196 216 Helical. {ECO:0000255}.; TRANSMEM 348 368 Helical. {ECO:0000255}.; TRANSMEM 383 405 Helical. {ECO:0000255}.		SUBCELLULAR LOCATION: Endoplasmic reticulum membrane {ECO:0000250}; Multi-pass membrane protein {ECO:0000250}. Nucleus inner membrane {ECO:0000250}; Multi-pass membrane protein {ECO:0000250}.	metal ion binding [GO:0046872]; metalloendopeptidase activity [GO:0004222]
Q922J9	FACR1_MOUSE	Fatty acyl-CoA reductase 1 (EC 1.2.1.n2) (Male sterility domain-containing protein 2)	TRANSMEM 466 483 Helical. {ECO:0000255}.		SUBCELLULAR LOCATION: Peroxisome membrane {ECO:0000305}; Single-pass membrane protein {ECO:0000305}.	fatty-acyl-CoA reductase (alcohol-forming) activity [GO:0080019]; long-chain-fatty-acyl-CoA reductase activity [GO:0050062]
Q9Z0R9	FADS2_MOUSE	Fatty acid desaturase 2 (EC 1.14.19.-) (Delta(6) fatty acid desaturase) (D6D) (Delta(6) desaturase) (Delta-6 desaturase)	TRANSMEM 131 151 Helical. {ECO:0000255}.; TRANSMEM 153 173 Helical. {ECO:0000255}.; TRANSMEM 265 285 Helical. {ECO:0000255}.; TRANSMEM 306 326 Helical. {ECO:0000255}.		SUBCELLULAR LOCATION: Endoplasmic reticulum membrane {ECO:0000305}; Multi-pass membrane protein {ECO:0000305}.	stearoyl-CoA 9-desaturase activity [GO:0004768]
Q3TDN2	FAF2_MOUSE	FAS-associated factor 2 (UBX domain-containing protein 8)			SUBCELLULAR LOCATION: Cytoplasm {ECO:0000250}. Lipid droplet {ECO:0000250}. Endoplasmic reticulum {ECO:0000250}.	lipase binding [GO:0035473]; lipase inhibitor activity [GO:0055102]; ubiquitin binding [GO:0043130]; ubiquitin protein ligase binding [GO:0031625]
P19096	FAS_MOUSE	Fatty acid synthase (EC 2.3.1.85) [Includes: [Acyl-carrier-protein] S-acetyltransferase (EC 2.3.1.38); [Acyl-carrier-protein] S-malonyltransferase (EC 2.3.1.39); 3-oxoacyl-[acyl-carrier-protein] synthase (EC 2.3.1.41); 3-oxoacyl-[acyl-carrier-protein] reductase (EC 1.1.1.100); 3-hydroxyacyl-[acyl-carrier-protein] dehydratase (EC 4.2.1.59); Enoyl-[acyl-carrier-protein] reductase (EC 1.3.1.39); Ole…			SUBCELLULAR LOCATION: Cytoplasm {ECO:0000250}. Melanosome {ECO:0000250}.	[acyl-carrier-protein] S-acetyltransferase activity [GO:0004313]; [acyl-carrier-protein] S-malonyltransferase activity [GO:0004314]; 3-hydroxyoctanoyl-[acyl-carrier-protein] dehydratase activity [GO:0047451]; 3-hydroxypalmitoyl-[acyl-carrier-protein] dehydratase activity [GO:0004317]; 3-oxoacyl-[acyl-carrier-protein] reductase (NADPH) activity [GO:0004316]; 3-oxoacyl-[acyl-carrier-protein] syntha…
P22509	FBRL_RAT	rRNA 2'-O-methyltransferase fibrillarin (EC 2.1.1.-) (Histone-glutamine methyltransferase) (Nucleolar protein 1)			SUBCELLULAR LOCATION: Nucleus, nucleolus {ECO:0000269|PubMed:2414294}. Note=Fibrillar region of the nucleolus.	histone-glutamine methyltransferase activity [GO:1990259]; poly(A) RNA binding [GO:0044822]; RNA binding [GO:0003723]; rRNA methyltransferase activity [GO:0008649]
Q9D1M7	FKB11_MOUSE	Peptidyl-prolyl cis-trans isomerase FKBP11 (PPIase FKBP11) (EC 5.2.1.8) (19 kDa FK506-binding protein) (19 kDa FKBP) (FKBP-19) (FK506-binding protein 11) (FKBP-11) (Rotamase)	TRANSMEM 156 176 Helical. {ECO:0000255}.		SUBCELLULAR LOCATION: Membrane {ECO:0000305}; Single-pass membrane protein {ECO:0000305}.	FK506 binding [GO:0005528]; peptidyl-prolyl cis-trans isomerase activity [GO:0003755]
Q3B7U9	FKBP8_RAT	Peptidyl-prolyl cis-trans isomerase FKBP8 (PPIase FKBP8) (EC 5.2.1.8) (FK506-binding protein 8) (FKBP-8) (Rotamase)	TRANSMEM 381 401 Helical. {ECO:0000255}.		SUBCELLULAR LOCATION: Mitochondrion membrane {ECO:0000250}; Single-pass membrane protein {ECO:0000250}; Cytoplasmic side {ECO:0000250}.	FK506 binding [GO:0005528]; peptidyl-prolyl cis-trans isomerase activity [GO:0003755]
P35922	FMR1_MOUSE	Fragile X mental retardation protein 1 homolog (FMRP) (Protein FMR-1) (mFmr1p)			SUBCELLULAR LOCATION: Cytoplasm {ECO:0000269|PubMed:14570712}. Nucleus, nucleolus {ECO:0000250}.	microtubule binding [GO:0008017]; mRNA binding [GO:0003729]; poly(A) RNA binding [GO:0044822]; RNA binding [GO:0003723]
Q6NWW9	FND3B_MOUSE	Fibronectin type III domain-containing protein 3B (Factor for adipocyte differentiation 104) (HCV NS5A-binding protein 37)	TRANSMEM 1185 1205 Helical. {ECO:0000255}.		SUBCELLULAR LOCATION: Membrane {ECO:0000250}; Single-pass membrane protein {ECO:0000250}.	poly(A) RNA binding [GO:0044822]
Q9D6K8	FUND2_MOUSE	FUN14 domain-containing protein 2 (Hepatitis C virus core-binding protein 6)
Q9WTS2	FUT8_MOUSE	Alpha-(1,6)-fucosyltransferase (Alpha1-6FucT) (EC 2.4.1.68) (Fucosyltransferase 8) (GDP-L-Fuc:N-acetyl-beta-D-glucosaminide alpha1,6-fucosyltransferase) (GDP-fucose--glycoprotein fucosyltransferase) (Glycoprotein 6-alpha-L-fucosyltransferase)	TRANSMEM 10 30 Helical; Signal-anchor for type II membrane protein. {ECO:0000255}.		SUBCELLULAR LOCATION: Golgi apparatus, Golgi stack membrane {ECO:0000250}; Single-pass type II membrane protein {ECO:0000250}. Note=Membrane-bound form in trans cisternae of Golgi. {ECO:0000250}.	alpha-(1->6)-fucosyltransferase activity [GO:0046921]; glycoprotein 6-alpha-L-fucosyltransferase activity [GO:0008424]; transferase activity, transferring glycosyl groups [GO:0016757]
Q9WVR4	FXR2_MOUSE	Fragile X mental retardation syndrome-related protein 2			SUBCELLULAR LOCATION: Cytoplasm {ECO:0000250}.	identical protein binding [GO:0042802]; mRNA binding [GO:0003729]; poly(A) RNA binding [GO:0044822]
Q61584	FXR1_MOUSE	Fragile X mental retardation syndrome-related protein 1 (mFxr1p)			SUBCELLULAR LOCATION: Cytoplasm {ECO:0000250}.	G-quadruplex RNA binding [GO:0002151]; mRNA 3'-UTR binding [GO:0003730]; poly(A) RNA binding [GO:0044822]
P97855	G3BP1_MOUSE	Ras GTPase-activating protein-binding protein 1 (G3BP-1) (EC 3.6.4.12) (EC 3.6.4.13) (ATP-dependent DNA helicase VIII) (GAP SH3 domain-binding protein 1) (HDH-VIII)			SUBCELLULAR LOCATION: Cytoplasm {ECO:0000250}. Cytoplasm, cytosol {ECO:0000250}. Cytoplasmic granule {ECO:0000250}. Cell membrane {ECO:0000250}. Nucleus {ECO:0000250}. Note=Cytoplasmic in proliferating cells, can be recruited to the plasma membrane in exponentially growing cells (By similarity). Cytosolic and partially nuclear in resting cells. Recruited to stress granules (SGs) upon either arsen…	ATP binding [GO:0005524]; DNA binding [GO:0003677]; endonuclease activity [GO:0004519]; helicase activity [GO:0004386]; mRNA binding [GO:0003729]; poly(A) RNA binding [GO:0044822]
P06745	G6PI_MOUSE	Glucose-6-phosphate isomerase (GPI) (EC 5.3.1.9) (Autocrine motility factor) (AMF) (Neuroleukin) (NLK) (Phosphoglucose isomerase) (PGI) (Phosphohexose isomerase) (PHI)			SUBCELLULAR LOCATION: Cytoplasm. Secreted.	glucose-6-phosphate isomerase activity [GO:0004347]
Q6PB93	GALT2_MOUSE	Polypeptide N-acetylgalactosaminyltransferase 2 (EC 2.4.1.41) (Polypeptide GalNAc transferase 2) (GalNAc-T2) (pp-GaNTase 2) (Protein-UDP acetylgalactosaminyltransferase 2) (UDP-GalNAc:polypeptide N-acetylgalactosaminyltransferase 2) [Cleaved into: Polypeptide N-acetylgalactosaminyltransferase 2 soluble form]	TRANSMEM 7 24 Helical; Signal-anchor for type II membrane protein. {ECO:0000255}.		SUBCELLULAR LOCATION: Golgi apparatus, Golgi stack membrane; Single-pass type II membrane protein. Secreted. Note=Resides preferentially in the trans and medial parts of the Golgi stack. A secreted form also exists.	carbohydrate binding [GO:0030246]; manganese ion binding [GO:0030145]; polypeptide N-acetylgalactosaminyltransferase activity [GO:0004653]
Q80VA0	GALT7_MOUSE	N-acetylgalactosaminyltransferase 7 (EC 2.4.1.-) (Polypeptide GalNAc transferase 7) (GalNAc-T7) (pp-GaNTase 7) (Protein-UDP acetylgalactosaminyltransferase 7) (UDP-GalNAc:polypeptide N-acetylgalactosaminyltransferase 7)	TRANSMEM 7 29 Helical; Signal-anchor for type II membrane protein. {ECO:0000255}.		SUBCELLULAR LOCATION: Golgi apparatus membrane {ECO:0000250}; Single-pass type II membrane protein {ECO:0000250}.	carbohydrate binding [GO:0030246]; metal ion binding [GO:0046872]; polypeptide N-acetylgalactosaminyltransferase activity [GO:0004653]
P62880	GBB2_MOUSE	Guanine nucleotide-binding protein G(I)/G(S)/G(T) subunit beta-2 (G protein subunit beta-2) (Transducin beta chain 2)			SUBCELLULAR LOCATION: Cytoplasm, perinuclear region {ECO:0000250}.	calcium channel regulator activity [GO:0005246]; GTPase activity [GO:0003924]; GTPase binding [GO:0051020]; protein complex binding [GO:0032403]; signal transducer activity [GO:0004871]
P68040	GBLP_MOUSE	Guanine nucleotide-binding protein subunit beta-2-like 1 (12-3) (Receptor for activated C kinase) (Receptor of activated protein kinase C 1) (RACK1) (p205) [Cleaved into: Guanine nucleotide-binding protein subunit beta-2-like 1, N-terminally processed]			SUBCELLULAR LOCATION: Cell membrane {ECO:0000250}; Peripheral membrane protein {ECO:0000250}. Cytoplasm {ECO:0000250}. Cytoplasm, perinuclear region {ECO:0000250}. Cytoplasm, cytoskeleton {ECO:0000250}. Nucleus. Perikaryon. Cell projection, dendrite. Note=Recruited to the plasma membrane through interaction with KRT1 which binds to membrane-bound ITGB1. PKC activation induces translocation from t…	cysteine-type endopeptidase activator activity involved in apoptotic process [GO:0008656]; enzyme binding [GO:0019899]; ion channel inhibitor activity [GO:0008200]; poly(A) RNA binding [GO:0044822]; protein homodimerization activity [GO:0042803]; protein kinase C binding [GO:0005080]; protein phosphatase binding [GO:0019903]; protein tyrosine kinase inhibitor activity [GO:0030292]; receptor activ…
Q61598	GDIB_MOUSE	Rab GDP dissociation inhibitor beta (Rab GDI beta) (GDI-3) (Guanosine diphosphate dissociation inhibitor 2) (GDI-2)			SUBCELLULAR LOCATION: Cytoplasm {ECO:0000250}. Membrane {ECO:0000250}; Peripheral membrane protein {ECO:0000250}.	GTPase activator activity [GO:0005096]; poly(A) RNA binding [GO:0044822]; Rab GDP-dissociation inhibitor activity [GO:0005093]
Q99PT1	GDIR1_MOUSE	Rho GDP-dissociation inhibitor 1 (Rho GDI 1) (GDI-1) (Rho-GDI alpha)			SUBCELLULAR LOCATION: Cytoplasm {ECO:0000269|PubMed:23434736}.	fatty acid binding [GO:0005504]; GTPase activator activity [GO:0005096]; Rho GDP-dissociation inhibitor activity [GO:0005094]
Q9CRY7	GDPD1_MOUSE	Glycerophosphodiester phosphodiesterase domain-containing protein 1 (EC 3.1.-.-) (Glycerophosphodiester phosphodiesterase 4)	TRANSMEM 4 24 Helical. {ECO:0000255}.; TRANSMEM 196 216 Helical. {ECO:0000255}.		SUBCELLULAR LOCATION: Membrane {ECO:0000305}; Multi-pass membrane protein {ECO:0000305}.	glycerophosphodiester phosphodiesterase activity [GO:0008889]; metal ion binding [GO:0046872]
Q8BX17	GEMI5_MOUSE	Gem-associated protein 5 (Gemin5)			SUBCELLULAR LOCATION: Nucleus {ECO:0000250}. Cytoplasm {ECO:0000250}. Note=Found both in the nucleoplasm and in nuclear bodies called gems (Gemini of Cajal bodies) that are often in proximity to Cajal (coiled) bodies. Also found in the cytoplasm (By similarity). {ECO:0000250}.	poly(A) RNA binding [GO:0044822]; snRNA binding [GO:0017069]
P23336	GGTA1_MOUSE	N-acetyllactosaminide alpha-1,3-galactosyltransferase (EC 2.4.1.87) (UDP-galactose:beta-D-galactosyl-1,4-N-acetyl-D-glucosaminide alpha-1,3-galactosyltransferase) (Galactosyltransferase)	TRANSMEM 42 60 Helical; Signal-anchor for type II membrane protein. {ECO:0000255}.		SUBCELLULAR LOCATION: Golgi apparatus, Golgi stack membrane; Single-pass type II membrane protein. Note=Membrane-bound form in trans cisternae of Golgi.	metal ion binding [GO:0046872]; N-acetyllactosaminide 3-alpha-galactosyltransferase activity [GO:0047276]
Q5XIA8	GHITM_RAT	Growth hormone-inducible transmembrane protein (Mitochondrial morphology and cristae structure 1) (MICS1)	TRANSMEM 84 104 Helical. {ECO:0000255}.; TRANSMEM 127 147 Helical. {ECO:0000255}.; TRANSMEM 161 181 Helical. {ECO:0000255}.; TRANSMEM 192 212 Helical. {ECO:0000255}.; TRANSMEM 215 235 Helical. {ECO:0000255}.; TRANSMEM 246 266 Helical. {ECO:0000255}.; TRANSMEM 273 293 Helical. {ECO:0000255}.		SUBCELLULAR LOCATION: Mitochondrion inner membrane {ECO:0000250}; Multi-pass membrane protein {ECO:0000250}.
Q6NSU3	GL8D1_MOUSE	Glycosyltransferase 8 domain-containing protein 1 (EC 2.4.1.-)	TRANSMEM 8 28 Helical; Signal-anchor for type II membrane protein. {ECO:0000255}.		SUBCELLULAR LOCATION: Membrane {ECO:0000305}; Single-pass type II membrane protein {ECO:0000305}.	transferase activity, transferring glycosyl groups [GO:0016757]
Q9EPS3	GLCE_MOUSE	D-glucuronyl C5-epimerase (EC 5.1.3.17) (Heparan sulfate C5-epimerase) (Hsepi) (Heparin sulfate C5-epimerase) (Heparin/heparan sulfate:glucuronic acid C5-epimerase) (Heparosan-N-sulfate-glucuronate 5-epimerase)	TRANSMEM 12 29 Helical; Signal-anchor for type II membrane protein. {ECO:0000255}.		SUBCELLULAR LOCATION: Golgi apparatus membrane {ECO:0000269|PubMed:11279150}; Single-pass type II membrane protein {ECO:0000269|PubMed:11279150}.	heparosan-N-sulfate-glucuronate 5-epimerase activity [GO:0047464]; racemase and epimerase activity, acting on carbohydrates and derivatives [GO:0016857]; UDP-glucuronate 5'-epimerase activity [GO:0050379]
P08752	GNAI2_MOUSE	Guanine nucleotide-binding protein G(i) subunit alpha-2 (Adenylate cyclase-inhibiting G alpha protein)			SUBCELLULAR LOCATION: Cytoplasm {ECO:0000250}. Cytoplasm, cytoskeleton, microtubule organizing center, centrosome {ECO:0000250}. Cell membrane {ECO:0000250}. Note=Localizes in the centrosomes of interphase and mitotic cells. Detected at the cleavage furrow and/or the midbody (By similarity). {ECO:0000250}.	G-protein beta/gamma-subunit complex binding [GO:0031683]; G-protein coupled receptor binding [GO:0001664]; GTPase activity [GO:0003924]; GTP binding [GO:0005525]; metal ion binding [GO:0046872]; signal transducer activity [GO:0004871]
P38403	GNAI3_CAVPO	Guanine nucleotide-binding protein G(k) subunit alpha (G(i) alpha-3)			SUBCELLULAR LOCATION: Cytoplasm {ECO:0000250}. Cell membrane {ECO:0000250}. Cytoplasm, cytoskeleton, microtubule organizing center, centrosome {ECO:0000250}. Note=Detected at the cleavage furrow and/or the midbody. Localized at the plasma membrane throughout mitosis (By similarity). {ECO:0000250}.	GTPase activity [GO:0003924]; GTP binding [GO:0005525]; metal ion binding [GO:0046872]; signal transducer activity [GO:0004871]
Q8CI11	GNL3_MOUSE	Guanine nucleotide-binding protein-like 3 (Nucleolar GTP-binding protein 3) (Nucleostemin)			SUBCELLULAR LOCATION: Nucleus {ECO:0000250}. Nucleus, nucleolus {ECO:0000250}. Note=Shuttles between the nucleus and nucleolus. {ECO:0000250}.	GTPase activity [GO:0003924]; GTP binding [GO:0005525]; poly(A) RNA binding [GO:0044822]
P98192	GNPAT_MOUSE	Dihydroxyacetone phosphate acyltransferase (DAP-AT) (DHAP-AT) (EC 2.3.1.42) (Acyl-CoA:dihydroxyacetonephosphateacyltransferase) (Glycerone-phosphate O-acyltransferase)			SUBCELLULAR LOCATION: Peroxisome membrane {ECO:0000250}; Peripheral membrane protein {ECO:0000250}; Matrix side {ECO:0000250}. Note=Exclusively localized to the lumenal side of the peroxisomal membrane. {ECO:0000250}.	catalytic activity [GO:0003824]; glycerone-phosphate O-acyltransferase activity [GO:0016287]; palmitoyl-CoA hydrolase activity [GO:0016290]; receptor binding [GO:0005102]
Q69ZN6	GNPTA_MOUSE	N-acetylglucosamine-1-phosphotransferase subunits alpha/beta (EC 2.7.8.17) (GlcNAc-1-phosphotransferase subunits alpha/beta) (Stealth protein GNPTAB) (UDP-N-acetylglucosamine-1-phosphotransferase subunits alpha/beta) [Cleaved into: N-acetylglucosamine-1-phosphotransferase subunit alpha; N-acetylglucosamine-1-phosphotransferase subunit beta]	TRANSMEM 22 42 Helical. {ECO:0000255}.; TRANSMEM 1194 1214 Helical. {ECO:0000255}.		SUBCELLULAR LOCATION: N-acetylglucosamine-1-phosphotransferase subunit alpha: Golgi apparatus membrane {ECO:0000250|UniProtKB:Q3T906}; Single-pass type I membrane protein {ECO:0000250|UniProtKB:Q3T906}.; SUBCELLULAR LOCATION: N-acetylglucosamine-1-phosphotransferase subunit beta: Golgi apparatus membrane {ECO:0000250|UniProtKB:Q3T906}; Single-pass type II membrane protein {ECO:0000250|UniProtKB:Q…	calcium ion binding [GO:0005509]; UDP-N-acetylglucosamine-lysosomal-enzyme N-acetylglucosaminephosphotransferase activity [GO:0003976]
Q3ZU82	GOGA5_RAT	Golgin subfamily A member 5 (Golgin-84)	TRANSMEM 696 716 Helical; Anchor for type IV membrane protein. {ECO:0000255}.		SUBCELLULAR LOCATION: Golgi apparatus membrane {ECO:0000269|PubMed:12656988}; Single-pass type IV membrane protein {ECO:0000269|PubMed:12656988}. Note=Found throughout the Golgi.	protein binding, bridging [GO:0030674]; protein homodimerization activity [GO:0042803]; Rab GTPase binding [GO:0017137]
Q91XA2	GOLM1_MOUSE	Golgi membrane protein 1 (Golgi membrane protein GP73) (Golgi phosphoprotein 2)	TRANSMEM 13 35 Helical; Signal-anchor for type II membrane protein. {ECO:0000255}.		SUBCELLULAR LOCATION: Golgi apparatus, cis-Golgi network membrane {ECO:0000250}; Single-pass type II membrane protein {ECO:0000250}. Note=Early Golgi. Cycles via the cell surface and endosomes upon lumenal pH disruption (By similarity). {ECO:0000250}.
O88630	GOSR1_MOUSE	Golgi SNAP receptor complex member 1 (28 kDa Golgi SNARE protein) (28 kDa cis-Golgi SNARE p28) (GOS-28)	TRANSMEM 230 250 Helical; Anchor for type IV membrane protein. {ECO:0000255}.		SUBCELLULAR LOCATION: Golgi apparatus membrane {ECO:0000269|PubMed:15250942}; Single-pass type IV membrane protein {ECO:0000269|PubMed:15250942}. Note=Localizes throughout the Golgi apparatus, with lowest levels in the trans-Golgi network. Enriched on vesicular components at the terminal rims of the Golgi. {ECO:0000250}.	SNAP receptor activity [GO:0005484]
Q9CR60	GOT1B_MOUSE	Vesicle transport protein GOT1B (Golgi transport 1 homolog B)	TRANSMEM 10 30 Helical; Name=1. {ECO:0000255}.; TRANSMEM 33 53 Helical; Name=2. {ECO:0000255}.; TRANSMEM 91 109 Helical; Name=4. {ECO:0000255}.		SUBCELLULAR LOCATION: Golgi apparatus membrane {ECO:0000250}; Multi-pass membrane protein {ECO:0000250}.	lipase activity [GO:0016298]; signal transducer activity [GO:0004871]
Q9WTK3	GPAA1_MOUSE	Glycosylphosphatidylinositol anchor attachment 1 protein (GPI anchor attachment protein 1) (GAA1 protein homolog) (mGAA1)	TRANSMEM 24 44 Helical. {ECO:0000255}.; TRANSMEM 368 388 Helical. {ECO:0000255}.; TRANSMEM 427 447 Helical. {ECO:0000255}.; TRANSMEM 458 478 Helical. {ECO:0000255}.; TRANSMEM 500 520 Helical. {ECO:0000255}.; TRANSMEM 543 563 Helical. {ECO:0000255}.; TRANSMEM 599 619 Helical. {ECO:0000255}.		SUBCELLULAR LOCATION: Endoplasmic reticulum membrane {ECO:0000250}; Multi-pass membrane protein {ECO:0000250}.	GPI anchor binding [GO:0034235]; GPI-anchor transamidase activity [GO:0003923]
Q61586	GPAT1_MOUSE	Glycerol-3-phosphate acyltransferase 1, mitochondrial (GPAT-1) (EC 2.3.1.15) (P90)	TRANSMEM 472 494 Helical. {ECO:0000255}.; TRANSMEM 575 593 Helical. {ECO:0000255}.		SUBCELLULAR LOCATION: Mitochondrion outer membrane {ECO:0000250}; Multi-pass membrane protein {ECO:0000250}.	glycerol-3-phosphate O-acyltransferase activity [GO:0004366]
Q9CXY9	GPI8_MOUSE	GPI-anchor transamidase (GPI transamidase) (EC 3.-.-.-) (Phosphatidylinositol-glycan biosynthesis class K protein) (PIG-K)	TRANSMEM 368 388 Helical. {ECO:0000255}.		SUBCELLULAR LOCATION: Endoplasmic reticulum membrane {ECO:0000250}; Single-pass type I membrane protein {ECO:0000250}.	cysteine-type peptidase activity [GO:0008234]; GPI-anchor transamidase activity [GO:0003923]
P20029	GRP78_MOUSE	78 kDa glucose-regulated protein (GRP-78) (Heat shock 70 kDa protein 5) (Immunoglobulin heavy chain-binding protein) (BiP)			SUBCELLULAR LOCATION: Endoplasmic reticulum lumen {ECO:0000255|PROSITE-ProRule:PRU10138, ECO:0000269|PubMed:21992152}. Melanosome {ECO:0000250}. Cytoplasm {ECO:0000269|PubMed:21992152}.	ATPase activity [GO:0016887]; ATP binding [GO:0005524]; enzyme binding [GO:0019899]; glycoprotein binding [GO:0001948]; misfolded protein binding [GO:0051787]; protein domain specific binding [GO:0019904]; ribosome binding [GO:0043022]; ubiquitin protein ligase binding [GO:0031625]
Q61543	GSLG1_MOUSE	Golgi apparatus protein 1 (E-selectin ligand 1) (ESL-1) (Selel) (Golgi sialoglycoprotein MG-160)	TRANSMEM 1142 1162 Helical. {ECO:0000255}.		SUBCELLULAR LOCATION: Cell membrane {ECO:0000269|PubMed:9099943}; Single-pass type I membrane protein {ECO:0000269|PubMed:9099943}. Golgi apparatus membrane {ECO:0000269|PubMed:9099943}; Single-pass type I membrane protein {ECO:0000269|PubMed:9099943}. Note=Golgi and microvilli on the cell surface.
P17809	GTR1_MOUSE	Solute carrier family 2, facilitated glucose transporter member 1 (Glucose transporter type 1, erythrocyte/brain) (GLUT-1) (GT1)	TRANSMEM 12 33 Helical; Name=1. {ECO:0000250}.; TRANSMEM 67 87 Helical; Name=2. {ECO:0000250}.; TRANSMEM 91 112 Helical; Name=3. {ECO:0000250}.; TRANSMEM 121 144 Helical; Name=4. {ECO:0000250}.; TRANSMEM 156 176 Helical; Name=5. {ECO:0000250}.; TRANSMEM 186 206 Helical; Name=6. {ECO:0000250}.; TRANSMEM 272 293 Helical; Name=7. {ECO:0000250}.; TRANSMEM 307 328 Helical; Name=8. {ECO:0000250}.; TRAN…		SUBCELLULAR LOCATION: Cell membrane {ECO:0000269|PubMed:17320047}; Multi-pass membrane protein {ECO:0000269|PubMed:17320047}. Melanosome {ECO:0000250}. Note=Localizes primarily at the cell surface. {ECO:0000250}.	dehydroascorbic acid transporter activity [GO:0033300]; D-glucose transmembrane transporter activity [GO:0055056]; glucose transmembrane transporter activity [GO:0005355]; identical protein binding [GO:0042802]; protein self-association [GO:0043621]; sugar:proton symporter activity [GO:0005351]; xenobiotic transporter activity [GO:0042910]
Q3UHH8	GXLT1_MOUSE	Glucoside xylosyltransferase 1 (EC 2.4.2.n2) (Glycosyltransferase 8 domain-containing protein 3)	TRANSMEM 7 29 Helical; Signal-anchor for type II membrane protein. {ECO:0000255}.		SUBCELLULAR LOCATION: Membrane {ECO:0000305}; Single-pass type II membrane protein {ECO:0000305}.	UDP-xylosyltransferase activity [GO:0035252]
P62806	H4_MOUSE	Histone H4			SUBCELLULAR LOCATION: Nucleus {ECO:0000250}. Chromosome {ECO:0000250}.	DNA binding [GO:0003677]; poly(A) RNA binding [GO:0044822]
Q8K2C9	HACD3_MOUSE	Very-long-chain (3R)-3-hydroxyacyl-CoA dehydratase 3 (EC 4.2.1.134) (3-hydroxyacyl-CoA dehydratase 3) (HACD3) (Butyrate-induced protein 1) (B-ind1) (Protein-tyrosine phosphatase-like A domain-containing protein 1)	TRANSMEM 150 170 Helical. {ECO:0000255}.; TRANSMEM 190 210 Helical. {ECO:0000255}.; TRANSMEM 213 233 Helical. {ECO:0000255}.; TRANSMEM 243 263 Helical. {ECO:0000255}.; TRANSMEM 281 301 Helical. {ECO:0000255}.; TRANSMEM 323 343 Helical. {ECO:0000255}.		SUBCELLULAR LOCATION: Endoplasmic reticulum membrane {ECO:0000250|UniProtKB:Q9P035}; Multi-pass membrane protein {ECO:0000250|UniProtKB:Q9P035}.	3-hydroxyacyl-CoA dehydratase activity [GO:0018812]; enzyme binding [GO:0019899]
O08756	HCD2_MOUSE	3-hydroxyacyl-CoA dehydrogenase type-2 (EC 1.1.1.35) (17-beta-hydroxysteroid dehydrogenase 10) (17-beta-HSD 10) (EC 1.1.1.51) (3-hydroxy-2-methylbutyryl-CoA dehydrogenase) (EC 1.1.1.178) (3-hydroxyacyl-CoA dehydrogenase type II) (Endoplasmic reticulum-associated amyloid beta-peptide-binding protein) (Mitochondrial ribonuclease P protein 2) (Mitochondrial RNase P protein 2) (Type II HADH)			SUBCELLULAR LOCATION: Mitochondrion {ECO:0000250}.	3-hydroxy-2-methylbutyryl-CoA dehydrogenase activity [GO:0047015]; 3-hydroxyacyl-CoA dehydrogenase activity [GO:0003857]; poly(A) RNA binding [GO:0044822]; testosterone dehydrogenase [NAD(P)] activity [GO:0030283]
Q61191	HCFC1_MOUSE	Host cell factor 1 (HCF) (HCF-1) (C1 factor) [Cleaved into: HCF N-terminal chain 1; HCF N-terminal chain 2; HCF N-terminal chain 3; HCF N-terminal chain 4; HCF N-terminal chain 5; HCF N-terminal chain 6; HCF C-terminal chain 1; HCF C-terminal chain 2; HCF C-terminal chain 3; HCF C-terminal chain 4; HCF C-terminal chain 5; HCF C-terminal chain 6]			SUBCELLULAR LOCATION: Nucleus {ECO:0000269|PubMed:9990006}. Cytoplasm {ECO:0000269|PubMed:9990006}. Note=HCFC1R1 modulates its subcellular localization and overexpression of HCFC1R1 leads to accumulation of HCFC1 in the cytoplasm. Non-processed HCFC1 associates with chromatin. Colocalizes with CREB3 and CANX in the ER (By similarity). {ECO:0000250}.	chromatin binding [GO:0003682]; histone acetyltransferase activity (H4-K16 specific) [GO:0046972]; histone acetyltransferase activity (H4-K5 specific) [GO:0043995]; histone acetyltransferase activity (H4-K8 specific) [GO:0043996]; identical protein binding [GO:0042802]; RNA polymerase II distal enhancer sequence-specific DNA binding transcription factor activity involved in positive regulation of…
P04441	HG2A_MOUSE	H-2 class II histocompatibility antigen gamma chain (Ia antigen-associated invariant chain) (Ii) (MHC class II-associated invariant chain) (CD antigen CD74)	TRANSMEM 30 55 Helical; Signal-anchor for type II membrane protein. {ECO:0000255}.		SUBCELLULAR LOCATION: Membrane {ECO:0000305}; Single-pass type II membrane protein {ECO:0000305}.	beta-amyloid binding [GO:0001540]; cytokine binding [GO:0019955]; cytokine receptor activity [GO:0004896]; macrophage migration inhibitory factor binding [GO:0035718]; MHC class II protein binding [GO:0042289]; MHC class II protein binding, via antigen binding groove [GO:0042658]; MHC class II protein complex binding [GO:0023026]; nitric-oxide synthase binding [GO:0050998]; protein binding involv…
Q9JLR9	HIG1A_MOUSE	HIG1 domain family member 1A, mitochondrial (Hypoxia-inducible gene 1 protein)	TRANSMEM 28 48 Helical. {ECO:0000255|PROSITE-ProRule:PRU00836}.; TRANSMEM 69 89 Helical. {ECO:0000255|PROSITE-ProRule:PRU00836}.		SUBCELLULAR LOCATION: Mitochondrion membrane {ECO:0000255|PROSITE-ProRule:PRU00836}; Multi-pass membrane protein {ECO:0000255|PROSITE-ProRule:PRU00836}. Mitochondrion inner membrane {ECO:0000250}.
O70252	HMOX2_MOUSE	Heme oxygenase 2 (HO-2) (EC 1.14.99.3)			SUBCELLULAR LOCATION: Microsome. Endoplasmic reticulum.	heme oxygenase (decyclizing) activity [GO:0004392]; metal ion binding [GO:0046872]
O35737	HNRH1_MOUSE	Heterogeneous nuclear ribonucleoprotein H (hnRNP H) [Cleaved into: Heterogeneous nuclear ribonucleoprotein H, N-terminally processed]			SUBCELLULAR LOCATION: Nucleus, nucleoplasm {ECO:0000250}.	nucleotide binding [GO:0000166]; poly(A) RNA binding [GO:0044822]; RNA binding [GO:0003723]
P70333	HNRH2_MOUSE	Heterogeneous nuclear ribonucleoprotein H2 (hnRNP H2) (Heterogeneous nuclear ribonucleoprotein H') (hnRNP H')			SUBCELLULAR LOCATION: Nucleus, nucleoplasm {ECO:0000250}.	nucleotide binding [GO:0000166]; poly(A) RNA binding [GO:0044822]
Q9Z204	HNRPC_MOUSE	Heterogeneous nuclear ribonucleoproteins C1/C2 (hnRNP C1/C2)			SUBCELLULAR LOCATION: Nucleus {ECO:0000250|UniProtKB:P07910}. Note=Component of ribonucleosomes. {ECO:0000250|UniProtKB:P07910}.	identical protein binding [GO:0042802]; mRNA 3'-UTR binding [GO:0003730]; mRNA binding [GO:0003729]; N6-methyladenosine-containing RNA binding [GO:1990247]; nucleosomal DNA binding [GO:0031492]; nucleotide binding [GO:0000166]; poly(A) RNA binding [GO:0044822]; poly(U) RNA binding [GO:0008266]; RNA polymerase II core promoter proximal region sequence-specific DNA binding [GO:0000978]; RNA polymer…
Q9Z2X1	HNRPF_MOUSE	Heterogeneous nuclear ribonucleoprotein F (hnRNP F) [Cleaved into: Heterogeneous nuclear ribonucleoprotein F, N-terminally processed]			SUBCELLULAR LOCATION: Nucleus, nucleoplasm {ECO:0000250}.	nucleotide binding [GO:0000166]; poly(A) RNA binding [GO:0044822]; single-stranded RNA binding [GO:0003727]
P61979	HNRPK_MOUSE	Heterogeneous nuclear ribonucleoprotein K (hnRNP K)			SUBCELLULAR LOCATION: Cytoplasm {ECO:0000250}. Nucleus, nucleoplasm {ECO:0000250}. Cell projection, podosome {ECO:0000250}.	poly(A) RNA binding [GO:0044822]; RNA binding [GO:0003723]; RNA polymerase II core promoter proximal region sequence-specific DNA binding [GO:0000978]; RNA polymerase II core promoter proximal region sequence-specific DNA binding transcription factor activity involved in positive regulation of transcription [GO:0001077]
Q8R081	HNRPL_MOUSE	Heterogeneous nuclear ribonucleoprotein L (hnRNP L)			SUBCELLULAR LOCATION: Nucleus, nucleoplasm {ECO:0000250}. Cytoplasm {ECO:0000250}. Note=Localized in cytoplasmic mRNP granules containing untranslated mRNAs.	nucleotide binding [GO:0000166]; poly(A) RNA binding [GO:0044822]; transcription regulatory region DNA binding [GO:0044212]
Q9D0E1	HNRPM_MOUSE	Heterogeneous nuclear ribonucleoprotein M (hnRNP M)			SUBCELLULAR LOCATION: Nucleus {ECO:0000250}.	antigen binding [GO:0003823]; nucleotide binding [GO:0000166]; poly(A) RNA binding [GO:0044822]; protein domain specific binding [GO:0019904]
Q8VEK3	HNRPU_MOUSE	Heterogeneous nuclear ribonucleoprotein U (hnRNP U) (Scaffold attachment factor A) (SAF-A)			SUBCELLULAR LOCATION: Nucleus {ECO:0000269|PubMed:18332112}. Cytoplasm {ECO:0000250|UniProtKB:Q00839}. Cell surface {ECO:0000250|UniProtKB:Q00839}. Note=Localized in cytoplasmic mRNP granules containing untranslated mRNAs. Component of ribonucleosomes. {ECO:0000250|UniProtKB:Q00839}.	ATP binding [GO:0005524]; core promoter binding [GO:0001047]; poly(A) RNA binding [GO:0044822]
Q7TMK9	HNRPQ_MOUSE	Heterogeneous nuclear ribonucleoprotein Q (hnRNP Q) (Glycine- and tyrosine-rich RNA-binding protein) (GRY-RBP) (NS1-associated protein 1) (Synaptotagmin-binding, cytoplasmic RNA-interacting protein) (pp68)			SUBCELLULAR LOCATION: Nucleus. Cytoplasm. Note=Localized in cytoplasmic mRNP granules containing untranslated mRNAs. Isoforms 1 and 2 are expressed predominantly in the nucleoplasm (By similarity). According to PubMed:10734137, isoform 2 is predominantly found in cytoplasm. The tyrosine phosphorylated form bound to RNA is found in microsomes. {ECO:0000250}.	nucleotide binding [GO:0000166]; poly(A) binding [GO:0008143]; poly(A) RNA binding [GO:0044822]
Q8R3H7	HS2ST_MOUSE	Heparan sulfate 2-O-sulfotransferase 1 (2-O-sulfotransferase) (2-OST) (2OST) (EC 2.8.2.-)	TRANSMEM 12 28 Helical; Signal-anchor for type II membrane protein. {ECO:0000255}.		SUBCELLULAR LOCATION: Golgi apparatus membrane {ECO:0000269|PubMed:11687650}; Single-pass type II membrane protein {ECO:0000269|PubMed:11687650}.	heparan sulfate 2-O-sulfotransferase activity [GO:0004394]
P07901	HS90A_MOUSE	Heat shock protein HSP 90-alpha (Heat shock 86 kDa) (HSP 86) (HSP86) (Tumor-specific transplantation 86 kDa antigen) (TSTA)			SUBCELLULAR LOCATION: Cytoplasm {ECO:0000269|PubMed:11751894}. Melanosome {ECO:0000250}. Cell membrane {ECO:0000250}.	ATPase activity [GO:0016887]; ATP binding [GO:0005524]; GTPase binding [GO:0051020]; identical protein binding [GO:0042802]; MHC class II protein complex binding [GO:0023026]; nitric-oxide synthase regulator activity [GO:0030235]; poly(A) RNA binding [GO:0044822]; protein homodimerization activity [GO:0042803]; TPR domain binding [GO:0030911]; unfolded protein binding [GO:0051082]
P11499	HS90B_MOUSE	Heat shock protein HSP 90-beta (Heat shock 84 kDa) (HSP 84) (HSP84) (Tumor-specific transplantation 84 kDa antigen) (TSTA)			SUBCELLULAR LOCATION: Cytoplasm. Melanosome {ECO:0000250}.	ATP binding [GO:0005524]; CTP binding [GO:0002135]; dATP binding [GO:0032564]; double-stranded RNA binding [GO:0003725]; GTP binding [GO:0005525]; kinase binding [GO:0019900]; MHC class II protein complex binding [GO:0023026]; nitric-oxide synthase regulator activity [GO:0030235]; poly(A) RNA binding [GO:0044822]; TPR domain binding [GO:0030911]; UTP binding [GO:0002134]
P63017	HSP7C_MOUSE	Heat shock cognate 71 kDa protein (Heat shock 70 kDa protein 8)			SUBCELLULAR LOCATION: Cytoplasm {ECO:0000250}. Melanosome {ECO:0000250}. Nucleus, nucleolus {ECO:0000250}. Cell membrane {ECO:0000250}. Note=Localized in cytoplasmic mRNP granules containing untranslated mRNAs. Translocates rapidly from the cytoplasm to the nuclei, and especially to the nucleoli, upon heat shock (By similarity). {ECO:0000250}.	ATPase activity [GO:0016887]; ATPase activity, coupled [GO:0042623]; ATP binding [GO:0005524]; C3HC4-type RING finger domain binding [GO:0055131]; enzyme binding [GO:0019899]; G-protein coupled receptor binding [GO:0001664]; heat shock protein binding [GO:0031072]; MHC class II protein complex binding [GO:0023026]; poly(A) RNA binding [GO:0044822]; ubiquitin protein ligase binding [GO:0031625]; u…
Q99M31	HSP7E_MOUSE	Heat shock 70 kDa protein 14 (NST-1) (hsr.1)			SUBCELLULAR LOCATION: Cytoplasm, cytosol {ECO:0000250}.	ATP binding [GO:0005524]
Q7TMY8	HUWE1_MOUSE	E3 ubiquitin-protein ligase HUWE1 (EC 6.3.2.-) (E3Histone) (HECT, UBA and WWE domain-containing protein 1) (Upstream regulatory element-binding protein 1) (URE-B1) (URE-binding protein 1)			SUBCELLULAR LOCATION: Cytoplasm {ECO:0000269|PubMed:17823942}. Nucleus {ECO:0000269|PubMed:17823942}. Note=Mainly expressed in the cytoplasm of most tissues, except in the nucleus of spermatogonia, primary spermatocytes and neuronal cells.	DNA binding [GO:0003677]; ligase activity [GO:0016874]; poly(A) RNA binding [GO:0044822]; ubiquitin-protein transferase activity [GO:0004842]
P17710	HXK1_MOUSE	Hexokinase-1 (EC 2.7.1.1) (Hexokinase type I) (HK I) (Hexokinase, tumor isozyme)			SUBCELLULAR LOCATION: Isoform HK1: Mitochondrion outer membrane; Peripheral membrane protein.; SUBCELLULAR LOCATION: Isoform HK1-SC: Membrane. Note=Isoform HK1-SC is an integral membrane protein.	ATP binding [GO:0005524]; fructokinase activity [GO:0008865]; glucokinase activity [GO:0004340]; hexokinase activity [GO:0004396]; mannokinase activity [GO:0019158]
O08528	HXK2_MOUSE	Hexokinase-2 (EC 2.7.1.1) (Hexokinase type II) (HK II)				ATP binding [GO:0005524]; fructokinase activity [GO:0008865]; glucokinase activity [GO:0004340]; glucose binding [GO:0005536]; hexokinase activity [GO:0004396]; mannokinase activity [GO:0019158]
Q9JKR6	HYOU1_MOUSE	Hypoxia up-regulated protein 1 (GRP-170) (140 kDa Ca(2+)-binding protein) (CBP-140)			SUBCELLULAR LOCATION: Endoplasmic reticulum lumen {ECO:0000269|PubMed:7641295}.	ATP binding [GO:0005524]
P13597	ICAM1_MOUSE	Intercellular adhesion molecule 1 (ICAM-1) (MALA-2) (MyD10) (CD antigen CD54)	TRANSMEM 486 509 Helical. {ECO:0000255}.		SUBCELLULAR LOCATION: Membrane; Single-pass type I membrane protein.	integrin binding [GO:0005178]
P56574	IDHP_RAT	Isocitrate dehydrogenase [NADP], mitochondrial (IDH) (EC 1.1.1.42) (ICD-M) (IDP) (NADP(+)-specific ICDH) (Oxalosuccinate decarboxylase)			SUBCELLULAR LOCATION: Mitochondrion {ECO:0000269|Ref.2}.	isocitrate dehydrogenase (NADP+) activity [GO:0004450]; magnesium ion binding [GO:0000287]; NAD binding [GO:0051287]
Q6ZWX6	IF2A_MOUSE	Eukaryotic translation initiation factor 2 subunit 1 (Eukaryotic translation initiation factor 2 subunit alpha) (eIF-2-alpha) (eIF-2A) (eIF-2alpha)			SUBCELLULAR LOCATION: Cytoplasmic granule {ECO:0000269|PubMed:19861488}. Note=The cytoplasmic granules are stress granules which are a dense aggregation in the cytosol composed of proteins and RNAs that appear when the cell is under stress. Colocalizes with NANOS3 in the stress granules.	poly(A) RNA binding [GO:0044822]; ribosome binding [GO:0043022]; translation initiation factor activity [GO:0003743]
P60843	IF4A1_MOUSE	Eukaryotic initiation factor 4A-I (eIF-4A-I) (eIF4A-I) (EC 3.6.4.13) (ATP-dependent RNA helicase eIF4A-1)				ATP binding [GO:0005524]; ATP-dependent RNA helicase activity [GO:0004004]; double-stranded RNA binding [GO:0003725]; poly(A) RNA binding [GO:0044822]; translation initiation factor activity [GO:0003743]
Q91VC3	IF4A3_MOUSE	Eukaryotic initiation factor 4A-III (eIF-4A-III) (eIF4A-III) (EC 3.6.4.13) (ATP-dependent RNA helicase DDX48) (ATP-dependent RNA helicase eIF4A-3) (DEAD box protein 48) (Eukaryotic translation initiation factor 4A isoform 3) [Cleaved into: Eukaryotic initiation factor 4A-III, N-terminally processed]			SUBCELLULAR LOCATION: Nucleus {ECO:0000250}. Nucleus speckle {ECO:0000250}. Cytoplasm {ECO:0000250}. Note=Nucleocytoplasmic shuttling protein. Travels to the cytoplasm as part of the exon junction complex (EJC) bound to mRNA. Detected in dendritic layer as well as the nuclear and cytoplasmic (somatic) compartments of neurons. Colocalizes with STAU1 and FMR1 in dendrites (By similarity). {ECO:0000…	ATP binding [GO:0005524]; ATP-dependent RNA helicase activity [GO:0004004]; mRNA binding [GO:0003729]; poly(A) binding [GO:0008143]
Q6NZJ6	IF4G1_MOUSE	Eukaryotic translation initiation factor 4 gamma 1 (eIF-4-gamma 1) (eIF-4G 1) (eIF-4G1)				poly(A) RNA binding [GO:0044822]; translation initiation factor activity [GO:0003743]
Q62448	IF4G2_MOUSE	Eukaryotic translation initiation factor 4 gamma 2 (eIF-4-gamma 2) (eIF-4G 2) (eIF4G 2) (Novel APOBEC-1 target 1) (Translation repressor NAT1) (p97)				poly(A) RNA binding [GO:0044822]; translation factor activity, RNA binding [GO:0008135]; translation initiation factor activity [GO:0003743]
Q9WUK2	IF4H_MOUSE	Eukaryotic translation initiation factor 4H (eIF-4H) (Williams-Beuren syndrome chromosomal region 1 protein homolog)			SUBCELLULAR LOCATION: Cytoplasm, perinuclear region.	nucleotide binding [GO:0000166]; poly(A) RNA binding [GO:0044822]; translation initiation factor activity [GO:0003743]
P63242	IF5A1_MOUSE	Eukaryotic translation initiation factor 5A-1 (eIF-5A-1) (eIF-5A1) (Eukaryotic initiation factor 5A isoform 1) (eIF-5A) (eIF-4D)			SUBCELLULAR LOCATION: Cytoplasm {ECO:0000269|PubMed:17707773}. Nucleus {ECO:0000269|PubMed:17707773}. Endoplasmic reticulum membrane {ECO:0000250}; Peripheral membrane protein {ECO:0000250}; Cytoplasmic side {ECO:0000250}. Nucleus, nuclear pore complex {ECO:0000250}. Note=The N-terminal extension contributes in signaling this protein to nuclear localization.	poly(A) RNA binding [GO:0044822]; protein N-terminus binding [GO:0047485]; ribosome binding [GO:0043022]; RNA binding [GO:0003723]; translation elongation factor activity [GO:0003746]; U6 snRNA binding [GO:0017070]
P59325	IF5_MOUSE	Eukaryotic translation initiation factor 5 (eIF-5)				GTP binding [GO:0005525]; poly(A) RNA binding [GO:0044822]; translation initiation factor activity [GO:0003743]
Q8R366	IGSF8_MOUSE	Immunoglobulin superfamily member 8 (IgSF8) (CD81 partner 3) (Glu-Trp-Ile EWI motif-containing protein 2) (EWI-2) (Keratinocyte-associated transmembrane protein 4) (KCT-4) (Prostaglandin regulatory-like protein) (PGRL) (CD antigen CD316)	TRANSMEM 578 598 Helical. {ECO:0000255}.		SUBCELLULAR LOCATION: Cell membrane {ECO:0000269|PubMed:21609323}; Single-pass membrane protein {ECO:0000269|PubMed:21609323}.
Q9CXY6	ILF2_MOUSE	Interleukin enhancer-binding factor 2 (Nuclear factor of activated T-cells 45 kDa)			SUBCELLULAR LOCATION: Nucleus, nucleolus {ECO:0000269|PubMed:11804788}. Cytoplasm {ECO:0000250}. Nucleus {ECO:0000250}. Note=Localized in cytoplasmic mRNP granules containing untranslated mRNAs. {ECO:0000250}.	ATP binding [GO:0005524]; DNA binding [GO:0003677]; double-stranded RNA binding [GO:0003725]; poly(A) RNA binding [GO:0044822]; transferase activity [GO:0016740]
Q8BU33	ILVBL_MOUSE	Acetolactate synthase-like protein (EC 2.2.1.-) (IlvB-like protein)	TRANSMEM 13 33 Helical. {ECO:0000255}.		SUBCELLULAR LOCATION: Membrane; Single-pass membrane protein.	magnesium ion binding [GO:0000287]; thiamine pyrophosphate binding [GO:0030976]; transferase activity [GO:0016740]
P70168	IMB1_MOUSE	Importin subunit beta-1 (Karyopherin subunit beta-1) (Nuclear factor p97) (Pore targeting complex 97 kDa subunit) (PTAC97) (SCG)			SUBCELLULAR LOCATION: Cytoplasm {ECO:0000250}. Nucleus envelope {ECO:0000250}.	enzyme binding [GO:0019899]; poly(A) RNA binding [GO:0044822]; protein domain specific binding [GO:0019904]; protein transporter activity [GO:0008565]
Q8BPT6	IMP2L_MOUSE	Mitochondrial inner membrane protease subunit 2 (EC 3.4.21.-) (IMP2-like protein)	TRANSMEM 19 37 Helical. {ECO:0000255}.		SUBCELLULAR LOCATION: Mitochondrion inner membrane {ECO:0000250}; Single-pass membrane protein {ECO:0000250}.	peptidase activity [GO:0008233]; serine-type peptidase activity [GO:0008236]
Q8BKC5	IPO5_MOUSE	Importin-5 (Imp5) (Importin subunit beta-3) (Karyopherin beta-3) (Ran-binding protein 5) (RanBP5)			SUBCELLULAR LOCATION: Cytoplasm {ECO:0000269|PubMed:17143267}. Nucleus {ECO:0000269|PubMed:17143267}.	poly(A) RNA binding [GO:0044822]; protein transporter activity [GO:0008565]
Q60766	IRGM1_MOUSE	Immunity-related GTPase family M protein 1 (EC 3.6.5.-) (Interferon-inducible GTPase 3) (Interferon-inducible protein 1) (LPS-stimulated RAW 264.7 macrophage protein 47) (LRG-47)			SUBCELLULAR LOCATION: Golgi apparatus membrane. Cell membrane. Cytoplasmic vesicle, phagosome membrane. Cytoplasmic vesicle, autophagosome membrane. Lysosome membrane. Late endosome membrane. Cell projection, phagocytic cup. Note=Behaves like an integral membrane protein. Recruited to the plasma membrane around forming phagocytic cups, it remains associated with maturing phagosomes. Association w…	GTP binding [GO:0005525]; hydrolase activity [GO:0016787]
Q00651	ITA4_MOUSE	Integrin alpha-4 (CD49 antigen-like family member D) (Integrin alpha-IV) (Lymphocyte Peyer patch adhesion molecules subunit alpha) (LPAM subunit alpha) (VLA-4 subunit alpha) (CD antigen CD49d)	TRANSMEM 984 1007 Helical. {ECO:0000255}.		SUBCELLULAR LOCATION: Membrane; Single-pass type I membrane protein.	cell adhesion molecule binding [GO:0050839]; fibronectin binding [GO:0001968]; metal ion binding [GO:0046872]
P24063	ITAL_MOUSE	Integrin alpha-L (CD11 antigen-like family member A) (Leukocyte adhesion glycoprotein LFA-1 alpha chain) (LFA-1A) (Leukocyte function-associated molecule 1 alpha chain) (Lymphocyte antigen 15) (Ly-15) (CD antigen CD11a)	TRANSMEM 1088 1108 Helical. {ECO:0000255}.		SUBCELLULAR LOCATION: Membrane; Single-pass type I membrane protein.	cell adhesion molecule binding [GO:0050839]; ICAM-3 receptor activity [GO:0030369]; metal ion binding [GO:0046872]
P43406	ITAV_MOUSE	Integrin alpha-V (Vitronectin receptor subunit alpha) (CD antigen CD51) [Cleaved into: Integrin alpha-V heavy chain; Integrin alpha-V light chain]	TRANSMEM 989 1012 Helical. {ECO:0000255}.		SUBCELLULAR LOCATION: Membrane; Single-pass type I membrane protein.	extracellular matrix binding [GO:0050840]; extracellular matrix protein binding [GO:1990430]; fibronectin binding [GO:0001968]; metal ion binding [GO:0046872]; protease binding [GO:0002020]; protein heterodimerization activity [GO:0046982]; transforming growth factor beta binding [GO:0050431]; voltage-gated calcium channel activity [GO:0005245]
P09055	ITB1_MOUSE	Integrin beta-1 (Fibronectin receptor subunit beta) (VLA-4 subunit beta) (CD antigen CD29)	TRANSMEM 729 751 Helical. {ECO:0000255}.		SUBCELLULAR LOCATION: Cell membrane {ECO:0000250|UniProtKB:P05556}; Single-pass type I membrane protein {ECO:0000255}. Cell projection, invadopodium membrane {ECO:0000250|UniProtKB:P05556}; Single-pass type I membrane protein {ECO:0000255}. Cell projection, ruffle membrane {ECO:0000250|UniProtKB:P05556}; Single-pass type I membrane protein {ECO:0000255}. Recycling endosome {ECO:0000269|PubMed:217…	actin binding [GO:0003779]; cell adhesion molecule binding [GO:0050839]; collagen binding involved in cell-matrix adhesion [GO:0098639]; integrin binding [GO:0005178]; metal ion binding [GO:0046872]; protease binding [GO:0002020]; protein heterodimerization activity [GO:0046982]; receptor activity [GO:0004872]
P11835	ITB2_MOUSE	Integrin beta-2 (Cell surface adhesion glycoproteins LFA-1/CR3/p150,95 subunit beta) (Complement receptor C3 subunit beta) (CD antigen CD18)	TRANSMEM 703 725 Helical. {ECO:0000255}.		SUBCELLULAR LOCATION: Membrane; Single-pass type I membrane protein.	cell adhesion molecule binding [GO:0050839]; glycoprotein binding [GO:0001948]; ICAM-3 receptor activity [GO:0030369]; metal ion binding [GO:0046872]; protein kinase binding [GO:0019901]
O70309	ITB5_MOUSE	Integrin beta-5	TRANSMEM 720 742 Helical. {ECO:0000255}.		SUBCELLULAR LOCATION: Membrane; Single-pass type I membrane protein.	integrin binding [GO:0005178]; receptor activity [GO:0004872]
Q9Z329	ITPR2_MOUSE	Inositol 1,4,5-trisphosphate receptor type 2 (IP3 receptor isoform 2) (IP3R 2) (InsP3R2) (Inositol 1,4,5-trisphosphate type V receptor) (Type 2 inositol 1,4,5-trisphosphate receptor) (Type 2 InsP3 receptor)	TRANSMEM 2228 2248 Helical. {ECO:0000255}.; TRANSMEM 2261 2281 Helical. {ECO:0000255}.; TRANSMEM 2308 2328 Helical. {ECO:0000255}.; TRANSMEM 2352 2372 Helical. {ECO:0000255}.; TRANSMEM 2395 2415 Helical. {ECO:0000255}.; TRANSMEM 2521 2541 Helical. {ECO:0000255}.		SUBCELLULAR LOCATION: Endoplasmic reticulum membrane {ECO:0000269|PubMed:15632133}; Multi-pass membrane protein {ECO:0000269|PubMed:15632133}.	calcium-release channel activity [GO:0015278]; inositol 1,4,5-trisphosphate-sensitive calcium-release channel activity [GO:0005220]; phosphatidylinositol binding [GO:0035091]
P70227	ITPR3_MOUSE	Inositol 1,4,5-trisphosphate receptor type 3 (IP3 receptor isoform 3) (IP3R 3) (InsP3R3) (Type 3 inositol 1,4,5-trisphosphate receptor) (Type 3 InsP3 receptor)	TRANSMEM 2234 2254 Helical. {ECO:0000255}.; TRANSMEM 2263 2283 Helical. {ECO:0000255}.; TRANSMEM 2293 2310 Helical. {ECO:0000255}.; TRANSMEM 2325 2345 Helical. {ECO:0000255}.; TRANSMEM 2368 2388 Helical. {ECO:0000255}.; TRANSMEM 2496 2516 Helical. {ECO:0000255}.		SUBCELLULAR LOCATION: Endoplasmic reticulum membrane {ECO:0000269|PubMed:15632133, ECO:0000269|PubMed:21030605}; Multi-pass membrane protein {ECO:0000269|PubMed:15632133, ECO:0000269|PubMed:21030605}.	inositol 1,4,5 trisphosphate binding [GO:0070679]; inositol 1,4,5-trisphosphate-sensitive calcium-release channel activity [GO:0005220]; intracellular ligand-gated calcium channel activity [GO:0005218]; phosphatidylinositol binding [GO:0035091]
Q6IFW6	K1C10_RAT	Keratin, type I cytoskeletal 10 (Cytokeratin-10) (CK-10) (Keratin-10) (K10) (Type I keratin Ka10)				structural molecule activity [GO:0005198]
Q6IG02	K22E_RAT	Keratin, type II cytoskeletal 2 epidermal (Cytokeratin-2e) (CK-2e) (Epithelial keratin-2e) (Keratin-2 epidermis) (Keratin-2e) (K2e) (Type-II keratin Kb2)				structural molecule activity [GO:0005198]
Q6IMF3	K2C1_RAT	Keratin, type II cytoskeletal 1 (Cytokeratin-1) (CK-1) (Keratin-1) (K1) (Type-II keratin Kb1)			SUBCELLULAR LOCATION: Cell membrane {ECO:0000250}.	structural molecule activity [GO:0005198]
Q922U2	K2C5_MOUSE	Keratin, type II cytoskeletal 5 (Cytokeratin-5) (CK-5) (Keratin-5) (K5) (Type-II keratin Kb5)				scaffold protein binding [GO:0097110]; structural molecule activity [GO:0005198]
Q8K135	K319L_MOUSE	Dyslexia-associated protein KIAA0319-like protein	TRANSMEM 30 50 Helical. {ECO:0000255}.; TRANSMEM 929 949 Helical. {ECO:0000255}.		SUBCELLULAR LOCATION: Cytoplasmic granule membrane {ECO:0000250}; Multi-pass membrane protein {ECO:0000250}.
Q9WTP6	KAD2_MOUSE	Adenylate kinase 2, mitochondrial (AK 2) (EC 2.7.4.3) (ATP-AMP transphosphorylase 2) (ATP:AMP phosphotransferase) (Adenylate monophosphate kinase) [Cleaved into: Adenylate kinase 2, mitochondrial, N-terminally processed]			SUBCELLULAR LOCATION: Mitochondrion intermembrane space {ECO:0000255|HAMAP-Rule:MF_03168}.	adenylate kinase activity [GO:0004017]; ATP binding [GO:0005524]
Q9DC28	KC1D_MOUSE	Casein kinase I isoform delta (CKI-delta) (CKId) (EC 2.7.11.1) (Tau-protein kinase CSNK1D) (EC 2.7.11.26)			SUBCELLULAR LOCATION: Cytoplasm {ECO:0000250}. Nucleus {ECO:0000269|PubMed:10848614, ECO:0000269|PubMed:17101137, ECO:0000269|PubMed:19414593}. Cytoplasm, cytoskeleton, microtubule organizing center, centrosome {ECO:0000250}. Cytoplasm, perinuclear region {ECO:0000250}. Cell membrane {ECO:0000250}. Cytoplasm, cytoskeleton, spindle {ECO:0000250}. Golgi apparatus {ECO:0000250}. Note=Localized at mi…	ATP binding [GO:0005524]; peptide binding [GO:0042277]; protein kinase activity [GO:0004672]; protein serine/threonine kinase activity [GO:0004674]; tau-protein kinase activity [GO:0050321]
Q6GV12	KDSR_MOUSE	3-ketodihydrosphingosine reductase (KDS reductase) (EC 1.1.1.102) (3-dehydrosphinganine reductase) (Follicular variant translocation protein 1 homolog) (FVT-1)	TRANSMEM 271 291 Helical. {ECO:0000255}.; TRANSMEM 294 314 Helical. {ECO:0000255}.		SUBCELLULAR LOCATION: Endoplasmic reticulum membrane; Multi-pass membrane protein.	3-dehydrosphinganine reductase activity [GO:0047560]
Q2PQA9	KINH_RAT	Kinesin-1 heavy chain (Conventional kinesin heavy chain) (Ubiquitous kinesin heavy chain) (UKHC)			SUBCELLULAR LOCATION: Cytoplasm, cytoskeleton {ECO:0000269|PubMed:7514426}. Note=Uniformly distributed between soma and neurites in hippocampal neurons.	ATP binding [GO:0005524]; ATP-dependent microtubule motor activity, plus-end-directed [GO:0008574]; microtubule binding [GO:0008017]; microtubule motor activity [GO:0003777]
P52480	KPYM_MOUSE	Pyruvate kinase PKM (EC 2.7.1.40) (Pyruvate kinase muscle isozyme)			SUBCELLULAR LOCATION: Cytoplasm {ECO:0000250}. Nucleus {ECO:0000250}.	ATP binding [GO:0005524]; magnesium ion binding [GO:0000287]; MHC class II protein complex binding [GO:0023026]; poly(A) RNA binding [GO:0044822]; potassium ion binding [GO:0030955]; pyruvate kinase activity [GO:0004743]
Q5RL79	KTAP2_MOUSE	Keratinocyte-associated protein 2 (KCP-2)	TRANSMEM 6 23 Helical. {ECO:0000255}.; TRANSMEM 35 55 Helical. {ECO:0000255}.; TRANSMEM 76 108 Helical. {ECO:0000255}.		SUBCELLULAR LOCATION: Endoplasmic reticulum membrane {ECO:0000250}; Multi-pass membrane protein {ECO:0000250}.
Q61595	KTN1_MOUSE	Kinectin	TRANSMEM 9 29 Helical; Signal-anchor for type II membrane protein. {ECO:0000255}.		SUBCELLULAR LOCATION: Endoplasmic reticulum membrane {ECO:0000269|PubMed:15316074}; Single-pass type II membrane protein {ECO:0000269|PubMed:15316074}. Note=Vesicle membrane protein anchored to the endoplasmic reticulum (By similarity). Some isoforms containing the inserts at residues 1007-1035 and 1154-1177 are detected in neurite processes. {ECO:0000250}.	kinesin binding [GO:0019894]
P17047	LAMP2_MOUSE	Lysosome-associated membrane glycoprotein 2 (LAMP-2) (Lysosome-associated membrane protein 2) (CD107 antigen-like family member B) (Lysosomal membrane glycoprotein type B) (LGP-B) (CD antigen CD107b)	TRANSMEM 380 404 Helical. {ECO:0000255|PROSITE-ProRule:PRU00740}.		SUBCELLULAR LOCATION: Cell membrane; Single-pass type I membrane protein. Endosome membrane; Single-pass type I membrane protein. Lysosome membrane; Single-pass type I membrane protein. Note=This protein shuttles between lysosomes, endosomes, and the plasma membrane.	enzyme binding [GO:0019899]; protein domain specific binding [GO:0019904]
Q61029	LAP2B_MOUSE	Lamina-associated polypeptide 2, isoforms beta/delta/epsilon/gamma (Thymopoietin isoforms beta/delta/epsilon/gamma) (TP beta/delta/epsilon/gamma)	TRANSMEM 410 430 Helical; Signal-anchor for type II membrane protein. {ECO:0000255}.		SUBCELLULAR LOCATION: Nucleus inner membrane {ECO:0000250}; Single-pass type II membrane protein {ECO:0000250}. Chromosome {ECO:0000250}. Note=Tightly associated with the nuclear lamina. {ECO:0000250}.	DNA binding [GO:0003677]
Q6ZQ58	LARP1_MOUSE	La-related protein 1 (La ribonucleoprotein domain family member 1)			SUBCELLULAR LOCATION: Cytoplasm {ECO:0000269|PubMed:10878606}.	eukaryotic initiation factor 4E binding [GO:0008190]; mRNA 3'-UTR binding [GO:0003730]; mRNA 5'-UTR binding [GO:0048027]; poly(A) RNA binding [GO:0044822]; RNA cap binding [GO:0000339]; translation activator activity [GO:0008494]; translation initiation factor binding [GO:0031369]
Q8BWW4	LARP4_MOUSE	La-related protein 4 (La ribonucleoprotein domain family member 4)				poly(A) RNA binding [GO:0044822]
A2BE28	LAS1L_MOUSE	Ribosomal biogenesis protein LAS1L (Protein LAS1 homolog)			SUBCELLULAR LOCATION: Nucleus, nucleolus {ECO:0000250}. Nucleus, nucleoplasm {ECO:0000269|PubMed:22872859}. Cytoplasm {ECO:0000269|PubMed:22872859}. Note=Localizes mainly to the granular component, the region implicated in the later steps of rRNA processing and subunit assembly and export (By similarity). Mainly found in the nucleoplasm, with low levels detected in the cytoplasmic and chromatin f…	poly(A) RNA binding [GO:0044822]
Q63016	LAT1_RAT	Large neutral amino acids transporter small subunit 1 (4F2 light chain) (4F2 LC) (4F2LC) (Integral membrane protein E16) (Protein TA1) (L-type amino acid transporter 1) (Solute carrier family 7 member 5)	TRANSMEM 51 71 Helical. {ECO:0000255}.; TRANSMEM 85 105 Helical. {ECO:0000255}.; TRANSMEM 121 141 Helical. {ECO:0000255}.; TRANSMEM 147 167 Helical. {ECO:0000255}.; TRANSMEM 174 194 Helical. {ECO:0000255}.; TRANSMEM 200 220 Helical. {ECO:0000255}.; TRANSMEM 248 268 Helical. {ECO:0000255}.; TRANSMEM 279 299 Helical. {ECO:0000255}.; TRANSMEM 324 344 Helical. {ECO:0000255}.; TRANSMEM 398 418 Helical…		SUBCELLULAR LOCATION: Cytoplasm, cytosol {ECO:0000250}. Apical cell membrane; Multi-pass membrane protein. Note=Located to the plasma membrane by SLC3A2/4F2hc. Expressed in both luminal and abluminal membranes of brain capillary endothelial cells. Expressed along the retinal capillaries in the ganglion cell and inner plexiform layers. Localized to the apical membrane of placental syncytiophoblast…	amino acid transmembrane transporter activity [GO:0015171]; antiporter activity [GO:0015297]; L-leucine transmembrane transporter activity [GO:0015190]; L-phenylalanine transmembrane transporter activity [GO:0015192]; L-tryptophan transmembrane transporter activity [GO:0015196]; peptide antigen binding [GO:0042605]
Q3U9G9	LBR_MOUSE	Lamin-B receptor (Integral nuclear envelope inner membrane protein)	TRANSMEM 222 242 Helical. {ECO:0000255}.; TRANSMEM 269 289 Helical. {ECO:0000255}.; TRANSMEM 310 330 Helical. {ECO:0000255}.; TRANSMEM 337 357 Helical. {ECO:0000255}.; TRANSMEM 427 447 Helical. {ECO:0000255}.; TRANSMEM 458 478 Helical. {ECO:0000255}.; TRANSMEM 492 512 Helical. {ECO:0000255}.; TRANSMEM 572 592 Helical. {ECO:0000255}.		SUBCELLULAR LOCATION: Nucleus inner membrane {ECO:0000250}; Multi-pass membrane protein {ECO:0000250}.	chromo shadow domain binding [GO:0070087]; DNA binding [GO:0003677]; oxidoreductase activity, acting on the CH-CH group of donors, NAD or NADP as acceptor [GO:0016628]; poly(A) RNA binding [GO:0044822]
Q8C129	LCAP_MOUSE	Leucyl-cystinyl aminopeptidase (Cystinyl aminopeptidase) (EC 3.4.11.3) (Oxytocinase) (OTase)	TRANSMEM 110 131 Helical; Signal-anchor for type II membrane protein. {ECO:0000255}.		SUBCELLULAR LOCATION: Cell membrane {ECO:0000250}; Single-pass type II membrane protein {ECO:0000250}. Endomembrane system {ECO:0000250}; Single-pass type II membrane protein {ECO:0000250}. Note=Localized mainly in intracellular vesicles together with GLUT4. Relocalizes to the plasma membrane in response to insulin. The dileucine internalization motif and/or the interaction with tankyrases may be…	aminopeptidase activity [GO:0004177]; metallopeptidase activity [GO:0008237]; zinc ion binding [GO:0008270]
P06151	LDHA_MOUSE	L-lactate dehydrogenase A chain (LDH-A) (EC 1.1.1.27) (LDH muscle subunit) (LDH-M)			SUBCELLULAR LOCATION: Cytoplasm.	L-lactate dehydrogenase activity [GO:0004459]
Q9Z2I0	LETM1_MOUSE	LETM1 and EF-hand domain-containing protein 1, mitochondrial (Leucine zipper-EF-hand-containing transmembrane protein 1)	TRANSMEM 208 228 Helical. {ECO:0000255}.		SUBCELLULAR LOCATION: Mitochondrion inner membrane {ECO:0000250}; Single-pass membrane protein {ECO:0000250}.	metal ion binding [GO:0046872]
P15702	LEUK_MOUSE	Leukosialin (B-cell differentiation antigen LP-3) (Leukocyte sialoglycoprotein) (Lymphocyte antigen 48) (Ly-48) (Sialophorin) (CD antigen CD43)	TRANSMEM 249 271 Helical. {ECO:0000255}.		SUBCELLULAR LOCATION: Membrane; Single-pass type I membrane protein.
Q91YX5	LGAT1_MOUSE	Acyl-CoA:lysophosphatidylglycerol acyltransferase 1 (EC 2.3.1.-)	TRANSMEM 22 42 Helical. {ECO:0000255}.; TRANSMEM 342 362 Helical. {ECO:0000255}.		SUBCELLULAR LOCATION: Endoplasmic reticulum membrane {ECO:0000250}; Multi-pass membrane protein {ECO:0000250}.	transferase activity, transferring acyl groups [GO:0016746]
Q9D0F3	LMAN1_MOUSE	Protein ERGIC-53 (ER-Golgi intermediate compartment 53 kDa protein) (Lectin mannose-binding 1) (p58)	TRANSMEM 485 505 Helical. {ECO:0000255}.		SUBCELLULAR LOCATION: Endoplasmic reticulum-Golgi intermediate compartment membrane {ECO:0000250}; Single-pass type I membrane protein {ECO:0000250}. Golgi apparatus membrane {ECO:0000250}; Single-pass membrane protein {ECO:0000250}. Endoplasmic reticulum membrane {ECO:0000250}; Single-pass membrane protein {ECO:0000250}.	carbohydrate binding [GO:0030246]; metal ion binding [GO:0046872]
Q9DBH5	LMAN2_MOUSE	Vesicular integral-membrane protein VIP36 (Lectin mannose-binding 2) (Vesicular integral-membrane protein 36) (VIP36)	TRANSMEM 325 347 Helical. {ECO:0000255}.		SUBCELLULAR LOCATION: Golgi apparatus membrane {ECO:0000250}; Single-pass type I membrane protein {ECO:0000250}.	carbohydrate binding [GO:0030246]; glycoprotein binding [GO:0001948]; heat shock protein binding [GO:0031072]; mannose binding [GO:0005537]; metal ion binding [GO:0046872]
Q8C3X8	LMF2_MOUSE	Lipase maturation factor 2 (Transmembrane protein 112B) (Transmembrane protein 153)	TRANSMEM 10 30 Helical. {ECO:0000255}.; TRANSMEM 75 95 Helical. {ECO:0000255}.; TRANSMEM 164 184 Helical. {ECO:0000255}.; TRANSMEM 226 246 Helical. {ECO:0000255}.; TRANSMEM 259 279 Helical. {ECO:0000255}.; TRANSMEM 316 336 Helical. {ECO:0000255}.; TRANSMEM 363 383 Helical. {ECO:0000255}.; TRANSMEM 398 418 Helical. {ECO:0000255}.; TRANSMEM 636 656 Helical. {ECO:0000255}.		SUBCELLULAR LOCATION: Endoplasmic reticulum membrane {ECO:0000250}; Multi-pass membrane protein {ECO:0000250}.
P14733	LMNB1_MOUSE	Lamin-B1			SUBCELLULAR LOCATION: Nucleus inner membrane; Lipid-anchor; Nucleoplasmic side.	JUN kinase binding [GO:0008432]; phospholipase binding [GO:0043274]; structural molecule activity [GO:0005198]
Q922Q8	LRC59_MOUSE	Leucine-rich repeat-containing protein 59	TRANSMEM 245 265 Helical. {ECO:0000255}.		SUBCELLULAR LOCATION: Microsome membrane {ECO:0000250}; Single-pass type II membrane protein {ECO:0000250}. Endoplasmic reticulum membrane {ECO:0000250}; Single-pass type II membrane protein {ECO:0000250}. Nucleus envelope {ECO:0000250}. Note=Localization in the nuclear envelope depends upon the nuclear import machinery, including KPNB1. {ECO:0000250}.	poly(A) RNA binding [GO:0044822]
Q9CQ22	LTOR1_MOUSE	Ragulator complex protein LAMTOR1 (Late endosomal/lysosomal adaptor and MAPK and MTOR activator 1) (Lipid raft adaptor protein p18)			SUBCELLULAR LOCATION: Late endosome membrane {ECO:0000250}; Lipid-anchor {ECO:0000250}; Cytoplasmic side {ECO:0000250}. Lysosome membrane {ECO:0000250}; Lipid-anchor {ECO:0000250}; Cytoplasmic side {ECO:0000250}. Cell membrane {ECO:0000250}.	guanyl-nucleotide exchange factor activity [GO:0005085]
O88653	LTOR3_MOUSE	Ragulator complex protein LAMTOR3 (Late endosomal/lysosomal adaptor and MAPK and MTOR activator 3) (MEK-binding partner 1) (Mp1) (Mitogen-activated protein kinase kinase 1-interacting protein 1) (Mitogen-activated protein kinase scaffold protein 1)			SUBCELLULAR LOCATION: Late endosome membrane {ECO:0000269|PubMed:15263099, ECO:0000269|PubMed:19177150}; Peripheral membrane protein {ECO:0000269|PubMed:15263099, ECO:0000269|PubMed:19177150}; Cytoplasmic side {ECO:0000269|PubMed:15263099, ECO:0000269|PubMed:19177150}.
Q60767	LY75_MOUSE	Lymphocyte antigen 75 (Ly-75) (DEC-205) (CD antigen CD205)	TRANSMEM 1668 1692 Helical. {ECO:0000255}.		SUBCELLULAR LOCATION: Membrane {ECO:0000269|PubMed:7553896}; Single-pass type I membrane protein {ECO:0000269|PubMed:7553896}.	carbohydrate binding [GO:0030246]
P70699	LYAG_MOUSE	Lysosomal alpha-glucosidase (EC 3.2.1.20) (Acid maltase)			SUBCELLULAR LOCATION: Lysosome. Lysosome membrane {ECO:0000250}.	alpha-1,4-glucosidase activity [GO:0004558]; carbohydrate binding [GO:0030246]; maltose alpha-glucosidase activity [GO:0032450]
P25911	LYN_MOUSE	Tyrosine-protein kinase Lyn (EC 2.7.10.2) (V-yes-1 Yamaguchi sarcoma viral related oncogene homolog) (p53Lyn) (p56Lyn)			SUBCELLULAR LOCATION: Cell membrane {ECO:0000250}. Nucleus {ECO:0000250}. Cytoplasm {ECO:0000250}. Cytoplasm, perinuclear region {ECO:0000250}. Golgi apparatus {ECO:0000250}. Note=Accumulates in the nucleus by inhibition of Crm1-mediated nuclear export. Nuclear accumulation is increased by inhibition of its kinase activity. The trafficking from the Golgi apparatus to the cell membrane occurs in a…	ATP binding [GO:0005524]; enzyme binding [GO:0019899]; erythropoietin receptor binding [GO:0005128]; glycosphingolipid binding [GO:0043208]; ion channel binding [GO:0044325]; non-membrane spanning protein tyrosine kinase activity [GO:0004715]; protein complex binding [GO:0032403]; protein kinase activity [GO:0004672]; protein tyrosine kinase activity [GO:0004713]; SH3 domain binding [GO:0017124]
Q80WJ7	LYRIC_MOUSE	Protein LYRIC (3D3/LYRIC) (Lysine-rich CEACAM1 co-isolated protein) (Metadherin) (Metastasis adhesion protein)	TRANSMEM 49 69 Helical. {ECO:0000255}.		SUBCELLULAR LOCATION: Endoplasmic reticulum membrane {ECO:0000250}; Single-pass membrane protein {ECO:0000250}. Nucleus membrane {ECO:0000250}; Single-pass membrane protein {ECO:0000250}. Cell junction, tight junction {ECO:0000250}. Nucleus, nucleolus {ECO:0000250}. Cytoplasm, perinuclear region {ECO:0000250}. Note=In epithelial cells, recruited to tight junctions (TJ) during the maturation of th…	double-stranded RNA binding [GO:0003725]; NF-kappaB binding [GO:0051059]; poly(A) RNA binding [GO:0044822]; RNA polymerase II transcription factor binding [GO:0001085]; transcription coactivator activity [GO:0003713]
Q9CR62	M2OM_MOUSE	Mitochondrial 2-oxoglutarate/malate carrier protein (OGCP) (Solute carrier family 25 member 11)	TRANSMEM 24 42 Helical; Name=1. {ECO:0000255}.; TRANSMEM 83 101 Helical; Name=2. {ECO:0000255}.; TRANSMEM 119 140 Helical; Name=3. {ECO:0000255}.; TRANSMEM 183 202 Helical; Name=4. {ECO:0000255}.; TRANSMEM 222 240 Helical; Name=5. {ECO:0000255}.; TRANSMEM 281 300 Helical; Name=6. {ECO:0000255}.		SUBCELLULAR LOCATION: Mitochondrion inner membrane {ECO:0000250}; Multi-pass membrane protein {ECO:0000250}.	poly(A) RNA binding [GO:0044822]
P45700	MA1A1_MOUSE	Mannosyl-oligosaccharide 1,2-alpha-mannosidase IA (EC 3.2.1.113) (Man(9)-alpha-mannosidase) (Man9-mannosidase) (Mannosidase alpha class 1A member 1) (Processing alpha-1,2-mannosidase IA) (Alpha-1,2-mannosidase IA)	TRANSMEM 44 64 Helical; Signal-anchor for type II membrane protein. {ECO:0000255}.		SUBCELLULAR LOCATION: Golgi apparatus membrane; Single-pass type II membrane protein.	calcium ion binding [GO:0005509]; mannosyl-oligosaccharide 1,2-alpha-mannosidase activity [GO:0004571]
A2AJ15	MA1B1_MOUSE	Endoplasmic reticulum mannosyl-oligosaccharide 1,2-alpha-mannosidase (EC 3.2.1.113) (ER alpha-1,2-mannosidase) (ER mannosidase 1) (ERMan1) (Man9GlcNAc2-specific-processing alpha-mannosidase) (Mannosidase alpha class 1B member 1)	TRANSMEM 51 71 Helical; Signal-anchor for type II membrane protein. {ECO:0000255}.		SUBCELLULAR LOCATION: Endoplasmic reticulum membrane; Single-pass type II membrane protein.	calcium ion binding [GO:0005509]; mannosyl-oligosaccharide 1,2-alpha-mannosidase activity [GO:0004571]
Q8BRK9	MA2A2_MOUSE	Alpha-mannosidase 2x (EC 3.2.1.114) (Alpha-mannosidase IIx) (Man IIx) (Mannosidase alpha class 2A member 2) (Mannosyl-oligosaccharide 1,3-1,6-alpha-mannosidase)	TRANSMEM 6 26 Helical; Signal-anchor for type II membrane protein. {ECO:0000255}.		SUBCELLULAR LOCATION: Golgi apparatus membrane {ECO:0000250}; Single-pass type II membrane protein {ECO:0000250}.	carbohydrate binding [GO:0030246]; hydrolase activity, hydrolyzing N-glycosyl compounds [GO:0016799]; mannosidase activity [GO:0015923]; mannosyl-oligosaccharide 1,3-1,6-alpha-mannosidase activity [GO:0004572]; zinc ion binding [GO:0008270]
P39098	MA1A2_MOUSE	Mannosyl-oligosaccharide 1,2-alpha-mannosidase IB (EC 3.2.1.113) (Mannosidase alpha class 1A member 2) (Processing alpha-1,2-mannosidase IB) (Alpha-1,2-mannosidase IB)	TRANSMEM 37 57 Helical; Signal-anchor for type II membrane protein. {ECO:0000255}.		SUBCELLULAR LOCATION: Golgi apparatus membrane; Single-pass type II membrane protein.	calcium ion binding [GO:0005509]; mannosyl-oligosaccharide 1,2-alpha-mannosidase activity [GO:0004571]
P27046	MA2A1_MOUSE	Alpha-mannosidase 2 (EC 3.2.1.114) (Golgi alpha-mannosidase II) (AMan II) (Man II) (Mannosidase alpha class 2A member 1) (Mannosyl-oligosaccharide 1,3-1,6-alpha-mannosidase)	TRANSMEM 6 26 Helical; Signal-anchor for type II membrane protein. {ECO:0000255}.		SUBCELLULAR LOCATION: Golgi apparatus membrane; Single-pass type II membrane protein.	carbohydrate binding [GO:0030246]; hydrolase activity, hydrolyzing N-glycosyl compounds [GO:0016799]; mannosidase activity [GO:0015923]; mannosyl-oligosaccharide 1,3-1,6-alpha-mannosidase activity [GO:0004572]; zinc ion binding [GO:0008270]
Q9CQY5	MAGT1_MOUSE	Magnesium transporter protein 1 (MagT1) (Implantation-associated protein) (IAP)	TRANSMEM 185 205 Helical. {ECO:0000255}.; TRANSMEM 210 230 Helical. {ECO:0000255}.; TRANSMEM 271 291 Helical. {ECO:0000255}.; TRANSMEM 301 321 Helical. {ECO:0000255}.		SUBCELLULAR LOCATION: Cell membrane {ECO:0000250}; Multi-pass membrane protein {ECO:0000250}. Endoplasmic reticulum membrane {ECO:0000250}; Multi-pass membrane protein {ECO:0000250}.	magnesium ion transmembrane transporter activity [GO:0015095]
Q922Q1	MARC2_MOUSE	Mitochondrial amidoxime reducing component 2 (mARC2) (EC 1.-.-.-) (Molybdenum cofactor sulfurase C-terminal domain-containing protein 2) (MOSC domain-containing protein 2) (Moco sulfurase C-terminal domain-containing protein 2)			SUBCELLULAR LOCATION: Mitochondrion outer membrane; Peripheral membrane protein. Peroxisome.	molybdenum ion binding [GO:0030151]; molybdopterin cofactor binding [GO:0043546]; nitrate reductase activity [GO:0008940]; pyridoxal phosphate binding [GO:0030170]
Q3KNM2	MARH5_MOUSE	E3 ubiquitin-protein ligase MARCH5 (EC 6.3.2.-) (Membrane-associated RING finger protein 5) (Membrane-associated RING-CH protein V) (MARCH-V)	TRANSMEM 99 119 Helical. {ECO:0000255}.; TRANSMEM 139 159 Helical. {ECO:0000255}.; TRANSMEM 209 229 Helical. {ECO:0000255}.; TRANSMEM 238 258 Helical. {ECO:0000255}.		SUBCELLULAR LOCATION: Mitochondrion outer membrane {ECO:0000250}; Multi-pass membrane protein {ECO:0000250}.	GTPase binding [GO:0051020]; ligase activity [GO:0016874]; ubiquitin-protein transferase activity [GO:0004842]; zinc ion binding [GO:0008270]
Q8K310	MATR3_MOUSE	Matrin-3			SUBCELLULAR LOCATION: Nucleus matrix {ECO:0000255|PROSITE-ProRule:PRU00130}.	nucleotide binding [GO:0000166]; poly(A) RNA binding [GO:0044822]; zinc ion binding [GO:0008270]
Q8VCF0	MAVS_MOUSE	Mitochondrial antiviral-signaling protein (MAVS) (CARD adapter inducing interferon beta) (Cardif) (Interferon beta promoter stimulator protein 1) (IPS-1) (Virus-induced-signaling adapter) (VISA)	TRANSMEM 479 496 Helical. {ECO:0000255}.		SUBCELLULAR LOCATION: Mitochondrion outer membrane {ECO:0000250}. Mitochondrion {ECO:0000250}. Peroxisome {ECO:0000250}.	CARD domain binding [GO:0050700]; protein kinase binding [GO:0019901]; signal transducer activity [GO:0004871]
Q7TPV4	MBB1A_MOUSE	Myb-binding protein 1A (Myb-binding protein of 160 kDa)			SUBCELLULAR LOCATION: Nucleus {ECO:0000269|PubMed:12941609}. Nucleus, nucleolus {ECO:0000269|PubMed:12941609, ECO:0000269|PubMed:19129230}. Cytoplasm {ECO:0000269|PubMed:12941609}. Note=Predominantly nucleolar. Also shuttles between the nucleus and cytoplasm. Nuclear import may be mediated by KPNA2, while export appears to depend partially on XPO1/CRM1. {ECO:0000269|PubMed:12941609}.	core promoter binding [GO:0001047]; DNA-directed DNA polymerase activity [GO:0003887]; poly(A) RNA binding [GO:0044822]; sequence-specific DNA binding [GO:0043565]; transcription corepressor activity [GO:0003714]; transcription factor binding [GO:0008134]; zinc ion binding [GO:0008270]
Q8CHK3	MBOA7_MOUSE	Lysophospholipid acyltransferase 7 (LPLAT 7) (EC 2.3.1.-) (Bladder and breast carcinoma-overexpressed gene 1 protein) (Leukocyte receptor cluster member 4) (Membrane-bound O-acyltransferase domain-containing protein 7) (O-acyltransferase domain-containing protein 7) (m-mboa-7)	TRANSMEM 9 29 Helical. {ECO:0000255}.; TRANSMEM 44 64 Helical. {ECO:0000255}.; TRANSMEM 74 94 Helical. {ECO:0000255}.; TRANSMEM 197 217 Helical. {ECO:0000255}.; TRANSMEM 247 267 Helical. {ECO:0000255}.; TRANSMEM 355 375 Helical. {ECO:0000255}.; TRANSMEM 429 449 Helical. {ECO:0000255}.		SUBCELLULAR LOCATION: Membrane {ECO:0000305}; Multi-pass membrane protein {ECO:0000305}.	lysophospholipid acyltransferase activity [GO:0071617]
P97287	MCL1_MOUSE	Induced myeloid leukemia cell differentiation protein Mcl-1 homolog (Bcl-2-related protein EAT/mcl1)	TRANSMEM 308 330 Helical. {ECO:0000255}.		SUBCELLULAR LOCATION: Membrane {ECO:0000250}; Single-pass membrane protein {ECO:0000250}. Cytoplasm {ECO:0000250}. Mitochondrion. Nucleus, nucleoplasm {ECO:0000250}. Note=Cytoplasmic, associated with mitochondria.	BH3 domain binding [GO:0051434]; protein heterodimerization activity [GO:0046982]; protein homodimerization activity [GO:0042803]
P25206	MCM3_MOUSE	DNA replication licensing factor MCM3 (EC 3.6.4.12) (DNA polymerase alpha holoenzyme-associated protein P1) (P1-MCM3)			SUBCELLULAR LOCATION: Nucleus.	ATP binding [GO:0005524]; DNA binding [GO:0003677]; DNA helicase activity [GO:0003678]
P49718	MCM5_MOUSE	DNA replication licensing factor MCM5 (EC 3.6.4.12) (CDC46 homolog) (P1-CDC46)			SUBCELLULAR LOCATION: Nucleus.	ATP binding [GO:0005524]; chromatin binding [GO:0003682]; DNA helicase activity [GO:0003678]; DNA replication origin binding [GO:0003688]
P08249	MDHM_MOUSE	Malate dehydrogenase, mitochondrial (EC 1.1.1.37)			SUBCELLULAR LOCATION: Mitochondrion matrix.	L-malate dehydrogenase activity [GO:0030060]; malate dehydrogenase (NADP+) activity [GO:0046554]; malate dehydrogenase activity [GO:0016615]; poly(A) RNA binding [GO:0044822]
P21447	MDR1A_MOUSE	Multidrug resistance protein 1A (EC 3.6.3.44) (ATP-binding cassette sub-family B member 1A) (MDR1A) (Multidrug resistance protein 3) (P-glycoprotein 3)	TRANSMEM 44 66 Helical.; TRANSMEM 113 133 Helical.; TRANSMEM 183 204 Helical.; TRANSMEM 212 232 Helical.; TRANSMEM 291 312 Helical.; TRANSMEM 327 348 Helical.; TRANSMEM 708 728 Helical.; TRANSMEM 753 773 Helical.; TRANSMEM 829 849 Helical.; TRANSMEM 851 870 Helical.; TRANSMEM 931 953 Helical.; TRANSMEM 970 991 Helical.		SUBCELLULAR LOCATION: Cell membrane; Multi-pass membrane protein.	ATPase activity, coupled [GO:0042623]; ATPase activity, coupled to transmembrane movement of substances [GO:0042626]; ATP binding [GO:0005524]; xenobiotic-transporting ATPase activity [GO:0008559]
Q8R4Z9	MFN1_RAT	Mitofusin-1 (EC 3.6.5.-) (Mitochondrial transmembrane GTPase FZO1B) (Transmembrane GTPase MFN1)	TRANSMEM 585 605 Helical; Name=1. {ECO:0000255}.; TRANSMEM 609 629 Helical; Name=2. {ECO:0000255}.		SUBCELLULAR LOCATION: Mitochondrion outer membrane {ECO:0000269|PubMed:14561718}; Multi-pass membrane protein {ECO:0000269|PubMed:14561718}.	GTPase activity [GO:0003924]; GTP binding [GO:0005525]
P27808	MGAT1_MOUSE	Alpha-1,3-mannosyl-glycoprotein 2-beta-N-acetylglucosaminyltransferase (EC 2.4.1.101) (N-glycosyl-oligosaccharide-glycoprotein N-acetylglucosaminyltransferase I) (GNT-I) (GlcNAc-T I)	TRANSMEM 7 29 Helical; Signal-anchor for type II membrane protein. {ECO:0000255}.		SUBCELLULAR LOCATION: Golgi apparatus membrane; Single-pass type II membrane protein.	acetylglucosaminyltransferase activity [GO:0008375]; alpha-1,3-mannosylglycoprotein 2-beta-N-acetylglucosaminyltransferase activity [GO:0003827]; metal ion binding [GO:0046872]
Q812G0	MGT4A_MOUSE	Alpha-1,3-mannosyl-glycoprotein 4-beta-N-acetylglucosaminyltransferase A (EC 2.4.1.145) (N-glycosyl-oligosaccharide-glycoprotein N-acetylglucosaminyltransferase IVa) (GlcNAc-T IVa) (GnT-IVa) (N-acetylglucosaminyltransferase IVa) (UDP-N-acetylglucosamine: alpha-1,3-D-mannoside beta-1,4-N-acetylglucosaminyltransferase IVa) [Cleaved into: Alpha-1,3-mannosyl-glycoprotein 4-beta-N-acetylglucosaminyltr…	TRANSMEM 7 27 Helical; Signal-anchor for type II membrane protein. {ECO:0000255}.		SUBCELLULAR LOCATION: Alpha-1,3-mannosyl-glycoprotein 4-beta-N-acetylglucosaminyltransferase A: Golgi apparatus membrane {ECO:0000250}; Single-pass type II membrane protein {ECO:0000250}.; SUBCELLULAR LOCATION: Alpha-1,3-mannosyl-glycoprotein 4-beta-N-acetylglucosaminyltransferase A soluble form: Secreted {ECO:0000250}.	acetylglucosaminyltransferase activity [GO:0008375]; alpha-1,3-mannosylglycoprotein 4-beta-N-acetylglucosaminyltransferase activity [GO:0008454]; metal ion binding [GO:0046872]
Q8BI84	MIA3_MOUSE	Melanoma inhibitory activity protein 3 (Transport and Golgi organization protein 1)	TRANSMEM 1203 1223 Helical. {ECO:0000255}.	INTRAMEM 1172 1192 {ECO:0000255}.	SUBCELLULAR LOCATION: Endoplasmic reticulum membrane {ECO:0000250}; Single-pass type I membrane protein {ECO:0000250}. Note=Localizes at endoplasmic reticulum exit sites. After loading of COL7A1 into transport carriers, it is not incorporated into COPII carriers and remains in the endoplasmic reticulum membrane (By similarity). {ECO:0000250}.
Q9CRB9	MIC19_MOUSE	MICOS complex subunit Mic19 (Coiled-coil-helix-coiled-coil-helix domain-containing protein 3)			SUBCELLULAR LOCATION: Mitochondrion inner membrane {ECO:0000269|PubMed:21081504}; Lipid-anchor {ECO:0000269|PubMed:21081504}; Intermembrane side {ECO:0000269|PubMed:21081504}. Cytoplasm {ECO:0000250|UniProtKB:Q9NX63}. Nucleus {ECO:0000250|UniProtKB:Q9NX63}. Mitochondrion {ECO:0000250|UniProtKB:Q9NX63}.	phosphatase binding [GO:0019902]; protein complex scaffold [GO:0032947]; RNA polymerase II transcription regulatory region sequence-specific DNA binding transcription factor activity involved in negative regulation of transcription [GO:0001227]
Q78IK4	MIC27_MOUSE	MICOS complex subunit Mic27 (Apolipoprotein O-like) (Protein FAM121A)	TRANSMEM 111 129 Helical. {ECO:0000255}.; TRANSMEM 138 155 Helical. {ECO:0000255}.		SUBCELLULAR LOCATION: Mitochondrion inner membrane {ECO:0000250|UniProtKB:Q6UXV4}; Multi-pass membrane protein {ECO:0000250|UniProtKB:Q6UXV4}. Mitochondrion {ECO:0000250|UniProtKB:Q6UXV4}.
Q9DCZ4	MIC26_MOUSE	MICOS complex subunit Mic26 (Apolipoprotein O) (MICOS complex subunit Mic23) (Protein FAM121B)	TRANSMEM 108 128 Helical. {ECO:0000255}.		SUBCELLULAR LOCATION: Mitochondrion inner membrane {ECO:0000250|UniProtKB:Q9BUR5}; Single-pass membrane protein {ECO:0000255}. Mitochondrion {ECO:0000269|PubMed:24743151}. Endoplasmic reticulum membrane {ECO:0000250|UniProtKB:Q9BUR5}. Golgi apparatus membrane {ECO:0000250|UniProtKB:Q9BUR5}. Note=Exists in three distinct forms: a glycosylated and secreted form, an ER/Golgi-resident form and a non-…
Q8CAQ8	MIC60_MOUSE	MICOS complex subunit Mic60 (Mitochondrial inner membrane protein) (Mitofilin)	TRANSMEM 46 65 Helical. {ECO:0000255}.		SUBCELLULAR LOCATION: Mitochondrion inner membrane {ECO:0000250|UniProtKB:Q16891}; Single-pass membrane protein {ECO:0000255}. Mitochondrion {ECO:0000250|UniProtKB:Q16891}.	poly(A) RNA binding [GO:0044822]
Q8BG51	MIRO1_MOUSE	Mitochondrial Rho GTPase 1 (MIRO-1) (EC 3.6.5.-) (Ras homolog gene family member T1)	TRANSMEM 606 628 Helical; Anchor for type IV membrane protein. {ECO:0000255}.		SUBCELLULAR LOCATION: Mitochondrion outer membrane {ECO:0000250}; Single-pass type IV membrane protein {ECO:0000250}. Note=Colocalizes with MGARP and RHOT2 at the mitochondria. {ECO:0000250}.	calcium ion binding [GO:0005509]; GTPase activity [GO:0003924]; GTP binding [GO:0005525]
Q8JZN7	MIRO2_MOUSE	Mitochondrial Rho GTPase 2 (MIRO-2) (EC 3.6.5.-) (Ras homolog gene family member T2)	TRANSMEM 595 617 Helical; Anchor for type IV membrane protein. {ECO:0000255}.		SUBCELLULAR LOCATION: Mitochondrion outer membrane {ECO:0000250}; Single-pass type IV membrane protein {ECO:0000250}. Note=Colocalizes with MGARP and RHOT2 at the mitochondria. {ECO:0000250}.	calcium ion binding [GO:0005509]; GTPase activity [GO:0003924]; GTP binding [GO:0005525]
Q6ZQI3	MLEC_MOUSE	Malectin	TRANSMEM 269 289 Helical. {ECO:0000255}.		SUBCELLULAR LOCATION: Endoplasmic reticulum membrane {ECO:0000250}; Single-pass type I membrane protein {ECO:0000250}.	carbohydrate binding [GO:0030246]; enzyme binding [GO:0019899]
O35763	MOES_RAT	Moesin (Membrane-organizing extension spike protein)			SUBCELLULAR LOCATION: Cell membrane {ECO:0000250}; Peripheral membrane protein {ECO:0000250}; Cytoplasmic side {ECO:0000250}. Cytoplasm, cytoskeleton {ECO:0000250}. Apical cell membrane {ECO:0000250}; Peripheral membrane protein {ECO:0000250}; Cytoplasmic side {ECO:0000250}. Cell projection, microvillus membrane {ECO:0000250}; Peripheral membrane protein {ECO:0000250}; Cytoplasmic side {ECO:00002…	actin binding [GO:0003779]; protein binding, bridging [GO:0030674]
Q80UM7	MOGS_MOUSE	Mannosyl-oligosaccharide glucosidase (EC 3.2.1.106) (Glucosidase 1) (Glycoprotein-processing glucosidase I)	TRANSMEM 44 64 Helical; Signal-anchor for type II membrane protein. {ECO:0000255}.		SUBCELLULAR LOCATION: Endoplasmic reticulum membrane {ECO:0000250}; Single-pass type II membrane protein {ECO:0000250}.	mannosyl-oligosaccharide glucosidase activity [GO:0004573]
P53986	MOT1_MOUSE	Monocarboxylate transporter 1 (MCT 1) (Solute carrier family 16 member 1)	TRANSMEM 16 36 Helical. {ECO:0000255}.; TRANSMEM 60 80 Helical. {ECO:0000255}.; TRANSMEM 87 107 Helical. {ECO:0000255}.; TRANSMEM 112 132 Helical. {ECO:0000255}.; TRANSMEM 144 164 Helical. {ECO:0000255}.; TRANSMEM 167 187 Helical. {ECO:0000255}.; TRANSMEM 256 276 Helical. {ECO:0000255}.; TRANSMEM 292 312 Helical. {ECO:0000255}.; TRANSMEM 322 342 Helical. {ECO:0000255}.; TRANSMEM 347 367 Helical. …		SUBCELLULAR LOCATION: Cell membrane {ECO:0000269|PubMed:21792931, ECO:0000269|PubMed:8603082}; Multi-pass membrane protein {ECO:0000269|PubMed:21792931, ECO:0000269|PubMed:8603082}.	lactate transmembrane transporter activity [GO:0015129]; organic cyclic compound binding [GO:0097159]; symporter activity [GO:0015293]
P63030	MPC1_MOUSE	Mitochondrial pyruvate carrier 1 (Brain protein 44-like protein)	TRANSMEM 21 41 Helical. {ECO:0000255}.; TRANSMEM 53 71 Helical. {ECO:0000255}.		SUBCELLULAR LOCATION: Mitochondrion inner membrane {ECO:0000269|PubMed:22628554}; Multi-pass membrane protein {ECO:0000269|PubMed:22628554}.
Q9D023	MPC2_MOUSE	Mitochondrial pyruvate carrier 2 (Brain protein 44)	TRANSMEM 41 61 Helical. {ECO:0000255}.; TRANSMEM 73 90 Helical. {ECO:0000255}.; TRANSMEM 93 115 Helical. {ECO:0000255}.		SUBCELLULAR LOCATION: Mitochondrion inner membrane {ECO:0000269|PubMed:22628554}; Multi-pass membrane protein {ECO:0000269|PubMed:22628554}.
Q8VEM8	MPCP_MOUSE	Phosphate carrier protein, mitochondrial (Phosphate transport protein) (PTP) (Solute carrier family 25 member 3)	TRANSMEM 59 81 Helical; Name=1. {ECO:0000255}.; TRANSMEM 117 136 Helical; Name=2. {ECO:0000255}.; TRANSMEM 157 178 Helical; Name=3. {ECO:0000255}.; TRANSMEM 214 233 Helical; Name=4. {ECO:0000255}.; TRANSMEM 257 279 Helical; Name=5. {ECO:0000255}.; TRANSMEM 310 328 Helical; Name=6. {ECO:0000255}.		SUBCELLULAR LOCATION: Mitochondrion inner membrane; Multi-pass membrane protein.	protein complex binding [GO:0032403]; symporter activity [GO:0015293]
P24668	MPRD_MOUSE	Cation-dependent mannose-6-phosphate receptor (CD Man-6-P receptor) (CD-MPR) (46 kDa mannose 6-phosphate receptor) (MPR 46)	TRANSMEM 187 211 Helical. {ECO:0000255}.		SUBCELLULAR LOCATION: Lysosome membrane; Single-pass type I membrane protein.	mannose binding [GO:0005537]; mannose transmembrane transporter activity [GO:0015578]
Q9R0Q9	MPU1_MOUSE	Mannose-P-dolichol utilization defect 1 protein (Suppressor of Lec15 and Lec35 glycosylation mutation homolog) (SL15)	TRANSMEM 37 57 Helical. {ECO:0000255}.; TRANSMEM 74 94 Helical. {ECO:0000255}.; TRANSMEM 100 120 Helical. {ECO:0000255}.; TRANSMEM 128 145 Helical. {ECO:0000255}.; TRANSMEM 151 171 Helical. {ECO:0000255}.; TRANSMEM 185 205 Helical. {ECO:0000255}.; TRANSMEM 213 233 Helical. {ECO:0000255}.		SUBCELLULAR LOCATION: Membrane {ECO:0000305}; Multi-pass membrane protein {ECO:0000305}.
Q9D0I8	MRT4_MOUSE	mRNA turnover protein 4 homolog (Ribosome assembly factor Mrto4)			SUBCELLULAR LOCATION: Nucleus, nucleolus {ECO:0000250|UniProtKB:P33201}. Cytoplasm {ECO:0000250|UniProtKB:P33201}. Note=Shutles between the nucleus and the cytoplasm. {ECO:0000250|UniProtKB:P33201}.	poly(A) RNA binding [GO:0044822]
P43247	MSH2_MOUSE	DNA mismatch repair protein Msh2 (MutS protein homolog 2)			SUBCELLULAR LOCATION: Nucleus {ECO:0000305}.	ADP binding [GO:0043531]; ATPase activity [GO:0016887]; ATP binding [GO:0005524]; centromeric DNA binding [GO:0019237]; damaged DNA binding [GO:0003684]; dinucleotide repeat insertion binding [GO:0032181]; DNA binding [GO:0003677]; DNA-dependent ATPase activity [GO:0008094]; double-strand/single-strand DNA junction binding [GO:0000406]; enzyme binding [GO:0019899]; four-way junction DNA binding […
P54276	MSH6_MOUSE	DNA mismatch repair protein Msh6 (G/T mismatch-binding protein) (GTBP) (GTMBP) (MutS-alpha 160 kDa subunit) (p160)			SUBCELLULAR LOCATION: Nucleus {ECO:0000250}. Chromosome {ECO:0000250}. Note=Associates with H3K36me3 via its PWWP domain. {ECO:0000250}.	ADP binding [GO:0043531]; ATP binding [GO:0005524]; chromatin binding [GO:0003682]; damaged DNA binding [GO:0003684]; DNA binding [GO:0003677]; DNA-dependent ATPase activity [GO:0008094]; four-way junction DNA binding [GO:0000400]; guanine/thymine mispair binding [GO:0032137]; magnesium ion binding [GO:0000287]; methylated histone binding [GO:0035064]; mismatched DNA binding [GO:0030983]; oxidize…
Q791V5	MTCH2_MOUSE	Mitochondrial carrier homolog 2	TRANSMEM 8 28 Helical. {ECO:0000255}.; TRANSMEM 175 195 Helical. {ECO:0000255}.; TRANSMEM 224 244 Helical. {ECO:0000255}.		SUBCELLULAR LOCATION: Mitochondrion inner membrane {ECO:0000305}; Multi-pass membrane protein {ECO:0000305}.
Q9CRB8	MTFP1_MOUSE	Mitochondrial fission process protein 1 (Mitochondrial 18 kDa protein) (MTP18)	TRANSMEM 34 54 Helical. {ECO:0000255}.; TRANSMEM 78 98 Helical. {ECO:0000255}.; TRANSMEM 129 149 Helical. {ECO:0000255}.		SUBCELLULAR LOCATION: Mitochondrion inner membrane {ECO:0000305}; Multi-pass membrane protein {ECO:0000305}.
P47802	MTX1_MOUSE	Metaxin-1 (Mitochondrial outer membrane import complex protein 1)	TRANSMEM 272 292 Helical. {ECO:0000255}.		SUBCELLULAR LOCATION: Mitochondrion outer membrane {ECO:0000269|PubMed:9045676}.
Q8VDD5	MYH9_MOUSE	Myosin-9 (Cellular myosin heavy chain, type A) (Myosin heavy chain 9) (Myosin heavy chain, non-muscle IIa) (Non-muscle myosin heavy chain A) (NMMHC-A) (Non-muscle myosin heavy chain IIa) (NMMHC II-a) (NMMHC-IIA)			SUBCELLULAR LOCATION: Cytoplasm, cytoskeleton {ECO:0000269|PubMed:19401332}. Cytoplasm, cell cortex {ECO:0000269|PubMed:19401332}. Note=Colocalizes with actin filaments at lamellipodia margins and at the leading edge of migrating cells.	actin binding [GO:0003779]; actin-dependent ATPase activity [GO:0030898]; actin filament binding [GO:0051015]; ADP binding [GO:0043531]; ATPase activity [GO:0016887]; ATP binding [GO:0005524]; microfilament motor activity [GO:0000146]; poly(A) RNA binding [GO:0044822]; protein anchor [GO:0043495]; protein domain specific binding [GO:0019904]; protein homodimerization activity [GO:0042803]
Q63355	MYO1C_RAT	Unconventional myosin-Ic (Myosin I beta) (MMI-beta) (MMIb) (Myosin heavy chain myr 2)			SUBCELLULAR LOCATION: Cytoplasm {ECO:0000250}. Cell membrane {ECO:0000250}; Peripheral membrane protein {ECO:0000250}; Cytoplasmic side {ECO:0000250}. Cell projection, ruffle {ECO:0000250}. Cell projection, stereocilium membrane {ECO:0000250}. Cytoplasmic vesicle {ECO:0000269|PubMed:22918957}. Note=Colocalizes with CABP1 and CIB1 at cell margin, membrane ruffles and punctate regions on the cell m…	actin-dependent ATPase activity [GO:0030898]; ATP binding [GO:0005524]; motor activity [GO:0003774]
Q8BJ48	NAGPA_MOUSE	N-acetylglucosamine-1-phosphodiester alpha-N-acetylglucosaminidase (EC 3.1.4.45) (Mannose 6-phosphate-uncovering enzyme) (Phosphodiester alpha-GlcNAcase)	TRANSMEM 454 474 Helical. {ECO:0000255}.		SUBCELLULAR LOCATION: Golgi apparatus, Golgi stack membrane; Single-pass type I membrane protein. Golgi apparatus, trans-Golgi network {ECO:0000250}. Note=Cis/medial Golgi.	N-acetylglucosamine-1-phosphodiester alpha-N-acetylglucosaminidase activity [GO:0003944]
Q8K224	NAT10_MOUSE	N-acetyltransferase 10 (EC 2.3.1.-)			SUBCELLULAR LOCATION: Nucleus, nucleolus {ECO:0000250}. Note=Nucleolar in interphase and redistributes to the perichromosomal layer and to the midbody during telophase. {ECO:0000250}.	ATP binding [GO:0005524]; N-acetyltransferase activity [GO:0008080]; poly(A) RNA binding [GO:0044822]
Q9DB73	NB5R1_MOUSE	NADH-cytochrome b5 reductase 1 (b5R.1) (EC 1.6.2.2) (NAD(P)H:quinone oxidoreductase type 3 polypeptide A2)	TRANSMEM 8 28 Helical. {ECO:0000255}.		SUBCELLULAR LOCATION: Membrane {ECO:0000305}; Single-pass membrane protein {ECO:0000305}.	cytochrome-b5 reductase activity, acting on NAD(P)H [GO:0004128]
Q9DCN2	NB5R3_MOUSE	NADH-cytochrome b5 reductase 3 (B5R) (Cytochrome b5 reductase) (EC 1.6.2.2) (Diaphorase-1) [Cleaved into: NADH-cytochrome b5 reductase 3 membrane-bound form; NADH-cytochrome b5 reductase 3 soluble form]			SUBCELLULAR LOCATION: Isoform 1: Endoplasmic reticulum membrane {ECO:0000250}; Lipid-anchor {ECO:0000250}; Cytoplasmic side {ECO:0000250}. Mitochondrion outer membrane {ECO:0000250}; Lipid-anchor {ECO:0000250}; Cytoplasmic side {ECO:0000250}.; SUBCELLULAR LOCATION: Isoform 2: Cytoplasm, cytosol {ECO:0000250}. Note=Produces the soluble form found in erythrocytes. {ECO:0000250}.	ADP binding [GO:0043531]; AMP binding [GO:0016208]; cytochrome-b5 reductase activity, acting on NAD(P)H [GO:0004128]; FAD binding [GO:0071949]; NAD binding [GO:0051287]
Q8BLF1	NCEH1_MOUSE	Neutral cholesterol ester hydrolase 1 (NCEH) (EC 3.1.1.-) (Arylacetamide deacetylase-like 1) (Chlorpyrifos oxon-binding protein) (CPO-BP)	TRANSMEM 5 25 Helical; Signal-anchor for type II membrane protein. {ECO:0000255}.		SUBCELLULAR LOCATION: Membrane {ECO:0000250}; Single-pass type II membrane protein {ECO:0000250}. Microsome {ECO:0000269|PubMed:18782767}.	carboxylic ester hydrolase activity [GO:0052689]; phosphate ion binding [GO:0042301]; serine hydrolase activity [GO:0017171]
Q8VCM8	NCLN_MOUSE	Nicalin (Nicastrin-like protein)	TRANSMEM 523 543 Helical. {ECO:0000255}.		SUBCELLULAR LOCATION: Endoplasmic reticulum membrane {ECO:0000250}; Single-pass membrane protein {ECO:0000250}.
P37040	NCPR_MOUSE	NADPH--cytochrome P450 reductase (CPR) (P450R) (EC 1.6.2.4)			SUBCELLULAR LOCATION: Endoplasmic reticulum membrane; Peripheral membrane protein. Note=Anchored to the ER membrane by its N-terminal hydrophobic region.	cytochrome-b5 reductase activity, acting on NAD(P)H [GO:0004128]; electron carrier activity [GO:0009055]; flavin adenine dinucleotide binding [GO:0050660]; FMN binding [GO:0010181]; hydrolase activity [GO:0016787]; iron-cytochrome-c reductase activity [GO:0047726]; iron ion binding [GO:0005506]; NADP binding [GO:0050661]; NADPH-hemoprotein reductase activity [GO:0003958]; nitric oxide dioxygenase…
Q8VCB1	NDC1_MOUSE	Nucleoporin NDC1 (Transmembrane protein 48)	TRANSMEM 26 46 Helical; Name=1. {ECO:0000255}.; TRANSMEM 72 92 Helical; Name=2. {ECO:0000255}.; TRANSMEM 116 136 Helical; Name=3. {ECO:0000255}.; TRANSMEM 167 187 Helical; Name=4. {ECO:0000255}.; TRANSMEM 227 247 Helical; Name=5. {ECO:0000255}.; TRANSMEM 262 282 Helical; Name=6. {ECO:0000255}.		SUBCELLULAR LOCATION: Nucleus, nuclear pore complex {ECO:0000250}. Nucleus membrane {ECO:0000250}; Multi-pass membrane protein {ECO:0000250}. Note=Central core structure of the nuclear pore complex. {ECO:0000250}.	structural constituent of nuclear pore [GO:0017056]
P15532	NDKA_MOUSE	Nucleoside diphosphate kinase A (NDK A) (NDP kinase A) (EC 2.7.4.6) (Metastasis inhibition factor NM23) (NDPK-A) (Tumor metastatic process-associated protein) (nm23-M1)			SUBCELLULAR LOCATION: Cytoplasm. Nucleus.	ATP binding [GO:0005524]; deoxyribonuclease activity [GO:0004536]; GTP binding [GO:0005525]; identical protein binding [GO:0042802]; magnesium ion binding [GO:0000287]; nucleoside diphosphate kinase activity [GO:0004550]; poly(A) RNA binding [GO:0044822]; ribosomal small subunit binding [GO:0043024]; RNA polymerase II regulatory region sequence-specific DNA binding [GO:0000977]; single-stranded D…
Q01768	NDKB_MOUSE	Nucleoside diphosphate kinase B (NDK B) (NDP kinase B) (EC 2.7.4.6) (Histidine protein kinase NDKB) (EC 2.7.13.3) (P18) (nm23-M2)			SUBCELLULAR LOCATION: Cytoplasm. Cell membrane. Cell projection, lamellipodium {ECO:0000250}. Cell projection, ruffle {ECO:0000250}. Note=Colocalizes with ITGB1 and ITGB1BP1 at the edge or peripheral ruffles and lamellipodia during the early stages of cell spreading on fibronectin or collagen but not on vitronectin or laminin substrates. {ECO:0000250}.	ATP binding [GO:0005524]; metal ion binding [GO:0046872]; nucleoside diphosphate kinase activity [GO:0004550]; protein histidine kinase activity [GO:0004673]
Q62425	NDUA4_MOUSE	Cytochrome c oxidase subunit NDUFA4			SUBCELLULAR LOCATION: Mitochondrion inner membrane {ECO:0000250}; Peripheral membrane protein {ECO:0000250}; Matrix side {ECO:0000250}.	cytochrome-c oxidase activity [GO:0004129]; protein complex binding [GO:0032403]
Q9DC69	NDUA9_MOUSE	NADH dehydrogenase [ubiquinone] 1 alpha subcomplex subunit 9, mitochondrial (Complex I-39kD) (CI-39kD) (NADH-ubiquinone oxidoreductase 39 kDa subunit)			SUBCELLULAR LOCATION: Mitochondrion matrix {ECO:0000250}.	NADH dehydrogenase activity [GO:0003954]; protein complex binding [GO:0032403]
Q99LC3	NDUAA_MOUSE	NADH dehydrogenase [ubiquinone] 1 alpha subcomplex subunit 10, mitochondrial (Complex I-42kD) (CI-42kD) (NADH-ubiquinone oxidoreductase 42 kDa subunit)			SUBCELLULAR LOCATION: Mitochondrion matrix.	ATP binding [GO:0005524]; NADH dehydrogenase (ubiquinone) activity [GO:0008137]; nucleoside kinase activity [GO:0019206]
Q9DCS9	NDUBA_MOUSE	NADH dehydrogenase [ubiquinone] 1 beta subcomplex subunit 10 (Complex I-PDSW) (CI-PDSW) (NADH-ubiquinone oxidoreductase PDSW subunit)			SUBCELLULAR LOCATION: Mitochondrion inner membrane {ECO:0000250}; Peripheral membrane protein {ECO:0000250}; Matrix side {ECO:0000250}.
Q91VD9	NDUS1_MOUSE	NADH-ubiquinone oxidoreductase 75 kDa subunit, mitochondrial (EC 1.6.5.3) (EC 1.6.99.3) (Complex I-75kD) (CI-75kD)			SUBCELLULAR LOCATION: Mitochondrion inner membrane {ECO:0000250}. Note=Matrix and cytoplasmic side of the mitochondrial inner membrane. {ECO:0000250}.	2 iron, 2 sulfur cluster binding [GO:0051537]; 4 iron, 4 sulfur cluster binding [GO:0051539]; electron carrier activity [GO:0009055]; iron-sulfur cluster binding [GO:0051536]; metal ion binding [GO:0046872]; NADH dehydrogenase (ubiquinone) activity [GO:0008137]
Q91WD5	NDUS2_MOUSE	NADH dehydrogenase [ubiquinone] iron-sulfur protein 2, mitochondrial (EC 1.6.5.3) (EC 1.6.99.3) (Complex I-49kD) (CI-49kD) (NADH-ubiquinone oxidoreductase 49 kDa subunit)			SUBCELLULAR LOCATION: Mitochondrion inner membrane {ECO:0000250}; Peripheral membrane protein {ECO:0000250}; Matrix side {ECO:0000250}.	4 iron, 4 sulfur cluster binding [GO:0051539]; metal ion binding [GO:0046872]; NAD binding [GO:0051287]; NADH dehydrogenase (ubiquinone) activity [GO:0008137]; quinone binding [GO:0048038]; ubiquitin protein ligase binding [GO:0031625]
Q9DCT2	NDUS3_MOUSE	NADH dehydrogenase [ubiquinone] iron-sulfur protein 3, mitochondrial (EC 1.6.5.3) (EC 1.6.99.3) (Complex I-30kD) (CI-30kD) (NADH-ubiquinone oxidoreductase 30 kDa subunit)			SUBCELLULAR LOCATION: Mitochondrion inner membrane {ECO:0000250}. Note=Matrix and cytoplasmic side of the mitochondrial inner membrane. {ECO:0000250}.	NADH dehydrogenase (ubiquinone) activity [GO:0008137]; NADH dehydrogenase activity [GO:0003954]
Q9DC70	NDUS7_MOUSE	NADH dehydrogenase [ubiquinone] iron-sulfur protein 7, mitochondrial (EC 1.6.5.3) (EC 1.6.99.3) (Complex I-20kD) (CI-20kD) (NADH-ubiquinone oxidoreductase 20 kDa subunit)			SUBCELLULAR LOCATION: Mitochondrion {ECO:0000250}.	4 iron, 4 sulfur cluster binding [GO:0051539]; metal ion binding [GO:0046872]; NADH dehydrogenase (ubiquinone) activity [GO:0008137]; quinone binding [GO:0048038]
Q91YT0	NDUV1_MOUSE	NADH dehydrogenase [ubiquinone] flavoprotein 1, mitochondrial (EC 1.6.5.3) (EC 1.6.99.3) (Complex I-51kD) (CI-51kD) (NADH-ubiquinone oxidoreductase 51 kDa subunit)			SUBCELLULAR LOCATION: Mitochondrion inner membrane {ECO:0000250}; Peripheral membrane protein {ECO:0000250}; Matrix side {ECO:0000250}.	4 iron, 4 sulfur cluster binding [GO:0051539]; FMN binding [GO:0010181]; metal ion binding [GO:0046872]; NAD binding [GO:0051287]; NADH dehydrogenase (ubiquinone) activity [GO:0008137]
Q99KK2	NEUA_MOUSE	N-acylneuraminate cytidylyltransferase (EC 2.7.7.43) (CMP-N-acetylneuraminic acid synthase) (CMP-NeuNAc synthase)			SUBCELLULAR LOCATION: Nucleus {ECO:0000269|PubMed:11893746, ECO:0000269|PubMed:9689047}.	N-acylneuraminate cytidylyltransferase activity [GO:0008781]
P57716	NICA_MOUSE	Nicastrin	TRANSMEM 669 689 Helical. {ECO:0000255}.		SUBCELLULAR LOCATION: Membrane {ECO:0000250}; Single-pass type I membrane protein {ECO:0000250}. Melanosome {ECO:0000250}.	endopeptidase activity [GO:0004175]
P32020	NLTP_MOUSE	Non-specific lipid-transfer protein (NSL-TP) (EC 2.3.1.176) (Propanoyl-CoA C-acyltransferase) (SCP-chi) (SCPX) (Sterol carrier protein 2) (SCP-2) (Sterol carrier protein X) (SCP-X)			SUBCELLULAR LOCATION: Cytoplasm. Note=Cytoplasmic in the liver and also associated with mitochondria especially in steroidogenic tissues.; SUBCELLULAR LOCATION: Isoform SCP2: Mitochondrion.; SUBCELLULAR LOCATION: Isoform SCPx: Peroxisome. Note=Interaction with PEX5 is essential for peroxisomal import. {ECO:0000250}.	cholesterol binding [GO:0015485]; fatty-acyl-CoA binding [GO:0000062]; long-chain fatty acyl-CoA binding [GO:0036042]; oleic acid binding [GO:0070538]; phosphatidylinositol transporter activity [GO:0008526]; propanoyl-CoA C-acyltransferase activity [GO:0033814]; propionyl-CoA C2-trimethyltridecanoyltransferase activity [GO:0050632]; receptor binding [GO:0005102]
O70310	NMT1_MOUSE	Glycylpeptide N-tetradecanoyltransferase 1 (EC 2.3.1.97) (Myristoyl-CoA:protein N-myristoyltransferase 1) (NMT 1) (Type I N-myristoyltransferase) (Peptide N-myristoyltransferase 1)			SUBCELLULAR LOCATION: Cytoplasm {ECO:0000250|UniProtKB:P30419}. Cytoplasm, cytosol {ECO:0000250|UniProtKB:P30419}. Membrane {ECO:0000250|UniProtKB:P30419}; Peripheral membrane protein {ECO:0000250|UniProtKB:P30419}. Note=Copurifies with ribosomes. {ECO:0000250|UniProtKB:P30419}.	glycylpeptide N-tetradecanoyltransferase activity [GO:0004379]
Q61941	NNTM_MOUSE	NAD(P) transhydrogenase, mitochondrial (EC 1.6.1.2) (Nicotinamide nucleotide transhydrogenase) (Pyridine nucleotide transhydrogenase)	TRANSMEM 475 493 Helical. {ECO:0000255}.; TRANSMEM 501 521 Helical. {ECO:0000255}.; TRANSMEM 527 546 Helical. {ECO:0000255}.; TRANSMEM 558 578 Helical. {ECO:0000255}.; TRANSMEM 596 616 Helical. {ECO:0000255}.; TRANSMEM 622 642 Helical. {ECO:0000255}.; TRANSMEM 646 666 Helical. {ECO:0000255}.; TRANSMEM 672 691 Helical. {ECO:0000255}.; TRANSMEM 702 722 Helical. {ECO:0000255}.; TRANSMEM 740 760 Heli…		SUBCELLULAR LOCATION: Mitochondrion inner membrane {ECO:0000305}; Multi-pass membrane protein {ECO:0000305}; Matrix side {ECO:0000305}.	NAD(P)+ transhydrogenase (AB-specific) activity [GO:0008750]; NADP binding [GO:0050661]
Q99ME9	NOG1_MOUSE	Nucleolar GTP-binding protein 1 (Chronic renal failure gene protein) (GTP-binding protein NGB)			SUBCELLULAR LOCATION: Nucleus, nucleolus {ECO:0000250}.	GTPase activity [GO:0003924]; GTP binding [GO:0005525]; poly(A) RNA binding [GO:0044822]
Q99LH1	NOG2_MOUSE	Nucleolar GTP-binding protein 2			SUBCELLULAR LOCATION: Nucleus, nucleolus {ECO:0000250}.	GTPase activity [GO:0003924]; GTP binding [GO:0005525]; poly(A) RNA binding [GO:0044822]
Q3TZX8	NOL9_MOUSE	Polynucleotide 5'-hydroxyl-kinase NOL9 (EC 2.7.1.-) (Nucleolar protein 9)			SUBCELLULAR LOCATION: Nucleus, nucleolus {ECO:0000250|UniProtKB:Q5SY16}. Nucleus {ECO:0000269|PubMed:22872859}. Note=Colocalizes with pre-60S rRNP particles. {ECO:0000250}.	ATP binding [GO:0005524]; polynucleotide 5'-hydroxyl-kinase activity [GO:0051731]; RNA binding [GO:0003723]
Q6GQT9	NOMO1_MOUSE	Nodal modulator 1	TRANSMEM 1151 1167 Helical. {ECO:0000255}.		SUBCELLULAR LOCATION: Membrane {ECO:0000255}; Single-pass type I membrane protein {ECO:0000255}.	carbohydrate binding [GO:0030246]
Q99K48	NONO_MOUSE	Non-POU domain-containing octamer-binding protein (NonO protein)			SUBCELLULAR LOCATION: Nucleus {ECO:0000269|PubMed:15860628}. Nucleus, nucleolus {ECO:0000250}. Nucleus speckle {ECO:0000250}. Note=Detected in punctate subnuclear structures often located adjacent to splicing speckles, called paraspeckles. {ECO:0000250}.	core promoter binding [GO:0001047]; identical protein binding [GO:0042802]; nucleotide binding [GO:0000166]; poly(A) RNA binding [GO:0044822]
Q8R3N1	NOP14_MOUSE	Nucleolar protein 14 (Nucleolar complex protein 14)			SUBCELLULAR LOCATION: Nucleus, nucleolus {ECO:0000250}.	enzyme binding [GO:0019899]; poly(A) RNA binding [GO:0044822]; snoRNA binding [GO:0030515]
Q9D6Z1	NOP56_MOUSE	Nucleolar protein 56 (Nucleolar protein 5A)			SUBCELLULAR LOCATION: Nucleus, nucleolus {ECO:0000250}. Cytoplasm {ECO:0000269|PubMed:21683323}. Nucleus, nucleoplasm {ECO:0000250}.	poly(A) RNA binding [GO:0044822]; snoRNA binding [GO:0030515]
Q6DFW4	NOP58_MOUSE	Nucleolar protein 58 (MSSP) (Nucleolar protein 5) (SIK-similar protein)			SUBCELLULAR LOCATION: Nucleus, nucleolus {ECO:0000250}. Nucleus, nucleoplasm {ECO:0000250}.	poly(A) RNA binding [GO:0044822]; snoRNA binding [GO:0030515]
Q61937	NPM_MOUSE	Nucleophosmin (NPM) (Nucleolar phosphoprotein B23) (Nucleolar protein NO38) (Numatrin)			SUBCELLULAR LOCATION: Nucleus, nucleolus. Nucleus, nucleoplasm {ECO:0000250}. Cytoplasm, cytoskeleton, microtubule organizing center, centrosome {ECO:0000250}. Note=Generally nucleolar, but is translocated to the nucleoplasm in case of serum starvation or treatment with anticancer drugs. Colocalizes with the methylated form of RPS10 in the granular component (GC) region of the nucleolus. Colocali…	DNA binding [GO:0003677]; histone binding [GO:0042393]; NF-kappaB binding [GO:0051059]; phosphatidylinositol-3,4,5-trisphosphate binding [GO:0005547]; poly(A) RNA binding [GO:0044822]; protein heterodimerization activity [GO:0046982]; protein homodimerization activity [GO:0042803]; protein kinase binding [GO:0019901]; protein kinase inhibitor activity [GO:0004860]; protein N-terminus binding [GO:…
Q9R1J0	NSDHL_MOUSE	Sterol-4-alpha-carboxylate 3-dehydrogenase, decarboxylating (EC 1.1.1.170)	TRANSMEM 287 307 Helical. {ECO:0000255}.		SUBCELLULAR LOCATION: Endoplasmic reticulum membrane {ECO:0000250}; Single-pass membrane protein {ECO:0000250}. Lipid droplet {ECO:0000250}. Note=Trafficking through the Golgi is necessary for ER membrane localization. {ECO:0000250}.	3-beta-hydroxy-delta5-steroid dehydrogenase activity [GO:0003854]; sterol-4-alpha-carboxylate 3-dehydrogenase (decarboxylating) activity [GO:0047012]
Q9Z0W3	NU160_MOUSE	Nuclear pore complex protein Nup160 (160 kDa nucleoporin) (Gene trap locus 1-13 protein) (GTL-13) (Nucleoporin Nup160)			SUBCELLULAR LOCATION: Nucleus, nuclear pore complex {ECO:0000269|PubMed:11564755, ECO:0000269|PubMed:11684705}.	nucleocytoplasmic transporter activity [GO:0005487]
Q02819	NUCB1_MOUSE	Nucleobindin-1 (CALNUC)			SUBCELLULAR LOCATION: Golgi apparatus, cis-Golgi network membrane; Peripheral membrane protein; Lumenal side. Cytoplasm. Note=A small fraction of the protein may be cytoplasmic. In lupus prone, but not in normal mice, at least part of it is in the serum where it induces the formation of autoantibodies including anti-DNA antibodies.	calcium ion binding [GO:0005509]; DNA binding [GO:0003677]
P81117	NUCB2_MOUSE	Nucleobindin-2 (DNA-binding protein NEFA) (Prepronesfatin) [Cleaved into: Nesfatin-1]			SUBCELLULAR LOCATION: Cytoplasm {ECO:0000269|PubMed:10915798}. Perikaryon {ECO:0000269|PubMed:10915798}. Endoplasmic reticulum {ECO:0000269|PubMed:10915798}. Golgi apparatus {ECO:0000250}. Nucleus envelope {ECO:0000269|PubMed:10915798}. Membrane {ECO:0000250}; Peripheral membrane protein {ECO:0000250}. Secreted {ECO:0000269|PubMed:10915798}. Note=In dendrites and perikarya of brain neurons. Abund…	calcium ion binding [GO:0005509]; DNA binding [GO:0003677]
P09405	NUCL_MOUSE	Nucleolin (Protein C23)			SUBCELLULAR LOCATION: Nucleus, nucleolus. Cytoplasm {ECO:0000250}. Note=Localized in cytoplasmic mRNP granules containing untranslated mRNAs. {ECO:0000250}.	calcium ion binding [GO:0005509]; identical protein binding [GO:0042802]; nucleotide binding [GO:0000166]; poly(A) RNA binding [GO:0044822]; protein C-terminus binding [GO:0008022]; RNA binding [GO:0003723]; rRNA primary transcript binding [GO:0042134]; selenocysteine insertion sequence binding [GO:0035368]; single-stranded DNA binding [GO:0003697]; telomeric DNA binding [GO:0042162]
Q60597	ODO1_MOUSE	2-oxoglutarate dehydrogenase, mitochondrial (EC 1.2.4.2) (2-oxoglutarate dehydrogenase complex component E1) (OGDC-E1) (Alpha-ketoglutarate dehydrogenase)			SUBCELLULAR LOCATION: Mitochondrion matrix.	metal ion binding [GO:0046872]; oxoglutarate dehydrogenase (NAD+) activity [GO:0034602]; oxoglutarate dehydrogenase (succinyl-transferring) activity [GO:0004591]; thiamine pyrophosphate binding [GO:0030976]
Q9D2G2	ODO2_MOUSE	Dihydrolipoyllysine-residue succinyltransferase component of 2-oxoglutarate dehydrogenase complex, mitochondrial (EC 2.3.1.61) (2-oxoglutarate dehydrogenase complex component E2) (OGDC-E2) (Dihydrolipoamide succinyltransferase component of 2-oxoglutarate dehydrogenase complex) (E2K)			SUBCELLULAR LOCATION: Mitochondrion {ECO:0000250}.	dihydrolipoyllysine-residue succinyltransferase activity [GO:0004149]
A0JPJ7	OLA1_RAT	Obg-like ATPase 1			SUBCELLULAR LOCATION: Cytoplasm {ECO:0000255|HAMAP-Rule:MF_03167}. Nucleus {ECO:0000255|HAMAP-Rule:MF_03167}. Nucleus, nucleolus {ECO:0000255|HAMAP-Rule:MF_03167}. Note=Predominantly cytoplasmic, shuttles between the nucleus and the cytoplasm. {ECO:0000255|HAMAP-Rule:MF_03167}.	ATPase activity [GO:0016887]; ATP binding [GO:0005524]; GTP binding [GO:0005525]; metal ion binding [GO:0046872]; ribosomal large subunit binding [GO:0043023]; ribosome binding [GO:0043022]
O54734	OST48_MOUSE	Dolichyl-diphosphooligosaccharide--protein glycosyltransferase 48 kDa subunit (DDOST 48 kDa subunit) (Oligosaccharyl transferase 48 kDa subunit) (EC 2.4.99.18)	TRANSMEM 413 432 Helical. {ECO:0000255}.		SUBCELLULAR LOCATION: Endoplasmic reticulum membrane {ECO:0000250}; Single-pass type I membrane protein {ECO:0000250}.	dolichyl-diphosphooligosaccharide-protein glycotransferase activity [GO:0004579]
Q78XF5	OSTC_MOUSE	Oligosaccharyltransferase complex subunit OSTC	TRANSMEM 33 53 Helical. {ECO:0000255}.; TRANSMEM 84 104 Helical. {ECO:0000255}.; TRANSMEM 118 138 Helical. {ECO:0000255}.		SUBCELLULAR LOCATION: Membrane {ECO:0000305}; Multi-pass membrane protein {ECO:0000305}.
Q8BGA9	OXA1L_MOUSE	Mitochondrial inner membrane protein OXA1L (Oxidase assembly 1-like protein) (OXA1-like protein)	TRANSMEM 109 129 Helical. {ECO:0000255}.; TRANSMEM 135 155 Helical. {ECO:0000255}.; TRANSMEM 208 228 Helical. {ECO:0000255}.; TRANSMEM 256 276 Helical. {ECO:0000255}.; TRANSMEM 294 314 Helical. {ECO:0000255}.		SUBCELLULAR LOCATION: Mitochondrion inner membrane {ECO:0000250}; Multi-pass membrane protein {ECO:0000250}.	mitochondrial ribosome binding [GO:0097177]; protein homodimerization activity [GO:0042803]
Q9Z110	P5CS_MOUSE	Delta-1-pyrroline-5-carboxylate synthase (P5CS) (Aldehyde dehydrogenase family 18 member A1) [Includes: Glutamate 5-kinase (GK) (EC 2.7.2.11) (Gamma-glutamyl kinase); Gamma-glutamyl phosphate reductase (GPR) (EC 1.2.1.41) (Glutamate-5-semialdehyde dehydrogenase) (Glutamyl-gamma-semialdehyde dehydrogenase)]			SUBCELLULAR LOCATION: Mitochondrion inner membrane.	ATP binding [GO:0005524]; glutamate 5-kinase activity [GO:0004349]; glutamate-5-semialdehyde dehydrogenase activity [GO:0004350]; poly(A) RNA binding [GO:0044822]
P50580	PA2G4_MOUSE	Proliferation-associated protein 2G4 (IRES-specific cellular trans-acting factor 45 kDa) (ITAF45) (Mpp1) (Proliferation-associated protein 1) (Protein p38-2G4)			SUBCELLULAR LOCATION: Isoform 1: Cytoplasm {ECO:0000250|UniProtKB:Q9UQ80}. Nucleus, nucleolus {ECO:0000250|UniProtKB:Q9UQ80}. Note=Phosphorylation at Ser-361 by PKC/PRKCD regulates its nucleolar localization. {ECO:0000250|UniProtKB:Q9UQ80}.; SUBCELLULAR LOCATION: Isoform 2: Cytoplasm {ECO:0000269|PubMed:7556453}.	DNA binding [GO:0003677]; poly(A) RNA binding [GO:0044822]; sequence-specific DNA binding transcription factor activity [GO:0003700]; ubiquitin protein ligase binding [GO:0031625]
P29341	PABP1_MOUSE	Polyadenylate-binding protein 1 (PABP-1) (Poly(A)-binding protein 1)			SUBCELLULAR LOCATION: Cytoplasm {ECO:0000250}. Nucleus {ECO:0000250}. Note=Localized in cytoplasmic mRNP granules containing untranslated mRNAs. Shuttles between the cytoplasm and the nucleus (By similarity). {ECO:0000250}.	mRNA binding [GO:0003729]; nucleotide binding [GO:0000166]; poly(A) binding [GO:0008143]; poly(A) RNA binding [GO:0044822]; poly(U) RNA binding [GO:0008266]; protein C-terminus binding [GO:0008022]
Q9CY58	PAIRB_MOUSE	Plasminogen activator inhibitor 1 RNA-binding protein (PAI1 RNA-binding protein 1) (PAI-RBP1) (SERPINE1 mRNA-binding protein 1)			SUBCELLULAR LOCATION: Cytoplasm {ECO:0000250}. Nucleus {ECO:0000250}. Cytoplasm, perinuclear region {ECO:0000250}.	mRNA 3'-UTR binding [GO:0003730]; poly(A) RNA binding [GO:0044822]
Q5XJY4	PARL_MOUSE	Presenilins-associated rhomboid-like protein, mitochondrial (EC 3.4.21.105) (Mitochondrial intramembrane-cleaving protease PARL) [Cleaved into: P-beta (Pbeta)]	TRANSMEM 100 119 Helical. {ECO:0000255}.; TRANSMEM 166 185 Helical. {ECO:0000255}.; TRANSMEM 206 228 Helical. {ECO:0000255}.; TRANSMEM 243 260 Helical. {ECO:0000255}.; TRANSMEM 271 287 Helical. {ECO:0000255}.; TRANSMEM 294 316 Helical. {ECO:0000255}.; TRANSMEM 331 352 Helical. {ECO:0000255}.		SUBCELLULAR LOCATION: Mitochondrion inner membrane {ECO:0000269|PubMed:16839884}; Multi-pass membrane protein {ECO:0000269|PubMed:16839884}.; SUBCELLULAR LOCATION: P-beta: Nucleus. Note=Translocated into the nucleus by an unknown mechanism.	endopeptidase activity [GO:0004175]; serine-type endopeptidase activity [GO:0004252]
Q99LX0	PARK7_MOUSE	Protein deglycase DJ-1 (EC 3.1.2.-) (EC 3.5.1.-) (Parkinson disease protein 7 homolog)			SUBCELLULAR LOCATION: Cell membrane {ECO:0000269|PubMed:23847046}; Lipid-anchor {ECO:0000269|PubMed:23847046}. Cytoplasm {ECO:0000250|UniProtKB:Q99497}. Membrane raft {ECO:0000269|PubMed:23847046}. Nucleus {ECO:0000250|UniProtKB:Q99497}. Mitochondrion {ECO:0000250|UniProtKB:Q99497}. Note=Under normal conditions, located predominantly in the cytoplasm and, to a lesser extent, in the nucleus and mi…	androgen receptor binding [GO:0050681]; copper ion binding [GO:0005507]; cupric ion binding [GO:1903135]; cuprous ion binding [GO:1903136]; cytokine binding [GO:0019955]; enzyme binding [GO:0019899]; glyoxalase (glycolic acid-forming) activity [GO:1990422]; glyoxalase III activity [GO:0019172]; identical protein binding [GO:0042802]; kinase binding [GO:0019900]; L-dopa decarboxylase activator act…
P11103	PARP1_MOUSE	Poly [ADP-ribose] polymerase 1 (PARP-1) (EC 2.4.2.30) (ADP-ribosyltransferase diphtheria toxin-like 1) (ARTD1) (NAD(+) ADP-ribosyltransferase 1) (ADPRT 1) (Poly[ADP-ribose] synthase 1) (msPARP)			SUBCELLULAR LOCATION: Nucleus. Nucleus, nucleolus {ECO:0000250}. Note=Localizes at sites of DNA damage. {ECO:0000250}.	chromatin binding [GO:0003682]; DNA binding [GO:0003677]; enzyme binding [GO:0019899]; identical protein binding [GO:0042802]; NAD+ ADP-ribosyltransferase activity [GO:0003950]; NAD binding [GO:0051287]; poly(A) RNA binding [GO:0044822]; protein kinase binding [GO:0019901]; protein N-terminus binding [GO:0047485]; transcription factor binding [GO:0008134]; zinc ion binding [GO:0008270]
Q3TFD2	PCAT1_MOUSE	Lysophosphatidylcholine acyltransferase 1 (LPC acyltransferase 1) (LPCAT-1) (LysoPC acyltransferase 1) (mLPCAT1) (EC 2.3.1.23) (1-acylglycerophosphocholine O-acyltransferase) (1-alkylglycerophosphocholine O-acetyltransferase) (EC 2.3.1.67) (Acetyl-CoA:lyso-platelet-activating factor acetyltransferase) (Acetyl-CoA:lyso-PAF acetyltransferase) (Lyso-PAF acetyltransferase) (LysoPAFAT) (Acyltransferas…	TRANSMEM 58 78 Helical; Signal-anchor for type II membrane protein. {ECO:0000255}.		SUBCELLULAR LOCATION: Endoplasmic reticulum membrane; Single-pass type II membrane protein. Golgi apparatus membrane; Single-pass type II membrane protein. Lipid droplet {ECO:0000250}. Note=May adopt a monotopic topology when embedded in the lipid monolayer of the lipid droplet, with both termini exposed to the cytoplasm. {ECO:0000250}.	1-acylglycerophosphocholine O-acyltransferase activity [GO:0047184]; 1-alkenylglycerophosphocholine O-acyltransferase activity [GO:0047159]; 1-alkylglycerophosphocholine O-acetyltransferase activity [GO:0047192]; 1-alkylglycerophosphocholine O-acyltransferase activity [GO:0047191]; calcium ion binding [GO:0005509]
P60335	PCBP1_MOUSE	Poly(rC)-binding protein 1 (Alpha-CP1) (Heterogeneous nuclear ribonucleoprotein E1) (hnRNP E1)			SUBCELLULAR LOCATION: Nucleus {ECO:0000250}.	poly(A) RNA binding [GO:0044822]; RNA binding [GO:0003723]; single-stranded DNA binding [GO:0003697]; translation activator activity [GO:0008494]
Q61990	PCBP2_MOUSE	Poly(rC)-binding protein 2 (Alpha-CP2) (CTBP) (CBP) (Putative heterogeneous nuclear ribonucleoprotein X) (hnRNP X)			SUBCELLULAR LOCATION: Nucleus {ECO:0000250}. Cytoplasm {ECO:0000250}.	DNA binding [GO:0003677]; enzyme binding [GO:0019899]; poly(A) RNA binding [GO:0044822]; RNA binding [GO:0003723]; ubiquitin protein ligase binding [GO:0031625]
Q9CQF9	PCYOX_MOUSE	Prenylcysteine oxidase (EC 1.8.3.5)			SUBCELLULAR LOCATION: Lysosome {ECO:0000250}.	chloride-transporting ATPase activity [GO:0008555]; prenylcysteine oxidase activity [GO:0001735]
P20033	PDGFA_MOUSE	Platelet-derived growth factor subunit A (PDGF subunit A) (PDGF-1) (Platelet-derived growth factor A chain) (Platelet-derived growth factor alpha polypeptide)			SUBCELLULAR LOCATION: Secreted. Note=Released by platelets upon wounding.	collagen binding [GO:0005518]; growth factor activity [GO:0008083]; platelet-derived growth factor binding [GO:0048407]; platelet-derived growth factor receptor binding [GO:0005161]; protein heterodimerization activity [GO:0046982]; protein homodimerization activity [GO:0042803]
P09103	PDIA1_MOUSE	Protein disulfide-isomerase (PDI) (EC 5.3.4.1) (Cellular thyroid hormone-binding protein) (Endoplasmic reticulum resident protein 59) (ER protein 59) (ERp59) (Prolyl 4-hydroxylase subunit beta) (p55)			SUBCELLULAR LOCATION: Endoplasmic reticulum lumen {ECO:0000255|PROSITE-ProRule:PRU10138}. Melanosome {ECO:0000250}. Cell membrane {ECO:0000305}; Peripheral membrane protein {ECO:0000305}. Note=Highly abundant. In some cell types, seems to be also secreted or associated with the plasma membrane, where it undergoes constant shedding and replacement from intracellular sources. Localizes near CD4-enr…	poly(A) RNA binding [GO:0044822]; procollagen-proline 4-dioxygenase activity [GO:0004656]; protein disulfide isomerase activity [GO:0003756]
Q922R8	PDIA6_MOUSE	Protein disulfide-isomerase A6 (EC 5.3.4.1) (Thioredoxin domain-containing protein 7)			SUBCELLULAR LOCATION: Endoplasmic reticulum lumen {ECO:0000255|PROSITE-ProRule:PRU10138}. Cell membrane {ECO:0000250}. Melanosome {ECO:0000250}.	protein disulfide isomerase activity [GO:0003756]
Q9DBD5	PELP1_MOUSE	Proline-, glutamic acid- and leucine-rich protein 1 (Modulator of non-genomic activity of estrogen receptor)			SUBCELLULAR LOCATION: Nucleus {ECO:0000269|PubMed:22872859}. Nucleus, nucleoplasm {ECO:0000269|PubMed:22872859}. Cytoplasm {ECO:0000269|PubMed:22872859}. Note=Also found associated with the plasma membrane (By similarity). Mainly found in the nucleoplasm, with low levels detected in the cytoplasm. {ECO:0000250}.	chromatin binding [GO:0003682]; poly(A) RNA binding [GO:0044822]; transcription factor binding [GO:0008134]
Q9EQ61	PESC_MOUSE	Pescadillo homolog			SUBCELLULAR LOCATION: Nucleus, nucleolus. Nucleus, nucleoplasm. Chromosome. Note=Appears to localize to the periphery of metaphase chromosomes during mitosis and to the prenucleolar bodies that form in mitotic cells prior to the actual nucleoli.	poly(A) RNA binding [GO:0044822]; ribonucleoprotein complex binding [GO:0043021]; RNA binding [GO:0003723]
Q9R0A0	PEX14_MOUSE	Peroxisomal membrane protein PEX14 (PTS1 receptor-docking protein) (Peroxin-14) (Peroxisomal membrane anchor protein PEX14)			SUBCELLULAR LOCATION: Peroxisome membrane {ECO:0000250|UniProtKB:O75381}; Peripheral membrane protein {ECO:0000250|UniProtKB:O75381}; Cytoplasmic side {ECO:0000250|UniProtKB:O75381}.	beta-tubulin binding [GO:0048487]; microtubule binding [GO:0008017]; protein N-terminus binding [GO:0047485]; receptor binding [GO:0005102]; transcription corepressor activity [GO:0003714]
Q9QXY9	PEX3_MOUSE	Peroxisomal biogenesis factor 3 (Peroxin-3) (Peroxisomal assembly protein PEX3)	TRANSMEM 16 36 Helical. {ECO:0000255}.; TRANSMEM 117 140 Helical. {ECO:0000255}.		SUBCELLULAR LOCATION: Peroxisome membrane; Multi-pass membrane protein.	amino acid transmembrane transporter activity [GO:0015171]; lipid binding [GO:0008289]; protein dimerization activity [GO:0046983]
P12382	PFKAL_MOUSE	ATP-dependent 6-phosphofructokinase, liver type (ATP-PFK) (PFK-L) (EC 2.7.1.11) (6-phosphofructokinase type B) (Phosphofructo-1-kinase isozyme B) (PFK-B) (Phosphohexokinase)			SUBCELLULAR LOCATION: Cytoplasm {ECO:0000255|HAMAP-Rule:MF_03184}.	6-phosphofructokinase activity [GO:0003872]; ATP binding [GO:0005524]; fructose-6-phosphate binding [GO:0070095]; fructose binding [GO:0070061]; identical protein binding [GO:0042802]; kinase binding [GO:0019900]; metal ion binding [GO:0046872]
Q9WUA3	PFKAP_MOUSE	ATP-dependent 6-phosphofructokinase, platelet type (ATP-PFK) (PFK-P) (EC 2.7.1.11) (6-phosphofructokinase type C) (Phosphofructo-1-kinase isozyme C) (PFK-C) (Phosphohexokinase)			SUBCELLULAR LOCATION: Cytoplasm {ECO:0000255|HAMAP-Rule:MF_03184}.	6-phosphofructokinase activity [GO:0003872]; ATP binding [GO:0005524]; metal ion binding [GO:0046872]; protein complex binding [GO:0032403]
Q9DBJ1	PGAM1_MOUSE	Phosphoglycerate mutase 1 (EC 3.1.3.13) (EC 5.4.2.11) (EC 5.4.2.4) (BPG-dependent PGAM 1) (Phosphoglycerate mutase isozyme B) (PGAM-B)				bisphosphoglycerate 2-phosphatase activity [GO:0004083]; bisphosphoglycerate mutase activity [GO:0004082]; phosphoglycerate mutase activity [GO:0004619]; protein kinase binding [GO:0019901]
Q3UUQ7	PGAP1_MOUSE	GPI inositol-deacylase (EC 3.1.-.-) (Post-GPI attachment to proteins factor 1)	TRANSMEM 12 32 Helical. {ECO:0000255}.; TRANSMEM 598 618 Helical. {ECO:0000255}.; TRANSMEM 642 662 Helical. {ECO:0000255}.; TRANSMEM 669 689 Helical. {ECO:0000255}.; TRANSMEM 695 715 Helical. {ECO:0000255}.; TRANSMEM 734 754 Helical. {ECO:0000255}.; TRANSMEM 818 838 Helical. {ECO:0000255}.; TRANSMEM 895 915 Helical. {ECO:0000255}.		SUBCELLULAR LOCATION: Endoplasmic reticulum membrane {ECO:0000250}; Multi-pass membrane protein {ECO:0000250}.	nuclease activity [GO:0004518]; phosphoric ester hydrolase activity [GO:0042578]
Q80UU9	PGRC2_MOUSE	Membrane-associated progesterone receptor component 2	TRANSMEM 40 62 Helical. {ECO:0000255}.		SUBCELLULAR LOCATION: Membrane {ECO:0000305}; Single-pass membrane protein {ECO:0000305}.	heme binding [GO:0020037]; steroid binding [GO:0005496]
O35129	PHB2_MOUSE	Prohibitin-2 (B-cell receptor-associated protein BAP37) (Repressor of estrogen receptor activity)			SUBCELLULAR LOCATION: Mitochondrion inner membrane. Cytoplasm. Nucleus. Note=Also cytoplasmic and nuclear.	amide binding [GO:0033218]; chromatin binding [GO:0003682]; protein C-terminus binding [GO:0008022]; protein N-terminus binding [GO:0047485]
P67778	PHB_MOUSE	Prohibitin (B-cell receptor-associated protein 32) (BAP 32)			SUBCELLULAR LOCATION: Mitochondrion inner membrane {ECO:0000269|PubMed:11302691}.	complement component C3a binding [GO:0001850]; complement component C3b binding [GO:0001851]; enzyme binding [GO:0019899]; histone deacetylase binding [GO:0042826]; proteinase activated receptor binding [GO:0031871]; protein C-terminus binding [GO:0008022]; sequence-specific DNA binding RNA polymerase II transcription factor activity [GO:0000981]; transcription regulatory region DNA binding [GO:0…
Q9R1S3	PIGN_MOUSE	GPI ethanolamine phosphate transferase 1 (EC 2.-.-.-) (Phosphatidylinositol-glycan biosynthesis class N protein) (PIG-N)	TRANSMEM 2 22 Helical. {ECO:0000255}.; TRANSMEM 443 463 Helical. {ECO:0000255}.; TRANSMEM 481 501 Helical. {ECO:0000255}.; TRANSMEM 503 523 Helical. {ECO:0000255}.; TRANSMEM 544 564 Helical. {ECO:0000255}.; TRANSMEM 566 586 Helical. {ECO:0000255}.; TRANSMEM 592 612 Helical. {ECO:0000255}.; TRANSMEM 619 639 Helical. {ECO:0000255}.; TRANSMEM 650 670 Helical. {ECO:0000255}.; TRANSMEM 686 706 Helical…		SUBCELLULAR LOCATION: Endoplasmic reticulum membrane {ECO:0000269|PubMed:10574991}; Multi-pass membrane protein {ECO:0000269|PubMed:10574991}.	phosphotransferase activity, for other substituted phosphate groups [GO:0016780]
Q6PD26	PIGS_MOUSE	GPI transamidase component PIG-S (Phosphatidylinositol-glycan biosynthesis class S protein)	TRANSMEM 19 39 Helical. {ECO:0000255}.; TRANSMEM 521 541 Helical. {ECO:0000255}.		SUBCELLULAR LOCATION: Endoplasmic reticulum membrane {ECO:0000250}; Multi-pass membrane protein {ECO:0000250}.
O35083	PLCA_MOUSE	1-acyl-sn-glycerol-3-phosphate acyltransferase alpha (EC 2.3.1.51) (1-acylglycerol-3-phosphate O-acyltransferase 1) (1-AGP acyltransferase 1) (1-AGPAT 1) (Lysophosphatidic acid acyltransferase alpha) (LPAAT-alpha)	TRANSMEM 35 55 Helical. {ECO:0000255}.; TRANSMEM 125 145 Helical. {ECO:0000255}.; TRANSMEM 190 210 Helical. {ECO:0000255}.		SUBCELLULAR LOCATION: Endoplasmic reticulum membrane {ECO:0000250}; Multi-pass membrane protein {ECO:0000250}.	1-acylglycerol-3-phosphate O-acyltransferase activity [GO:0003841]
B2RXS4	PLXB2_MOUSE	Plexin-B2	TRANSMEM 1202 1222 Helical. {ECO:0000255}.		SUBCELLULAR LOCATION: Cell membrane {ECO:0000269|PubMed:21966369}; Single-pass type I membrane protein {ECO:0000269|PubMed:21966369}.	semaphorin receptor activity [GO:0017154]
O70579	PM34_MOUSE	Peroxisomal membrane protein PMP34 (34 kDa peroxisomal membrane protein) (Solute carrier family 25 member 17)	TRANSMEM 10 30 Helical; Name=1. {ECO:0000255}.; TRANSMEM 67 87 Helical; Name=2. {ECO:0000255}.; TRANSMEM 105 125 Helical; Name=3. {ECO:0000255}.; TRANSMEM 161 181 Helical; Name=4. {ECO:0000255}.; TRANSMEM 203 223 Helical; Name=5. {ECO:0000255}.; TRANSMEM 281 301 Helical; Name=6. {ECO:0000255}.		SUBCELLULAR LOCATION: Cytoplasm {ECO:0000250}. Peroxisome membrane; Multi-pass membrane protein.	ADP transmembrane transporter activity [GO:0015217]; AMP transmembrane transporter activity [GO:0080122]; ATP transmembrane transporter activity [GO:0005347]; chaperone binding [GO:0051087]; coenzyme A transmembrane transporter activity [GO:0015228]; FAD transmembrane transporter activity [GO:0015230]; FMN transmembrane transporter activity [GO:0044610]; NAD transporter activity [GO:0051724]
Q9QY81	PO210_MOUSE	Nuclear pore membrane glycoprotein 210 (Nuclear pore protein gp210) (Nuclear envelope pore membrane protein POM 210) (POM210) (Nucleoporin Nup210) (Pore membrane protein of 210 kDa)	TRANSMEM 1809 1829 Helical. {ECO:0000255}.		SUBCELLULAR LOCATION: Nucleus, nuclear pore complex {ECO:0000250}. Nucleus membrane {ECO:0000250}; Single-pass type I membrane protein {ECO:0000250}. Endoplasmic reticulum membrane {ECO:0000250}; Single-pass type I membrane protein {ECO:0000250}.
P62137	PP1A_MOUSE	Serine/threonine-protein phosphatase PP1-alpha catalytic subunit (PP-1A) (EC 3.1.3.16)			SUBCELLULAR LOCATION: Cytoplasm {ECO:0000250}. Nucleus {ECO:0000250}. Nucleus, nucleoplasm {ECO:0000250}. Nucleus, nucleolus {ECO:0000250}. Note=Primarily nuclear and largely excluded from the nucleolus. Highly mobile in cells and can be relocalized through interaction with targeting subunits. NOM1 plays a role in targeting this protein to the nucleolus. In the presence of PPP1R8 relocalizes from…	metal ion binding [GO:0046872]; phosphatase activity [GO:0016791]; phosphoprotein phosphatase activity [GO:0004721]; protein serine/threonine phosphatase activity [GO:0004722]; ribonucleoprotein complex binding [GO:0043021]
P09242	PPBT_MOUSE	Alkaline phosphatase, tissue-nonspecific isozyme (AP-TNAP) (TNSALP) (EC 3.1.3.1) (Alkaline phosphatase 2) (Alkaline phosphatase liver/bone/kidney isozyme)			SUBCELLULAR LOCATION: Cell membrane; Lipid-anchor, GPI-anchor.	alkaline phosphatase activity [GO:0004035]; metal ion binding [GO:0046872]; pyrophosphatase activity [GO:0016462]
P17742	PPIA_MOUSE	Peptidyl-prolyl cis-trans isomerase A (PPIase A) (EC 5.2.1.8) (Cyclophilin A) (Cyclosporin A-binding protein) (Rotamase A) (SP18) [Cleaved into: Peptidyl-prolyl cis-trans isomerase A, N-terminally processed]			SUBCELLULAR LOCATION: Cytoplasm. Secreted {ECO:0000250}. Note=Secretion occurs in response to oxidative stress in vascular smooth muscle through a vesicular secretory pathway that involves actin remodeling and myosin II activation, and mediates ERK1/2 activation. {ECO:0000250}.	peptide binding [GO:0042277]; peptidyl-prolyl cis-trans isomerase activity [GO:0003755]; poly(A) RNA binding [GO:0044822]
P24369	PPIB_MOUSE	Peptidyl-prolyl cis-trans isomerase B (PPIase B) (EC 5.2.1.8) (CYP-S1) (Cyclophilin B) (Rotamase B) (S-cyclophilin) (SCYLP)			SUBCELLULAR LOCATION: Endoplasmic reticulum lumen {ECO:0000250}. Melanosome {ECO:0000250}.	peptide binding [GO:0042277]; peptidyl-prolyl cis-trans isomerase activity [GO:0003755]; poly(A) RNA binding [GO:0044822]; protein complex binding [GO:0032403]; RNA polymerase binding [GO:0070063]
Q4FK66	PR38A_MOUSE	Pre-mRNA-splicing factor 38A			SUBCELLULAR LOCATION: Nucleus {ECO:0000305}.	poly(A) RNA binding [GO:0044822]
Q7TSC1	PRC2A_MOUSE	Protein PRRC2A (HLA-B-associated transcript 2) (Proline-rich and coiled-coil-containing protein 2A)			SUBCELLULAR LOCATION: Cytoplasm {ECO:0000250}. Nucleus {ECO:0000250}.	poly(A) RNA binding [GO:0044822]
Q3TLH4	PRC2C_MOUSE	Protein PRRC2C (BAT2 domain-containing protein 1) (HLA-B-associated transcript 2-like 2) (Proline-rich and coiled-coil-containing protein 2C)				poly(A) RNA binding [GO:0044822]; protein C-terminus binding [GO:0008022]
Q9WUQ2	PREB_MOUSE	Prolactin regulatory element-binding protein (Mammalian guanine nucleotide exchange factor mSec12)	TRANSMEM 389 409 Helical. {ECO:0000255}.		SUBCELLULAR LOCATION: Nucleus {ECO:0000250}. Membrane {ECO:0000269|PubMed:11422940}; Single-pass membrane protein {ECO:0000269|PubMed:11422940}. Endoplasmic reticulum {ECO:0000269|PubMed:11422940}.	DNA binding [GO:0003677]; sequence-specific DNA binding transcription factor activity [GO:0003700]
P62962	PROF1_MOUSE	Profilin-1 (Profilin I)			SUBCELLULAR LOCATION: Cytoplasm, cytoskeleton.	actin binding [GO:0003779]; actin monomer binding [GO:0003785]; adenyl-nucleotide exchange factor activity [GO:0000774]; phosphatidylinositol-4,5-bisphosphate binding [GO:0005546]; poly(A) RNA binding [GO:0044822]; proline-rich region binding [GO:0070064]; Rho GTPase binding [GO:0017048]
Q91YR7	PRP6_MOUSE	Pre-mRNA-processing factor 6 (PRP6 homolog) (U5 snRNP-associated 102 kDa protein) (U5-102 kDa protein)			SUBCELLULAR LOCATION: Nucleus, nucleoplasm {ECO:0000250}. Nucleus speckle {ECO:0000250}. Note=Localized in splicing speckles. {ECO:0000250}.	androgen receptor binding [GO:0050681]; poly(A) RNA binding [GO:0044822]; ribonucleoprotein complex binding [GO:0043021]; RNA binding [GO:0003723]; transcription coactivator activity [GO:0003713]
Q99PV0	PRP8_MOUSE	Pre-mRNA-processing-splicing factor 8 (Splicing factor Prp8)			SUBCELLULAR LOCATION: Nucleus speckle {ECO:0000269|PubMed:15169873}.	K63-linked polyubiquitin binding [GO:0070530]; poly(A) RNA binding [GO:0044822]; pre-mRNA intronic binding [GO:0097157]; second spliceosomal transesterification activity [GO:0000386]; U1 snRNA binding [GO:0030619]; U2 snRNA binding [GO:0030620]; U5 snRNA binding [GO:0030623]; U6 snRNA binding [GO:0017070]
P62334	PRS10_MOUSE	26S protease regulatory subunit 10B (26S proteasome AAA-ATPase subunit RPT4) (Proteasome 26S subunit ATPase 6) (Proteasome subunit p42)			SUBCELLULAR LOCATION: Cytoplasm {ECO:0000250}. Nucleus {ECO:0000250}.	ATP binding [GO:0005524]; proteasome-activating ATPase activity [GO:0036402]; TBP-class protein binding [GO:0017025]
P62192	PRS4_MOUSE	26S protease regulatory subunit 4 (P26s4) (26S proteasome AAA-ATPase subunit RPT2) (Proteasome 26S subunit ATPase 1)			SUBCELLULAR LOCATION: Cytoplasm {ECO:0000250}. Nucleus {ECO:0000250}.	ATP binding [GO:0005524]; poly(A) RNA binding [GO:0044822]; proteasome-activating ATPase activity [GO:0036402]; TBP-class protein binding [GO:0017025]
O88685	PRS6A_MOUSE	26S protease regulatory subunit 6A (26S proteasome AAA-ATPase subunit RPT5) (Proteasome 26S subunit ATPase 3) (Tat-binding protein 1) (TBP-1)			SUBCELLULAR LOCATION: Cytoplasm {ECO:0000305}. Nucleus {ECO:0000305}. Cytoplasm, P-body {ECO:0000269|PubMed:22078707}. Note=Colocalizes with TRIM5 in the cytoplasmic bodies.	ATP binding [GO:0005524]; proteasome-activating ATPase activity [GO:0036402]; TBP-class protein binding [GO:0017025]
P54775	PRS6B_MOUSE	26S protease regulatory subunit 6B (26S proteasome AAA-ATPase subunit RPT3) (CIP21) (MB67-interacting protein) (MIP224) (Proteasome 26S subunit ATPase 4) (Tat-binding protein 7) (TBP-7)			SUBCELLULAR LOCATION: Cytoplasm. Nucleus.	ATP binding [GO:0005524]; proteasome-activating ATPase activity [GO:0036402]; TBP-class protein binding [GO:0017025]
P62196	PRS8_MOUSE	26S protease regulatory subunit 8 (26S proteasome AAA-ATPase subunit RPT6) (Proteasome 26S subunit ATPase 5) (Proteasome subunit p45) (p45/SUG) (mSUG1)			SUBCELLULAR LOCATION: Cytoplasm {ECO:0000305}. Nucleus {ECO:0000305}.	ATP binding [GO:0005524]; proteasome-activating ATPase activity [GO:0036402]; receptor binding [GO:0005102]; TBP-class protein binding [GO:0017025]; thyrotropin-releasing hormone receptor binding [GO:0031531]; transcription factor binding [GO:0008134]
Q9R1P0	PSA4_MOUSE	Proteasome subunit alpha type-4 (EC 3.4.25.1) (Macropain subunit C9) (Multicatalytic endopeptidase complex subunit C9) (Proteasome component C9) (Proteasome subunit L)			SUBCELLULAR LOCATION: Cytoplasm {ECO:0000269|PubMed:22078707}. Nucleus {ECO:0000269|PubMed:22078707}. Cytoplasm, P-body {ECO:0000269|PubMed:22078707}. Note=Colocalizes with TRIM5 in the cytoplasmic bodies.	endopeptidase activity [GO:0004175]; threonine-type endopeptidase activity [GO:0004298]
Q9R1P3	PSB2_MOUSE	Proteasome subunit beta type-2 (EC 3.4.25.1) (Macropain subunit C7-I) (Multicatalytic endopeptidase complex subunit C7-I) (Proteasome component C7-I)			SUBCELLULAR LOCATION: Cytoplasm. Nucleus.	endopeptidase activity [GO:0004175]; threonine-type endopeptidase activity [GO:0004298]
Q9D8W5	PSD12_MOUSE	26S proteasome non-ATPase regulatory subunit 12 (26S proteasome regulatory subunit RPN5) (26S proteasome regulatory subunit p55)
Q3TXS7	PSMD1_MOUSE	26S proteasome non-ATPase regulatory subunit 1 (26S proteasome regulatory subunit RPN2) (26S proteasome regulatory subunit S1)				enzyme regulator activity [GO:0030234]
P14685	PSMD3_MOUSE	26S proteasome non-ATPase regulatory subunit 3 (26S proteasome regulatory subunit RPN3) (26S proteasome regulatory subunit S3) (Proteasome subunit p58) (Transplantation antigen P91A) (Tum-P91A antigen)				enzyme regulator activity [GO:0030234]
Q8R2Y8	PTH2_MOUSE	Peptidyl-tRNA hydrolase 2, mitochondrial (PTH 2) (EC 3.1.1.29)			SUBCELLULAR LOCATION: Mitochondrion {ECO:0000250}.	aminoacyl-tRNA hydrolase activity [GO:0004045]
Q66GT5	PTPM1_MOUSE	Phosphatidylglycerophosphatase and protein-tyrosine phosphatase 1 (EC 3.1.3.27) (PTEN-like phosphatase) (Phosphoinositide lipid phosphatase) (Protein-tyrosine phosphatase mitochondrial 1) (EC 3.1.3.16) (EC 3.1.3.48)			SUBCELLULAR LOCATION: Mitochondrion inner membrane {ECO:0000269|PubMed:16039589}. Note=Associated with the inner membrane.	phosphatidylglycerophosphatase activity [GO:0008962]; phosphatidylinositol-4,5-bisphosphate 5-phosphatase activity [GO:0004439]; protein tyrosine/serine/threonine phosphatase activity [GO:0008138]; protein tyrosine phosphatase activity [GO:0004725]
Q80U58	PUM2_MOUSE	Pumilio homolog 2			SUBCELLULAR LOCATION: Cytoplasm {ECO:0000305|PubMed:19861488}. Cytoplasmic granule {ECO:0000269|PubMed:19861488}. Cytoplasm, perinuclear region {ECO:0000250}. Note=The cytoplasmic granules are stress granules which are a dense aggregation in the cytosol composed of proteins and RNAs that appear when the cell is under stress. Colocalizes with NANOS1 and SNAPIN in the perinuclear region of germ cel…	poly(A) RNA binding [GO:0044822]; RNA binding [GO:0003723]
Q9DCL9	PUR6_MOUSE	Multifunctional protein ADE2 [Includes: Phosphoribosylaminoimidazole-succinocarboxamide synthase (EC 6.3.2.6) (SAICAR synthetase); Phosphoribosylaminoimidazole carboxylase (EC 4.1.1.21) (AIR carboxylase) (AIRC)]				ATP binding [GO:0005524]; identical protein binding [GO:0042802]; phosphoribosylaminoimidazole carboxylase activity [GO:0004638]; phosphoribosylaminoimidazolesuccinocarboxamide synthase activity [GO:0004639]
Q9Z210	PX11B_MOUSE	Peroxisomal membrane protein 11B (Peroxin-11B) (Peroxisomal biogenesis factor 11B) (Protein PEX11 homolog beta) (PEX11-beta)	TRANSMEM 234 254 Helical. {ECO:0000255}.		SUBCELLULAR LOCATION: Peroxisome membrane {ECO:0000250|UniProtKB:O96011}; Single-pass membrane protein {ECO:0000250|UniProtKB:O96011}.	protein homodimerization activity [GO:0042803]
B2RQC6	PYR1_MOUSE	CAD protein [Includes: Glutamine-dependent carbamoyl-phosphate synthase (EC 6.3.5.5); Aspartate carbamoyltransferase (EC 2.1.3.2); Dihydroorotase (EC 3.5.2.3)]			SUBCELLULAR LOCATION: Cytoplasm {ECO:0000250}. Nucleus {ECO:0000250}. Note=Cytosolic and unphosphorylated in resting cells, translocates to the nucleus in response to EGF stimulation, nuclear import promotes optimal cell growth. {ECO:0000250}.	amino acid binding [GO:0016597]; aspartate carbamoyltransferase activity [GO:0004070]; ATP binding [GO:0005524]; carbamoyl-phosphate synthase (ammonia) activity [GO:0004087]; carbamoyl-phosphate synthase (glutamine-hydrolyzing) activity [GO:0004088]; dihydroorotase activity [GO:0004151]; enzyme binding [GO:0019899]; protein kinase activity [GO:0004672]; UTP binding [GO:0002134]; zinc ion binding …
Q9CZ13	QCR1_MOUSE	Cytochrome b-c1 complex subunit 1, mitochondrial (Complex III subunit 1) (Core protein I) (Ubiquinol-cytochrome-c reductase complex core protein 1)			SUBCELLULAR LOCATION: Mitochondrion inner membrane {ECO:0000250}.	catalytic activity [GO:0003824]; metal ion binding [GO:0046872]; ubiquitin protein ligase binding [GO:0031625]
Q9DB77	QCR2_MOUSE	Cytochrome b-c1 complex subunit 2, mitochondrial (Complex III subunit 2) (Core protein II) (Ubiquinol-cytochrome-c reductase complex core protein 2)			SUBCELLULAR LOCATION: Mitochondrion inner membrane {ECO:0000250}; Peripheral membrane protein {ECO:0000250}; Matrix side {ECO:0000250}.	metal ion binding [GO:0046872]; metalloendopeptidase activity [GO:0004222]
Q9D855	QCR7_MOUSE	Cytochrome b-c1 complex subunit 7 (Complex III subunit 7) (Complex III subunit VII) (Ubiquinol-cytochrome c reductase complex 14 kDa protein)			SUBCELLULAR LOCATION: Mitochondrion inner membrane.
Q9CQ69	QCR8_MOUSE	Cytochrome b-c1 complex subunit 8 (Complex III subunit 8) (Complex III subunit VIII) (Ubiquinol-cytochrome c reductase complex 9.5 kDa protein) (Ubiquinol-cytochrome c reductase complex ubiquinone-binding protein QP-C)			SUBCELLULAR LOCATION: Mitochondrion inner membrane.	ubiquinol-cytochrome-c reductase activity [GO:0008121]
Q8R1I1	QCR9_MOUSE	Cytochrome b-c1 complex subunit 9 (Complex III subunit 9) (Complex III subunit X) (Cytochrome c1 non-heme 7 kDa protein) (Ubiquinol-cytochrome c reductase complex 7.2 kDa protein)			SUBCELLULAR LOCATION: Mitochondrion inner membrane {ECO:0000250}.
Q3TMX7	QSOX2_MOUSE	Sulfhydryl oxidase 2 (EC 1.8.3.2) (Quiescin Q6-like protein 1)	TRANSMEM 656 676 Helical. {ECO:0000255}.		SUBCELLULAR LOCATION: Membrane {ECO:0000250}; Single-pass membrane protein {ECO:0000250}.	flavin-linked sulfhydryl oxidase activity [GO:0016971]; protein disulfide isomerase activity [GO:0003756]
P61027	RAB10_MOUSE	Ras-related protein Rab-10			SUBCELLULAR LOCATION: Cytoplasmic vesicle membrane {ECO:0000250}; Lipid-anchor {ECO:0000305|PubMed:20576682}; Cytoplasmic side {ECO:0000305|PubMed:20576682}. Golgi apparatus, trans-Golgi network membrane {ECO:0000250}. Endosome membrane {ECO:0000250}. Recycling endosome membrane {ECO:0000250}. Cytoplasmic vesicle, phagosome membrane {ECO:0000250}. Cell projection, cilium {ECO:0000269|PubMed:20576…	GDP binding [GO:0019003]; GTPase activity [GO:0003924]; GTP binding [GO:0005525]; myosin V binding [GO:0031489]
Q91V41	RAB14_MOUSE	Ras-related protein Rab-14			SUBCELLULAR LOCATION: Recycling endosome {ECO:0000250}. Early endosome membrane {ECO:0000250}; Lipid-anchor {ECO:0000250}; Cytoplasmic side {ECO:0000250}. Golgi apparatus membrane {ECO:0000250}; Lipid-anchor {ECO:0000250}; Cytoplasmic side {ECO:0000250}. Golgi apparatus, trans-Golgi network membrane {ECO:0000250}; Lipid-anchor {ECO:0000250}; Cytoplasmic side {ECO:0000250}. Cytoplasmic vesicle, ph…	GDP binding [GO:0019003]; GTPase activity [GO:0003924]; GTP binding [GO:0005525]; myosin V binding [GO:0031489]
P35293	RAB18_MOUSE	Ras-related protein Rab-18			SUBCELLULAR LOCATION: Apical cell membrane {ECO:0000305}; Lipid-anchor {ECO:0000305}. Basal cell membrane {ECO:0000305}; Lipid-anchor {ECO:0000305}. Note=Highly enriched on apical endocytic structures in polarized epithelial cells of kidney proximal tubules. Detected on both the apical and basolateral domains in epithelial cells of the intestine.	GDP binding [GO:0019003]; GTPase activity [GO:0003924]; GTP binding [GO:0005525]
P62821	RAB1A_MOUSE	Ras-related protein Rab-1A (YPT1-related protein)			SUBCELLULAR LOCATION: Golgi apparatus {ECO:0000250}. Endoplasmic reticulum {ECO:0000250}. Early endosome {ECO:0000250}. Cytoplasm, cytosol {ECO:0000250}. Membrane {ECO:0000250}. Melanosome {ECO:0000269|PubMed:22854043}. Note=Alternates between membrane-associated and cytosolic forms. {ECO:0000250}.	GTPase activity [GO:0003924]; GTP binding [GO:0005525]
Q9D1G1	RAB1B_MOUSE	Ras-related protein Rab-1B			SUBCELLULAR LOCATION: Cytoplasm {ECO:0000250|UniProtKB:Q9H0U4}. Membrane {ECO:0000250|UniProtKB:Q9H0U4}; Lipid-anchor {ECO:0000250|UniProtKB:Q9H0U4}; Cytoplasmic side {ECO:0000250|UniProtKB:Q9H0U4}. Preautophagosomal structure membrane {ECO:0000250|UniProtKB:Q9H0U4}; Lipid-anchor {ECO:0000305}; Cytoplasmic side {ECO:0000305}. Note=Targeted by REP1 to membranes of specific subcellular compartments…	GTPase activity [GO:0003924]; GTP binding [GO:0005525]
P35282	RAB21_MOUSE	Ras-related protein Rab-21 (Rab-12)			SUBCELLULAR LOCATION: Endoplasmic reticulum membrane; Lipid-anchor. Golgi apparatus membrane. Early endosome membrane. Cytoplasmic vesicle membrane {ECO:0000250}. Note=Colocalizes with ANKRD27 and VAMP7 in neurites (PubMed:19745841). {ECO:0000269|PubMed:19745841}.	GDP binding [GO:0019003]; GTPase activity [GO:0003924]; GTP binding [GO:0005525]
P53994	RAB2A_MOUSE	Ras-related protein Rab-2A			SUBCELLULAR LOCATION: Endoplasmic reticulum-Golgi intermediate compartment membrane; Lipid-anchor. Melanosome {ECO:0000250}. Endoplasmic reticulum membrane {ECO:0000305}; Lipid-anchor {ECO:0000305}. Golgi apparatus membrane {ECO:0000305}; Lipid-anchor {ECO:0000305}.	GDP binding [GO:0019003]; GTPase activity [GO:0003924]; GTP binding [GO:0005525]
Q6PHN9	RAB35_MOUSE	Ras-related protein Rab-35			SUBCELLULAR LOCATION: Cell membrane {ECO:0000250}; Lipid-anchor {ECO:0000250}; Cytoplasmic side {ECO:0000250}. Membrane, clathrin-coated pit {ECO:0000250}. Cytoplasmic vesicle, clathrin-coated vesicle {ECO:0000250}. Endosome {ECO:0000250}. Melanosome {ECO:0000250}. Note=Present on sorting endosomes and recycling endosome tubules. Tends to be enriched in PIP2-positive cell membrane domains. During…	GDP binding [GO:0019003]; GTPase activity [GO:0003924]; GTP binding [GO:0005525]; phosphatidylinositol-4,5-bisphosphate binding [GO:0005546]
P35276	RAB3D_MOUSE	Ras-related protein Rab-3D			SUBCELLULAR LOCATION: Cell membrane {ECO:0000305}; Lipid-anchor {ECO:0000305}; Cytoplasmic side {ECO:0000305}.	GTPase activity [GO:0003924]; GTP binding [GO:0005525]; myosin V binding [GO:0031489]
Q9CQD1	RAB5A_MOUSE	Ras-related protein Rab-5A			SUBCELLULAR LOCATION: Cell membrane {ECO:0000250}; Lipid-anchor {ECO:0000250}; Cytoplasmic side {ECO:0000250}. Early endosome membrane {ECO:0000250}; Lipid-anchor {ECO:0000250}. Melanosome {ECO:0000250}. Cytoplasmic vesicle {ECO:0000250}. Cell projection, ruffle {ECO:0000250}. Membrane {ECO:0000250}. Cytoplasm, cytosol {ECO:0000250}. Note=Alternates between membrane-bound and cytosolic forms. {EC…	GDP binding [GO:0019003]; GTPase activity [GO:0003924]; GTP binding [GO:0005525]; guanyl nucleotide binding [GO:0019001]
P61021	RAB5B_MOUSE	Ras-related protein Rab-5B			SUBCELLULAR LOCATION: Cell membrane; Lipid-anchor; Cytoplasmic side. Early endosome membrane; Lipid-anchor. Melanosome {ECO:0000250}.	GDP binding [GO:0019003]; GTPase activity [GO:0003924]; GTP binding [GO:0005525]; GTP-dependent protein binding [GO:0030742]
P35278	RAB5C_MOUSE	Ras-related protein Rab-5C			SUBCELLULAR LOCATION: Cell membrane {ECO:0000250}; Lipid-anchor {ECO:0000250}; Cytoplasmic side {ECO:0000250}. Early endosome membrane {ECO:0000250}; Lipid-anchor {ECO:0000250}. Melanosome {ECO:0000250}.	GDP binding [GO:0019003]; GTPase activity [GO:0003924]; GTP binding [GO:0005525]
P35279	RAB6A_MOUSE	Ras-related protein Rab-6A (Rab-6)			SUBCELLULAR LOCATION: Golgi apparatus {ECO:0000250|UniProtKB:P20340}. Golgi apparatus membrane; Lipid-anchor.	ATPase activator activity [GO:0001671]; GTPase activity [GO:0003924]; GTP binding [GO:0005525]; myosin V binding [GO:0031489]; protein domain specific binding [GO:0019904]
P51150	RAB7A_MOUSE	Ras-related protein Rab-7a			SUBCELLULAR LOCATION: Late endosome {ECO:0000250}. Lysosome {ECO:0000250}. Cytoplasmic vesicle, phagosome {ECO:0000250}. Cytoplasmic vesicle, phagosome membrane {ECO:0000250}; Lipid-anchor {ECO:0000250}; Cytoplasmic side {ECO:0000250}. Melanosome {ECO:0000250}. Note=Co-localizes with OSBPL1A at the late endosome. Found in the ruffled border (a late endosomal-like compartment in the plasma membran…	GDP binding [GO:0019003]; GTPase activity [GO:0003924]; GTP binding [GO:0005525]
P55258	RAB8A_MOUSE	Ras-related protein Rab-8A (Oncogene c-mel)			SUBCELLULAR LOCATION: Cell membrane {ECO:0000269|PubMed:18094055}; Lipid-anchor {ECO:0000269|PubMed:18094055}; Cytoplasmic side {ECO:0000269|PubMed:18094055}. Golgi apparatus {ECO:0000250}. Recycling endosome membrane {ECO:0000269|PubMed:18094055}. Cell projection, cilium {ECO:0000250}. Cytoplasmic vesicle, phagosome {ECO:0000250}. Cytoplasmic vesicle, phagosome membrane {ECO:0000250}; Lipid-anch…	GDP binding [GO:0019003]; GTPase activity [GO:0003924]; GTP binding [GO:0005525]; myosin V binding [GO:0031489]; Rab GTPase binding [GO:0017137]
P61028	RAB8B_MOUSE	Ras-related protein Rab-8B			SUBCELLULAR LOCATION: Cell membrane {ECO:0000305}; Lipid-anchor {ECO:0000305}; Cytoplasmic side {ECO:0000305}. Cytoplasmic vesicle, phagosome membrane {ECO:0000250}; Lipid-anchor {ECO:0000250}; Cytoplasmic side {ECO:0000250}. Note=Recruited to phagosomes containing S.aureus or Mycobacterium. {ECO:0000250}.	GDP binding [GO:0019003]; GTPase activity [GO:0003924]; GTP binding [GO:0005525]; receptor binding [GO:0005102]
P63001	RAC1_MOUSE	Ras-related C3 botulinum toxin substrate 1 (p21-Rac1)			SUBCELLULAR LOCATION: Cell membrane {ECO:0000250}; Lipid-anchor {ECO:0000250}; Cytoplasmic side {ECO:0000250}. Melanosome {ECO:0000250}. Cytoplasm {ECO:0000250}. Note=Inner surface of plasma membrane possibly with attachment requiring prenylation of the C-terminal cysteine. Found in the ruffled border (a late endosomal-like compartment in the plasma membrane) of bone-resorbing osteoclasts (By sim…	enzyme binding [GO:0019899]; GTPase activity [GO:0003924]; GTP binding [GO:0005525]; GTP-dependent protein binding [GO:0030742]; Rho GDP-dissociation inhibitor binding [GO:0051022]; thioesterase binding [GO:0031996]
P62827	RAN_MOUSE	GTP-binding nuclear protein Ran (GTPase Ran) (Ras-like protein TC4) (Ras-related nuclear protein)			SUBCELLULAR LOCATION: Nucleus {ECO:0000269|PubMed:18347012, ECO:0000269|PubMed:25946333}. Cytoplasm {ECO:0000269|PubMed:18347012}. Melanosome {ECO:0000250}. Nucleus envelope {ECO:0000269|PubMed:25946333}. Note=Predominantly nuclear during interphase. Becomes dispersed throughout the cytoplasm during mitosis. Colocalizes with NEMP1 at the nuclear envelope. {ECO:0000269|PubMed:18347012, ECO:0000269…	GDP binding [GO:0019003]; GTPase activity [GO:0003924]; GTP binding [GO:0005525]; poly(A) RNA binding [GO:0044822]
P62835	RAP1A_MOUSE	Ras-related protein Rap-1A (Ras-related protein Krev-1)			SUBCELLULAR LOCATION: Cell membrane {ECO:0000250}; Lipid-anchor {ECO:0000250}. Cell junction {ECO:0000269|PubMed:19635461}. Cytoplasm {ECO:0000250}. Cytoplasm, perinuclear region {ECO:0000250}. Early endosome {ECO:0000250}. Late endosome {ECO:0000250}. Note=Recruited from early endosome to late endosome compartment after nerve growth factor (NGF) stimulation. Colocalized with RAPGEF2 in the perin…	GTPase activity [GO:0003924]; GTP binding [GO:0005525]; protein complex binding [GO:0032403]; protein transporter activity [GO:0008565]; Rap guanyl-nucleotide exchange factor activity [GO:0017034]; Ras GTPase binding [GO:0017016]
Q99JI6	RAP1B_MOUSE	Ras-related protein Rap-1b (GTP-binding protein smg p21B)			SUBCELLULAR LOCATION: Cell membrane {ECO:0000250}. Cytoplasm, cytosol {ECO:0000250}. Cell junction {ECO:0000250}. Note=May shuttle between plasma membrane and cytosol. Presence of KRIT1 and CDH5 is required for its localization to the cell junction (By similarity). {ECO:0000250}.	GDP binding [GO:0019003]; GTPase activity [GO:0003924]; GTP binding [GO:0005525]; protein complex binding [GO:0032403]
P46638	RB11B_MOUSE	Ras-related protein Rab-11B			SUBCELLULAR LOCATION: Recycling endosome membrane {ECO:0000305|PubMed:10942597}; Lipid-anchor {ECO:0000305|PubMed:10942597}; Cytoplasmic side {ECO:0000305|PubMed:10942597}. Cytoplasmic vesicle, secretory vesicle, synaptic vesicle membrane {ECO:0000250}; Lipid-anchor {ECO:0000250}; Cytoplasmic side {ECO:0000250}. Cytoplasmic vesicle, phagosome membrane {ECO:0000250}; Lipid-anchor {ECO:0000250}; Cy…	GDP binding [GO:0019003]; GTPase activity [GO:0003924]; GTP binding [GO:0005525]; myosin V binding [GO:0031489]
P35285	RB22A_MOUSE	Ras-related protein Rab-22A (Rab-22) (Rab-14)			SUBCELLULAR LOCATION: Endosome membrane {ECO:0000250}; Lipid-anchor {ECO:0000250}. Cell membrane {ECO:0000250}; Lipid-anchor {ECO:0000250}. Early endosome {ECO:0000269|PubMed:19759177}. Cell projection, ruffle {ECO:0000250}. Cytoplasmic vesicle {ECO:0000250}. Cytoplasmic vesicle, phagosome membrane {ECO:0000250}; Lipid-anchor {ECO:0000250}; Cytoplasmic side {ECO:0000250}. Note=Recruited to phagos…	GDP binding [GO:0019003]; GTPase activity [GO:0003924]; GTP binding [GO:0005525]
Q8BHD0	RB39A_MOUSE	Ras-related protein Rab-39A (Rab-39)			SUBCELLULAR LOCATION: Cell membrane {ECO:0000305}; Lipid-anchor {ECO:0000305}; Cytoplasmic side {ECO:0000305}. Cytoplasmic vesicle, phagosome {ECO:0000250}. Cytoplasmic vesicle, phagosome membrane {ECO:0000250}; Lipid-anchor {ECO:0000250}; Cytoplasmic side {ECO:0000250}. Lysosome {ECO:0000250|UniProtKB:Q14964}. Note=Recruited to phagosomes containing S.aureus or Mycobacterium. {ECO:0000250}.	GTPase activity [GO:0003924]; GTP binding [GO:0005525]
Q8BK67	RCC2_MOUSE	Protein RCC2			SUBCELLULAR LOCATION: Nucleus, nucleolus {ECO:0000250}. Chromosome, centromere {ECO:0000250}. Cytoplasm, cytoskeleton, spindle {ECO:0000250}. Note=Appears in the nucleus at G2, then concentrates at the inner centromere region of chromosomes during prophase. Redistributes to the midzone of the mitotic spindle during anaphase. Here, the protein covers the entire equatorial diameter from cortex to c…	microtubule binding [GO:0008017]; poly(A) RNA binding [GO:0044822]; protein domain specific binding [GO:0019904]; protein kinase binding [GO:0019901]; Rac GTPase binding [GO:0048365]; small GTPase binding [GO:0031267]
Q9QYF1	RDH11_MOUSE	Retinol dehydrogenase 11 (EC 1.1.1.300) (Androgen-regulated short-chain dehydrogenase/reductase 1) (Cell line MC/9.IL4-derived protein 1) (M42C60) (Prostate short-chain dehydrogenase/reductase 1) (Retinal reductase 1) (RalR1) (Short-chain aldehyde dehydrogenase) (SCALD)	TRANSMEM 1 21 Helical; Signal-anchor for type II membrane protein. {ECO:0000255}.		SUBCELLULAR LOCATION: Endoplasmic reticulum membrane {ECO:0000250}; Single-pass type II membrane protein {ECO:0000250}.	NADP-retinol dehydrogenase activity [GO:0052650]; retinol dehydrogenase activity [GO:0004745]
B2RZ37	REEP5_RAT	Receptor expression-enhancing protein 5 (Polyposis locus protein 1 homolog)	TRANSMEM 35 55 Helical. {ECO:0000255}.; TRANSMEM 90 110 Helical. {ECO:0000255}.		SUBCELLULAR LOCATION: Membrane {ECO:0000305}; Multi-pass membrane protein {ECO:0000305}.
Q9CYN9	RENR_MOUSE	Renin receptor (ATPase H(+)-transporting lysosomal accessory protein 2) (ATPase H(+)-transporting lysosomal-interacting protein 2) (Renin/prorenin receptor)	TRANSMEM 303 323 Helical. {ECO:0000255}.		SUBCELLULAR LOCATION: Membrane {ECO:0000305}; Single-pass type I membrane protein {ECO:0000305}.	aspartic-type endopeptidase activity [GO:0004190]; receptor activity [GO:0004872]
Q64FW2	RETST_MOUSE	All-trans-retinol 13,14-reductase (EC 1.3.99.23) (All-trans-13,14-dihydroretinol saturase) (RetSat) (PPAR-alpha-regulated and starvation-induced gene protein)			SUBCELLULAR LOCATION: Endoplasmic reticulum membrane {ECO:0000269|PubMed:15358783}; Peripheral membrane protein {ECO:0000269|PubMed:15358783}.	all-trans-retinol 13,14-reductase activity [GO:0051786]; oxidoreductase activity [GO:0016491]
P62907	RL10A_RAT	60S ribosomal protein L10a				poly(A) RNA binding [GO:0044822]; structural constituent of ribosome [GO:0003735]
P35979	RL12_MOUSE	60S ribosomal protein L12				poly(A) RNA binding [GO:0044822]; structural constituent of ribosome [GO:0003735]
P19253	RL13A_MOUSE	60S ribosomal protein L13a (Transplantation antigen P198) (Tum-P198 antigen)				mRNA binding [GO:0003729]; poly(A) RNA binding [GO:0044822]; structural constituent of ribosome [GO:0003735]
P47963	RL13_MOUSE	60S ribosomal protein L13 (A52)				poly(A) RNA binding [GO:0044822]; structural constituent of ribosome [GO:0003735]
Q9CR57	RL14_MOUSE	60S ribosomal protein L14				poly(A) RNA binding [GO:0044822]; structural constituent of ribosome [GO:0003735]
P62717	RL18A_MOUSE	60S ribosomal protein L18a				poly(A) RNA binding [GO:0044822]; structural constituent of ribosome [GO:0003735]
P35980	RL18_MOUSE	60S ribosomal protein L18			SUBCELLULAR LOCATION: Cytoplasm.	structural constituent of ribosome [GO:0003735]
P84099	RL19_MOUSE	60S ribosomal protein L19				poly(A) RNA binding [GO:0044822]; structural constituent of ribosome [GO:0003735]
Q8BVY0	RL1D1_MOUSE	Ribosomal L1 domain-containing protein 1			SUBCELLULAR LOCATION: Nucleus, nucleolus {ECO:0000250|UniProtKB:O76021}.	poly(A) RNA binding [GO:0044822]
O09167	RL21_MOUSE	60S ribosomal protein L21				poly(A) RNA binding [GO:0044822]; structural constituent of ribosome [GO:0003735]
P62830	RL23_MOUSE	60S ribosomal protein L23				poly(A) RNA binding [GO:0044822]; structural constituent of ribosome [GO:0003735]
Q8BP67	RL24_MOUSE	60S ribosomal protein L24				poly(A) RNA binding [GO:0044822]; structural constituent of ribosome [GO:0003735]
P61255	RL26_MOUSE	60S ribosomal protein L26 (Silica-induced gene 20 protein) (SIG-20)				poly(A) RNA binding [GO:0044822]; structural constituent of ribosome [GO:0003735]
P14115	RL27A_MOUSE	60S ribosomal protein L27a (L29)				poly(A) RNA binding [GO:0044822]; structural constituent of ribosome [GO:0003735]
P61358	RL27_MOUSE	60S ribosomal protein L27				poly(A) RNA binding [GO:0044822]; structural constituent of ribosome [GO:0003735]
P41105	RL28_MOUSE	60S ribosomal protein L28				poly(A) RNA binding [GO:0044822]; structural constituent of ribosome [GO:0003735]
P62889	RL30_MOUSE	60S ribosomal protein L30				poly(A) RNA binding [GO:0044822]; structural constituent of ribosome [GO:0003735]
P62911	RL32_MOUSE	60S ribosomal protein L32				poly(A) RNA binding [GO:0044822]; structural constituent of ribosome [GO:0003735]
O55142	RL35A_MOUSE	60S ribosomal protein L35a				poly(A) RNA binding [GO:0044822]; structural constituent of ribosome [GO:0003735]
Q9D8E6	RL4_MOUSE	60S ribosomal protein L4				poly(A) RNA binding [GO:0044822]; structural constituent of ribosome [GO:0003735]
P47962	RL5_MOUSE	60S ribosomal protein L5			SUBCELLULAR LOCATION: Cytoplasm {ECO:0000250}. Nucleus, nucleolus {ECO:0000250}.	5S rRNA binding [GO:0008097]; poly(A) RNA binding [GO:0044822]; structural constituent of ribosome [GO:0003735]
P47911	RL6_MOUSE	60S ribosomal protein L6 (TAX-responsive enhancer element-binding protein 107) (TAXREB107)				poly(A) RNA binding [GO:0044822]; structural constituent of ribosome [GO:0003735]
P12970	RL7A_MOUSE	60S ribosomal protein L7a (Surfeit locus protein 3)				poly(A) RNA binding [GO:0044822]
P14148	RL7_MOUSE	60S ribosomal protein L7				DNA binding [GO:0003677]; mRNA binding [GO:0003729]; poly(A) RNA binding [GO:0044822]; protein homodimerization activity [GO:0042803]; structural constituent of ribosome [GO:0003735]
P62918	RL8_MOUSE	60S ribosomal protein L8			SUBCELLULAR LOCATION: Cytoplasm {ECO:0000250|UniProtKB:P62917}.	poly(A) RNA binding [GO:0044822]; rRNA binding [GO:0019843]; structural constituent of ribosome [GO:0003735]
P51410	RL9_MOUSE	60S ribosomal protein L9				rRNA binding [GO:0019843]; structural constituent of ribosome [GO:0003735]
P14869	RLA0_MOUSE	60S acidic ribosomal protein P0 (60S ribosomal protein L10E)			SUBCELLULAR LOCATION: Nucleus {ECO:0000250}. Cytoplasm {ECO:0000250}. Note=Localized in cytoplasmic mRNP granules containing untranslated mRNAs. {ECO:0000250}.	poly(A) RNA binding [GO:0044822]
Q3UJU9	RMD3_MOUSE	Regulator of microtubule dynamics protein 3 (RMD-3) (mRMD-3) (Protein FAM82A2) (Protein FAM82C)	TRANSMEM 13 35 Helical. {ECO:0000255}.		SUBCELLULAR LOCATION: Mitochondrion membrane {ECO:0000250}; Single-pass membrane protein {ECO:0000250}. Mitochondrion outer membrane {ECO:0000250}. Cytoplasm {ECO:0000250}. Nucleus {ECO:0000250}. Cytoplasm, cytoskeleton, spindle {ECO:0000250}. Cytoplasm, cytoskeleton, spindle pole {ECO:0000250}. Note=In interphase localizes in the cytoplasm, and during mitosis localizes to the spindle microtubule…
E9Q555	RN213_MOUSE	E3 ubiquitin-protein ligase RNF213 (EC 6.3.2.-)			SUBCELLULAR LOCATION: Cytoplasm {ECO:0000250}.	ATPase activity [GO:0016887]; ligase activity [GO:0016874]; ubiquitin-protein transferase activity [GO:0004842]; zinc ion binding [GO:0008270]
O88569	ROA2_MOUSE	Heterogeneous nuclear ribonucleoproteins A2/B1 (hnRNP A2/B1)			SUBCELLULAR LOCATION: Nucleus, nucleoplasm. Cytoplasm {ECO:0000250}. Note=Localized in cytoplasmic mRNP granules containing untranslated mRNAs (By similarity). Component of ribonucleosomes. Predominantly nucleoplasmic, however isoform 2 is also found in the cytoplasm of cells in some tissues. Not found in the nucleolus. {ECO:0000250}.	nucleotide binding [GO:0000166]; poly(A) RNA binding [GO:0044822]; pre-mRNA intronic binding [GO:0097157]; RNA binding [GO:0003723]; single-stranded telomeric DNA binding [GO:0043047]
P60603	ROMO1_MOUSE	Reactive oxygen species modulator 1 (ROS modulator 1) (Protein MGR2 homolog)	TRANSMEM 22 44 Helical. {ECO:0000255}.		SUBCELLULAR LOCATION: Mitochondrion inner membrane {ECO:0000250}; Single-pass membrane protein {ECO:0000250}.
Q91YQ5	RPN1_MOUSE	Dolichyl-diphosphooligosaccharide--protein glycosyltransferase subunit 1 (EC 2.4.99.18) (Dolichyl-diphosphooligosaccharide--protein glycosyltransferase 67 kDa subunit) (Ribophorin I) (RPN-I) (Ribophorin-1)	TRANSMEM 441 458 Helical. {ECO:0000255}.		SUBCELLULAR LOCATION: Endoplasmic reticulum membrane; Single-pass type I membrane protein. Melanosome {ECO:0000250}.	dolichyl-diphosphooligosaccharide-protein glycotransferase activity [GO:0004579]; poly(A) RNA binding [GO:0044822]
Q9DBG6	RPN2_MOUSE	Dolichyl-diphosphooligosaccharide--protein glycosyltransferase subunit 2 (EC 2.4.99.18) (Dolichyl-diphosphooligosaccharide--protein glycosyltransferase 63 kDa subunit) (Ribophorin II) (RPN-II) (Ribophorin-2)	TRANSMEM 541 561 Helical. {ECO:0000255}.; TRANSMEM 572 592 Helical. {ECO:0000255}.; TRANSMEM 597 617 Helical. {ECO:0000255}.		SUBCELLULAR LOCATION: Endoplasmic reticulum membrane {ECO:0000250}; Multi-pass membrane protein {ECO:0000250}.	ribosome binding [GO:0043022]; transferase activity, transferring glycosyl groups [GO:0016757]
Q99PL5	RRBP1_MOUSE	Ribosome-binding protein 1 (Ribosome receptor protein) (RRp) (mRRp)	TRANSMEM 8 28 Helical. {ECO:0000255}.		SUBCELLULAR LOCATION: Endoplasmic reticulum membrane {ECO:0000250}; Single-pass type III membrane protein {ECO:0000250}.
Q6P5B0	RRP12_MOUSE	RRP12-like protein	TRANSMEM 904 924 Helical. {ECO:0000255}.		SUBCELLULAR LOCATION: Nucleus, nucleolus {ECO:0000250}. Nucleus membrane {ECO:0000250}; Single-pass membrane protein {ECO:0000250}.	poly(A) RNA binding [GO:0044822]
P63325	RS10_MOUSE	40S ribosomal protein S10			SUBCELLULAR LOCATION: Cytoplasm {ECO:0000250}. Nucleus, nucleolus {ECO:0000250}. Note=Localized in the granular component (GC) region of the nucleolus. Methylation is required for its localization in the GC region. Colocalizes with NPS1 in the GC region of the nucleolus (By similarity). {ECO:0000250}.	poly(A) RNA binding [GO:0044822]
P62281	RS11_MOUSE	40S ribosomal protein S11				poly(A) RNA binding [GO:0044822]; rRNA binding [GO:0019843]; structural constituent of ribosome [GO:0003735]
P62301	RS13_MOUSE	40S ribosomal protein S13				mRNA binding [GO:0003729]; poly(A) RNA binding [GO:0044822]; small ribosomal subunit rRNA binding [GO:0070181]; structural constituent of ribosome [GO:0003735]
P62245	RS15A_MOUSE	40S ribosomal protein S15a				poly(A) RNA binding [GO:0044822]; structural constituent of ribosome [GO:0003735]
P14131	RS16_MOUSE	40S ribosomal protein S16				poly(A) RNA binding [GO:0044822]; RNA binding [GO:0003723]; structural constituent of ribosome [GO:0003735]
P62270	RS18_MOUSE	40S ribosomal protein S18 (Ke-3) (Ke3)			SUBCELLULAR LOCATION: Cytoplasm.	poly(A) RNA binding [GO:0044822]; rRNA binding [GO:0019843]; structural constituent of ribosome [GO:0003735]
Q9CZX8	RS19_MOUSE	40S ribosomal protein S19				fibroblast growth factor binding [GO:0017134]; poly(A) RNA binding [GO:0044822]; protein homodimerization activity [GO:0042803]; protein kinase binding [GO:0019901]; structural constituent of ribosome [GO:0003735]
P60867	RS20_MOUSE	40S ribosomal protein S20			SUBCELLULAR LOCATION: Cytoplasm {ECO:0000250}.	poly(A) RNA binding [GO:0044822]; structural constituent of ribosome [GO:0003735]
P62855	RS26_MOUSE	40S ribosomal protein S26				mRNA binding [GO:0003729]; structural constituent of ribosome [GO:0003735]
P25444	RS2_MOUSE	40S ribosomal protein S2 (40S ribosomal protein S4) (Protein LLRep3)				enzyme binding [GO:0019899]; fibroblast growth factor binding [GO:0017134]; mRNA binding [GO:0003729]; poly(A) RNA binding [GO:0044822]; structural constituent of ribosome [GO:0003735]
P62908	RS3_MOUSE	40S ribosomal protein S3 (EC 4.2.99.18)			SUBCELLULAR LOCATION: Cytoplasm {ECO:0000269|PubMed:14988002}. Nucleus {ECO:0000269|PubMed:14988002}. Nucleus, nucleolus {ECO:0000250|UniProtKB:P23396}. Mitochondrion inner membrane {ECO:0000250|UniProtKB:P23396}; Peripheral membrane protein {ECO:0000250|UniProtKB:P23396}. Cytoplasm, cytoskeleton, spindle {ECO:0000250|UniProtKB:P23396}. Note=In normal cells, located mainly in the cytoplasm with s…	damaged DNA binding [GO:0003684]; DNA-(apurinic or apyrimidinic site) lyase activity [GO:0003906]; enzyme binding [GO:0019899]; mRNA binding [GO:0003729]; NF-kappaB binding [GO:0051059]; oxidized purine nucleobase lesion DNA N-glycosylase activity [GO:0008534]; poly(A) RNA binding [GO:0044822]; protein kinase A binding [GO:0051018]; protein kinase binding [GO:0019901]; structural constituent of r…
P97461	RS5_MOUSE	40S ribosomal protein S5 [Cleaved into: 40S ribosomal protein S5, N-terminally processed]				mRNA binding [GO:0003729]; poly(A) RNA binding [GO:0044822]; structural constituent of ribosome [GO:0003735]
P62754	RS6_MOUSE	40S ribosomal protein S6 (Phosphoprotein NP33)				poly(A) RNA binding [GO:0044822]; protein kinase binding [GO:0019901]; structural constituent of ribosome [GO:0003735]
P62082	RS7_MOUSE	40S ribosomal protein S7			SUBCELLULAR LOCATION: Cytoplasm, cytoskeleton, microtubule organizing center, centrosome {ECO:0000250}. Note=Colocalizes with NEK6 in the centrosome. {ECO:0000250}.	poly(A) RNA binding [GO:0044822]; structural constituent of ribosome [GO:0003735]
[truncated: 136 more rows]

[truncated: 2 more sheets: GRAVY, TM]
